# Supplementary material for: Mining raw plant transcriptomic data for new cyclopeptide alkaloids
Source: Beilstein J Org Chem. 2024 Jul 11;20:1548–59. doi: 10.3762/bjoc.20.138 (PMC11250218; doi:10.3762/bjoc.20.138)
Supplement: File 4 — The split burpitide precursor peptide HMM and output from all 700 transcriptomes as a compressed archive. [file Beilstein_J_Org_Chem-20-1548-s004.zip]

Archive with 702 entries (701 files):
- final/
- final/burpitide.hmm
- final/DRX185191.pep.hmm
- final/DRX204147.pep.hmm
- final/DRX276501.pep.hmm
- final/DRX296809.pep.hmm
- final/DRX319495.pep.hmm
- final/DRX341344.pep.hmm
- final/DRX379845.pep.hmm
- final/DRX437894.pep.hmm
- final/DRX467371.pep.hmm
- final/DRX468043.pep.hmm
- final/ERX10607346.pep.hmm
- final/ERX11212475.pep.hmm
- final/ERX11418699.pep.hmm
- final/ERX11656585.pep.hmm
- final/ERX11656596.pep.hmm
- final/ERX11698112.pep.hmm
- final/ERX11733270.pep.hmm
- final/ERX1484569.pep.hmm
- final/ERX2099247.pep.hmm
- final/ERX2099248.pep.hmm
- final/ERX2099552.pep.hmm
- final/ERX2099592.pep.hmm
- final/ERX2099594.pep.hmm
- final/ERX2099595.pep.hmm
- final/ERX2099596.pep.hmm
- final/ERX2099599.pep.hmm
- final/ERX2099601.pep.hmm
- final/ERX2099605.pep.hmm
- final/ERX2099606.pep.hmm
- final/ERX2099921.pep.hmm
- final/ERX2099923.pep.hmm
- final/ERX2099924.pep.hmm
- final/ERX2099925.pep.hmm
- final/ERX2099926.pep.hmm
- final/ERX2099927.pep.hmm
- final/ERX2099928.pep.hmm
- final/ERX2099929.pep.hmm
- final/ERX337114.pep.hmm
- final/ERX337115.pep.hmm
- final/ERX337176.pep.hmm
- final/ERX4622435.pep.hmm
- final/ERX5508113.pep.hmm
- final/ERX8976928.pep.hmm
- final/SRR10158517.pep.hmm
- final/SRR10158662.pep.hmm
- final/SRR10158663.pep.hmm
- final/SRR1021741.pep.hmm
- final/SRR10854871.pep.hmm
- final/SRR11050897.pep.hmm
- final/SRR1107781.pep.hmm
- final/SRR11211559.pep.hmm
- final/SRR11487678.pep.hmm
- final/SRR11566832.pep.hmm
- final/SRR11573043.pep.hmm
- final/SRR11747019.pep.hmm
- final/SRR11747812.pep.hmm
- final/SRR11912453.pep.hmm
- final/SRR11922382.pep.hmm
- final/SRR11934224.pep.hmm
- final/SRR11934225.pep.hmm
- final/SRR11947069.pep.hmm
- final/SRR11994210.pep.hmm
- final/SRR11994211.pep.hmm
- final/SRR11994212.pep.hmm
- final/SRR11994214.pep.hmm
- final/SRR11994230.pep.hmm
- final/SRR11999010.pep.hmm
- final/SRR12006303.pep.hmm
- final/SRR12006304.pep.hmm
- final/SRR12007196.pep.hmm
- final/SRR12007197.pep.hmm
- final/SRR12007200.pep.hmm
- final/SRR12007206.pep.hmm
- final/SRR12009640.pep.hmm
- final/SRR12009641.pep.hmm
- final/SRR12009643.pep.hmm
- final/SRR12009644.pep.hmm
- final/SRR12009645.pep.hmm
- final/SRR12009653.pep.hmm
- final/SRR12009661.pep.hmm
- final/SRR12009663.pep.hmm
- final/SRR12009667.pep.hmm
- final/SRR12009668.pep.hmm
- final/SRR12009670.pep.hmm
- final/SRR12009671.pep.hmm
- final/SRR12009672.pep.hmm
- final/SRR12009676.pep.hmm
- final/SRR12009688.pep.hmm
- final/SRR12009691.pep.hmm
- final/SRR12034769.pep.hmm
- final/SRR12034773.pep.hmm
- final/SRR12034775.pep.hmm
- final/SRR12034778.pep.hmm
- final/SRR12034782.pep.hmm
- final/SRR12034785.pep.hmm
- final/SRR12034787.pep.hmm
- final/SRR12034788.pep.hmm
- final/SRR12034789.pep.hmm
- final/SRR12034790.pep.hmm
- final/SRR12034791.pep.hmm
- final/SRR12034792.pep.hmm
- final/SRR12034796.pep.hmm
- final/SRR12034804.pep.hmm
- final/SRR12034807.pep.hmm
- final/SRR12034808.pep.hmm
- final/SRR12034810.pep.hmm
- final/SRR12034816.pep.hmm
- final/SRR12034817.pep.hmm
- final/SRR12034818.pep.hmm
- final/SRR12059214.pep.hmm
- final/SRR12059217.pep.hmm
- final/SRR12158681.pep.hmm
- final/SRR12263769.pep.hmm
- final/SRR12321240.pep.hmm
- final/SRR12328860.pep.hmm
- final/SRR12375046.pep.hmm
- final/SRR12429696.pep.hmm
- final/SRR12461485.pep.hmm
- final/SRR12673042.pep.hmm
- final/SRR12709585.pep.hmm
- final/SRR12717589.pep.hmm
- final/SRR12769236.pep.hmm
- final/SRR12792037.pep.hmm
- final/SRR12832745.pep.hmm
- final/SRR12888158.pep.hmm
- final/SRR12990042.pep.hmm
- final/SRR13009413.pep.hmm
- final/SRR13060773.pep.hmm
- final/SRR13205886.pep.hmm
- final/SRR13236443.pep.hmm
- final/SRR13307825.pep.hmm
- final/SRR13316938.pep.hmm
- final/SRR13316944.pep.hmm
- final/SRR13316945.pep.hmm
- final/SRR13316950.pep.hmm
- final/SRR13316961.pep.hmm
- final/SRR13316968.pep.hmm
- final/SRR13442878.pep.hmm
- final/SRR13442888.pep.hmm
- final/SRR13447967.pep.hmm
- final/SRR13481024.pep.hmm
- final/SRR13616542.pep.hmm
- final/SRR13619735.pep.hmm
- final/SRR13626395.pep.hmm
- final/SRR13856180.pep.hmm
- final/SRR13912226.pep.hmm
- final/SRR14017730.pep.hmm
- final/SRR14018582.pep.hmm
- final/SRR14064429.pep.hmm
- final/SRR14070834.pep.hmm
- final/SRR14140285.pep.hmm
- final/SRR14148166.pep.hmm
- final/SRR14226822.pep.hmm
- final/SRR14263046.pep.hmm
- final/SRR14278040.pep.hmm
- final/SRR14320402.pep.hmm
- final/SRR14552523.pep.hmm
- final/SRR14598226.pep.hmm
- final/SRR14629994.pep.hmm
- final/SRR14695557.pep.hmm
- final/SRR14721913.pep.hmm
- final/SRR14731637.pep.hmm
- final/SRR14768758.pep.hmm
- final/SRR14800310.pep.hmm
- final/SRR14868894.pep.hmm
- final/SRR14875188.pep.hmm
- final/SRR14876434.pep.hmm
- final/SRR14996648.pep.hmm
- final/SRR15016156.pep.hmm
- final/SRR15016169.pep.hmm
- final/SRR15016244.pep.hmm
- final/SRR15100428.pep.hmm
- final/SRR15182548.pep.hmm
- final/SRR1519871.pep.hmm
- final/SRR15358200.pep.hmm
- final/SRR15399168.pep.hmm
- final/SRR15421042.pep.hmm
- final/SRR15435890.pep.hmm
- final/SRR15505964.pep.hmm
- final/SRR15506171.pep.hmm
- final/SRR15647527.pep.hmm
- final/SRR15696159.pep.hmm
- final/SRR15710062.pep.hmm
- final/SRR15713046.pep.hmm
- final/SRR15860165.pep.hmm
- final/SRR15909831.pep.hmm
- final/SRR15992315.pep.hmm
- final/SRR16071539.pep.hmm
- final/SRR16074207.pep.hmm
- final/SRR16214518.pep.hmm
- final/SRR16370740.pep.hmm
- final/SRR16508315.pep.hmm
- final/SRR16526573.pep.hmm
- final/SRR16883166.pep.hmm
- final/SRR16944075.pep.hmm
- final/SRR16953441.pep.hmm
- final/SRR17053252.pep.hmm
- final/SRR17129369.pep.hmm
- final/SRR17165105.pep.hmm
- final/SRR17184302.pep.hmm
- final/SRR17194540.pep.hmm
- final/SRR17229682.pep.hmm
- final/SRR17234911.pep.hmm
- final/SRR17343927.pep.hmm
- final/SRR17387612.pep.hmm
- final/SRR17783053.pep.hmm
- final/SRR17806413.pep.hmm
- final/SRR17817357.pep.hmm
- final/SRR1783601.pep.hmm
- final/SRR18094542.pep.hmm
- final/SRR18094544.pep.hmm
- final/SRR18094548.pep.hmm
- final/SRR18131961.pep.hmm
- final/SRR18138582.pep.hmm
- final/SRR18215731.pep.hmm
- final/SRR18244697.pep.hmm
- final/SRR18356324.pep.hmm
- final/SRR18361973.pep.hmm
- final/SRR18449566.pep.hmm
- final/SRR18449567.pep.hmm
- final/SRR18449576.pep.hmm
- final/SRR18449577.pep.hmm
- final/SRR18449591.pep.hmm
- final/SRR18449592.pep.hmm
- final/SRR18449605.pep.hmm
- final/SRR18449616.pep.hmm
- final/SRR18449620.pep.hmm
- final/SRR1855173.pep.hmm
- final/SRR18552237.pep.hmm
- final/SRR1855783.pep.hmm
- final/SRR18573511.pep.hmm
- final/SRR18573550.pep.hmm
- final/SRR1863176.pep.hmm
- final/SRR1863177.pep.hmm
- final/SRR1863580.pep.hmm
- final/SRR1865111.pep.hmm
- final/SRR1865112.pep.hmm
- final/SRR1865384.pep.hmm
- final/SRR18715547.pep.hmm
- final/SRR18766085.pep.hmm
- final/SRR18788705.pep.hmm
- final/SRR19078899.pep.hmm
- final/SRR19136367.pep.hmm
- final/SRR19137756.pep.hmm
- final/SRR19179836.pep.hmm
- final/SRR19179841.pep.hmm
- final/SRR19179843.pep.hmm
- final/SRR19179844.pep.hmm
- final/SRR19179847.pep.hmm
- final/SRR19179849.pep.hmm
- final/SRR19179852.pep.hmm
- final/SRR19179853.pep.hmm
- final/SRR19182622.pep.hmm
- final/SRR19213376.pep.hmm
- final/SRR19237506.pep.hmm
- final/SRR19237512.pep.hmm
- final/SRR19240501.pep.hmm
- final/SRR19261841.pep.hmm
- final/SRR19262135.pep.hmm
- final/SRR19264920.pep.hmm
- final/SRR19309443.pep.hmm
- final/SRR19346871.pep.hmm
- final/SRR19348765.pep.hmm
- final/SRR1942955.pep.hmm
- final/SRR19435325.pep.hmm
- final/SRR19435330.pep.hmm
- final/SRR19440824.pep.hmm
- final/SRR19524218.pep.hmm
- final/SRR19531555.pep.hmm
- final/SRR19582225.pep.hmm
- final/SRR19631930.pep.hmm
- final/SRR19863829.pep.hmm
- final/SRR19917225.pep.hmm
- final/SRR19962776.pep.hmm
- final/SRR19978299.pep.hmm
- final/SRR19993647.pep.hmm
- final/SRR19994629.pep.hmm
- final/SRR20011669.pep.hmm
- final/SRR20016406.pep.hmm
- final/SRR20048849.pep.hmm
- final/SRR20301824.pep.hmm
- final/SRR20532294.pep.hmm
- final/SRR2058069.pep.hmm
- final/SRR20715437.pep.hmm
- final/SRR21031423.pep.hmm
- final/SRR21031651.pep.hmm
- final/SRR21075417.pep.hmm
- final/SRR21095983.pep.hmm
- final/SRR21097028.pep.hmm
- final/SRR21372795.pep.hmm
- final/SRR21397101.pep.hmm
- final/SRR214337.pep.hmm
- final/SRR21619438.pep.hmm
- final/SRR21619485.pep.hmm
- final/SRR21683597.pep.hmm
- final/SRR21800379.pep.hmm
- final/SRR21846899.pep.hmm
- final/SRR21846904.pep.hmm
[truncated: 402 more entries]
