# Supplementary material for: Mining raw plant transcriptomic data for new cyclopeptide alkaloids
Source: Beilstein J Org Chem. 2024 Jul 11;20:1548–59. doi: 10.3762/bjoc.20.138 (PMC11250218; doi:10.3762/bjoc.20.138)
Supplement: File 4 — The split burpitide precursor peptide HMM and output from all 700 transcriptomes as a compressed archive. [file Beilstein_J_Org_Chem-20-1548-s004.zip › final/burpitide.hmm]

HMMER3/f [3.3.2 | Nov 2020]
NAME  burpitideAlign
LENG  312
ALPH  amino
RF    no
MM    no
CONS  yes
CS    no
MAP   yes
DATE  Wed Mar  6 12:01:53 2024
NSEQ  37
EFFN  4.069458
CKSUM 3633288555
STATS LOCAL MSV      -11.4390  0.70097
STATS LOCAL VITERBI  -12.6771  0.70097
STATS LOCAL FORWARD   -4.8562  0.70097
HMM          A        C        D        E        F        G        H        I        K        L        M        N        P        Q        R        S        T        V        W        Y   
            m->m     m->i     m->d     i->m     i->i     d->m     d->d
  COMPO   2.65053  4.76567  2.79118  2.55719  3.38338  2.91162  3.71947  3.11483  2.47769  2.67590  3.81020  2.78538  3.04202  2.92869  3.03867  2.42549  2.95476  2.81160  4.43866  3.61697
          2.68618  4.42225  2.77519  2.73123  3.46354  2.40513  3.72494  3.29354  2.67741  2.69355  4.24690  2.90347  2.73739  3.18146  2.89801  2.37887  2.77519  2.98518  4.58477  3.61503
          0.09472  4.38026  2.55301  0.61958  0.77255  0.00000        *
      1   3.37729  4.86750  4.55552  4.20465  3.48527  4.18387  4.83960  2.70915  3.94472  2.03154  0.73615  4.42181  4.66513  4.30690  4.09424  3.76123  3.70099  2.76230  5.36976  4.16230      1 m - - -
          2.68618  4.42225  2.77519  2.73123  3.46354  2.40513  3.72494  3.29354  2.67741  2.69355  4.24690  2.90347  2.73739  3.18146  2.89801  2.37887  2.77519  2.98518  4.58477  3.61503
          0.02024  4.30579  5.02813  0.61958  0.77255  0.58912  0.80926
      2   2.65181  4.90776  2.98579  2.04085  3.27386  2.88203  3.66764  3.58921  2.45539  2.76208  3.97624  2.68745  3.85601  2.47117  2.92445  2.49059  2.88409  3.24960  5.39906  4.05001      2 e - - -
          2.68618  4.42225  2.77519  2.73123  3.46354  2.40513  3.72494  3.29354  2.67741  2.69355  4.24690  2.90347  2.73739  3.18146  2.89801  2.37887  2.77519  2.98518  4.58477  3.61503
          0.02024  4.30579  5.02813  0.61958  0.77255  0.58912  0.80926
      3   2.65888  4.17295  3.98357  3.40369  2.40402  3.73951  4.02957  2.38315  3.30084  1.89718  3.25276  3.66505  4.10791  2.91596  3.52466  2.58724  2.89117  2.12039  4.77247  3.56900      3 l - - -
          2.68628  4.42189  2.77586  2.73118  3.46351  2.40587  3.72293  3.29116  2.67786  2.69279  4.24801  2.90346  2.73771  3.18185  2.89844  2.37896  2.77472  2.98579  4.58241  3.61461
          0.34514  1.25413  5.02813  2.77195  0.06458  0.42616  1.05846
      4   3.34682  4.85275  4.58857  4.01569  3.67737  4.38435  3.63353  3.12293  3.64123  1.95313  0.80509  4.27392  4.73232  3.26383  3.82661  3.69820  3.57137  3.04313  5.30743  4.06237     45 m - - -
          2.68618  4.42225  2.77519  2.73123  3.46354  2.40513  3.72494  3.29354  2.67741  2.69355  4.24690  2.90347  2.73739  3.18146  2.89801  2.37887  2.77519  2.98518  4.58477  3.61503
          0.04274  5.17290  3.31936  0.61958  0.77255  0.48576  0.95510
      5   2.24394  5.92950  4.32593  3.52958  5.52375  4.38574  4.24965  4.81908  0.81573  4.18123  5.04231  3.90198  4.72900  3.37044  1.51510  3.76426  3.93239  4.47816  6.16209  5.03908     46 k - - -
          2.68618  4.42225  2.77519  2.73123  3.46354  2.40513  3.72494  3.29354  2.67741  2.69355  4.24690  2.90347  2.73739  3.18146  2.89801  2.37887  2.77519  2.98518  4.58477  3.61503
          0.30227  5.13891  1.36649  0.61958  0.77255  0.59196  0.80574
      6   2.74040  4.68542  4.30573  4.09458  5.21427  2.79258  5.09821  4.68402  4.17130  4.35509  5.13138  4.03646  4.26880  4.39970  4.41744  0.52207  2.25401  3.93562  6.53384  5.38602     47 S - - -
          2.68618  4.42225  2.77519  2.73123  3.46354  2.40513  3.72494  3.29354  2.67741  2.69355  4.24690  2.90347  2.73739  3.18146  2.89801  2.37887  2.77519  2.98518  4.58477  3.61503
          0.01172  4.84835  5.57070  0.61958  0.77255  1.14277  0.38410
      7   2.86368  4.36256  4.30446  3.72833  1.74544  3.94321  4.28431  2.78393  3.61364  2.09048  3.47797  3.93989  4.33341  3.84013  3.80628  1.95085  2.28459  2.39089  4.97985  3.77294     48 f - - -
          2.68618  4.42225  2.77519  2.73123  3.46354  2.40513  3.72494  3.29354  2.67741  2.69355  4.24690  2.90347  2.73739  3.18146  2.89801  2.37887  2.77519  2.98518  4.58477  3.61503
          0.01172  4.84835  5.57070  0.61958  0.77255  0.29780  1.35655
      8   3.06352  4.45675  4.89363  4.29733  1.21318  3.51807  4.53437  2.07679  4.11072  1.77766  3.53350  4.33901  4.58075  4.26134  4.16358  2.90842  3.29903  2.65355  5.04228  3.83127     49 f - - -
          2.68618  4.42225  2.77519  2.73123  3.46354  2.40513  3.72494  3.29354  2.67741  2.69355  4.24690  2.90347  2.73739  3.18146  2.89801  2.37887  2.77519  2.98518  4.58477  3.61503
          0.00875  5.13891  5.86126  0.61958  0.77255  0.59196  0.80574
      9   1.64450  4.85408  3.64728  2.83128  4.07111  3.20340  4.14898  3.44603  3.06788  2.79427  3.99626  3.54347  4.26795  3.39293  3.47518  1.87271  2.30094  2.28296  5.45949  4.19310     50 a - - -
          2.68618  4.42225  2.77519  2.73123  3.46354  2.40513  3.72494  3.29354  2.67741  2.69355  4.24690  2.90347  2.73739  3.18146  2.89801  2.37887  2.77519  2.98518  4.58477  3.61503
          0.00875  5.13891  5.86126  0.61958  0.77255  0.59196  0.80574
     10   3.34707  4.68840  5.28979  4.68865  1.91523  4.56641  4.90439  1.82836  3.58494  1.15716  3.52761  4.71809  4.87840  4.59851  4.51071  3.89018  3.57676  1.98128  5.32469  4.17895     51 l - - -
          2.68618  4.42225  2.77519  2.73123  3.46354  2.40513  3.72494  3.29354  2.67741  2.69355  4.24690  2.90347  2.73739  3.18146  2.89801  2.37887  2.77519  2.98518  4.58477  3.61503
          0.00875  5.13891  5.86126  0.61958  0.77255  0.59196  0.80574
     11   3.36559  4.69712  5.33273  4.73737  2.09665  4.60646  4.96358  1.76811  4.54948  1.29390  3.58251  4.76380  4.91869  4.65818  4.56618  3.93434  2.36192  1.88968  5.38564  4.23738     52 l - - -
          2.68618  4.42225  2.77519  2.73123  3.46354  2.40513  3.72494  3.29354  2.67741  2.69355  4.24690  2.90347  2.73739  3.18146  2.89801  2.37887  2.77519  2.98518  4.58477  3.61503
          0.00875  5.13891  5.86126  0.61958  0.77255  0.59196  0.80574
     12   0.47555  4.88898  4.94217  4.80730  5.62290  2.72301  5.62757  5.11423  4.85236  4.79786  5.54936  4.45246  4.53404  4.99621  4.98143  1.75018  3.53908  4.25166  6.95692  5.88437     53 A - - -
          2.68645  4.42148  2.77547  2.73151  3.46381  2.40526  3.72522  3.29381  2.67768  2.69204  4.24717  2.90374  2.73767  3.18174  2.89805  2.37887  2.77492  2.98432  4.58504  3.61530
          0.44092  1.03928  5.86126  0.51913  0.90396  0.59196  0.80574
     13   2.43638  4.76645  5.33602  4.74553  1.56991  4.64042  4.98011  2.72953  4.56397  1.21830  3.54926  4.78953  4.94906  4.66171  4.58795  3.97011  3.65681  1.79099  5.38289  4.22255     61 l - - -
          2.68618  4.42225  2.77519  2.73123  3.46354  2.40513  3.72494  3.29354  2.67741  2.69355  4.24690  2.90347  2.73739  3.18146  2.89801  2.37887  2.77519  2.98518  4.58477  3.61503
          0.00875  5.13891  5.86126  0.61958  0.77255  0.59196  0.80574
     14   3.28925  4.69530  5.01249  4.44055  1.54021  4.41689  4.70197  2.92175  4.27613  1.25560  3.58739  4.51826  4.77498  4.41781  4.35525  1.93582  3.53177  2.58601  5.16170  3.88812     62 l - - -
          2.68618  4.42225  2.77519  2.73123  3.46354  2.40513  3.72494  3.29354  2.67741  2.69355  4.24690  2.90347  2.73739  3.18146  2.89801  2.37887  2.77519  2.98518  4.58477  3.61503
          0.00875  5.13891  5.86126  0.61958  0.77255  0.59196  0.80574
     15   2.19985  2.29076  4.39296  3.82513  3.69212  4.00643  4.43689  3.03139  3.72192  2.07211  3.69593  4.03900  3.62406  3.95682  3.93457  1.56394  2.78215  2.32756  5.19046  3.99563     63 s - - -
          2.68618  4.42225  2.77519  2.73123  3.46354  2.40513  3.72494  3.29354  2.67741  2.69355  4.24690  2.90347  2.73739  3.18146  2.89801  2.37887  2.77519  2.98518  4.58477  3.61503
          0.11128  5.13891  2.30808  0.61958  0.77255  0.59196  0.80574
     16   3.46710  4.79157  5.40030  4.80153  2.25996  4.70351  5.03191  1.54503  4.61881  1.00117  3.42916  4.85406  3.66454  4.68302  4.62405  4.03424  3.69271  2.39484  5.38775  4.27274     64 l - - -
          2.68618  4.42225  2.77519  2.73123  3.46354  2.40513  3.72494  3.29354  2.67741  2.69355  4.24690  2.90347  2.73739  3.18146  2.89801  2.37887  2.77519  2.98518  4.58477  3.61503
          0.00969  5.03732  5.75966  0.61958  0.77255  0.42868  1.05374
     17   2.01205  4.55903  4.94209  4.35001  2.77292  4.31263  4.67176  2.79788  4.18137  0.95643  3.54240  4.42984  4.67237  4.33510  4.25633  3.62805  2.61371  2.41482  5.19417  4.02808     65 l - - -
          2.68618  4.42225  2.77519  2.73123  3.46354  2.40513  3.72494  3.29354  2.67741  2.69355  4.24690  2.90347  2.73739  3.18146  2.89801  2.37887  2.77519  2.98518  4.58477  3.61503
          0.00875  5.13891  5.86126  0.61958  0.77255  0.59196  0.80574
     18   3.26013  5.30140  5.88901  5.38972  3.85300  5.23373  5.83033  2.74225  5.22542  0.41704  3.61704  5.50158  5.49725  5.25980  5.24972  4.65349  4.25534  2.18515  6.00413  4.97843     66 L - - -
          2.68618  4.42225  2.77519  2.73123  3.46354  2.40513  3.72494  3.29354  2.67741  2.69355  4.24690  2.90347  2.73739  3.18146  2.89801  2.37887  2.77519  2.98518  4.58477  3.61503
          0.00875  5.13891  5.86126  0.61958  0.77255  0.42466  1.06129
     19   3.08544  4.46141  4.99270  4.38520  1.70271  4.25997  4.59519  2.31138  4.18703  1.33682  3.52549  4.40358  4.61558  4.32453  4.21672  2.73100  2.86286  2.18687  5.09205  3.91885     67 l - - -
          2.68618  4.42225  2.77519  2.73123  3.46354  2.40513  3.72494  3.29354  2.67741  2.69355  4.24690  2.90347  2.73739  3.18146  2.89801  2.37887  2.77519  2.98518  4.58477  3.61503
          0.00846  5.17290  5.89525  0.61958  0.77255  0.48576  0.95510
     20   1.73112  4.80460  3.73764  3.17755  3.99410  2.60583  3.28173  2.90590  3.14561  3.06007  3.93662  3.61197  4.30485  3.46281  3.53448  1.88444  2.46748  2.32974  5.40605  4.15306     68 a - - -
          2.68618  4.42225  2.77519  2.73123  3.46354  2.40513  3.72494  3.29354  2.67741  2.69355  4.24690  2.90347  2.73739  3.18146  2.89801  2.37887  2.77519  2.98518  4.58477  3.61503
          0.00846  5.17290  5.89525  0.61958  0.77255  0.48576  0.95510
     21   2.96894  2.85824  3.22606  2.30870  4.75927  3.23964  3.93633  4.23061  2.21023  3.72857  4.47921  2.39977  4.14012  3.04018  2.88783  1.43486  3.20084  3.81267  5.87470  4.47815     69 s - - -
          2.68622  4.42229  2.77524  2.73127  3.46358  2.40493  3.72499  3.29358  2.67745  2.69359  4.24694  2.90351  2.73744  3.18150  2.89805  2.37891  2.77524  2.98522  4.58273  3.61507
          0.05313  3.01618  5.89525  0.66276  0.72448  0.48576  0.95510
     22   2.45809  4.69848  2.91430  3.41104  3.87388  3.25739  4.30689  1.89974  3.36805  2.93696  3.84122  3.78895  4.38986  3.66073  3.70599  3.25172  1.38417  2.39790  5.33464  4.10671     72 t - - -
          2.68618  4.42225  2.77519  2.73123  3.46354  2.40513  3.72494  3.29354  2.67741  2.69355  4.24690  2.90347  2.73739  3.18146  2.89801  2.37887  2.77519  2.98518  4.58477  3.61503
          0.00846  5.17290  5.89525  0.61958  0.77255  0.48576  0.95510
     23   1.77273  4.59686  4.23314  3.67079  3.77108  4.02045  4.40543  1.49850  3.59288  2.84750  3.76129  2.87438  4.44054  3.85528  3.86035  2.84443  2.12040  2.48317  5.25897  4.05265     73 i - - -
          2.68618  4.42225  2.77519  2.73123  3.46354  2.40513  3.72494  3.29354  2.67741  2.69355  4.24690  2.90347  2.73739  3.18146  2.89801  2.37887  2.77519  2.98518  4.58477  3.61503
          0.00846  5.17290  5.89525  0.61958  0.77255  0.48576  0.95510
     24   1.84989  5.17540  3.35799  1.76837  4.42343  3.79826  2.96109  2.87395  2.81656  3.44289  4.25708  3.33573  4.19635  3.16720  3.27808  3.01196  1.84945  3.51163  5.68776  4.35273     74 e - - -
          2.68618  4.42225  2.77519  2.73123  3.46354  2.40513  3.72494  3.29354  2.67741  2.69355  4.24690  2.90347  2.73739  3.18146  2.89801  2.37887  2.77519  2.98518  4.58477  3.61503
          0.00846  5.17290  5.89525  0.61958  0.77255  0.48576  0.95510
     25   0.54396  4.91943  4.98155  4.85012  5.67080  1.87987  5.66858  5.16643  4.89853  4.84764  5.59532  4.48648  4.56455  5.03732  5.02496  2.01600  3.56986  4.29134  7.00255  5.93359     75 A - - -
          2.68618  4.42225  2.77519  2.73123  3.46354  2.40513  3.72494  3.29354  2.67741  2.69355  4.24690  2.90347  2.73739  3.18146  2.89801  2.37887  2.77519  2.98518  4.58477  3.61503
          0.00846  5.17290  5.89525  0.61958  0.77255  0.48576  0.95510
     26   3.22518  2.79790  4.55285  3.97708  5.12487  3.95121  4.76238  4.53293  3.26174  4.14184  4.99048  4.14872  4.60502  3.97485  0.59101  2.16221  3.64512  4.06126  6.29508  5.12478     76 R - - -
          2.68618  4.42225  2.77519  2.73123  3.46354  2.40513  3.72494  3.29354  2.67741  2.69355  4.24690  2.90347  2.73739  3.18146  2.89801  2.37887  2.77519  2.98518  4.58477  3.61503
          0.00846  5.17290  5.89525  0.61958  0.77255  0.48576  0.95510
     27   3.58133  5.85544  3.95430  3.27835  5.35440  4.23258  4.18685  4.71240  0.74263  4.10425  4.92881  2.65100  4.59081  3.30117  2.02117  3.54751  2.68755  4.34290  6.12340  4.91754     77 k - - -
          2.68618  4.42225  2.77519  2.73123  3.46354  2.40513  3.72494  3.29354  2.67741  2.69355  4.24690  2.90347  2.73739  3.18146  2.89801  2.37887  2.77519  2.98518  4.58477  3.61503
          0.00846  5.17290  5.89525  0.61958  0.77255  0.48576  0.95510
     28   2.03592  5.81966  1.81877  1.45076  5.15063  3.82505  4.16472  4.65585  3.00304  4.12426  4.88969  2.24523  4.32040  3.28427  3.53628  2.27121  3.50996  4.20779  6.25769  4.80388     78 e - - -
          2.68618  4.42225  2.77519  2.73123  3.46354  2.40513  3.72494  3.29354  2.67741  2.69355  4.24690  2.90347  2.73739  3.18146  2.89801  2.37887  2.77519  2.98518  4.58477  3.61503
          0.00846  5.17290  5.89525  0.61958  0.77255  0.48576  0.95510
     29   2.13100  5.50556  2.37734  3.31056  5.56640  3.87640  4.88103  5.05316  3.96308  4.65251  5.48904  3.77122  0.58844  4.09387  4.47123  3.44649  3.83085  4.46516  6.82025  5.45897     79 P - - -
          2.68626  4.42233  2.77528  2.73132  3.46362  2.40482  3.72503  3.29362  2.67749  2.69363  4.24698  2.90355  2.73748  3.18155  2.89809  2.37878  2.77528  2.98459  4.58485  3.61511
          0.11485  2.58816  3.40089  0.83882  0.56602  0.48576  0.95510
     30   2.59476  5.36020  2.60250  2.13671  4.67900  1.54585  4.00614  4.12676  2.78883  3.67414  4.45391  3.26788  4.18097  3.12987  3.27556  2.99446  2.32960  2.56620  5.86257  4.48372     83 g - - -
          2.68618  4.42225  2.77519  2.73123  3.46354  2.40513  3.72494  3.29354  2.67741  2.69355  4.24690  2.90347  2.73739  3.18146  2.89801  2.37887  2.77519  2.98518  4.58477  3.61503
          0.00872  5.14184  5.86418  0.61958  0.77255  0.42923  1.05272
     31   3.53443  6.14917  1.80981  0.87330  5.47360  2.69530  4.38367  5.00330  3.34530  4.46552  5.27325  3.35490  4.48502  3.52908  3.93347  3.42627  2.31309  4.54364  6.60710  5.09957     84 e - - -
          2.68618  4.42225  2.77519  2.73123  3.46354  2.40513  3.72494  3.29354  2.67741  2.69355  4.24690  2.90347  2.73739  3.18146  2.89801  2.37887  2.77519  2.98518  4.58477  3.61503
          0.00846  5.17290  5.89525  0.61958  0.77255  0.48576  0.95510
     32   3.06618  5.16344  3.43413  2.31363  2.59910  3.88261  4.07882  3.78162  2.63913  3.40120  4.24573  2.90051  4.28378  2.91145  3.35471  3.12213  3.29756  3.48713  5.55547  1.24064     85 y - - -
          2.68618  4.42225  2.77519  2.73123  3.46354  2.40513  3.72494  3.29354  2.67741  2.69355  4.24690  2.90347  2.73739  3.18146  2.89801  2.37887  2.77519  2.98518  4.58477  3.61503
          0.00846  5.17290  5.89525  0.61958  0.77255  0.48576  0.95510
     33   2.76720  2.80729  4.99154  4.38114  2.90412  4.22472  4.55258  2.79815  4.17350  1.84057  3.51418  4.37842  4.58403  4.30559  4.19040  3.53711  3.28593  1.85053  1.53020  3.85559     86 w - - -
          2.68618  4.42225  2.77519  2.73123  3.46354  2.40513  3.72494  3.29354  2.67741  2.69355  4.24690  2.90347  2.73739  3.18146  2.89801  2.37887  2.77519  2.98518  4.58477  3.61503
          0.00846  5.17290  5.89525  0.61958  0.77255  0.48576  0.95510
     34   3.00277  5.49399  3.23217  2.68851  4.84179  2.39282  2.67945  4.31929  1.58939  3.79418  4.53848  2.51049  4.15943  2.09642  3.12241  2.96573  2.64520  3.88713  5.91963  4.52127     87 k - - -
          2.68618  4.42225  2.77519  2.73123  3.46354  2.40513  3.72494  3.29354  2.67741  2.69355  4.24690  2.90347  2.73739  3.18146  2.89801  2.37887  2.77519  2.98518  4.58477  3.61503
          0.00846  5.17290  5.89525  0.61958  0.77255  0.48576  0.95510
     35   2.31820  5.41700  2.52098  2.67282  4.75027  3.73627  3.93467  4.22242  2.12742  3.72264  4.47267  2.90030  4.13421  3.03866  3.16897  1.74964  1.97102  3.27346  5.87109  4.47270     88 s - - -
          2.68618  4.42225  2.77519  2.73123  3.46354  2.40513  3.72494  3.29354  2.67741  2.69355  4.24690  2.90347  2.73739  3.18146  2.89801  2.37887  2.77519  2.98518  4.58477  3.61503
          0.08384  5.17290  2.59360  0.61958  0.77255  0.48576  0.95510
     36   2.19678  4.81505  3.63087  2.22315  3.98459  3.54923  4.11539  2.25738  2.28696  3.03693  3.91470  3.53068  4.26264  3.37048  3.43984  3.10986  3.18679  1.65175  5.38710  4.12493     89 v - - -
          2.68618  4.42225  2.77519  2.73123  3.46354  2.40513  3.72494  3.29354  2.67741  2.69355  4.24690  2.90347  2.73739  3.18146  2.89801  2.37887  2.77519  2.98518  4.58477  3.61503
          0.00912  5.09818  5.82053  0.61958  0.77255  0.70195  0.68442
     37   2.40108  4.38978  4.61580  4.01948  3.48890  4.09267  4.40933  2.56631  2.85606  2.57973  2.48897  4.14727  4.45952  4.05469  3.98178  3.38965  2.41358  1.40884  2.75234  3.82411     90 v - - -
          2.68649  4.42256  2.77551  2.73070  3.46385  2.40506  3.72526  3.29202  2.67692  2.69336  4.24721  2.90378  2.73771  3.18178  2.89832  2.37881  2.77496  2.98550  4.58508  3.61534
          0.34892  2.05830  1.79048  1.58015  0.23060  0.70195  0.68442
     38   2.87821  5.26308  3.14859  1.96185  4.56766  3.65707  3.85313  2.53728  1.70879  3.54954  4.32173  3.14727  2.62250  2.96890  3.06532  2.35803  3.10961  3.63192  5.72336  4.34714     99 k - - -
          2.68618  4.42225  2.77519  2.73123  3.46354  2.40513  3.72494  3.29354  2.67741  2.69355  4.24690  2.90347  2.73739  3.18146  2.89801  2.37887  2.77519  2.98518  4.58477  3.61503
          0.01091  4.91916  5.64151  0.61958  0.77255  1.04608  0.43280
     39   3.39015  6.04050  1.51102  1.74030  5.33372  3.73237  2.65920  4.87237  3.18173  4.32511  5.13515  1.40503  4.32108  3.36044  3.77473  3.27163  3.66394  4.41180  6.46142  4.94350    100 n - - -
          2.68618  4.42225  2.77519  2.73123  3.46354  2.40513  3.72494  3.29354  2.67741  2.69355  4.24690  2.90347  2.73739  3.18146  2.89801  2.37887  2.77519  2.98518  4.58477  3.61503
          0.01091  4.91916  5.64151  0.61958  0.77255  1.04608  0.43280
     40   2.98332  5.45801  3.10888  1.70170  4.80912  3.69721  3.89158  4.27804  2.05494  3.75105  4.50975  3.16703  4.11130  1.65525  3.02019  2.94210  2.28388  3.85447  5.87278  4.48566    101 q - - -
          2.68618  4.42225  2.77519  2.73123  3.46354  2.40513  3.72494  3.29354  2.67741  2.69355  4.24690  2.90347  2.73739  3.18146  2.89801  2.37887  2.77519  2.98518  4.58477  3.61503
          0.01091  4.91916  5.64151  0.61958  0.77255  1.04608  0.43280
     41   2.86047  5.03136  3.25648  2.45523  2.79258  3.14250  2.50516  3.68282  2.71896  3.29500  4.11419  3.23204  1.83787  3.06559  3.17867  2.62677  2.67523  3.36605  5.54720  4.21778    102 p - - -
          2.68618  4.42225  2.77519  2.73123  3.46354  2.40513  3.72494  3.29354  2.67741  2.69355  4.24690  2.90347  2.73739  3.18146  2.89801  2.37887  2.77519  2.98518  4.58477  3.61503
          0.01091  4.91916  5.64151  0.61958  0.77255  1.04608  0.43280
     42   2.86459  4.53340  3.83161  3.26070  3.66057  3.86577  4.12585  2.48929  3.19635  2.19380  2.10713  3.64030  3.39128  2.51762  2.98626  3.11802  2.03952  2.80009  5.12144  3.89740    103 t - - -
          2.68659  4.42266  2.77472  2.73027  3.46395  2.40478  3.72535  3.29395  2.67782  2.69396  4.24731  2.90355  2.73759  3.18105  2.89842  2.37891  2.77560  2.98532  4.58184  3.61357
          0.33141  1.27818  5.64151  1.30937  0.31470  1.04608  0.43280
     43   2.85466  5.19607  3.16906  2.40141  4.48003  3.65282  3.84907  3.92237  2.20681  2.78391  4.25584  2.28066  2.04604  2.97149  3.08546  2.85225  2.39364  3.09091  5.66857  4.30082    112 p - - -
          2.68618  4.42225  2.77519  2.73123  3.46354  2.40513  3.72494  3.29354  2.67741  2.69355  4.24690  2.90347  2.73739  3.18146  2.89801  2.37887  2.77519  2.98518  4.58477  3.61503
          0.01091  4.91916  5.64151  0.61958  0.77255  0.71514  0.67163
     44   3.12166  5.66307  2.36021  1.45041  4.99830  3.73316  2.40675  4.49360  1.53076  3.95849  4.71979  3.19146  4.20173  3.13603  3.30009  3.05787  3.36370  4.05162  6.08326  4.65121    113 e - - -
          2.68618  4.42225  2.77519  2.73123  3.46354  2.40513  3.72494  3.29354  2.67741  2.69355  4.24690  2.90347  2.73739  3.18146  2.89801  2.37887  2.77519  2.98518  4.58477  3.61503
          0.00998  5.00790  5.73024  0.61958  0.77255  0.89780  0.52335
     45   1.76802  5.03933  3.34741  2.80006  4.32496  3.71759  2.52341  3.73693  2.79419  3.35274  4.17195  2.38167  4.13279  3.14102  3.24946  2.60433  2.06351  2.73554  5.60677  4.28328    114 a - - -
          2.68618  4.42225  2.77519  2.73123  3.46354  2.40513  3.72494  3.29354  2.67741  2.69355  4.24690  2.90347  2.73739  3.18146  2.89801  2.37887  2.77519  2.98518  4.58477  3.61503
          0.00998  5.00790  5.73024  0.61958  0.77255  0.89780  0.52335
     46   2.13596  4.56534  5.08522  4.50792  3.73100  4.46233  4.85726  1.34938  4.34912  1.67027  3.67297  4.58419  4.80400  4.52295  4.42954  3.78935  2.39240  1.89692  5.37110  4.18811    115 i - - -
          2.68618  4.42225  2.77519  2.73123  3.46354  2.40513  3.72494  3.29354  2.67741  2.69355  4.24690  2.90347  2.73739  3.18146  2.89801  2.37887  2.77519  2.98518  4.58477  3.61503
          0.00998  5.00790  5.73024  0.61958  0.77255  0.89780  0.52335
     47   3.26813  5.66637  3.48253  1.15395  5.09355  3.94659  4.01080  4.51037  1.80352  3.92836  4.71775  3.41609  4.33128  2.48176  1.99707  3.22429  3.46711  4.10765  5.98512  4.69174    116 e - - -
          2.68618  4.42225  2.77519  2.73123  3.46354  2.40513  3.72494  3.29354  2.67741  2.69355  4.24690  2.90347  2.73739  3.18146  2.89801  2.37887  2.77519  2.98518  4.58477  3.61503
          0.00998  5.00790  5.73024  0.61958  0.77255  0.89780  0.52335
     48   1.82351  5.34218  2.72442  2.13641  4.66168  2.89313  3.87468  4.12921  2.62844  3.63911  4.39599  3.15124  2.98634  2.98264  3.11830  2.17054  3.13406  3.72037  5.79643  2.74095    117 a - - -
          2.68618  4.42225  2.77519  2.73123  3.46354  2.40513  3.72494  3.29354  2.67741  2.69355  4.24690  2.90347  2.73739  3.18146  2.89801  2.37887  2.77519  2.98518  4.58477  3.61503
          0.00998  5.00790  5.73024  0.61958  0.77255  0.89780  0.52335
     49   2.25821  4.55466  3.94354  3.37479  3.69993  3.90749  4.20745  3.04672  3.30478  1.48296  3.68040  3.73059  4.30008  3.59550  2.72956  2.23743  2.51832  2.37875  5.16651  3.94758    118 l - - -
          2.68618  4.42225  2.77519  2.73123  3.46354  2.40513  3.72494  3.29354  2.67741  2.69355  4.24690  2.90347  2.73739  3.18146  2.89801  2.37887  2.77519  2.98518  4.58477  3.61503
          0.20992  5.00790  1.70010  0.61958  0.77255  0.89780  0.52335
     50   3.69779  4.94740  5.67984  5.11013  2.67944  5.06844  5.43396  1.67591  4.96714  0.92207  3.35025  5.22537  5.23364  4.96500  4.96292  4.43650  3.92115  1.70264  5.62475  4.56662    119 l - - -
          2.68618  4.42225  2.77519  2.73123  3.46354  2.40513  3.72494  3.29354  2.67741  2.69355  4.24690  2.90347  2.73739  3.18146  2.89801  2.37887  2.77519  2.98518  4.58477  3.61503
          0.17322  4.81015  1.89116  0.61958  0.77255  1.18877  0.36326
     51   2.80603  5.00624  1.88831  2.66430  4.45187  2.46730  3.95455  3.87116  2.79982  3.47635  4.28672  3.16967  4.02845  3.11095  3.27493  1.90912  3.09757  2.13537  5.70465  4.35648    120 d - - -
          2.68618  4.42225  2.77519  2.73123  3.46354  2.40513  3.72494  3.29354  2.67741  2.69355  4.24690  2.90347  2.73739  3.18146  2.89801  2.37887  2.77519  2.98518  4.58477  3.61503
          0.01429  4.65123  5.37357  0.61958  0.77255  1.34549  0.30166
     52   2.78285  4.58462  3.53888  3.00582  3.01993  3.70390  3.98264  3.11868  2.97550  1.89975  3.71100  2.19474  4.11397  3.29258  3.35029  1.85917  3.03016  2.88255  5.11734  3.81827    121 s - - -
          2.68618  4.42225  2.77519  2.73123  3.46354  2.40513  3.72494  3.29354  2.67741  2.69355  4.24690  2.90347  2.73739  3.18146  2.89801  2.37887  2.77519  2.98518  4.58477  3.61503
          0.01429  4.65123  5.37357  0.61958  0.77255  1.34549  0.30166
     53   2.79136  5.16793  3.07424  2.52692  4.47642  3.56924  3.75369  2.88834  1.87395  3.45221  4.22693  2.64881  3.96445  2.07198  2.92418  2.09218  3.02055  3.54042  5.62112  4.25280    122 k - - -
          2.68618  4.42225  2.77519  2.73123  3.46354  2.40513  3.72494  3.29354  2.67741  2.69355  4.24690  2.90347  2.73739  3.18146  2.89801  2.37887  2.77519  2.98518  4.58477  3.61503
          0.01429  4.65123  5.37357  0.61958  0.77255  1.34549  0.30166
     54   2.52317  4.94250  3.23012  2.67716  4.23463  3.60128  3.83659  3.63250  1.50355  2.44728  4.06791  3.17743  4.01167  2.99292  3.01274  2.25586  2.67918  3.30920  5.48933  4.17319    123 k - - -
          2.68618  4.42225  2.77519  2.73123  3.46354  2.40513  3.72494  3.29354  2.67741  2.69355  4.24690  2.90347  2.73739  3.18146  2.89801  2.37887  2.77519  2.98518  4.58477  3.61503
          0.01429  4.65123  5.37357  0.61958  0.77255  1.34549  0.30166
     55   2.97061  5.32340  3.07422  2.65174  4.76714  3.63107  3.88718  4.21846  1.25637  3.70641  4.49678  2.30950  4.08945  3.01117  2.89586  1.97036  3.21933  3.80537  5.82390  4.47909    124 k - - -
          2.68618  4.42225  2.77519  2.73123  3.46354  2.40513  3.72494  3.29354  2.67741  2.69355  4.24690  2.90347  2.73739  3.18146  2.89801  2.37887  2.77519  2.98518  4.58477  3.61503
          0.01429  4.65123  5.37357  0.61958  0.77255  1.34549  0.30166
     56   2.76364  5.20050  2.39827  2.22952  4.51553  3.02253  3.73692  3.98158  2.49200  3.49411  4.25277  2.42494  3.93475  2.84583  2.98147  2.31141  2.15037  3.57567  3.54046  4.25954    125 t - - -
          2.68632  4.42239  2.77503  2.73113  3.46368  2.40511  3.72435  3.29368  2.67755  2.69369  4.24704  2.90361  2.73754  3.18121  2.89790  2.37886  2.77534  2.98465  4.58491  3.61517
          0.43278  1.05942  5.37357  0.43041  1.05052  0.74180  0.64675
     57   2.93286  5.46223  2.38578  1.81877  4.80061  2.94339  3.87116  4.29308  1.80045  3.76482  4.51081  2.51562  4.05955  2.97609  3.14721  2.08774  3.17053  3.85047  5.89390  4.46816    128 k - - -
          2.68618  4.42225  2.77519  2.73123  3.46354  2.40513  3.72494  3.29354  2.67741  2.69355  4.24690  2.90347  2.73739  3.18146  2.89801  2.37887  2.77519  2.98518  4.58477  3.61503
          0.17326  4.87941  1.88732  0.61958  0.77255  1.10234  0.40361
     58   2.78667  5.21308  3.06194  2.50849  2.98993  2.52185  3.16028  3.99069  2.25234  3.50293  4.26303  2.19277  3.96100  2.24066  2.66148  2.76459  3.01676  3.58840  5.66017  4.27391    129 n - - -
          2.68618  4.42225  2.77519  2.73123  3.46354  2.40513  3.72494  3.29354  2.67741  2.69355  4.24690  2.90347  2.73739  3.18146  2.89801  2.37887  2.77519  2.98518  4.58477  3.61503
          0.01334  4.71949  5.44184  0.61958  0.77255  0.41462  1.08055
     59   2.96767  5.47337  2.78314  1.65635  3.55376  1.90179  3.91901  4.29324  2.67762  3.77460  4.52041  2.54113  4.11379  2.36189  3.17710  2.64495  3.20267  3.85919  5.90982  4.49426    130 e - - -
          2.68618  4.42225  2.77519  2.73123  3.46354  2.40513  3.72494  3.29354  2.67741  2.69355  4.24690  2.90347  2.73739  3.18146  2.89801  2.37887  2.77519  2.98518  4.58477  3.61503
          0.00951  5.05615  5.77850  0.61958  0.77255  0.80012  0.59652
     60   2.91079  5.20154  3.25909  2.70148  4.46605  3.72153  3.91718  3.23000  2.68806  3.04729  4.26455  2.34734  4.11240  2.09603  2.63609  1.76241  3.14161  3.54938  5.68246  2.87780    131 s - - -
          2.68618  4.42225  2.77519  2.73123  3.46354  2.40513  3.72494  3.29354  2.67741  2.69355  4.24690  2.90347  2.73739  3.18146  2.89801  2.37887  2.77519  2.98518  4.58477  3.61503
          0.00951  5.05615  5.77850  0.61958  0.77255  0.80012  0.59652
     61   3.02124  4.40960  4.84058  4.24299  2.67424  2.56630  4.53725  2.18788  4.06733  2.36884  3.52919  4.30673  4.55546  4.23202  4.13610  3.50418  2.23727  1.23710  5.07568  3.89379    132 v - - -
          2.68618  4.42225  2.77519  2.73123  3.46354  2.40513  3.72494  3.29354  2.67741  2.69355  4.24690  2.90347  2.73739  3.18146  2.89801  2.37887  2.77519  2.98518  4.58477  3.61503
          0.04776  5.05615  3.21231  0.61958  0.77255  0.80012  0.59652
     62   1.75025  4.78870  5.48949  4.95127  4.03716  4.90280  5.40224  1.60275  4.82484  1.88067  3.88568  5.04491  5.19884  5.01510  4.92215  4.26534  3.75930  1.14202  5.84804  4.65879    133 v - - -
          2.68618  4.42225  2.77519  2.73123  3.46354  2.40513  3.72494  3.29354  2.67741  2.69355  4.24690  2.90347  2.73739  3.18146  2.89801  2.37887  2.77519  2.98518  4.58477  3.61503
          0.00988  5.01827  5.74062  0.61958  0.77255  0.87797  0.53721
     63   3.22458  5.66010  3.19954  2.52186  5.04512  3.85263  4.05433  4.49381  1.02799  3.95109  4.73742  1.80793  4.29463  3.17157  3.04461  3.17574  2.87450  4.08191  6.05145  4.69745    134 k - - -
          2.68618  4.42225  2.77519  2.73123  3.46354  2.40513  3.72494  3.29354  2.67741  2.69355  4.24690  2.90347  2.73739  3.18146  2.89801  2.37887  2.77519  2.98518  4.58477  3.61503
          0.00988  5.01827  5.74062  0.61958  0.77255  0.87797  0.53721
     64   3.75878  6.50266  0.55771  2.69828  5.76567  3.85659  4.49474  5.36694  3.63105  4.79993  5.69520  2.63400  4.53933  2.27202  4.31038  3.58550  4.07228  4.88484  6.93407  5.32678    135 D - - -
          2.68618  4.42225  2.77519  2.73123  3.46354  2.40513  3.72494  3.29354  2.67741  2.69355  4.24690  2.90347  2.73739  3.18146  2.89801  2.37887  2.77519  2.98518  4.58477  3.61503
          0.00988  5.01827  5.74062  0.61958  0.77255  0.87797  0.53721
     65   2.22573  4.73765  5.29367  4.70142  1.43336  4.62113  4.94046  1.86934  4.52293  1.41375  3.44949  4.75862  4.91321  4.61034  4.54671  3.94959  3.62919  2.64544  5.32494  4.16982    136 l - - -
          2.68618  4.42225  2.77519  2.73123  3.46354  2.40513  3.72494  3.29354  2.67741  2.69355  4.24690  2.90347  2.73739  3.18146  2.89801  2.37887  2.77519  2.98518  4.58477  3.61503
          0.00988  5.01827  5.74062  0.61958  0.77255  0.87797  0.53721
     66   2.89087  5.38096  2.57725  1.69875  3.76203  3.66291  3.85453  4.19670  2.06088  3.68224  4.42449  3.13357  2.80981  2.95434  3.08660  2.02356  3.12241  3.76666  5.81891  3.59430    137 e - - -
          2.68618  4.42225  2.77519  2.73123  3.46354  2.40513  3.72494  3.29354  2.67741  2.69355  4.24690  2.90347  2.73739  3.18146  2.89801  2.37887  2.77519  2.98518  4.58477  3.61503
          0.11769  5.01827  2.25938  0.61958  0.77255  0.87797  0.53721
     67   2.86078  4.47330  3.95050  3.38044  2.67927  3.88648  4.17161  2.52311  3.31310  2.68150  3.58867  2.46596  2.57719  3.58891  3.60961  2.20811  3.09604  1.81532  5.07631  3.86072    138 v - - -
          2.68618  4.42225  2.77519  2.73123  3.46354  2.40513  3.72494  3.29354  2.67741  2.69355  4.24690  2.90347  2.73739  3.18146  2.89801  2.37887  2.77519  2.98518  4.58477  3.61503
          0.01100  4.91157  5.63392  0.61958  0.77255  1.05724  0.42681
     68   2.95902  5.45494  1.84832  2.60247  4.80946  3.68011  3.41512  4.28558  1.57736  3.75034  4.50139  2.50555  4.09051  2.97416  2.20061  2.91519  3.18773  3.85267  5.86615  4.47183    139 k - - -
          2.68618  4.42225  2.77519  2.73123  3.46354  2.40513  3.72494  3.29354  2.67741  2.69355  4.24690  2.90347  2.73739  3.18146  2.89801  2.37887  2.77519  2.98518  4.58477  3.61503
          0.01100  4.91157  5.63392  0.61958  0.77255  1.05724  0.42681
     69   3.17887  5.67127  2.48155  2.11248  5.00209  3.71991  4.06584  4.48607  2.87400  3.97381  4.76344  3.19029  1.08935  3.19617  2.48478  3.11424  3.43043  4.06502  6.11659  4.69118    140 p - - -
          2.68618  4.42225  2.77519  2.73123  3.46354  2.40513  3.72494  3.29354  2.67741  2.69355  4.24690  2.90347  2.73739  3.18146  2.89801  2.37887  2.77519  2.98518  4.58477  3.61503
          0.01100  4.91157  5.63392  0.61958  0.77255  1.05724  0.42681
     70   2.84390  5.10870  3.25828  2.72831  4.53807  2.35364  3.95543  3.98108  2.73782  3.08282  4.32915  2.25370  2.87200  3.08734  3.20816  1.78703  2.24117  3.58722  5.74438  4.38963    141 s - - -
          2.68618  4.42225  2.77519  2.73123  3.46354  2.40513  3.72494  3.29354  2.67741  2.69355  4.24690  2.90347  2.73739  3.18146  2.89801  2.37887  2.77519  2.98518  4.58477  3.61503
          0.01100  4.91157  5.63392  0.61958  0.77255  1.05724  0.42681
     71   2.90224  5.09580  3.28566  2.80839  3.56341  3.08515  4.02670  3.94562  2.82542  3.53173  4.34096  3.30477  4.13743  1.49829  3.27406  1.47402  3.18101  3.57520  5.72616  4.37351    142 s - - -
          2.68618  4.42225  2.77519  2.73123  3.46354  2.40513  3.72494  3.29354  2.67741  2.69355  4.24690  2.90347  2.73739  3.18146  2.89801  2.37887  2.77519  2.98518  4.58477  3.61503
          0.10667  4.91157  2.36640  0.61958  0.77255  0.74654  0.64246
     72   2.47557  4.49725  3.90154  3.33025  2.01743  3.88284  2.60765  2.68807  3.26499  2.40649  3.60514  2.81931  4.25881  3.54788  2.89425  3.14024  3.09732  2.76382  5.06321  2.49861    143 f - - -
          2.68618  4.42225  2.77519  2.73123  3.46354  2.40513  3.72494  3.29354  2.67741  2.69355  4.24690  2.90347  2.73739  3.18146  2.89801  2.37887  2.77519  2.98518  4.58477  3.61503
          0.01103  4.90817  5.63052  0.61958  0.77255  0.67528  0.71134
     73   3.05720  4.43321  4.93976  4.33219  2.98763  4.22859  4.54959  2.10508  4.13810  1.23849  3.41042  4.36339  2.14643  4.26661  4.16978  3.54015  3.28749  2.28143  3.32562  3.86069    144 l - - -
          2.68618  4.42225  2.77519  2.73123  3.46354  2.40513  3.72494  3.29354  2.67741  2.69355  4.24690  2.90347  2.73739  3.18146  2.89801  2.37887  2.77519  2.98518  4.58477  3.61503
          0.00991  5.01522  5.73756  0.61958  0.77255  0.88387  0.53304
     74   2.96065  4.37703  4.65366  4.06040  2.44274  4.09332  4.36286  2.48259  3.89802  1.76220  3.48805  4.15659  2.46797  2.85670  3.99490  3.39355  3.19240  2.62806  2.58161  2.43404    145 l - - -
          2.68618  4.42225  2.77519  2.73123  3.46354  2.40513  3.72494  3.29354  2.67741  2.69355  4.24690  2.90347  2.73739  3.18146  2.89801  2.37887  2.77519  2.98518  4.58477  3.61503
          0.00991  5.01522  5.73756  0.61958  0.77255  0.88387  0.53304
     75   2.91690  4.30294  4.80676  4.19671  2.55623  2.48563  4.40604  2.05457  3.99768  2.29286  3.42093  4.21574  4.44236  4.14250  4.03178  3.38623  2.27373  1.99350  3.03415  2.59482    146 v - - -
          2.68618  4.42225  2.77519  2.73123  3.46354  2.40513  3.72494  3.29354  2.67741  2.69355  4.24690  2.90347  2.73739  3.18146  2.89801  2.37887  2.77519  2.98518  4.58477  3.61503
          0.00991  5.01522  5.73756  0.61958  0.77255  0.88387  0.53304
     76   3.19208  5.02029  4.03813  3.71888  3.68169  3.94152  4.47762  3.99349  3.74301  3.61059  4.55262  3.98355  3.11848  4.04135  4.04836  1.70853  3.57409  3.66997  5.24807  0.82785    147 y - - -
          2.68618  4.42225  2.77519  2.73123  3.46354  2.40513  3.72494  3.29354  2.67741  2.69355  4.24690  2.90347  2.73739  3.18146  2.89801  2.37887  2.77519  2.98518  4.58477  3.61503
          0.00991  5.01522  5.73756  0.61958  0.77255  0.88387  0.53304
     77   2.89634  5.10732  3.29027  2.73154  2.72825  3.72370  2.41166  3.76822  2.71386  3.36631  4.17724  3.25142  2.80219  2.26242  2.30668  2.92714  2.55064  3.44205  5.59782  3.04466    148 q - - -
          2.68618  4.42225  2.77519  2.73123  3.46354  2.40513  3.72494  3.29354  2.67741  2.69355  4.24690  2.90347  2.73739  3.18146  2.89801  2.37887  2.77519  2.98518  4.58477  3.61503
          0.00991  5.01522  5.73756  0.61958  0.77255  0.88387  0.53304
     78   2.89973  5.36357  2.85420  2.22495  2.80145  1.98954  3.20558  4.16088  2.02896  3.66003  4.41078  3.14461  4.06846  2.97132  3.10412  2.18163  3.13175  3.74338  5.80811  4.40791    149 g - - -
          2.68618  4.42225  2.77519  2.73123  3.46354  2.40513  3.72494  3.29354  2.67741  2.69355  4.24690  2.90347  2.73739  3.18146  2.89801  2.37887  2.77519  2.98518  4.58477  3.61503
          0.00991  5.01522  5.73756  0.61958  0.77255  0.88387  0.53304
     79   3.51280  6.17105  2.34066  1.87941  5.46472  3.81334  4.31638  5.00359  2.57767  4.45285  5.27601  0.81777  4.41724  3.46747  3.88024  3.38592  3.79073  4.54337  6.58877  5.06545    150 n - - -
          2.68618  4.42225  2.77519  2.73123  3.46354  2.40513  3.72494  3.29354  2.67741  2.69355  4.24690  2.90347  2.73739  3.18146  2.89801  2.37887  2.77519  2.98518  4.58477  3.61503
          0.00991  5.01522  5.73756  0.61958  0.77255  0.88387  0.53304
     80   2.91104  5.41580  2.15071  2.17894  4.75629  3.66753  3.86699  4.24040  1.71143  3.71854  4.45922  3.13535  4.06991  2.25259  3.10062  2.40067  3.14337  2.71104  5.84959  4.43879    151 k - - -
          2.68618  4.42225  2.77519  2.73123  3.46354  2.40513  3.72494  3.29354  2.67741  2.69355  4.24690  2.90347  2.73739  3.18146  2.89801  2.37887  2.77519  2.98518  4.58477  3.61503
          0.00991  5.01522  5.73756  0.61958  0.77255  0.88387  0.53304
     81   2.10683  5.55039  1.29200  2.71922  4.96616  3.73691  4.15261  4.42545  3.01403  3.96552  4.75710  1.68745  4.25970  3.28940  3.53354  3.11871  3.42833  3.09220  6.14003  4.72122    152 d - - -
          2.68618  4.42225  2.77519  2.73123  3.46354  2.40513  3.72494  3.29354  2.67741  2.69355  4.24690  2.90347  2.73739  3.18146  2.89801  2.37887  2.77519  2.98518  4.58477  3.61503
          0.20787  5.01522  1.70899  0.61958  0.77255  0.88387  0.53304
     82   2.39050  2.63629  4.29517  3.80597  4.00314  1.21626  4.54043  3.34852  3.72081  1.98351  3.98741  3.91993  4.24674  3.97141  3.96066  2.53370  3.13866  3.05020  5.46977  4.27918    153 g - - -
          2.68662  4.42302  2.77444  2.73151  3.46271  2.40535  3.72364  3.29210  2.67701  2.69432  4.24291  2.90241  2.73712  3.18180  2.89878  2.37910  2.77597  2.98581  4.58554  3.61580
          0.35234  1.22744  5.54176  1.95728  0.15227  0.57501  0.82714
     83   2.97999  5.43506  3.13682  1.79839  4.75974  3.71442  3.91777  4.23170  2.41190  3.72604  4.48656  3.18841  4.12569  1.45015  3.10647  2.60384  3.21116  3.81867  5.86605  2.69205    167 q - - -
          2.68618  4.42225  2.77519  2.73123  3.46354  2.40513  3.72494  3.29354  2.67741  2.69355  4.24690  2.90347  2.73739  3.18146  2.89801  2.37887  2.77519  2.98518  4.58477  3.61503
          0.00991  5.01522  5.73756  0.61958  0.77255  0.88387  0.53304
     84   2.09371  5.39402  3.12080  2.12836  4.73551  3.67499  3.88763  4.21234  2.23839  3.70452  4.45365  2.85905  2.90716  2.99190  3.12514  1.55684  3.15684  3.78661  5.84669  4.44290    168 s - - -
          2.68618  4.42225  2.77519  2.73123  3.46354  2.40513  3.72494  3.29354  2.67741  2.69355  4.24690  2.90347  2.73739  3.18146  2.89801  2.37887  2.77519  2.98518  4.58477  3.61503
          0.00991  5.01522  5.73756  0.61958  0.77255  0.88387  0.53304
     85   2.41417  5.08950  3.30529  2.74532  4.32758  3.72950  3.92969  3.74187  1.75420  3.34652  2.81210  2.86104  4.11862  2.77548  2.83119  2.93449  2.75282  2.07869  5.59123  4.26032    169 k - - -
          2.68618  4.42225  2.77519  2.73123  3.46354  2.40513  3.72494  3.29354  2.67741  2.69355  4.24690  2.90347  2.73739  3.18146  2.89801  2.37887  2.77519  2.98518  4.58477  3.61503
          0.00991  5.01522  5.73756  0.61958  0.77255  0.88387  0.53304
     86   2.78581  5.68394  1.46229  1.58914  5.01265  3.72500  4.04394  4.51385  2.86760  3.98470  4.74668  3.18371  3.67599  2.74964  3.39416  2.04974  3.37968  4.06922  6.11856  4.67186    170 d - - -
          2.68618  4.42225  2.77519  2.73123  3.46354  2.40513  3.72494  3.29354  2.67741  2.69355  4.24690  2.90347  2.73739  3.18146  2.89801  2.37887  2.77519  2.98518  4.58477  3.61503
          0.05447  5.01522  3.07088  0.61958  0.77255  0.88387  0.53304
     87   2.91954  5.41454  3.11157  2.20741  4.75848  3.66865  3.86317  4.23790  1.59428  3.71467  4.45992  2.40955  2.28796  2.67733  3.06229  2.88085  2.54242  3.80551  5.84294  4.43988    171 k - - -
          2.68618  4.42225  2.77519  2.73123  3.46354  2.40513  3.72494  3.29354  2.67741  2.69355  4.24690  2.90347  2.73739  3.18146  2.89801  2.37887  2.77519  2.98518  4.58477  3.61503
          0.01036  4.97110  5.69345  0.61958  0.77255  0.96359  0.48049
     88   2.14809  5.32620  2.61289  2.01852  4.64912  3.64808  3.84008  4.11998  2.35352  2.48234  4.37320  2.55437  4.04276  2.94432  3.07452  2.19497  3.10053  3.18247  5.77245  4.37471    172 e - - -
          2.68618  4.42225  2.77519  2.73123  3.46354  2.40513  3.72494  3.29354  2.67741  2.69355  4.24690  2.90347  2.73739  3.18146  2.89801  2.37887  2.77519  2.98518  4.58477  3.61503
          0.04559  4.97110  3.27992  0.61958  0.77255  0.96359  0.48049
     89   2.95839  5.48172  2.68640  1.68720  4.81882  2.15487  3.89733  4.30935  2.22735  3.78361  4.53104  3.11716  4.08620  2.67021  3.17003  1.94019  3.19587  3.86936  5.91448  4.49093    173 e - - -
          2.68618  4.42225  2.77519  2.73123  3.46354  2.40513  3.72494  3.29354  2.67741  2.69355  4.24690  2.90347  2.73739  3.18146  2.89801  2.37887  2.77519  2.98518  4.58477  3.61503
          0.01073  4.93624  5.65858  0.61958  0.77255  1.02017  0.44712
     90   2.28401  5.11409  3.21988  2.66240  3.58690  3.18556  3.87246  3.25477  1.74738  3.38060  4.18009  2.58612  4.06314  3.00991  2.68880  2.40089  3.08527  2.71201  5.60480  4.25584    174 k - - -
          2.68637  4.42244  2.77434  2.73142  3.46329  2.40532  3.72513  3.29246  2.67760  2.69353  4.24709  2.90366  2.73758  3.18165  2.89820  2.37885  2.77538  2.98493  4.58408  3.61522
          1.58431  0.69377  1.22002  0.06256  2.80270  0.83715  0.56730
     91   2.04198  4.67611  3.41665  2.85976  3.87618  3.66309  3.92117  3.22008  2.27057  2.32529  3.79262  3.31987  2.14842  3.15578  3.20507  2.90199  3.00687  2.56306  5.25878  3.99039    176 a - - -
          2.68671  4.42278  2.77572  2.73127  3.46335  2.40529  3.72112  3.29267  2.67693  2.69408  4.24393  2.90365  2.73792  3.18199  2.89794  2.37904  2.77572  2.98571  4.58530  3.61255
          0.96377  0.48787  5.37750  1.06741  0.42144  0.76436  0.62667
     92   2.99427  5.52106  1.69219  2.18626  4.85123  2.36199  3.09530  4.34430  2.72325  3.82269  4.58005  3.10059  2.40169  3.03563  3.23882  2.34570  3.23734  3.90658  5.95972  4.52681    180 d - - -
          2.68618  4.42225  2.77519  2.73123  3.46354  2.40513  3.72494  3.29354  2.67741  2.69355  4.24690  2.90347  2.73739  3.18146  2.89801  2.37887  2.77519  2.98518  4.58477  3.61503
          0.03026  4.87100  3.81053  0.61958  0.77255  1.11357  0.39807
     93   2.11283  4.43251  3.96529  3.39362  2.20576  3.87712  3.36778  2.89948  3.31929  1.95803  3.54174  2.21748  4.25332  3.59029  3.60301  3.14253  3.07354  2.39153  5.01679  3.79336    181 l - - -
          2.68618  4.42225  2.77519  2.73123  3.46354  2.40513  3.72494  3.29354  2.67741  2.69355  4.24690  2.90347  2.73739  3.18146  2.89801  2.37887  2.77519  2.98518  4.58477  3.61503
          0.01167  4.85242  5.57476  0.61958  0.77255  0.99565  0.46122
     94   2.83616  5.10505  2.57185  2.63928  4.36321  3.65261  3.85162  3.23021  1.80991  2.66151  2.58494  2.78535  4.04333  2.48834  3.10343  2.85210  3.06733  3.00461  5.59335  4.24244    182 k - - -
          2.68618  4.42225  2.77519  2.73123  3.46354  2.40513  3.72494  3.29354  2.67741  2.69355  4.24690  2.90347  2.73739  3.18146  2.89801  2.37887  2.77519  2.98518  4.58477  3.61503
          0.01123  4.89027  5.61262  0.61958  0.77255  0.73950  0.64885
     95   2.99688  5.46465  2.29362  2.62009  3.04766  3.69782  3.93754  4.26239  1.39892  3.75919  4.52277  1.87122  4.12956  3.05165  3.18903  2.95757  3.23375  3.84646  5.89541  4.48378    183 k - - -
          2.68618  4.42225  2.77519  2.73123  3.46354  2.40513  3.72494  3.29354  2.67741  2.69355  4.24690  2.90347  2.73739  3.18146  2.89801  2.37887  2.77519  2.98518  4.58477  3.61503
          0.01019  4.98681  5.70915  0.61958  0.77255  0.93633  0.49769
     96   2.39824  5.61014  1.65458  2.61786  4.95979  1.81075  4.03134  4.45404  2.85305  3.93675  4.70162  2.35094  2.84962  2.90431  3.37466  3.03990  3.34823  4.01418  6.07817  4.64143    184 d - - -
          2.68618  4.42225  2.77519  2.73123  3.46354  2.40513  3.72494  3.29354  2.67741  2.69355  4.24690  2.90347  2.73739  3.18146  2.89801  2.37887  2.77519  2.98518  4.58477  3.61503
          0.01019  4.98681  5.70915  0.61958  0.77255  0.93633  0.49769
     97   2.89952  4.50159  4.00711  3.43815  1.66808  3.92865  4.21187  2.97588  3.36326  1.88111  3.61343  3.77132  2.97425  2.78612  3.65126  2.77779  2.50053  2.76765  5.09875  3.88290    185 f - - -
          2.68618  4.42225  2.77519  2.73123  3.46354  2.40513  3.72494  3.29354  2.67741  2.69355  4.24690  2.90347  2.73739  3.18146  2.89801  2.37887  2.77519  2.98518  4.58477  3.61503
          0.01019  4.98681  5.70915  0.61958  0.77255  0.54944  0.86103
     98   2.98921  5.49713  2.77176  1.44068  4.04510  3.71363  3.93839  4.31853  2.27968  3.79862  4.54466  2.84245  4.13273  3.04206  3.19635  1.61287  3.22448  3.88359  5.93283  4.51651    186 e - - -
          2.68618  4.42225  2.77519  2.73123  3.46354  2.40513  3.72494  3.29354  2.67741  2.69355  4.24690  2.90347  2.73739  3.18146  2.89801  2.37887  2.77519  2.98518  4.58477  3.61503
          0.00923  5.08614  5.80849  0.61958  0.77255  0.73151  0.65621
     99   3.02216  4.46846  4.60283  4.01902  3.58547  4.14827  4.49068  1.82246  3.88420  1.90033  3.58190  4.18396  2.38582  4.09117  4.03418  1.83978  3.26102  2.01531  5.12547  3.93794    187 i - - -
          2.68618  4.42225  2.77519  2.73123  3.46354  2.40513  3.72494  3.29354  2.67741  2.69355  4.24690  2.90347  2.73739  3.18146  2.89801  2.37887  2.77519  2.98518  4.58477  3.61503
          0.00923  5.08614  5.80849  0.61958  0.77255  0.73151  0.65621
    100   2.34871  5.44920  1.97119  2.35975  4.79502  3.69636  3.89005  4.28140  1.82993  3.75365  4.49085  2.59956  4.09566  2.29845  2.53091  2.89600  3.16753  3.84048  5.87954  4.46790    188 k - - -
          2.68618  4.42225  2.77519  2.73123  3.46354  2.40513  3.72494  3.29354  2.67741  2.69355  4.24690  2.90347  2.73739  3.18146  2.89801  2.37887  2.77519  2.98518  4.58477  3.61503
          0.00923  5.08614  5.80849  0.61958  0.77255  0.73151  0.65621
    101   3.28944  5.09397  4.17954  3.65808  4.40886  4.08711  4.50940  2.38887  3.14715  3.37576  4.36083  3.98441  0.76777  3.77293  2.47780  3.47401  3.58967  3.43327  5.79246  4.56791    189 p - - -
          2.68618  4.42225  2.77519  2.73123  3.46354  2.40513  3.72494  3.29354  2.67741  2.69355  4.24690  2.90347  2.73739  3.18146  2.89801  2.37887  2.77519  2.98518  4.58477  3.61503
          0.00923  5.08614  5.80849  0.61958  0.77255  0.73151  0.65621
    102   2.92870  4.94323  3.46791  2.91111  3.26464  2.52432  4.03145  3.53642  2.89577  2.98576  4.03871  2.16643  3.02523  3.23337  3.33076  1.74633  3.16367  3.25757  2.87379  4.18221    190 s - - -
          2.68618  4.42225  2.77519  2.73123  3.46354  2.40513  3.72494  3.29354  2.67741  2.69355  4.24690  2.90347  2.73739  3.18146  2.89801  2.37887  2.77519  2.98518  4.58477  3.61503
          0.00923  5.08614  5.80849  0.61958  0.77255  0.73151  0.65621
    103   3.11670  5.29005  3.43147  3.14771  5.16755  2.06910  4.47344  4.65557  3.28683  4.19891  4.98601  3.59751  4.38069  1.25318  3.71359  1.35335  3.49700  4.12252  6.34360  5.00271    191 q - - -
          2.68618  4.42225  2.77519  2.73123  3.46354  2.40513  3.72494  3.29354  2.67741  2.69355  4.24690  2.90347  2.73739  3.18146  2.89801  2.37887  2.77519  2.98518  4.58477  3.61503
          0.00923  5.08614  5.80849  0.61958  0.77255  0.73151  0.65621
    104   2.55326  4.36181  4.76737  4.16306  2.01825  4.11552  4.44127  2.04690  3.98175  1.61592  3.47505  3.03839  4.47981  4.14313  3.32394  3.42017  3.19457  2.01766  4.98401  3.80413    192 l - - -
          2.68618  4.42225  2.77519  2.73123  3.46354  2.40513  3.72494  3.29354  2.67741  2.69355  4.24690  2.90347  2.73739  3.18146  2.89801  2.37887  2.77519  2.98518  4.58477  3.61503
          0.14200  5.08614  2.06989  0.61958  0.77255  0.73151  0.65621
    105   2.88379  4.34822  4.39238  3.20735  2.86553  2.53645  4.29942  2.35481  3.67590  1.58811  3.46171  3.99256  2.27215  3.88837  3.84115  3.28215  3.11586  2.44857  4.02503  3.76996    193 l - - -
          2.68618  4.42225  2.77519  2.73123  3.46354  2.40513  3.72494  3.29354  2.67741  2.69355  4.24690  2.90347  2.73739  3.18146  2.89801  2.37887  2.77519  2.98518  4.58477  3.61503
          0.01053  4.95467  5.67701  0.61958  0.77255  0.51129  0.91560
    106   3.08195  4.47715  4.86453  4.27282  3.57141  4.24930  4.60256  2.22438  4.10325  1.19763  3.55767  4.35514  2.68647  4.27374  4.18523  2.97790  3.31932  1.65163  5.14699  3.96949    194 l - - -
          2.68618  4.42225  2.77519  2.73123  3.46354  2.40513  3.72494  3.29354  2.67741  2.69355  4.24690  2.90347  2.73739  3.18146  2.89801  2.37887  2.77519  2.98518  4.58477  3.61503
          0.00923  5.08614  5.80849  0.61958  0.77255  0.41043  1.08875
    107   3.57806  4.89625  5.50494  4.91609  3.17229  4.80901  5.06438  1.79534  4.73011  1.81051  3.54792  4.94703  5.08158  4.78751  4.72996  4.14157  3.80354  2.29329  1.06525  4.17812    195 w - - -
          2.68618  4.42225  2.77519  2.73123  3.46354  2.40513  3.72494  3.29354  2.67741  2.69355  4.24690  2.90347  2.73739  3.18146  2.89801  2.37887  2.77519  2.98518  4.58477  3.61503
          0.00857  5.15920  5.88154  0.61958  0.77255  0.53039  0.88764
    108   3.08521  5.47389  3.38365  2.80960  4.80967  2.52266  3.99087  4.25405  2.07416  3.75260  4.52720  3.33292  3.35838  2.51080  2.09424  3.06425  3.30573  3.86306  5.88908  1.64540    196 y - - -
          2.68618  4.42225  2.77519  2.73123  3.46354  2.40513  3.72494  3.29354  2.67741  2.69355  4.24690  2.90347  2.73739  3.18146  2.89801  2.37887  2.77519  2.98518  4.58477  3.61503
          0.00857  5.15920  5.88154  0.61958  0.77255  0.53039  0.88764
    109   3.04402  5.43134  3.29132  2.32867  4.72409  2.79471  2.63182  4.19402  2.69027  3.71161  4.48712  3.06859  4.20437  3.10272  1.87580  3.02544  3.27153  3.80702  5.86058  1.70580    197 y - - -
          2.68618  4.42225  2.77519  2.73123  3.46354  2.40513  3.72494  3.29354  2.67741  2.69355  4.24690  2.90347  2.73739  3.18146  2.89801  2.37887  2.77519  2.98518  4.58477  3.61503
          0.00857  5.15920  5.88154  0.61958  0.77255  0.53039  0.88764
    110   2.95426  5.45539  2.89246  2.45930  4.79546  2.43894  2.25582  4.27867  2.65451  2.88808  4.49780  2.42265  2.87130  2.28565  3.14737  2.47066  3.18587  3.84343  5.89071  4.48149    198 h - - -
          2.68618  4.42225  2.77519  2.73123  3.46354  2.40513  3.72494  3.29354  2.67741  2.69355  4.24690  2.90347  2.73739  3.18146  2.89801  2.37887  2.77519  2.98518  4.58477  3.61503
          0.02336  5.15920  4.05452  0.61958  0.77255  0.53039  0.88764
    111   2.26792  5.46298  2.59210  2.27154  4.80376  2.55283  3.91704  4.28813  1.94975  3.76648  3.55622  1.81900  4.12026  3.01585  3.15200  2.92012  3.19027  3.85154  5.89768  4.48680    199 n - - -
          2.68618  4.42225  2.77519  2.73123  3.46354  2.40513  3.72494  3.29354  2.67741  2.69355  4.24690  2.90347  2.73739  3.18146  2.89801  2.37887  2.77519  2.98518  4.58477  3.61503
          0.00870  5.14454  5.86688  0.61958  0.77255  0.57538  0.82665
    112   2.62560  5.43471  3.22200  2.66286  4.77175  3.73401  3.40523  4.24606  1.56940  3.73282  2.81785  2.36482  4.12595  2.37403  2.59280  2.92649  2.60183  3.82135  5.86879  4.47151    200 k - - -
          2.68618  4.42225  2.77519  2.73123  3.46354  2.40513  3.72494  3.29354  2.67741  2.69355  4.24690  2.90347  2.73739  3.18146  2.89801  2.37887  2.77519  2.98518  4.58477  3.61503
          0.00870  5.14454  5.86688  0.61958  0.77255  0.57538  0.82665
    113   3.16097  5.38774  1.49283  2.85263  4.66801  3.85508  4.18548  3.29217  3.03936  3.66523  4.51283  1.47918  4.32395  3.34227  3.52702  3.17803  3.41474  2.20724  5.94879  4.58086    201 n - - -
          2.68618  4.42225  2.77519  2.73123  3.46354  2.40513  3.72494  3.29354  2.67741  2.69355  4.24690  2.90347  2.73739  3.18146  2.89801  2.37887  2.77519  2.98518  4.58477  3.61503
          0.00870  5.14454  5.86688  0.61958  0.77255  0.57538  0.82665
    114   2.46606  5.43734  2.08624  2.12601  4.76923  2.28273  3.92215  4.24669  2.40785  3.73784  4.48400  3.19660  3.01126  3.02425  3.16008  2.66498  3.18964  2.39210  5.87944  4.47472    202 d - - -
          2.68618  4.42225  2.77519  2.73123  3.46354  2.40513  3.72494  3.29354  2.67741  2.69355  4.24690  2.90347  2.73739  3.18146  2.89801  2.37887  2.77519  2.98518  4.58477  3.61503
          0.00870  5.14454  5.86688  0.61958  0.77255  0.57538  0.82665
    115   3.01289  5.53770  2.34760  1.84907  4.87970  2.69481  3.95939  4.37038  2.13528  3.84152  4.58236  2.85594  2.60562  1.94844  3.21532  2.96699  3.24783  3.92730  5.96865  4.54818    203 e - - -
          2.68618  4.42225  2.77519  2.73123  3.46354  2.40513  3.72494  3.29354  2.67741  2.69355  4.24690  2.90347  2.73739  3.18146  2.89801  2.37887  2.77519  2.98518  4.58477  3.61503
          0.00870  5.14454  5.86688  0.61958  0.77255  0.57538  0.82665
    116   2.42309  5.23464  3.31271  2.76474  4.53835  3.75573  3.98554  3.97293  2.76304  2.73504  4.33540  2.97439  3.02572  2.44208  3.23454  1.31555  2.85874  3.61295  5.75470  4.39937    204 s - - -
          2.68618  4.42225  2.77519  2.73123  3.46354  2.40513  3.72494  3.29354  2.67741  2.69355  4.24690  2.90347  2.73739  3.18146  2.89801  2.37887  2.77519  2.98518  4.58477  3.61503
          0.06119  5.14454  2.92759  0.61958  0.77255  0.57538  0.82665
    117   2.70293  5.38697  3.18482  1.59921  4.71307  2.86516  3.89678  3.58825  1.58829  3.68392  4.43519  2.80727  4.10050  3.00096  3.12307  2.90079  3.16035  3.05873  5.83228  4.43531    205 k - - -
          2.68618  4.42225  2.77519  2.73123  3.46354  2.40513  3.72494  3.29354  2.67741  2.69355  4.24690  2.90347  2.73739  3.18146  2.89801  2.37887  2.77519  2.98518  4.58477  3.61503
          0.00917  5.09251  5.81486  0.61958  0.77255  0.71603  0.67078
    118   2.43022  5.40806  2.55348  2.26164  4.74356  3.69418  3.88442  4.22304  2.10906  3.70934  2.46478  2.58495  4.08895  2.98419  3.11548  1.96489  2.79041  3.79364  5.84659  4.44102    206 s - - -
          2.68618  4.42225  2.77519  2.73123  3.46354  2.40513  3.72494  3.29354  2.67741  2.69355  4.24690  2.90347  2.73739  3.18146  2.89801  2.37887  2.77519  2.98518  4.58477  3.61503
          0.04027  5.09251  3.40133  0.61958  0.77255  0.71603  0.67078
    119   2.91654  5.42551  2.13140  2.59937  4.76877  2.82568  3.31233  4.25442  1.94113  3.73029  4.46799  2.54832  2.65923  2.97340  3.10884  2.24092  2.74653  3.81546  5.85941  4.44771    207 k - - -
          2.68618  4.42225  2.77519  2.73123  3.46354  2.40513  3.72494  3.29354  2.67741  2.69355  4.24690  2.90347  2.73739  3.18146  2.89801  2.37887  2.77519  2.98518  4.58477  3.61503
          0.05957  5.06170  2.96633  0.61958  0.77255  0.78794  0.60657
    120   2.44103  5.26492  3.18796  1.70040  4.56064  3.17567  3.87601  3.35678  2.16069  2.77684  4.32127  3.17254  4.07434  2.99226  3.11463  1.93102  3.11898  3.62892  5.73064  4.35328    208 e - - -
          2.68618  4.42225  2.77519  2.73123  3.46354  2.40513  3.72494  3.29354  2.67741  2.69355  4.24690  2.90347  2.73739  3.18146  2.89801  2.37887  2.77519  2.98518  4.58477  3.61503
          0.00994  5.01207  5.73441  0.61958  0.77255  0.88990  0.52882
    121   2.02623  5.26835  2.86733  1.72467  4.56923  3.67906  3.87951  4.02050  2.63940  3.10547  4.32901  3.17260  4.07520  2.99548  3.12244  2.02984  2.53712  3.10272  5.73839  4.35950    209 e - - -
          2.68618  4.42225  2.77519  2.73123  3.46354  2.40513  3.72494  3.29354  2.67741  2.69355  4.24690  2.90347  2.73739  3.18146  2.89801  2.37887  2.77519  2.98518  4.58477  3.61503
          0.00994  5.01207  5.73441  0.61958  0.77255  0.59225  0.80538
    122   2.56881  5.15255  3.29777  2.74011  3.63408  3.25147  3.94317  3.54439  2.11759  3.41572  4.22073  2.92008  4.13174  3.08578  2.48667  2.09827  2.21130  2.44540  5.64860  4.30546    210 s - - -
          2.68715  4.42322  2.77456  2.73101  3.46397  2.40544  3.72439  3.29311  2.67715  2.69381  4.24787  2.90310  2.73675  3.18115  2.89898  2.37813  2.77558  2.98548  4.58574  3.61464
          1.08851  0.81637  1.50847  1.55730  0.23661  0.73630  0.65178
    123   2.88172  4.86547  3.59757  3.20441  4.26627  3.63247  4.30894  3.91670  3.23529  3.55477  4.41136  3.58072  2.16640  3.56875  3.62107  0.91665  3.25120  3.53418  5.66508  3.08470    227 s - - -
          2.68618  4.42225  2.77519  2.73123  3.46354  2.40513  3.72494  3.29354  2.67741  2.69355  4.24690  2.90347  2.73739  3.18146  2.89801  2.37887  2.77519  2.98518  4.58477  3.61503
          0.06008  4.83793  2.98805  0.61958  0.77255  1.15570  0.37810
    124   2.43850  4.31571  4.54082  3.94837  1.56332  4.02606  4.34126  2.65208  3.78846  1.84982  3.37236  4.08032  4.38747  3.98011  3.15554  3.32738  3.12382  1.94725  4.92410  3.73212    228 f - - -
          2.68618  4.42225  2.77519  2.73123  3.46354  2.40513  3.72494  3.29354  2.67741  2.69355  4.24690  2.90347  2.73739  3.18146  2.89801  2.37887  2.77519  2.98518  4.58477  3.61503
          0.01242  4.79028  5.51263  0.61958  0.77255  0.99544  0.46134
    125   2.84727  4.23825  4.70161  3.31935  3.10176  4.00624  4.33444  1.92802  3.90315  2.08634  2.23415  3.69946  4.36986  4.05477  3.95037  3.31308  3.07945  1.56899  3.94257  3.68214    229 v - - -
          2.68677  4.42317  2.77575  2.73215  3.46310  2.40493  3.72306  3.29222  2.67734  2.69387  4.24781  2.90260  2.73676  3.18105  2.89826  2.37916  2.77611  2.98546  4.58569  3.61259
          0.30538  1.34951  5.57542  2.19845  0.11763  0.57550  0.82651
    126   3.30986  5.87909  2.55627  2.30394  5.20821  3.79519  4.16045  4.71132  1.21535  4.16775  4.95371  1.43447  4.31827  3.28904  3.48342  3.22350  3.56235  4.26723  6.29080  4.83938    255 k - - -
          2.68618  4.42225  2.77519  2.73123  3.46354  2.40513  3.72494  3.29354  2.67741  2.69355  4.24690  2.90347  2.73739  3.18146  2.89801  2.37887  2.77519  2.98518  4.58477  3.61503
          0.00979  5.02727  5.74962  0.61958  0.77255  0.86028  0.54999
    127   3.42960  6.03747  1.20774  2.67133  5.36511  1.54482  4.28126  4.89416  3.23843  4.35707  5.16471  2.67473  4.38319  2.30103  3.82244  2.95741  3.70687  4.43544  6.49873  4.99417    256 d - - -
          2.68618  4.42225  2.77519  2.73123  3.46354  2.40513  3.72494  3.29354  2.67741  2.69355  4.24690  2.90347  2.73739  3.18146  2.89801  2.37887  2.77519  2.98518  4.58477  3.61503
          0.00979  5.02727  5.74962  0.61958  0.77255  0.86028  0.54999
    128   3.45977  4.82129  5.16673  4.58747  1.09111  4.63235  4.82814  1.86487  4.41118  1.76497  3.46464  4.69205  4.91948  2.71189  4.47810  3.95260  3.68400  2.84491  5.21019  3.94507    257 f - - -
          2.68618  4.42225  2.77519  2.73123  3.46354  2.40513  3.72494  3.29354  2.67741  2.69355  4.24690  2.90347  2.73739  3.18146  2.89801  2.37887  2.77519  2.98518  4.58477  3.61503
          0.00979  5.02727  5.74962  0.61958  0.77255  0.86028  0.54999
    129   3.01476  5.50929  2.08563  1.71963  4.84663  3.70217  3.96427  4.33068  2.74678  3.81960  4.57538  3.17536  2.40111  3.07480  3.25254  1.75781  3.25613  3.19303  5.96227  4.54299    258 e - - -
          2.68618  4.42225  2.77519  2.73123  3.46354  2.40513  3.72494  3.29354  2.67741  2.69355  4.24690  2.90347  2.73739  3.18146  2.89801  2.37887  2.77519  2.98518  4.58477  3.61503
          0.00979  5.02727  5.74962  0.61958  0.77255  0.55561  0.85267
    130   2.57579  4.37067  4.70310  4.10195  2.67941  4.10260  4.42432  2.22681  3.93284  2.07365  3.48771  4.18981  2.40778  4.10472  4.01830  2.01806  3.19100  1.94072  4.98940  3.20183    259 v - - -
          2.68639  4.42247  2.77488  2.73062  3.46375  2.40534  3.72516  3.29287  2.67762  2.69329  4.24711  2.90310  2.73761  3.18168  2.89822  2.37908  2.77488  2.98540  4.58498  3.61525
          0.44860  1.32700  2.34128  0.60731  0.78706  0.51394  0.91164
    131   2.99197  5.48019  1.87448  2.66600  4.83857  3.73783  3.90834  4.31131  1.65495  3.77619  4.52465  3.20578  4.13514  2.26238  2.10346  2.95226  2.76105  3.87956  5.89074  4.50283    264 k - - -
          2.68618  4.42225  2.77519  2.73123  3.46354  2.40513  3.72494  3.29354  2.67741  2.69355  4.24690  2.90347  2.73739  3.18146  2.89801  2.37887  2.77519  2.98518  4.58477  3.61503
          0.00961  5.04508  5.76742  0.61958  0.77255  0.82382  0.57759
    132   2.74032  5.45762  2.52482  3.22723  5.49915  3.80609  4.82401  4.98754  3.92801  4.59909  5.45691  3.69364  0.49678  4.04727  4.43320  3.40379  3.79563  4.41129  6.75757  5.39815    265 P - - -
          2.68618  4.42225  2.77519  2.73123  3.46354  2.40513  3.72494  3.29354  2.67741  2.69355  4.24690  2.90347  2.73739  3.18146  2.89801  2.37887  2.77519  2.98518  4.58477  3.61503
          0.00961  5.04508  5.76742  0.61958  0.77255  0.82382  0.57759
    133   2.91394  5.20714  3.24950  2.70264  4.47923  2.50436  3.92402  3.91913  2.69673  3.10572  4.28042  2.35903  4.11446  2.27916  3.16644  1.71129  3.14774  3.56424  2.89431  4.33621    266 s - - -
          2.68618  4.42225  2.77519  2.73123  3.46354  2.40513  3.72494  3.29354  2.67741  2.69355  4.24690  2.90347  2.73739  3.18146  2.89801  2.37887  2.77519  2.98518  4.58477  3.61503
          0.00961  5.04508  5.76742  0.61958  0.77255  0.82382  0.57759
    134   2.91685  5.13754  3.29378  2.74578  3.07334  2.38604  3.27183  3.81269  2.73803  3.18305  4.21585  3.26625  4.13141  1.97448  3.20035  1.63659  3.15054  3.48143  5.62625  4.27716    267 s - - -
          2.68618  4.42225  2.77519  2.73123  3.46354  2.40513  3.72494  3.29354  2.67741  2.69355  4.24690  2.90347  2.73739  3.18146  2.89801  2.37887  2.77519  2.98518  4.58477  3.61503
          0.00961  5.04508  5.76742  0.61958  0.77255  0.82382  0.57759
    135   2.53082  4.41767  4.33537  3.75057  2.10977  4.01935  4.31845  2.59796  3.63851  1.82682  3.53137  2.57386  3.00893  3.86742  3.04318  3.30199  3.15805  2.06676  5.02767  3.83328    268 l - - -
          2.68618  4.42225  2.77519  2.73123  3.46354  2.40513  3.72494  3.29354  2.67741  2.69355  4.24690  2.90347  2.73739  3.18146  2.89801  2.37887  2.77519  2.98518  4.58477  3.61503
          0.00961  5.04508  5.76742  0.61958  0.77255  0.82382  0.57759
    136   2.93126  4.33789  4.70303  3.37610  3.02743  2.57976  4.40127  2.25024  3.92538  1.23495  3.45374  4.17543  4.44393  4.09226  4.00107  3.13900  3.16341  2.28342  3.39080  3.77490    269 l - - -
          2.68618  4.42225  2.77519  2.73123  3.46354  2.40513  3.72494  3.29354  2.67741  2.69355  4.24690  2.90347  2.73739  3.18146  2.89801  2.37887  2.77519  2.98518  4.58477  3.61503
          0.00961  5.04508  5.76742  0.61958  0.77255  0.43693  1.03850
    137   2.98068  4.39372  4.71872  4.11782  3.48864  4.12361  4.44472  2.17694  3.94842  1.80658  3.50930  4.20852  2.35824  3.32304  4.03600  2.94202  3.21287  1.66687  2.81854  3.83005    270 v - - -
          2.68618  4.42225  2.77519  2.73123  3.46354  2.40513  3.72494  3.29354  2.67741  2.69355  4.24690  2.90347  2.73739  3.18146  2.89801  2.37887  2.77519  2.98518  4.58477  3.61503
          0.00875  5.13905  5.86139  0.61958  0.77255  0.59156  0.80624
    138   3.44067  4.79239  5.14647  4.61949  2.52581  2.40551  4.37014  1.80988  4.42785  2.92178  3.91316  4.53590  4.87248  4.50849  4.44939  3.84300  3.66980  3.07161  1.48811  1.88673    271 w - - -
          2.68618  4.42225  2.77519  2.73123  3.46354  2.40513  3.72494  3.29354  2.67741  2.69355  4.24690  2.90347  2.73739  3.18146  2.89801  2.37887  2.77519  2.98518  4.58477  3.61503
          0.00875  5.13905  5.86139  0.61958  0.77255  0.59156  0.80624
    139   3.15703  5.37950  3.55574  2.95683  4.63282  3.93743  3.27380  4.08219  1.87691  3.63074  4.44735  3.45144  3.34413  3.18670  2.23953  3.17081  3.37025  3.42165  5.78564  1.30867    272 y - - -
          2.68618  4.42225  2.77519  2.73123  3.46354  2.40513  3.72494  3.29354  2.67741  2.69355  4.24690  2.90347  2.73739  3.18146  2.89801  2.37887  2.77519  2.98518  4.58477  3.61503
          0.02578  5.13905  3.93286  0.61958  0.77255  0.59156  0.80624
    140   2.94931  5.45145  3.19579  2.27049  4.79840  3.21694  2.16155  4.28030  2.37057  3.75403  4.49310  3.18697  2.85024  2.34190  1.99769  2.45745  3.17920  3.84342  5.87969  4.47518    273 r - - -
          2.68618  4.42225  2.77519  2.73123  3.46354  2.40513  3.72494  3.29354  2.67741  2.69355  4.24690  2.90347  2.73739  3.18146  2.89801  2.37887  2.77519  2.98518  4.58477  3.61503
          0.00890  5.12216  5.84451  0.61958  0.77255  0.63920  0.75017
    141   3.03699  5.55959  2.78808  2.36822  4.89797  1.72295  2.38391  4.38794  1.93088  3.86134  4.60728  2.35750  4.16870  3.08129  3.24094  2.79472  3.27346  3.94767  5.99095  4.56922    274 g - - -
          2.68618  4.42225  2.77519  2.73123  3.46354  2.40513  3.72494  3.29354  2.67741  2.69355  4.24690  2.90347  2.73739  3.18146  2.89801  2.37887  2.77519  2.98518  4.58477  3.61503
          0.00890  5.12216  5.84451  0.61958  0.77255  0.63920  0.75017
    142   2.45862  5.41963  3.20048  2.39418  4.75075  3.72401  3.91276  3.42914  1.73410  3.71674  4.46618  1.56658  4.11971  2.74965  3.12529  2.92175  2.86360  3.80313  5.85898  4.46163    275 n - - -
          2.68618  4.42225  2.77519  2.73123  3.46354  2.40513  3.72494  3.29354  2.67741  2.69355  4.24690  2.90347  2.73739  3.18146  2.89801  2.37887  2.77519  2.98518  4.58477  3.61503
          0.19784  5.12216  1.75135  0.61958  0.77255  0.63920  0.75017
    143   2.58149  5.12487  3.25258  2.68984  4.38307  3.69353  3.88321  3.80531  1.74564  3.38830  2.66125  3.21164  4.08237  2.30888  2.54386  2.89748  2.68905  2.55608  5.61023  4.26957    276 k - - -
          2.68618  4.42225  2.77519  2.73123  3.46354  2.40513  3.72494  3.29354  2.67741  2.69355  4.24690  2.90347  2.73739  3.18146  2.89801  2.37887  2.77519  2.98518  4.58477  3.61503
          0.01074  4.93506  5.65741  0.61958  0.77255  0.38873  1.13295
    144   3.00373  5.25866  1.96755  2.77549  4.53469  3.77499  4.02905  3.94819  2.83611  3.54733  3.33053  1.45643  4.19787  3.17256  3.31193  2.68888  3.24537  2.29607  5.77686  4.42267    277 n - - -
          2.68618  4.42225  2.77519  2.73123  3.46354  2.40513  3.72494  3.29354  2.67741  2.69355  4.24690  2.90347  2.73739  3.18146  2.89801  2.37887  2.77519  2.98518  4.58477  3.61503
          0.00890  5.12216  5.84451  0.61958  0.77255  0.63920  0.75017
    145   2.35238  5.42073  2.40591  2.11672  4.74976  1.78057  3.28663  4.22489  2.66454  3.72057  4.46942  3.19059  3.29134  3.02010  3.15652  2.61988  3.18240  2.86579  5.86597  4.46327    278 g - - -
          2.68618  4.42225  2.77519  2.73123  3.46354  2.40513  3.72494  3.29354  2.67741  2.69355  4.24690  2.90347  2.73739  3.18146  2.89801  2.37887  2.77519  2.98518  4.58477  3.61503
          0.00890  5.12216  5.84451  0.61958  0.77255  0.63920  0.75017
    146   2.94121  5.44512  2.22690  1.79129  3.76826  3.70813  3.90097  4.27019  2.27108  3.33150  4.48740  3.17640  2.98122  1.78610  3.13233  2.90386  3.17290  3.83374  5.87945  4.46950    279 q - - -
          2.68618  4.42225  2.77519  2.73123  3.46354  2.40513  3.72494  3.29354  2.67741  2.69355  4.24690  2.90347  2.73739  3.18146  2.89801  2.37887  2.77519  2.98518  4.58477  3.61503
          0.00890  5.12216  5.84451  0.61958  0.77255  0.63920  0.75017
    147   2.43174  5.45705  2.81047  2.17234  4.79646  3.71446  3.91791  4.27954  2.45595  3.76133  4.50346  2.89980  3.01968  3.01839  3.15844  1.36018  2.81242  3.84554  5.89558  4.48512    280 s - - -
          2.68618  4.42225  2.77519  2.73123  3.46354  2.40513  3.72494  3.29354  2.67741  2.69355  4.24690  2.90347  2.73739  3.18146  2.89801  2.37887  2.77519  2.98518  4.58477  3.61503
          0.00890  5.12216  5.84451  0.61958  0.77255  0.63920  0.75017
    148   2.93195  5.30011  2.87678  1.89073  4.59047  3.72926  3.92322  2.79446  2.04953  3.58164  2.91867  3.22204  4.12137  2.54011  3.16485  2.45949  3.16317  2.42733  5.76697  4.39180    281 e - - -
          2.68618  4.42225  2.77519  2.73123  3.46354  2.40513  3.72494  3.29354  2.67741  2.69355  4.24690  2.90347  2.73739  3.18146  2.89801  2.37887  2.77519  2.98518  4.58477  3.61503
          0.04191  5.12216  3.35015  0.61958  0.77255  0.63920  0.75017
    149   2.69936  5.41536  1.85036  2.24567  4.75212  3.69376  3.88580  4.23281  1.94927  2.87412  4.45878  2.79730  4.08997  2.98536  3.11788  2.13592  3.15442  3.25948  5.85283  4.44589    282 d - - -
          2.68618  4.42225  2.77519  2.73123  3.46354  2.40513  3.72494  3.29354  2.67741  2.69355  4.24690  2.90347  2.73739  3.18146  2.89801  2.37887  2.77519  2.98518  4.58477  3.61503
          0.00920  5.08945  5.81180  0.61958  0.77255  0.72350  0.66368
    150   2.92820  5.42927  2.34384  2.61511  4.76966  3.69450  3.32522  4.25290  1.88744  3.73267  4.47248  2.30008  2.40441  2.98729  3.12049  2.11063  3.16007  3.23149  5.86479  4.45544    283 k - - -
          2.68618  4.42225  2.77519  2.73123  3.46354  2.40513  3.72494  3.29354  2.67741  2.69355  4.24690  2.90347  2.73739  3.18146  2.89801  2.37887  2.77519  2.98518  4.58477  3.61503
          0.16688  5.08945  1.91365  0.61958  0.77255  0.72350  0.66368
    151   2.26766  5.01072  2.94776  2.27201  3.01268  3.16072  3.90631  3.64771  2.72097  2.33598  4.08738  3.24050  4.08680  3.06731  3.17917  1.86299  2.75920  3.33692  5.52449  4.19974    284 s - - -
          2.68618  4.42225  2.77519  2.73123  3.46354  2.40513  3.72494  3.29354  2.67741  2.69355  4.24690  2.90347  2.73739  3.18146  2.89801  2.37887  2.77519  2.98518  4.58477  3.61503
          0.10057  4.93333  2.42500  0.61958  0.77255  1.02466  0.44460
    152   2.82656  4.68334  3.51613  2.21363  3.06668  2.60239  3.99542  3.21585  2.93398  2.64838  3.78548  3.41277  4.13844  3.25590  3.33355  1.97089  3.06097  2.01226  5.25271  3.99148    285 s - - -
          2.68627  4.42267  2.77561  2.73165  3.46275  2.40555  3.72536  3.29089  2.67783  2.69355  4.24732  2.90388  2.73687  3.18155  2.89826  2.37908  2.77535  2.98473  4.58431  3.61375
          0.82999  0.96953  1.68909  1.11785  0.39598  0.41094  1.08775
    153   2.57653  5.34991  3.10520  2.06137  4.68935  3.62856  2.87515  4.17068  2.17873  3.65225  4.39234  2.54525  4.02239  2.69899  2.86915  1.88080  3.08531  3.73759  5.78539  3.15632    291 s - - -
          2.68618  4.42225  2.77519  2.73123  3.46354  2.40513  3.72494  3.29354  2.67741  2.69355  4.24690  2.90347  2.73739  3.18146  2.89801  2.37887  2.77519  2.98518  4.58477  3.61503
          0.16945  4.93680  1.90584  0.61958  0.77255  0.93479  0.49868
    154   2.88713  5.40659  2.37685  1.95632  4.74396  2.02412  3.83072  4.23363  2.59909  3.70974  4.45633  2.32816  3.21566  2.93560  2.85773  2.42344  3.12436  3.79449  5.84188  4.41958    292 e - - -
          2.68618  4.42225  2.77519  2.73123  3.46354  2.40513  3.72494  3.29354  2.67741  2.69355  4.24690  2.90347  2.73739  3.18146  2.89801  2.37887  2.77519  2.98518  4.58477  3.61503
          0.01226  4.80359  5.52593  0.61958  0.77255  1.02961  0.44184
    155   2.59015  5.31277  3.13966  2.36600  4.64374  3.64841  3.82280  3.28977  1.48915  3.60155  4.36378  1.90969  4.04277  2.93071  2.79956  2.85724  3.11052  3.69683  5.74510  4.36811    293 k - - -
          2.68618  4.42225  2.77519  2.73123  3.46354  2.40513  3.72494  3.29354  2.67741  2.69355  4.24690  2.90347  2.73739  3.18146  2.89801  2.37887  2.77519  2.98518  4.58477  3.61503
          0.01169  4.85063  5.57297  0.61958  0.77255  0.99806  0.45981
    156   2.83498  5.33257  2.52053  2.53139  4.67284  3.60908  3.25601  4.15475  2.18356  3.63526  4.37477  3.07852  2.68101  2.23773  2.54795  2.18957  3.06600  3.72071  5.76751  3.01920    294 k - - -
          2.68618  4.42225  2.77519  2.73123  3.46354  2.40513  3.72494  3.29354  2.67741  2.69355  4.24690  2.90347  2.73739  3.18146  2.89801  2.37887  2.77519  2.98518  4.58477  3.61503
          0.01125  4.88851  5.61086  0.61958  0.77255  1.08993  0.40983
    157   2.92319  4.39283  4.37539  3.79577  1.66631  4.01733  4.24936  2.83366  3.66960  1.96051  3.49588  2.14068  4.38370  3.47066  3.84433  3.30579  3.15475  2.34081  3.32629  3.56964    295 f - - -
          2.68618  4.42225  2.77519  2.73123  3.46354  2.40513  3.72494  3.29354  2.67741  2.69355  4.24690  2.90347  2.73739  3.18146  2.89801  2.37887  2.77519  2.98518  4.58477  3.61503
          0.01125  4.88851  5.61086  0.61958  0.77255  1.08993  0.40983
    158   2.56741  4.57834  2.74193  3.13377  3.72749  2.12399  4.07516  3.06142  3.09306  2.51669  2.71862  3.54491  4.19654  3.39748  3.45359  3.05789  2.77217  1.82181  5.17038  3.93288    296 v - - -
          2.68618  4.42225  2.77519  2.73123  3.46354  2.40513  3.72494  3.29354  2.67741  2.69355  4.24690  2.90347  2.73739  3.18146  2.89801  2.37887  2.77519  2.98518  4.58477  3.61503
          0.01150  4.86677  5.58911  0.61958  0.77255  0.94794  0.49027
    159   2.85992  5.28172  3.13781  2.31750  3.08756  3.64142  3.82668  4.05693  1.39965  3.24487  4.33204  2.73808  4.03428  2.38887  3.03075  2.83867  2.76331  3.65651  5.72912  4.34490    297 k - - -
          2.68618  4.42225  2.77519  2.73123  3.46354  2.40513  3.72494  3.29354  2.67741  2.69355  4.24690  2.90347  2.73739  3.18146  2.89801  2.37887  2.77519  2.98518  4.58477  3.61503
          0.18570  4.90409  1.81978  0.61958  0.77255  1.03727  0.43761
    160   3.56598  6.22116  0.70310  2.53518  5.53695  3.66033  4.34135  5.17591  3.51558  4.62850  5.53943  1.73119  4.35647  3.53259  4.20999  3.40679  3.89750  4.68780  6.72853  5.13777    298 d - - -
          2.68618  4.42225  2.77519  2.73123  3.46354  2.40513  3.72494  3.29354  2.67741  2.69355  4.24690  2.90347  2.73739  3.18146  2.89801  2.37887  2.77519  2.98518  4.58477  3.61503
          0.01318  4.73157  5.45392  0.61958  0.77255  1.24742  0.33862
    161   2.26125  4.34028  4.41976  3.84146  1.34347  3.99997  3.29325  2.33150  3.70070  2.21863  3.41150  4.00155  4.36348  3.90208  3.84939  3.29632  3.12608  2.55619  4.80369  3.50554    299 f - - -
          2.68618  4.42225  2.77519  2.73123  3.46354  2.40513  3.72494  3.29354  2.67741  2.69355  4.24690  2.90347  2.73739  3.18146  2.89801  2.37887  2.77519  2.98518  4.58477  3.61503
          0.01318  4.73157  5.45392  0.61958  0.77255  0.27094  1.43827
    162   3.17408  5.65400  2.42145  1.23867  4.99126  3.78611  4.11524  4.46992  2.94234  3.97494  4.74967  3.26614  4.26939  3.23862  3.46054  1.54971  3.42631  2.81608  6.13076  4.70294    300 e - - -
          2.68618  4.42225  2.77519  2.73123  3.46354  2.40513  3.72494  3.29354  2.67741  2.69355  4.24690  2.90347  2.73739  3.18146  2.89801  2.37887  2.77519  2.98518  4.58477  3.61503
          0.00893  5.11840  5.84075  0.61958  0.77255  0.41925  1.07160
    163   3.07562  4.55545  4.55609  3.98252  3.69961  4.17822  4.54363  1.91495  3.86604  2.40276  3.68775  4.18809  1.78488  4.09471  4.05489  1.84385  3.32183  1.92716  5.23669  4.04293    301 p - - -
          2.68618  4.42225  2.77519  2.73123  3.46354  2.40513  3.72494  3.29354  2.67741  2.69355  4.24690  2.90347  2.73739  3.18146  2.89801  2.37887  2.77519  2.98518  4.58477  3.61503
          0.00860  5.15659  5.87894  0.61958  0.77255  0.48576  0.95510
    164   2.97389  5.48596  1.83257  2.39470  4.83281  3.73311  3.92525  4.31838  1.70771  3.78986  4.52774  2.44758  4.13235  2.32952  2.55800  2.93389  3.20516  3.53784  5.91475  4.50464    302 k - - -
          2.68618  4.42225  2.77519  2.73123  3.46354  2.40513  3.72494  3.29354  2.67741  2.69355  4.24690  2.90347  2.73739  3.18146  2.89801  2.37887  2.77519  2.98518  4.58477  3.61503
          0.00860  5.15659  5.87894  0.61958  0.77255  0.48576  0.95510
    165   3.36690  5.16773  4.28515  3.77170  4.50458  4.15099  4.60353  2.43270  3.22118  3.46764  4.46184  4.08066  0.68945  3.86915  2.51822  3.55429  3.67721  3.52558  5.88567  4.66472    303 P - - -
          2.68618  4.42225  2.77519  2.73123  3.46354  2.40513  3.72494  3.29354  2.67741  2.69355  4.24690  2.90347  2.73739  3.18146  2.89801  2.37887  2.77519  2.98518  4.58477  3.61503
          0.00860  5.15659  5.87894  0.61958  0.77255  0.48576  0.95510
    166   2.95991  5.13674  3.37123  2.81814  3.38734  2.66866  3.36875  3.78859  2.81247  3.39791  4.21585  1.92391  3.48387  3.16070  3.27280  1.69274  3.19312  3.47067  2.93715  4.29904    304 s - - -
          2.68618  4.42225  2.77519  2.73123  3.46354  2.40513  3.72494  3.29354  2.67741  2.69355  4.24690  2.90347  2.73739  3.18146  2.89801  2.37887  2.77519  2.98518  4.58477  3.61503
          0.00860  5.15659  5.87894  0.61958  0.77255  0.48576  0.95510
    167   3.11023  5.49286  3.23316  2.81122  4.90534  2.31219  2.87214  4.38469  2.85818  3.89374  4.66678  3.34307  4.26688  1.45786  3.31818  1.58277  3.36994  3.96095  6.03788  4.65082    305 q - - -
          2.68618  4.42225  2.77519  2.73123  3.46354  2.40513  3.72494  3.29354  2.67741  2.69355  4.24690  2.90347  2.73739  3.18146  2.89801  2.37887  2.77519  2.98518  4.58477  3.61503
          0.00860  5.15659  5.87894  0.61958  0.77255  0.48576  0.95510
    168   2.59027  4.39538  4.82425  4.21877  2.14730  4.15521  4.48226  2.07084  4.03354  1.64618  3.51003  3.07817  4.51935  4.19147  3.16953  3.46079  3.23170  1.79246  5.01862  3.83923    306 l - - -
          2.68618  4.42225  2.77519  2.73123  3.46354  2.40513  3.72494  3.29354  2.67741  2.69355  4.24690  2.90347  2.73739  3.18146  2.89801  2.37887  2.77519  2.98518  4.58477  3.61503
          0.00860  5.15659  5.87894  0.61958  0.77255  0.48576  0.95510
    169   2.99951  4.39753  4.81339  4.20842  2.78379  2.62807  4.47661  2.56568  4.02539  1.23283  3.49905  4.26447  2.35391  4.18279  4.08583  3.45773  3.23161  2.27742  4.08930  3.83201    307 l - - -
          2.68618  4.42225  2.77519  2.73123  3.46354  2.40513  3.72494  3.29354  2.67741  2.69355  4.24690  2.90347  2.73739  3.18146  2.89801  2.37887  2.77519  2.98518  4.58477  3.61503
          0.00869  5.14529  5.86764  0.61958  0.77255  0.48576  0.95510
    170   2.98239  4.41543  4.62356  4.02785  3.51233  4.11202  4.42694  2.37238  3.87616  1.66808  3.53005  4.16144  2.36385  2.90210  3.99694  2.93468  3.21454  1.77899  2.93473  3.84629    308 l - - -
          2.68631  4.42238  2.77521  2.73126  3.46322  2.40503  3.72508  3.29367  2.67734  2.69347  4.24654  2.90360  2.73731  3.18143  2.89814  2.37885  2.77533  2.98531  4.58422  3.61490
          0.02356  3.88975  5.86764  1.97085  0.15005  0.48576  0.95510
    171   3.07776  4.46034  4.93855  4.34055  2.35577  2.74205  4.51317  1.85414  4.14588  2.58430  3.55391  4.35825  4.59557  4.28656  4.18458  3.54603  3.31101  2.26699  1.46598  3.73759    328 w - - -
          2.68618  4.42225  2.77519  2.73123  3.46354  2.40513  3.72494  3.29354  2.67741  2.69355  4.24690  2.90347  2.73739  3.18146  2.89801  2.37887  2.77519  2.98518  4.58477  3.61503
          0.00869  5.14529  5.86764  0.61958  0.77255  0.48576  0.95510
    172   3.22593  5.53276  3.57827  2.96893  4.86065  3.97291  2.85241  4.29582  2.17495  3.79033  4.59121  3.46452  3.33727  2.76057  1.98374  3.21334  3.43208  3.93206  5.90333  1.30822    329 y - - -
          2.68618  4.42225  2.77519  2.73123  3.46354  2.40513  3.72494  3.29354  2.67741  2.69355  4.24690  2.90347  2.73739  3.18146  2.89801  2.37887  2.77519  2.98518  4.58477  3.61503
          0.00869  5.14529  5.86764  0.61958  0.77255  0.48576  0.95510
    173   3.00719  5.45448  3.26398  2.30625  4.78612  2.79909  2.10700  4.25377  2.64155  3.74515  4.50216  3.24895  4.16625  2.40978  1.88300  2.97796  3.23431  3.84122  5.88042  2.44656    330 r - - -
          2.68618  4.42225  2.77519  2.73123  3.46354  2.40513  3.72494  3.29354  2.67741  2.69355  4.24690  2.90347  2.73739  3.18146  2.89801  2.37887  2.77519  2.98518  4.58477  3.61503
          0.00869  5.14529  5.86764  0.61958  0.77255  0.48576  0.95510
    174   2.66808  5.33975  3.24121  2.78081  4.80154  1.51154  2.32985  4.26681  2.84801  3.79477  4.56296  2.34606  2.73073  3.18884  3.33124  2.48492  3.26653  3.83860  5.96188  4.58004    331 g - - -
          2.68618  4.42225  2.77519  2.73123  3.46354  2.40513  3.72494  3.29354  2.67741  2.69355  4.24690  2.90347  2.73739  3.18146  2.89801  2.37887  2.77519  2.98518  4.58477  3.61503
          0.00910  5.09974  5.82208  0.61958  0.77255  0.48576  0.95510
    175   2.11010  5.27392  3.29510  2.75148  4.58986  3.75337  3.97060  4.02397  1.98061  3.58201  3.30656  1.40548  4.15943  3.09733  3.17106  2.96971  2.81865  3.65576  5.77689  4.42023    332 n - - -
          2.68618  4.42225  2.77519  2.73123  3.46354  2.40513  3.72494  3.29354  2.67741  2.69355  4.24690  2.90347  2.73739  3.18146  2.89801  2.37887  2.77519  2.98518  4.58477  3.61503
          0.15193  5.09974  2.00356  0.61958  0.77255  0.48576  0.95510
    176   2.40385  5.39328  3.28299  2.70172  4.74001  3.74704  3.30818  4.18698  1.40274  3.67438  3.01308  3.22635  4.13080  2.13211  2.38993  2.95777  3.20296  3.78701  5.80222  4.44874    333 k - - -
          2.68611  4.42247  2.77515  2.73145  3.46375  2.40534  3.72516  3.29375  2.67739  2.69376  4.24711  2.90368  2.73707  3.18168  2.89822  2.37888  2.77541  2.98321  4.58498  3.61525
          0.34251  1.24967  5.68064  0.66542  0.72167  0.31843  1.29934
    177   3.57671  6.24584  1.15191  2.39220  5.53437  3.86747  3.78077  5.07989  3.39018  4.53088  5.35491  1.28232  4.47746  3.53799  4.00351  2.46130  3.85807  4.61615  6.67129  5.13598    338 d - - -
          2.68618  4.42225  2.77519  2.73123  3.46354  2.40513  3.72494  3.29354  2.67741  2.69355  4.24690  2.90347  2.73739  3.18146  2.89801  2.37887  2.77519  2.98518  4.58477  3.61503
          0.00910  5.09974  5.82208  0.61958  0.77255  0.48576  0.95510
    178   2.20997  5.41286  3.17147  2.00053  4.74620  1.75139  2.91684  4.22120  2.27071  3.71545  4.46417  3.18433  4.10943  3.01204  3.14119  2.65065  2.79953  3.79880  5.85920  4.45760    339 g - - -
          2.68618  4.42225  2.77519  2.73123  3.46354  2.40513  3.72494  3.29354  2.67741  2.69355  4.24690  2.90347  2.73739  3.18146  2.89801  2.37887  2.77519  2.98518  4.58477  3.61503
          0.00910  5.09974  5.82208  0.61958  0.77255  0.48576  0.95510
    179   3.06736  5.60592  2.09565  1.75811  4.94276  3.73922  3.99910  4.43826  2.62789  3.90765  4.65560  2.51446  3.62523  1.58855  3.29017  2.58954  3.30676  3.99344  6.03606  4.60490    340 q - - -
          2.68618  4.42225  2.77519  2.73123  3.46354  2.40513  3.72494  3.29354  2.67741  2.69355  4.24690  2.90347  2.73739  3.18146  2.89801  2.37887  2.77519  2.98518  4.58477  3.61503
          0.00910  5.09974  5.82208  0.61958  0.77255  0.48576  0.95510
    180   2.82756  5.77668  2.32778  1.90162  5.12010  3.12302  4.14784  4.62327  2.99750  4.09838  4.86946  2.87037  4.29351  3.27123  3.53276  1.05719  3.49040  4.17710  6.23722  4.78439    341 s - - -
          2.68618  4.42225  2.77519  2.73123  3.46354  2.40513  3.72494  3.29354  2.67741  2.69355  4.24690  2.90347  2.73739  3.18146  2.89801  2.37887  2.77519  2.98518  4.58477  3.61503
          0.20771  5.09974  1.70675  0.61958  0.77255  0.48576  0.95510
    181   2.85600  4.67659  3.59109  2.43030  3.82953  3.79559  4.03251  2.88684  2.30885  2.36801  2.62697  3.46942  4.17726  2.60674  3.36883  3.02916  3.08725  1.81894  5.24467  3.99193    342 v - - -
          2.68618  4.42225  2.77519  2.73123  3.46354  2.40513  3.72494  3.29354  2.67741  2.69355  4.24690  2.90347  2.73739  3.18146  2.89801  2.37887  2.77519  2.98518  4.58477  3.61503
          0.04888  4.90312  3.21194  0.61958  0.77255  0.76226  0.62850
    182   3.10694  5.58990  1.29224  1.93206  4.91365  3.68269  4.03529  4.39124  2.88477  3.90148  4.68491  3.15856  4.18189  3.16424  3.41118  1.99454  3.36159  2.68395  6.06321  4.62933    343 d - - -
          2.68618  4.42225  2.77519  2.73123  3.46354  2.40513  3.72494  3.29354  2.67741  2.69355  4.24690  2.90347  2.73739  3.18146  2.89801  2.37887  2.77519  2.98518  4.58477  3.61503
          0.01102  4.90974  5.63209  0.61958  0.77255  0.91696  0.51038
    183   2.84545  5.29075  3.11233  2.23170  4.60974  3.62644  2.88367  4.07738  2.39251  2.77327  4.33900  2.40977  2.33415  2.92392  3.05035  2.34701  2.48317  3.66744  5.73927  4.34498    344 e - - -
          2.68618  4.42225  2.77519  2.73123  3.46354  2.40513  3.72494  3.29354  2.67741  2.69355  4.24690  2.90347  2.73739  3.18146  2.89801  2.37887  2.77519  2.98518  4.58477  3.61503
          0.01102  4.90974  5.63209  0.61958  0.77255  0.91696  0.51038
    184   2.08309  5.11070  3.22072  2.21605  4.42557  3.65345  3.90294  3.85420  2.58231  3.43501  4.23143  3.20356  4.06874  3.03988  3.15673  1.51247  2.47408  3.01406  5.65282  4.30269    345 s - - -
          2.68721  4.42380  2.77568  2.73253  3.46316  2.40543  3.72441  3.29260  2.67840  2.69329  4.24845  2.90050  2.73706  3.18029  2.89822  2.37856  2.77675  2.98479  4.58456  3.61241
          0.34811  1.23650  5.63209  2.56070  0.08040  0.47419  0.97390
    185   2.68147  5.56787  2.40908  1.67990  4.93152  1.55121  4.02782  4.42127  2.83318  3.90789  4.66845  3.20264  4.18772  3.14339  3.34707  2.37835  2.87521  3.98219  6.05007  4.62275    376 g - - -
          2.68618  4.42225  2.77519  2.73123  3.46354  2.40513  3.72494  3.29354  2.67741  2.69355  4.24690  2.90347  2.73739  3.18146  2.89801  2.37887  2.77519  2.98518  4.58477  3.61503
          0.00972  5.03462  5.75697  0.61958  0.77255  0.66508  0.72202
    186   3.46348  5.78323  3.77074  2.34847  5.26782  4.11224  4.07979  4.63776  0.93241  4.02178  4.83756  3.58472  4.47342  1.89483  2.24137  3.42050  3.63670  4.25799  6.03918  4.81535    377 k - - -
          2.68618  4.42225  2.77519  2.73123  3.46354  2.40513  3.72494  3.29354  2.67741  2.69355  4.24690  2.90347  2.73739  3.18146  2.89801  2.37887  2.77519  2.98518  4.58477  3.61503
          0.00972  5.03462  5.75697  0.61958  0.77255  0.66508  0.72202
    187   3.01609  5.48105  2.45869  2.10927  4.79717  3.71108  3.96853  4.27495  2.75467  3.77915  4.54327  3.18609  2.73873  3.08329  3.25720  1.29351  3.25582  3.86054  5.93339  2.98600    378 s - - -
          2.68618  4.42225  2.77519  2.73123  3.46354  2.40513  3.72494  3.29354  2.67741  2.69355  4.24690  2.90347  2.73739  3.18146  2.89801  2.37887  2.77519  2.98518  4.58477  3.61503
          0.00972  5.03462  5.75697  0.61958  0.77255  0.66508  0.72202
    188   3.09067  4.45846  4.99165  4.38930  1.59757  4.27825  4.61308  2.09079  4.19747  1.69131  3.47949  4.41758  4.62457  4.33261  4.23140  2.47631  3.32335  1.90880  5.09630  3.91973    379 f - - -
          2.68682  4.42322  2.77475  2.73220  3.46223  2.40552  3.72463  3.29277  2.67837  2.69381  4.24786  2.90324  2.73606  3.18226  2.89822  2.37788  2.77616  2.98507  4.58398  3.61323
          0.35916  1.20873  5.75697  1.96175  0.15153  0.52309  0.89817
    189   2.68275  5.01821  2.69198  2.81838  4.23121  3.76703  3.97793  3.63321  2.65009  3.08935  2.81846  3.32501  4.15541  2.35941  3.08686  2.66616  2.57791  1.69767  5.53931  4.22604    392 v - - -
          2.68618  4.42225  2.77519  2.73123  3.46354  2.40513  3.72494  3.29354  2.67741  2.69355  4.24690  2.90347  2.73739  3.18146  2.89801  2.37887  2.77519  2.98518  4.58477  3.61503
          0.13137  5.06627  2.14728  0.61958  0.77255  0.58338  0.81646
    190   2.92212  5.10957  3.33174  2.76318  2.99052  3.74178  3.91871  2.63706  1.66605  3.36219  4.18114  1.93378  4.12803  3.06939  2.46210  2.95594  3.14839  3.44644  5.59074  4.26770    393 k - - -
          2.68618  4.42225  2.77519  2.73123  3.46354  2.40513  3.72494  3.29354  2.67741  2.69355  4.24690  2.90347  2.73739  3.18146  2.89801  2.37887  2.77519  2.98518  4.58477  3.61503
          0.01063  4.94553  5.66787  0.61958  0.77255  0.85404  0.55459
    191   3.30040  5.86808  1.08539  2.62274  5.20967  2.20288  4.17558  4.72639  3.08257  4.19614  4.99218  1.96548  4.29350  3.31415  2.81300  3.21039  3.57056  4.27508  6.33539  4.85727    394 d - - -
          2.68618  4.42225  2.77519  2.73123  3.46354  2.40513  3.72494  3.29354  2.67741  2.69355  4.24690  2.90347  2.73739  3.18146  2.89801  2.37887  2.77519  2.98518  4.58477  3.61503
          0.01063  4.94553  5.66787  0.61958  0.77255  0.69988  0.68646
    192   2.39016  4.73369  3.69023  3.13123  1.65753  3.87314  4.10161  3.24064  2.72424  2.50268  3.82318  3.56137  4.25731  1.83389  3.39760  3.11999  3.16957  3.01173  5.27135  4.00490    395 f - - -
          2.68618  4.42225  2.77519  2.73123  3.46354  2.40513  3.72494  3.29354  2.67741  2.69355  4.24690  2.90347  2.73739  3.18146  2.89801  2.37887  2.77519  2.98518  4.58477  3.61503
          0.01023  4.98321  5.70555  0.61958  0.77255  0.78044  0.61286
    193   2.90792  5.23543  2.56181  1.48175  3.54232  3.68785  3.90467  2.72503  2.68642  3.51097  4.29986  3.18889  4.09323  3.03285  3.16763  1.90351  3.14184  3.58468  5.71384  4.34451    396 e - - -
          2.68618  4.42225  2.77519  2.73123  3.46354  2.40513  3.72494  3.29354  2.67741  2.69355  4.24690  2.90347  2.73739  3.18146  2.89801  2.37887  2.77519  2.98518  4.58477  3.61503
          0.01023  4.98321  5.70555  0.61958  0.77255  0.78044  0.61286
    194   3.05669  4.47838  4.69967  4.12239  3.61941  4.21213  4.58187  1.74371  3.98184  2.18217  3.59553  4.27129  1.59101  4.18848  4.12160  3.04194  3.29943  1.75336  5.19310  4.00502    397 p - - -
          2.68621  4.42228  2.77523  2.73126  3.46357  2.40516  3.72498  3.29357  2.67744  2.69358  4.24693  2.90291  2.73743  3.18149  2.89804  2.37890  2.77523  2.98521  4.58480  3.61506
          0.21578  2.45408  2.22432  0.24657  1.52086  0.33767  1.24978
    195   3.00915  5.50016  1.93763  2.66184  4.86230  3.73545  3.91095  4.33437  1.60005  3.79400  4.54567  2.84629  4.13980  2.23318  2.06276  2.96597  3.23519  3.90199  5.90374  4.51762    399 k - - -
          2.68618  4.42225  2.77519  2.73123  3.46354  2.40513  3.72494  3.29354  2.67741  2.69355  4.24690  2.90347  2.73739  3.18146  2.89801  2.37887  2.77519  2.98518  4.58477  3.61503
          0.01004  5.00181  5.72416  0.61958  0.77255  0.74089  0.64758
    196   3.22327  4.89137  4.71485  4.32929  4.24077  4.11240  5.10515  2.49433  4.18297  2.96616  4.17161  4.43860  0.62028  4.50831  4.39641  3.55097  3.62315  2.41671  5.95783  4.73075    400 P - - -
          2.68618  4.42225  2.77519  2.73123  3.46354  2.40513  3.72494  3.29354  2.67741  2.69355  4.24690  2.90347  2.73739  3.18146  2.89801  2.37887  2.77519  2.98518  4.58477  3.61503
          0.01004  5.00181  5.72416  0.61958  0.77255  0.74089  0.64758
    197   2.90011  5.19104  3.23098  2.68935  4.46599  2.66440  3.91202  3.90787  2.68504  3.24176  4.26970  2.16983  4.10033  2.50226  3.15372  1.65169  3.13529  3.55227  2.86519  4.32338    401 s - - -
          2.68618  4.42225  2.77519  2.73123  3.46354  2.40513  3.72494  3.29354  2.67741  2.69355  4.24690  2.90347  2.73739  3.18146  2.89801  2.37887  2.77519  2.98518  4.58477  3.61503
          0.01004  5.00181  5.72416  0.61958  0.77255  0.74089  0.64758
    198   2.91037  5.17495  3.24358  2.71108  3.05742  2.34906  2.86808  3.88485  2.71306  3.46160  4.26174  3.23577  4.11402  2.11478  3.17959  1.63148  3.14740  3.53665  5.65889  4.29574    402 s - - -
          2.68618  4.42225  2.77519  2.73123  3.46354  2.40513  3.72494  3.29354  2.67741  2.69355  4.24690  2.90347  2.73739  3.18146  2.89801  2.37887  2.77519  2.98518  4.58477  3.61503
          0.01004  5.00181  5.72416  0.61958  0.77255  0.74089  0.64758
    199   2.66672  4.40879  4.27828  3.69536  2.34538  3.99199  4.28921  2.85853  3.58665  1.76053  3.52232  2.93227  2.98660  3.82302  3.01336  3.27290  3.13814  1.71132  5.01783  3.82136    403 v - - -
          2.68618  4.42225  2.77519  2.73123  3.46354  2.40513  3.72494  3.29354  2.67741  2.69355  4.24690  2.90347  2.73739  3.18146  2.89801  2.37887  2.77519  2.98518  4.58477  3.61503
          0.01004  5.00181  5.72416  0.61958  0.77255  0.35400  1.21023
    200   3.08883  4.46488  4.97974  4.37195  2.72912  2.57983  4.57613  2.35075  4.17501  0.94534  3.45915  4.39603  4.60613  4.30335  4.20356  3.57017  3.31943  2.42811  4.05191  3.87758    404 l - - -
          2.68618  4.42225  2.77519  2.73123  3.46354  2.40513  3.72494  3.29354  2.67741  2.69355  4.24690  2.90347  2.73739  3.18146  2.89801  2.37887  2.77519  2.98518  4.58477  3.61503
          0.00910  5.09974  5.82208  0.61958  0.77255  0.48576  0.95510
    201   2.95811  4.36534  4.72711  4.12439  2.52643  4.10486  4.42728  1.98183  3.95010  2.20265  3.48203  4.20077  2.33802  2.89767  4.02676  2.92347  3.19024  1.91655  2.90409  3.80169    405 v - - -
          2.68618  4.42225  2.77519  2.73123  3.46354  2.40513  3.72494  3.29354  2.67741  2.69355  4.24690  2.90347  2.73739  3.18146  2.89801  2.37887  2.77519  2.98518  4.58477  3.61503
          0.00910  5.09974  5.82208  0.61958  0.77255  0.48576  0.95510
    202   3.14790  4.52599  4.94295  4.36589  2.62488  2.68210  4.39884  2.14250  4.17536  2.68617  3.64161  4.35867  4.63643  4.30076  4.21430  3.58914  3.37900  2.54779  1.49030  2.03974    406 w - - -
          2.68618  4.42225  2.77519  2.73123  3.46354  2.40513  3.72494  3.29354  2.67741  2.69355  4.24690  2.90347  2.73739  3.18146  2.89801  2.37887  2.77519  2.98518  4.58477  3.61503
          0.00910  5.09974  5.82208  0.61958  0.77255  0.48576  0.95510
    203   3.17345  5.47578  3.52369  2.92219  4.79019  3.92736  2.83571  4.22938  2.16530  3.73438  4.53515  3.42134  3.31520  2.73687  2.18088  3.16398  3.38258  3.86821  5.85743  1.29684    407 y - - -
          2.68618  4.42225  2.77519  2.73123  3.46354  2.40513  3.72494  3.29354  2.67741  2.69355  4.24690  2.90347  2.73739  3.18146  2.89801  2.37887  2.77519  2.98518  4.58477  3.61503
          0.00910  5.09974  5.82208  0.61958  0.77255  0.48576  0.95510
    204   2.94584  5.44106  3.18511  2.26143  4.78524  3.20583  2.31559  4.26512  2.61926  3.74244  4.48416  3.18200  2.83554  2.31585  1.80130  2.44894  3.17597  3.83171  5.87101  4.46812    408 r - - -
          2.68618  4.42225  2.77519  2.73123  3.46354  2.40513  3.72494  3.29354  2.67741  2.69355  4.24690  2.90347  2.73739  3.18146  2.89801  2.37887  2.77519  2.98518  4.58477  3.61503
          0.00910  5.09974  5.82208  0.61958  0.77255  0.48576  0.95510
    205   3.22985  5.65774  3.20523  2.81641  5.02696  1.37841  2.26102  4.49470  1.83725  3.96819  4.75253  2.30684  4.31700  3.22088  3.16410  3.18661  3.46510  4.08199  6.08058  4.71008    409 g - - -
          2.68618  4.42225  2.77519  2.73123  3.46354  2.40513  3.72494  3.29354  2.67741  2.69355  4.24690  2.90347  2.73739  3.18146  2.89801  2.37887  2.77519  2.98518  4.58477  3.61503
          0.05496  5.09974  3.04953  0.61958  0.77255  0.48576  0.95510
    206   2.40616  5.37803  3.26632  2.78705  4.81809  3.75305  4.03586  4.26965  1.76754  3.78685  4.56127  1.35632  4.20172  3.15563  3.18243  3.02015  2.31490  3.85272  5.93872  4.57372    410 n - - -
          2.68618  4.42225  2.77519  2.73123  3.46354  2.40513  3.72494  3.29354  2.67741  2.69355  4.24690  2.90347  2.73739  3.18146  2.89801  2.37887  2.77519  2.98518  4.58477  3.61503
          0.24996  5.05430  1.53811  0.61958  0.77255  0.61538  0.77748
    207   2.32343  5.11634  3.18088  2.61867  4.38673  3.63635  3.28344  3.81705  2.04494  3.38505  2.95953  3.14491  4.02563  2.11211  2.48881  2.83809  3.05757  2.52976  5.59256  4.24245    411 k - - -
          2.68619  4.42226  2.77521  2.73124  3.46355  2.40514  3.72496  3.29355  2.67742  2.69356  4.24691  2.90348  2.73741  3.18147  2.89802  2.37888  2.77521  2.98495  4.58478  3.61504
          0.04980  3.10900  5.53879  0.38820  1.13407  0.35070  1.21805
    208   3.27923  5.75995  1.51036  2.69803  5.04058  3.79290  3.41553  4.55247  3.06979  4.06461  4.86499  1.18734  4.31993  3.32637  3.60416  3.21452  3.53984  2.71575  6.21685  4.76773    413 n - - -
          2.68618  4.42225  2.77519  2.73123  3.46354  2.40513  3.72494  3.29354  2.67741  2.69355  4.24690  2.90347  2.73739  3.18146  2.89801  2.37887  2.77519  2.98518  4.58477  3.61503
          0.00953  5.05430  5.77665  0.61958  0.77255  0.61538  0.77748
    209   2.03366  5.38907  2.82424  1.98226  4.72010  1.89930  3.87913  4.19634  2.46304  3.68911  4.43592  3.15652  2.97296  2.98141  2.92975  2.88116  3.14523  3.23655  5.83188  4.42871    414 g - - -
          2.68618  4.42225  2.77519  2.73123  3.46354  2.40513  3.72494  3.29354  2.67741  2.69355  4.24690  2.90347  2.73739  3.18146  2.89801  2.37887  2.77519  2.98518  4.58477  3.61503
          0.00953  5.05430  5.77665  0.61958  0.77255  0.61538  0.77748
    210   2.96678  5.48611  2.52375  1.79261  4.82650  3.69376  3.91531  4.31564  2.67149  3.78967  4.53164  2.78312  2.98995  1.65032  3.17178  2.64233  2.56133  3.87495  5.91905  4.50001    415 q - - -
          2.68618  4.42225  2.77519  2.73123  3.46354  2.40513  3.72494  3.29354  2.67741  2.69355  4.24690  2.90347  2.73739  3.18146  2.89801  2.37887  2.77519  2.98518  4.58477  3.61503
          0.03868  5.05430  3.45602  0.61958  0.77255  0.61538  0.77748
    211   2.67503  5.40099  3.13873  2.30750  4.74803  3.69306  3.91158  4.22017  1.93842  3.71669  4.47121  2.87094  4.10654  3.01866  3.13358  1.30487  2.77605  3.79909  5.86137  4.46386    416 s - - -
          2.68618  4.42225  2.77519  2.73123  3.46354  2.40513  3.72494  3.29354  2.67741  2.69355  4.24690  2.90347  2.73739  3.18146  2.89801  2.37887  2.77519  2.98518  4.58477  3.61503
          0.09463  5.02543  2.48025  0.61958  0.77255  0.68716  0.69917
    212   2.86460  4.95968  3.33672  1.86199  4.17113  3.72003  3.92875  2.86843  2.18606  2.91392  2.74964  3.28061  4.10768  2.76920  2.84810  2.93031  3.09547  2.24988  5.48099  4.17104    417 e - - -
          2.68618  4.42225  2.77519  2.73123  3.46354  2.40513  3.72494  3.29354  2.67741  2.69355  4.24690  2.90347  2.73739  3.18146  2.89801  2.37887  2.77519  2.98518  4.58477  3.61503
          0.05372  4.94147  3.09764  0.61958  0.77255  0.73248  0.65531
    213   2.64249  5.37186  1.68049  2.18457  4.70780  3.63237  3.83504  4.18961  2.04157  3.67338  4.41684  3.10180  4.03598  2.93611  3.07528  2.23774  2.72930  3.75796  5.80928  3.66268    418 d - - -
          2.68618  4.42225  2.77519  2.73123  3.46354  2.40513  3.72494  3.29354  2.67741  2.69355  4.24690  2.90347  2.73739  3.18146  2.89801  2.37887  2.77519  2.98518  4.58477  3.61503
          0.01078  4.93159  5.65394  0.61958  0.77255  0.71360  0.67311
    214   2.90130  5.33961  3.15954  2.61348  4.66702  3.67313  3.27394  4.13225  1.77505  3.22340  4.39317  2.66002  2.33266  2.96846  3.05546  1.79867  3.13196  3.72302  5.78454  4.39698    419 k - - -
          2.68618  4.42225  2.77519  2.73123  3.46354  2.40513  3.72494  3.29354  2.67741  2.69355  4.24690  2.90347  2.73739  3.18146  2.89801  2.37887  2.77519  2.98518  4.58477  3.61503
          0.04551  4.97283  3.28165  0.61958  0.77255  0.80154  0.59536
    215   1.84181  5.19946  3.16671  1.96553  4.50975  3.66673  3.91190  3.94851  2.69390  2.70762  4.30148  2.81802  4.08528  3.04233  3.17032  1.73614  3.13436  3.58086  5.71545  4.35131    420 s - - -
          2.68618  4.42225  2.77519  2.73123  3.46354  2.40513  3.72494  3.29354  2.67741  2.69355  4.24690  2.90347  2.73739  3.18146  2.89801  2.37887  2.77519  2.98518  4.58477  3.61503
          0.01071  4.93803  5.66037  0.61958  0.77255  0.86775  0.54455
    216   2.55789  5.29850  2.81765  2.09930  4.61603  2.29350  3.83025  4.08309  2.23250  3.59222  4.34733  3.11626  4.03196  2.93666  3.06621  1.98799  3.08759  2.83179  5.74855  3.44946    421 s - - -
          2.68618  4.42225  2.77519  2.73123  3.46354  2.40513  3.72494  3.29354  2.67741  2.69355  4.24690  2.90347  2.73739  3.18146  2.89801  2.37887  2.77519  2.98518  4.58477  3.61503
          0.30298  4.93803  1.36956  0.61958  0.77255  0.86775  0.54455
    217   2.40508  5.09314  3.08854  2.31121  3.52192  3.56147  3.75011  3.81601  1.61604  2.94371  4.15256  3.06115  3.95235  2.87358  2.53959  2.45191  2.99147  3.45045  5.56225  4.20015    422 k - - -
          2.68618  4.42225  2.77519  2.73123  3.46354  2.40513  3.72494  3.29354  2.67741  2.69355  4.24690  2.90347  2.73739  3.18146  2.89801  2.37887  2.77519  2.98518  4.58477  3.61503
          0.01432  4.64936  5.37171  0.61958  0.77255  0.82099  0.57981
    218   2.80332  4.69785  3.06798  2.24518  3.29086  3.16886  3.94880  2.57269  2.86593  2.46039  3.79090  2.92861  2.71291  3.19241  3.27609  2.94352  2.69563  2.46728  4.14521  3.98640    423 e - - -
          2.68777  4.42403  2.77526  2.73213  3.46159  2.40500  3.72340  3.29216  2.67815  2.69361  4.24819  2.90300  2.73640  3.18170  2.89858  2.37752  2.77697  2.98574  4.58586  3.61194
          0.68896  0.70541  5.52191  2.31085  0.10445  1.07792  0.41598
    219   2.80540  4.70184  3.45151  2.89000  2.09259  3.42268  3.29421  3.24649  2.63070  2.26858  3.79490  2.49920  4.10311  2.82740  3.27222  2.61839  3.03691  2.62012  5.25744  3.98853    448 f - - -
          2.68618  4.42225  2.77519  2.73123  3.46354  2.40513  3.72494  3.29354  2.67741  2.69355  4.24690  2.90347  2.73739  3.18146  2.89801  2.37887  2.77519  2.98518  4.58477  3.61503
          0.03364  4.79957  3.69489  0.61958  0.77255  1.07792  0.41598
    220   2.80123  4.74202  3.03126  2.84080  3.91930  3.70001  3.92301  2.74603  2.37273  2.81942  3.50652  3.31644  4.08478  2.38882  3.02985  2.92222  3.03232  1.63878  5.29114  4.01407    449 v - - -
          2.68618  4.42225  2.77519  2.73123  3.46354  2.40513  3.72494  3.29354  2.67741  2.69355  4.24690  2.90347  2.73739  3.18146  2.89801  2.37887  2.77519  2.98518  4.58477  3.61503
          0.01257  4.77849  5.50084  0.61958  0.77255  1.10419  0.40269
    221   2.80717  5.20121  2.75823  2.32374  3.67165  3.58878  3.78794  2.69264  1.81472  3.48591  4.25539  1.93080  3.98642  2.90278  3.02727  2.79197  3.03895  3.56632  5.66121  4.27906    450 k - - -
          2.68618  4.42225  2.77519  2.73123  3.46354  2.40513  3.72494  3.29354  2.67741  2.69355  4.24690  2.90347  2.73739  3.18146  2.89801  2.37887  2.77519  2.98518  4.58477  3.61503
          0.01257  4.77849  5.50084  0.61958  0.77255  0.96220  0.48135
    222   3.48496  6.10352  1.05281  2.57333  5.49705  1.80182  4.31914  5.06673  3.41865  4.52471  5.38711  1.77293  4.35187  3.49280  4.07406  3.35343  3.80456  4.57752  6.66702  5.10533    451 d - - -
          2.68618  4.42225  2.77519  2.73123  3.46354  2.40513  3.72494  3.29354  2.67741  2.69355  4.24690  2.90347  2.73739  3.18146  2.89801  2.37887  2.77519  2.98518  4.58477  3.61503
          0.24730  4.81920  1.55580  0.61958  0.77255  1.05229  0.42946
    223   2.57695  4.55297  3.82956  3.29317  1.53865  3.86874  4.07075  2.93584  3.19085  2.27145  3.55947  3.65231  4.25311  2.10961  3.49521  3.14763  3.13621  2.77620  4.92178  3.56122    452 f - - -
          2.68618  4.42225  2.77519  2.73123  3.46354  2.40513  3.72494  3.29354  2.67741  2.69355  4.24690  2.90347  2.73739  3.18146  2.89801  2.37887  2.77519  2.98518  4.58477  3.61503
          0.01524  4.58714  5.30949  0.61958  0.77255  0.85371  0.55484
    224   2.81624  5.11045  2.73958  1.77593  3.07638  3.60115  3.82057  3.80871  2.61039  2.88687  4.17889  3.10990  4.00704  2.95571  3.08776  1.71173  3.05051  3.45764  5.59215  4.22864    453 s - - -
          2.68618  4.42225  2.77519  2.73123  3.46354  2.40513  3.72494  3.29354  2.67741  2.69355  4.24690  2.90347  2.73739  3.18146  2.89801  2.37887  2.77519  2.98518  4.58477  3.61503
          0.01286  4.75574  5.47809  0.61958  0.77255  1.05590  0.42753
    225   2.87955  4.37634  4.28548  3.71339  3.51933  3.97343  4.32372  2.21186  3.60562  2.26055  3.50420  3.94877  2.03124  3.84682  3.81692  2.52196  3.12360  1.53836  5.05238  3.85485    454 v - - -
          2.68618  4.42225  2.77519  2.73123  3.46354  2.40513  3.72494  3.29354  2.67741  2.69355  4.24690  2.90347  2.73739  3.18146  2.89801  2.37887  2.77519  2.98518  4.58477  3.61503
          0.01259  4.77730  5.49964  0.61958  0.77255  1.10564  0.40197
    226   2.82106  5.31418  1.78892  2.50307  4.65474  3.58044  3.77233  3.36062  2.03520  3.61436  4.35824  2.44985  3.98001  2.36973  2.62175  2.78419  3.05201  3.70288  5.74569  4.34168    455 d - - -
          2.68618  4.42225  2.77519  2.73123  3.46354  2.40513  3.72494  3.29354  2.67741  2.69355  4.24690  2.90347  2.73739  3.18146  2.89801  2.37887  2.77519  2.98518  4.58477  3.61503
          0.01259  4.77730  5.49964  0.61958  0.77255  1.10564  0.40197
    227   3.55644  5.40844  4.15730  3.90148  5.21846  4.04820  4.89061  4.82741  3.49761  4.35575  5.30108  4.20543  0.38541  4.15607  2.65691  3.68891  3.96827  4.38734  6.28876  5.19949    456 P - - -
          2.68618  4.42225  2.77519  2.73123  3.46354  2.40513  3.72494  3.29354  2.67741  2.69355  4.24690  2.90347  2.73739  3.18146  2.89801  2.37887  2.77519  2.98518  4.58477  3.61503
          0.06963  4.77730  2.83296  0.61958  0.77255  1.10564  0.40197
    228   2.77636  4.93586  3.22544  2.71295  4.29591  2.67300  3.91056  3.72646  2.72429  3.33232  4.14601  2.41590  3.23017  3.07000  3.17787  1.51708  3.04664  3.37744  3.03296  4.23669    457 s - - -
          2.68618  4.42225  2.77519  2.73123  3.46354  2.40513  3.72494  3.29354  2.67741  2.69355  4.24690  2.90347  2.73739  3.18146  2.89801  2.37887  2.77519  2.98518  4.58477  3.61503
          0.01332  4.72099  5.44334  0.61958  0.77255  0.65525  0.73254
    229   2.97630  5.16813  3.27706  2.96125  4.95275  1.97625  4.27461  4.43123  3.08027  3.97815  4.76648  3.42524  4.22798  1.53692  3.51480  1.38009  3.33584  3.93102  6.13384  4.78795    458 s - - -
          2.68618  4.42225  2.77519  2.73123  3.46354  2.40513  3.72494  3.29354  2.67741  2.69355  4.24690  2.90347  2.73739  3.18146  2.89801  2.37887  2.77519  2.98518  4.58477  3.61503
          0.01114  4.89843  5.62078  0.61958  0.77255  0.93561  0.49815
    230   2.46040  4.29284  4.52898  3.93253  2.21919  3.99973  4.31677  2.12180  3.77795  1.81084  3.40683  2.92774  4.36598  3.96508  3.01600  3.29720  3.09769  1.94416  4.91199  3.72765    459 l - - -
          2.68618  4.42225  2.77519  2.73123  3.46354  2.40513  3.72494  3.29354  2.67741  2.69355  4.24690  2.90347  2.73739  3.18146  2.89801  2.37887  2.77519  2.98518  4.58477  3.61503
          0.01114  4.89843  5.62078  0.61958  0.77255  0.93561  0.49815
    231   2.86832  4.27258  4.64955  4.04644  2.66458  2.83513  4.33974  2.44580  3.86994  1.48604  3.38054  4.11749  2.44853  4.03412  3.94209  3.32057  3.10045  2.05117  3.96809  3.70708    460 l - - -
          2.68618  4.42225  2.77519  2.73123  3.46354  2.40513  3.72494  3.29354  2.67741  2.69355  4.24690  2.90347  2.73739  3.18146  2.89801  2.37887  2.77519  2.98518  4.58477  3.61503
          0.01114  4.89843  5.62078  0.61958  0.77255  0.93561  0.49815
    232   2.97093  4.35765  4.79549  4.19307  3.39417  4.13819  4.46501  1.97538  4.00995  1.54800  3.38596  4.25248  2.18442  4.16079  4.06758  3.44733  3.20275  1.91851  3.05455  3.80553    461 l - - -
          2.68618  4.42225  2.77519  2.73123  3.46354  2.40513  3.72494  3.29354  2.67741  2.69355  4.24690  2.90347  2.73739  3.18146  2.89801  2.37887  2.77519  2.98518  4.58477  3.61503
          0.01114  4.89843  5.62078  0.61958  0.77255  0.93561  0.49815
    233   2.88143  4.28227  4.66962  4.06867  2.14161  2.88291  3.31094  2.03033  3.88885  2.23375  3.39695  4.12839  4.39282  4.04887  3.95564  3.33275  3.11343  2.30380  2.04026  3.63831    462 i - - -
          2.68618  4.42225  2.77519  2.73123  3.46354  2.40513  3.72494  3.29354  2.67741  2.69355  4.24690  2.90347  2.73739  3.18146  2.89801  2.37887  2.77519  2.98518  4.58477  3.61503
          0.01114  4.89843  5.62078  0.61958  0.77255  0.93561  0.49815
    234   3.01147  5.16915  3.41039  2.84763  4.41651  3.08012  3.95077  3.84581  2.15137  3.42754  4.25632  3.33957  3.21800  3.10601  2.41187  3.04579  3.23315  3.52945  5.62318  1.33698    463 y - - -
          2.68618  4.42225  2.77519  2.73123  3.46354  2.40513  3.72494  3.29354  2.67741  2.69355  4.24690  2.90347  2.73739  3.18146  2.89801  2.37887  2.77519  2.98518  4.58477  3.61503
          0.01114  4.89843  5.62078  0.61958  0.77255  0.93561  0.49815
    235   2.90692  5.36061  3.17772  2.43360  4.70603  3.12612  2.24001  4.16958  1.97568  3.65151  4.40664  3.14703  4.06213  2.44337  2.23158  2.87578  3.13185  3.75293  5.77895  2.54301    464 k - - -
          2.68618  4.42225  2.77519  2.73123  3.46354  2.40513  3.72494  3.29354  2.67741  2.69355  4.24690  2.90347  2.73739  3.18146  2.89801  2.37887  2.77519  2.98518  4.58477  3.61503
          0.01114  4.89843  5.62078  0.61958  0.77255  0.93561  0.49815
    236   2.96178  5.42334  2.98619  2.31461  4.75772  1.63704  2.51882  4.23405  2.70033  3.73588  4.50033  2.47303  2.65121  3.03237  3.19895  2.60875  3.20460  3.81560  5.88860  4.47866    465 g - - -
          2.68618  4.42225  2.77519  2.73123  3.46354  2.40513  3.72494  3.29354  2.67741  2.69355  4.24690  2.90347  2.73739  3.18146  2.89801  2.37887  2.77519  2.98518  4.58477  3.61503
          0.01114  4.89843  5.62078  0.61958  0.77255  0.76832  0.62324
    237   2.35459  5.35729  3.14275  2.71324  4.81385  3.68425  3.98835  4.27276  1.67546  3.77827  4.55453  1.37183  4.14949  3.10991  3.13061  2.60779  3.25540  3.84698  5.92034  4.55098    466 n - - -
          2.68618  4.42225  2.77519  2.73123  3.46354  2.40513  3.72494  3.29354  2.67741  2.69355  4.24690  2.90347  2.73739  3.18146  2.89801  2.37887  2.77519  2.98518  4.58477  3.61503
          0.01119  4.89390  5.61624  0.61958  0.77255  0.86148  0.54911
    238   2.86969  5.31936  2.67971  2.57852  4.64853  3.64266  3.10739  4.11536  1.36429  3.35519  3.03581  3.11887  4.03552  2.27267  3.00123  2.84165  3.09842  3.70250  5.75452  4.36659    467 k - - -
          2.68652  4.42260  2.77451  2.73059  3.46388  2.40522  3.72529  3.29388  2.67729  2.69333  4.24724  2.90340  2.73774  3.18181  2.89835  2.37810  2.77554  2.98553  4.58511  3.61538
          0.53705  1.86610  1.34400  1.67801  0.20671  0.86148  0.54911
    239   2.85730  4.46438  3.06963  3.39574  3.68519  3.87268  4.26775  2.28884  3.37324  2.66196  3.63514  3.74262  4.29161  3.65521  3.68365  2.67577  3.11724  1.09705  5.21373  3.98684    476 v - - -
          2.68618  4.42225  2.77519  2.73123  3.46354  2.40513  3.72494  3.29354  2.67741  2.69355  4.24690  2.90347  2.73739  3.18146  2.89801  2.37887  2.77519  2.98518  4.58477  3.61503
          0.01510  4.59662  5.31897  0.61958  0.77255  1.23159  0.34507
    240   2.74020  4.83743  1.92317  2.65844  4.09046  3.01063  3.83554  3.47675  2.67556  3.12374  3.19107  3.15984  3.98606  3.01231  3.12643  2.26816  2.98569  2.21181  5.40209  4.08865    477 d - - -
          2.68618  4.42225  2.77519  2.73123  3.46354  2.40513  3.72494  3.29354  2.67741  2.69355  4.24690  2.90347  2.73739  3.18146  2.89801  2.37887  2.77519  2.98518  4.58477  3.61503
          0.01510  4.59662  5.31897  0.61958  0.77255  1.23159  0.34507
    241   2.75520  5.14155  3.00749  2.27825  4.44326  2.49478  3.73312  3.89616  2.31328  2.93839  4.20055  3.01956  2.22321  2.55750  2.96246  2.42576  2.98765  3.51006  5.60414  4.22515    478 p - - -
          2.68618  4.42225  2.77519  2.73123  3.46354  2.40513  3.72494  3.29354  2.67741  2.69355  4.24690  2.90347  2.73739  3.18146  2.89801  2.37887  2.77519  2.98518  4.58477  3.61503
          0.01510  4.59662  5.31897  0.61958  0.77255  1.23159  0.34507
    242   2.78120  5.11721  3.07269  2.53471  4.42423  3.55796  3.75381  3.86478  2.24901  2.93933  4.19166  3.06282  3.33522  1.86750  2.91882  1.83680  3.01310  3.49270  5.58769  4.22935    479 s - - -
          2.68618  4.42225  2.77519  2.73123  3.46354  2.40513  3.72494  3.29354  2.67741  2.69355  4.24690  2.90347  2.73739  3.18146  2.89801  2.37887  2.77519  2.98518  4.58477  3.61503
          0.01510  4.59662  5.31897  0.61958  0.77255  0.94688  0.49094
    243   2.42046  5.27503  2.41445  1.94504  4.61433  3.53920  3.73473  4.09741  2.17583  3.57792  4.31827  3.00807  3.27384  2.56473  2.96909  2.08690  3.00655  3.39745  5.71079  4.30122    480 e - - -
          2.68670  4.42442  2.77592  2.73295  3.46308  2.40473  3.72577  3.29258  2.67864  2.69539  4.24683  2.90142  2.73663  3.18056  2.89878  2.37757  2.77680  2.98345  4.58067  3.61302
          0.91792  0.91415  1.61047  2.79168  0.06328  0.80946  0.58897
    244   2.76728  5.22036  2.35356  2.20396  4.53728  3.51969  2.95199  4.00767  2.49102  3.51378  2.69876  2.20235  3.92839  2.84093  2.98329  2.28362  3.00093  3.59644  5.66853  4.26865    558 n - - -
          2.68618  4.42225  2.77519  2.73123  3.46354  2.40513  3.72494  3.29354  2.67741  2.69355  4.24690  2.90347  2.73739  3.18146  2.89801  2.37887  2.77519  2.98518  4.58477  3.61503
          0.01487  4.61135  5.33369  0.61958  0.77255  0.70989  0.67668
    245   2.50675  5.24867  2.36803  2.01553  4.56568  2.64961  3.78090  4.03241  2.18470  3.14995  4.29794  3.06523  3.98201  2.88773  3.01819  2.54457  3.03879  2.49390  5.69909  4.30498    559 e - - -
          2.68618  4.42225  2.77519  2.73123  3.46354  2.40513  3.72494  3.29354  2.67741  2.69355  4.24690  2.90347  2.73739  3.18146  2.89801  2.37887  2.77519  2.98518  4.58477  3.61503
          0.01224  4.80463  5.52697  0.61958  0.77255  1.00015  0.45859
    246   2.81781  5.31594  2.31935  1.99862  4.65342  3.57942  3.77752  4.13584  2.21698  3.61793  4.35967  2.38688  3.31622  2.87750  3.01410  2.14854  3.05006  3.70272  3.18437  4.34288    560 e - - -
          2.68618  4.42225  2.77519  2.73123  3.46354  2.40513  3.72494  3.29354  2.67741  2.69355  4.24690  2.90347  2.73739  3.18146  2.89801  2.37887  2.77519  2.98518  4.58477  3.61503
          0.01224  4.80463  5.52697  0.61958  0.77255  1.00015  0.45859
    247   2.23035  5.22683  3.08469  2.33129  4.53884  3.58949  3.78138  4.00087  2.18116  3.13507  4.27804  3.07228  2.87854  2.52015  3.01394  2.33101  2.11297  3.59993  5.68116  4.29266    561 t - - -
          2.68618  4.42225  2.77519  2.73123  3.46354  2.40513  3.72494  3.29354  2.67741  2.69355  4.24690  2.90347  2.73739  3.18146  2.89801  2.37887  2.77519  2.98518  4.58477  3.61503
          0.01224  4.80463  5.52697  0.61958  0.77255  0.73031  0.65732
    248   2.57204  5.29023  3.09849  1.99035  4.61486  2.91950  3.80089  3.42045  2.27693  3.10379  4.33648  2.31178  4.00463  2.90427  2.71344  2.36231  2.48957  3.66987  5.73539  4.33734    562 e - - -
          2.68618  4.42225  2.77519  2.73123  3.46354  2.40513  3.72494  3.29354  2.67741  2.69355  4.24690  2.90347  2.73739  3.18146  2.89801  2.37887  2.77519  2.98518  4.58477  3.61503
          0.01131  4.88359  5.60594  0.61958  0.77255  0.87918  0.53635
    249   2.58833  5.08119  3.20538  2.37207  3.47471  2.53110  3.85602  2.80609  1.73104  3.34702  4.14934  3.17394  4.04521  2.99606  3.11194  2.34321  2.75293  3.42161  5.57546  4.22944    563 k - - -
          2.68618  4.42225  2.77519  2.73123  3.46354  2.40513  3.72494  3.29354  2.67741  2.69355  4.24690  2.90347  2.73739  3.18146  2.89801  2.37887  2.77519  2.98518  4.58477  3.61503
          0.01131  4.88359  5.60594  0.61958  0.77255  0.87918  0.53635
    250   2.86144  5.36645  2.73987  1.62262  4.70724  3.61467  3.81555  4.19131  1.82000  3.66898  4.41022  3.08233  4.01842  2.35577  3.04768  2.35427  3.09385  3.18111  5.79963  4.38890    564 e - - -
          2.68618  4.42225  2.77519  2.73123  3.46354  2.40513  3.72494  3.29354  2.67741  2.69355  4.24690  2.90347  2.73739  3.18146  2.89801  2.37887  2.77519  2.98518  4.58477  3.61503
          0.01131  4.88359  5.60594  0.61958  0.77255  0.87918  0.53635
    251   2.91793  5.40640  2.74245  2.55351  4.74272  3.63285  3.86642  4.22327  2.19749  3.71043  4.46335  2.79090  2.93790  2.67112  3.11747  1.29523  3.15471  3.79532  5.84991  4.43912    565 s - - -
          2.68618  4.42225  2.77519  2.73123  3.46354  2.40513  3.72494  3.29354  2.67741  2.69355  4.24690  2.90347  2.73739  3.18146  2.89801  2.37887  2.77519  2.98518  4.58477  3.61503
          0.01131  4.88359  5.60594  0.61958  0.77255  0.87918  0.53635
    252   3.60618  4.84862  5.63874  5.10441  2.63797  5.04975  5.52349  1.64518  4.98301  1.92107  3.67649  5.20337  5.27880  5.10416  5.04354  4.42751  3.84738  0.83650  5.83001  4.67621    566 v - - -
          2.68618  4.42225  2.77519  2.73123  3.46354  2.40513  3.72494  3.29354  2.67741  2.69355  4.24690  2.90347  2.73739  3.18146  2.89801  2.37887  2.77519  2.98518  4.58477  3.61503
          0.01131  4.88359  5.60594  0.61958  0.77255  0.87918  0.53635
    253   2.37947  4.41909  2.54858  3.51738  3.54066  3.93376  4.22261  2.10681  3.43418  2.36741  2.85038  3.81675  4.30613  3.69214  3.69272  2.51863  3.10237  1.71547  5.03808  3.83257    567 v - - -
          2.68737  4.42378  2.77621  2.73227  3.46429  2.40554  3.72518  3.29306  2.67709  2.69340  4.24395  2.90238  2.73559  3.18089  2.89905  2.37891  2.77672  2.98454  4.58003  3.61204
          0.43337  1.16908  3.19351  2.50770  0.08496  0.52791  0.89120
    254   2.89559  5.39081  2.37684  2.35654  3.79113  3.64354  3.85175  4.20691  1.84491  3.69137  4.43669  1.70487  4.05122  2.95404  3.09477  2.85754  2.51364  3.77623  5.82801  4.41804    586 n - - -
          2.68618  4.42225  2.77519  2.73123  3.46354  2.40513  3.72494  3.29354  2.67741  2.69355  4.24690  2.90347  2.73739  3.18146  2.89801  2.37887  2.77519  2.98518  4.58477  3.61503
          0.01061  4.94733  5.66968  0.61958  0.77255  0.76101  0.62960
    255   2.69561  5.63178  1.89857  2.56731  4.98106  1.35340  4.03086  4.47809  2.25010  3.96203  4.74052  2.61861  4.17191  3.15828  3.40941  3.04846  3.37311  4.03905  6.10685  4.66062    587 g - - -
          2.68618  4.42225  2.77519  2.73123  3.46354  2.40513  3.72494  3.29354  2.67741  2.69355  4.24690  2.90347  2.73739  3.18146  2.89801  2.37887  2.77519  2.98518  4.58477  3.61503
          0.11243  4.86179  2.31662  0.61958  0.77255  0.76101  0.62960
    256   2.57759  4.66830  3.51971  2.97196  2.10410  3.73342  3.98744  3.20919  2.92890  2.61010  3.77834  3.41548  4.13220  1.72723  3.31614  2.37994  3.05996  2.96608  5.20859  3.92200    588 q - - -
          2.68618  4.42225  2.77519  2.73123  3.46354  2.40513  3.72494  3.29354  2.67741  2.69355  4.24690  2.90347  2.73739  3.18146  2.89801  2.37887  2.77519  2.98518  4.58477  3.61503
          0.01278  4.76214  5.48449  0.61958  0.77255  0.92388  0.50580
    257   2.86946  5.24226  3.02534  1.64669  3.74690  3.60438  3.84290  4.00235  2.34519  3.53948  4.32157  3.10239  4.02941  2.96684  3.08116  1.51369  3.10791  3.61901  5.71485  4.33325    589 s - - -
          2.68618  4.42225  2.77519  2.73123  3.46354  2.40513  3.72494  3.29354  2.67741  2.69355  4.24690  2.90347  2.73739  3.18146  2.89801  2.37887  2.77519  2.98518  4.58477  3.61503
          0.01278  4.76214  5.48449  0.61958  0.77255  0.92388  0.50580
    258   2.86513  4.32423  3.38927  3.77143  3.43392  3.98847  4.30233  2.05530  3.65223  2.23175  2.38881  3.97642  2.77983  3.87123  3.83014  3.27908  3.09844  1.51513  4.97165  3.78094    590 v - - -
          2.68618  4.42225  2.77519  2.73123  3.46354  2.40513  3.72494  3.29354  2.67741  2.69355  4.24690  2.90347  2.73739  3.18146  2.89801  2.37887  2.77519  2.98518  4.58477  3.61503
          0.01278  4.76214  5.48449  0.61958  0.77255  0.92388  0.50580
    259   2.57795  5.34477  1.53219  2.51457  4.68680  3.58797  3.81171  4.16374  2.17318  3.65043  4.40434  3.06263  4.00873  2.91868  2.37758  2.30518  3.10126  3.73758  5.78777  4.38374    591 d - - -
          2.68618  4.42225  2.77519  2.73123  3.46354  2.40513  3.72494  3.29354  2.67741  2.69355  4.24690  2.90347  2.73739  3.18146  2.89801  2.37887  2.77519  2.98518  4.58477  3.61503
          0.01278  4.76214  5.48449  0.61958  0.77255  0.92388  0.50580
    260   3.20452  5.23282  3.34463  3.27838  5.12726  3.70330  4.69376  4.77394  3.64627  4.35748  5.23290  1.99878  0.63452  3.94209  4.02032  3.29493  3.65395  4.22393  6.35649  5.06263    592 P - - -
          2.68618  4.42225  2.77519  2.73123  3.46354  2.40513  3.72494  3.29354  2.67741  2.69355  4.24690  2.90347  2.73739  3.18146  2.89801  2.37887  2.77519  2.98518  4.58477  3.61503
          0.01278  4.76214  5.48449  0.61958  0.77255  0.92388  0.50580
    261   2.12722  5.15545  3.09250  2.63061  4.63041  2.97798  3.91109  4.09270  2.69083  3.62493  4.39536  2.37980  4.02970  2.37257  3.16965  1.50426  3.10157  3.66509  5.79483  4.41781    593 s - - -
          2.68618  4.42225  2.77519  2.73123  3.46354  2.40513  3.72494  3.29354  2.67741  2.69355  4.24690  2.90347  2.73739  3.18146  2.89801  2.37887  2.77519  2.98518  4.58477  3.61503
          0.17419  4.76214  1.88841  0.61958  0.77255  0.92388  0.50580
    262   2.71698  4.89731  3.24806  2.76671  4.54151  2.43293  3.97512  3.98664  2.74438  3.55522  4.34339  3.22724  2.59192  3.12080  2.44626  1.40250  3.04213  3.54644  5.74356  4.41603    594 s - - -
          2.68647  4.42254  2.77521  2.73087  3.46382  2.40541  3.72523  3.29268  2.67707  2.69383  4.24718  2.90298  2.73768  3.18175  2.89829  2.37869  2.77548  2.98497  4.58192  3.61532
          0.33378  1.27683  5.32530  1.25494  0.33560  0.68901  0.69730
    263   2.44003  5.08045  3.13627  2.57968  2.88681  2.75186  3.79740  3.77974  2.44579  3.12895  4.14387  2.80892  3.99126  1.85590  2.75924  2.79912  2.72019  3.42833  5.56372  4.20787    601 q - - -
          2.68618  4.42225  2.77519  2.73123  3.46354  2.40513  3.72494  3.29354  2.67741  2.69355  4.24690  2.90347  2.73739  3.18146  2.89801  2.37887  2.77519  2.98518  4.58477  3.61503
          0.01278  4.76214  5.48449  0.61958  0.77255  0.92388  0.50580
    264   3.16244  4.50406  5.10070  4.49658  2.23651  4.36946  4.67791  1.75836  4.30142  1.26921  3.26133  4.52067  4.67213  4.38251  4.30441  3.69256  3.38928  1.90238  3.85162  3.91282    602 l - - -
          2.68618  4.42225  2.77519  2.73123  3.46354  2.40513  3.72494  3.29354  2.67741  2.69355  4.24690  2.90347  2.73739  3.18146  2.89801  2.37887  2.77519  2.98518  4.58477  3.61503
          0.01278  4.76214  5.48449  0.61958  0.77255  0.92388  0.50580
    265   2.81769  4.35189  4.10505  3.52953  3.43947  2.75134  4.17839  2.51097  3.42328  1.71186  3.45429  3.79992  1.86415  3.67927  3.65719  3.16144  3.05371  2.60395  3.55551  3.73634    603 l - - -
          2.68618  4.42225  2.77519  2.73123  3.46354  2.40513  3.72494  3.29354  2.67741  2.69355  4.24690  2.90347  2.73739  3.18146  2.89801  2.37887  2.77519  2.98518  4.58477  3.61503
          0.01278  4.76214  5.48449  0.61958  0.77255  0.92388  0.50580
    266   2.97311  4.33677  4.87656  4.27434  3.00635  3.22827  4.51006  1.66347  4.08484  1.60064  2.47617  4.30762  4.50998  4.21887  4.11962  3.48456  3.20531  1.79105  4.99157  3.82696    604 l - - -
          2.68618  4.42225  2.77519  2.73123  3.46354  2.40513  3.72494  3.29354  2.67741  2.69355  4.24690  2.90347  2.73739  3.18146  2.89801  2.37887  2.77519  2.98518  4.58477  3.61503
          0.01278  4.76214  5.48449  0.61958  0.77255  0.92388  0.50580
    267   4.49890  5.54457  5.55933  5.39378  1.98239  5.15177  3.94649  4.12175  5.17630  2.32235  4.67312  4.76680  5.41750  4.90529  5.01940  4.53546  4.70028  4.04882  1.51950  0.91272    605 y - - -
          2.68618  4.42225  2.77519  2.73123  3.46354  2.40513  3.72494  3.29354  2.67741  2.69355  4.24690  2.90347  2.73739  3.18146  2.89801  2.37887  2.77519  2.98518  4.58477  3.61503
          0.01278  4.76214  5.48449  0.61958  0.77255  0.92388  0.50580
    268   3.09490  5.40100  3.45764  2.82736  4.75058  3.82408  1.99987  4.18315  1.93289  3.65352  4.45818  3.31163  4.19138  2.59637  1.68444  3.07649  3.29271  3.81701  5.73876  2.57605    606 r - - -
          2.68618  4.42225  2.77519  2.73123  3.46354  2.40513  3.72494  3.29354  2.67741  2.69355  4.24690  2.90347  2.73739  3.18146  2.89801  2.37887  2.77519  2.98518  4.58477  3.61503
          0.01278  4.76214  5.48449  0.61958  0.77255  0.92388  0.50580
    269   2.81559  5.01815  3.18824  2.45280  4.25792  1.75152  3.83543  3.21188  2.61604  3.27785  4.09185  2.73103  4.02680  2.98575  2.46493  2.84710  3.04655  3.35476  5.51325  2.71528    607 g - - -
          2.68618  4.42225  2.77519  2.73123  3.46354  2.40513  3.72494  3.29354  2.67741  2.69355  4.24690  2.90347  2.73739  3.18146  2.89801  2.37887  2.77519  2.98518  4.58477  3.61503
          0.24531  4.76214  1.56545  0.61958  0.77255  0.92388  0.50580
    270   2.91399  5.23128  2.86243  2.54843  4.50086  3.53626  2.21407  4.07520  2.67000  3.60853  4.41996  1.59527  2.33841  3.03594  3.11603  2.89883  3.17941  3.68536  5.71606  4.30929    608 n - - -
          2.68618  4.42225  2.77519  2.73123  3.46354  2.40513  3.72494  3.29354  2.67741  2.69355  4.24690  2.90347  2.73739  3.18146  2.89801  2.37887  2.77519  2.98518  4.58477  3.61503
          0.01610  4.53292  5.25527  0.61958  0.77255  0.97858  0.47136
    271   2.74088  5.23762  2.66533  2.16750  4.57782  3.51109  3.70005  4.05925  1.98024  2.84925  4.28028  2.61223  3.90651  2.43499  2.61706  2.25543  2.97196  3.62579  5.67189  4.26535    609 k - - -
          2.68618  4.42225  2.77519  2.73123  3.46354  2.40513  3.72494  3.29354  2.67741  2.69355  4.24690  2.90347  2.73739  3.18146  2.89801  2.37887  2.77519  2.98518  4.58477  3.61503
          0.01492  4.60831  5.33065  0.61958  0.77255  1.10995  0.39984
    272   2.48914  5.19432  2.38870  2.46411  4.51033  3.52606  3.73164  3.97327  1.70881  3.48718  2.91141  2.35005  3.93063  2.84212  2.96294  2.73935  2.99680  3.56994  5.64696  4.25588    610 k - - -
          2.68618  4.42225  2.77519  2.73123  3.46354  2.40513  3.72494  3.29354  2.67741  2.69355  4.24690  2.90347  2.73739  3.18146  2.89801  2.37887  2.77519  2.98518  4.58477  3.61503
          0.01492  4.60831  5.33065  0.61958  0.77255  1.10995  0.39984
    273   2.45492  4.70720  3.30054  2.47472  3.90737  2.58951  3.86796  3.27943  2.75086  2.95618  3.33810  2.50974  4.01836  3.08440  3.17556  2.85199  2.97837  1.83335  5.27121  3.98800    611 v - - -
          2.68618  4.42225  2.77519  2.73123  3.46354  2.40513  3.72494  3.29354  2.67741  2.69355  4.24690  2.90347  2.73739  3.18146  2.89801  2.37887  2.77519  2.98518  4.58477  3.61503
          0.01492  4.60831  5.33065  0.61958  0.77255  1.10995  0.39984
    274   2.76347  5.27049  2.24649  2.05553  4.60981  3.51075  3.71724  4.09477  2.07287  3.13140  4.31464  2.64489  3.91783  2.41140  2.95787  2.21559  2.99657  3.65843  5.70431  4.29160    612 e - - -
          2.68618  4.42225  2.77519  2.73123  3.46354  2.40513  3.72494  3.29354  2.67741  2.69355  4.24690  2.90347  2.73739  3.18146  2.89801  2.37887  2.77519  2.98518  4.58477  3.61503
          0.01492  4.60831  5.33065  0.61958  0.77255  1.10995  0.39984
    275   2.24218  5.20310  2.35562  2.46763  4.56326  2.44953  3.75933  4.03483  2.29074  3.54228  4.30040  3.01058  2.71234  2.87028  3.01768  2.18049  3.01382  3.61487  5.69699  4.29817    613 s - - -
          2.68618  4.42225  2.77519  2.73123  3.46354  2.40513  3.72494  3.29354  2.67741  2.69355  4.24690  2.90347  2.73739  3.18146  2.89801  2.37887  2.77519  2.98518  4.58477  3.61503
          0.01492  4.60831  5.33065  0.61958  0.77255  1.10995  0.39984
    276   2.73867  5.04367  3.07737  2.52167  4.31707  3.54507  3.74176  2.88671  2.11157  3.31776  4.10733  2.65440  3.93725  2.22503  2.97789  2.10178  2.64636  3.08749  5.52416  4.16579    614 s - - -
          2.68618  4.42225  2.77519  2.73123  3.46354  2.40513  3.72494  3.29354  2.67741  2.69355  4.24690  2.90347  2.73739  3.18146  2.89801  2.37887  2.77519  2.98518  4.58477  3.61503
          0.01492  4.60831  5.33065  0.61958  0.77255  1.10995  0.39984
    277   3.12444  5.71954  1.90810  1.14107  5.03119  3.54772  3.96889  4.54609  1.97590  4.00766  4.80486  2.99826  4.10126  3.10588  3.40028  3.02592  3.38674  4.09896  6.14076  4.66261    615 e - - -
          2.68696  4.42498  2.77567  2.73238  3.46173  2.40503  3.72632  3.29372  2.67723  2.69429  4.24578  2.90274  2.73586  3.18229  2.89967  2.37671  2.77792  2.98389  4.57968  3.61404
          1.25638  0.76307  1.38996  2.96169  0.05312  0.78888  0.60579
    278   2.89082  4.62584  3.64661  3.12901  2.21437  3.80156  3.85700  3.16978  3.09867  2.82017  3.75320  2.42211  4.19321  3.38704  3.45012  2.08414  3.12946  2.94457  4.62103  1.95208    680 y - - -
          2.68618  4.42225  2.77519  2.73123  3.46354  2.40513  3.72494  3.29354  2.67741  2.69355  4.24690  2.90347  2.73739  3.18146  2.89801  2.37887  2.77519  2.98518  4.58477  3.61503
          0.01701  4.47816  5.20051  0.61958  0.77255  1.22737  0.34681
    279   2.73968  5.23927  2.18761  2.18125  4.57984  3.47797  3.68343  4.06124  2.18142  3.53891  4.28496  2.94557  3.88756  2.48845  2.26163  2.20518  2.97202  3.62828  5.66902  4.26163    681 e - - -
          2.68618  4.42225  2.77519  2.73123  3.46354  2.40513  3.72494  3.29354  2.67741  2.69355  4.24690  2.90347  2.73739  3.18146  2.89801  2.37887  2.77519  2.98518  4.58477  3.61503
          0.01701  4.47816  5.20051  0.61958  0.77255  1.03504  0.43883
    280   2.73221  4.25780  3.25886  3.44812  2.47368  2.55017  4.09899  1.84347  3.35635  2.42560  2.51049  3.72026  4.17793  3.60180  3.59053  3.08356  2.96540  2.48134  4.86469  3.66042    682 i - - -
          2.68618  4.42225  2.77519  2.73123  3.46354  2.40513  3.72494  3.29354  2.67741  2.69355  4.24690  2.90347  2.73739  3.18146  2.89801  2.37887  2.77519  2.98518  4.58477  3.61503
          0.01577  4.55325  5.27559  0.61958  0.77255  0.33698  1.25149
    281   3.91401  5.77258  3.77205  3.78548  5.33892  4.17175  5.18462  5.37659  4.25082  4.90207  5.92153  0.22006  4.89000  4.54039  4.57114  3.99059  4.36479  4.88011  6.49117  5.28142    683 N - - -
          2.68640  4.42346  2.77532  2.73117  3.46185  2.40580  3.72615  3.29309  2.67622  2.69314  4.24699  2.90438  2.73655  3.18165  2.89921  2.37894  2.77558  2.98569  4.58441  3.61249
          0.47529  1.27492  2.31421  2.42683  0.09246  0.64998  0.73826
    282   2.81212  5.11839  3.13913  2.16958  4.39848  3.60834  3.79290  3.10065  2.00758  3.38662  4.17985  3.11191  3.99981  1.81094  2.97432  2.81590  3.04061  2.49233  5.58759  4.23532    711 q - - -
          2.68618  4.42225  2.77519  2.73123  3.46354  2.40513  3.72494  3.29354  2.67741  2.69355  4.24690  2.90347  2.73739  3.18146  2.89801  2.37887  2.77519  2.98518  4.58477  3.61503
          0.01330  4.72278  5.44513  0.61958  0.77255  0.82412  0.57736
    283   3.41156  6.02762  1.26814  2.50563  5.40460  2.78259  4.24249  4.97223  3.33130  4.43337  5.29365  1.15512  4.28126  3.41511  3.97888  3.28105  3.72719  4.48994  6.57446  5.01884    712 n - - -
          2.68618  4.42225  2.77519  2.73123  3.46354  2.40513  3.72494  3.29354  2.67741  2.69355  4.24690  2.90347  2.73739  3.18146  2.89801  2.37887  2.77519  2.98518  4.58477  3.61503
          0.01330  4.72278  5.44513  0.61958  0.77255  0.82412  0.57736
    284   2.49770  4.67136  3.47118  2.93945  3.07219  1.55382  4.00366  3.32085  2.92597  2.62530  3.86687  2.87478  4.08672  3.24895  3.33037  2.30744  3.03361  3.04565  5.32175  4.05223    713 g - - -
          2.68618  4.42225  2.77519  2.73123  3.46354  2.40513  3.72494  3.29354  2.67741  2.69355  4.24690  2.90347  2.73739  3.18146  2.89801  2.37887  2.77519  2.98518  4.58477  3.61503
          0.01330  4.72278  5.44513  0.61958  0.77255  0.82412  0.57736
    285   3.12068  5.71140  1.58715  1.40064  5.02788  3.59776  3.98654  4.54115  2.45754  4.00195  4.78444  3.04853  4.12893  2.13303  3.39780  3.03113  3.37764  4.09133  6.13377  4.66250    714 e - - -
          2.68618  4.42225  2.77519  2.73123  3.46354  2.40513  3.72494  3.29354  2.67741  2.69355  4.24690  2.90347  2.73739  3.18146  2.89801  2.37887  2.77519  2.98518  4.58477  3.61503
          0.01330  4.72278  5.44513  0.61958  0.77255  0.82412  0.57736
    286   2.54127  5.28716  3.04123  2.38979  4.62646  3.58034  3.77115  4.09559  1.80718  3.58510  4.33945  3.05607  2.54052  1.91126  2.94840  2.53118  3.05700  3.67685  5.72234  4.33148    715 k - - -
          2.68618  4.42225  2.77519  2.73123  3.46354  2.40513  3.72494  3.29354  2.67741  2.69355  4.24690  2.90347  2.73739  3.18146  2.89801  2.37887  2.77519  2.98518  4.58477  3.61503
          0.01330  4.72278  5.44513  0.61958  0.77255  0.82412  0.57736
    287   2.78900  5.11481  3.10088  2.33859  4.39918  3.58409  3.78457  3.83862  2.54437  3.39505  2.72489  1.78529  3.98045  2.90994  2.63541  2.30923  2.68947  3.47398  5.59243  4.22933    716 n - - -
          2.68618  4.42225  2.77519  2.73123  3.46354  2.40513  3.72494  3.29354  2.67741  2.69355  4.24690  2.90347  2.73739  3.18146  2.89801  2.37887  2.77519  2.98518  4.58477  3.61503
          0.01330  4.72278  5.44513  0.61958  0.77255  0.82412  0.57736
    288   2.83101  5.18181  2.80103  2.10160  3.47536  3.57714  3.82491  3.92943  2.61427  3.47961  4.26457  3.08148  2.79492  2.95223  3.10098  1.43712  3.07132  3.55376  5.67128  4.29263    717 s - - -
          2.68618  4.42225  2.77519  2.73123  3.46354  2.40513  3.72494  3.29354  2.67741  2.69355  4.24690  2.90347  2.73739  3.18146  2.89801  2.37887  2.77519  2.98518  4.58477  3.61503
          0.01330  4.72278  5.44513  0.61958  0.77255  0.82412  0.57736
    289   3.00592  5.21694  3.30315  2.78914  4.57927  3.72335  3.90002  3.94538  1.08513  3.52565  4.35676  2.47938  4.14443  3.03995  2.79190  3.01972  3.23691  2.52409  5.69135  4.39535    718 k - - -
          2.68618  4.42225  2.77519  2.73123  3.46354  2.40513  3.72494  3.29354  2.67741  2.69355  4.24690  2.90347  2.73739  3.18146  2.89801  2.37887  2.77519  2.98518  4.58477  3.61503
          0.01403  4.66951  5.39186  0.61958  0.77255  0.82412  0.57736
    290   1.37898  4.66560  3.51416  3.00608  4.10033  3.55570  4.08479  3.46359  2.98298  3.15453  4.01214  3.41130  4.07210  2.68845  3.37886  1.99001  3.04035  2.31249  5.46709  4.20212    719 a - - -
          2.68618  4.42225  2.77519  2.73123  3.46354  2.40513  3.72494  3.29354  2.67741  2.69355  4.24690  2.90347  2.73739  3.18146  2.89801  2.37887  2.77519  2.98518  4.58477  3.61503
          0.08156  4.66951  2.67442  0.61958  0.77255  0.82412  0.57736
    291   2.81838  5.19542  2.93023  2.52078  4.61498  2.34961  3.83746  4.08114  2.32587  3.60098  4.37444  1.69626  2.68637  2.96057  3.09504  2.48018  3.08166  3.65995  5.76339  4.37454    720 n - - -
          2.68618  4.42225  2.77519  2.73123  3.46354  2.40513  3.72494  3.29354  2.67741  2.69355  4.24690  2.90347  2.73739  3.18146  2.89801  2.37887  2.77519  2.98518  4.58477  3.61503
          0.01500  4.60295  5.32530  0.61958  0.77255  0.91306  0.51298
    292   2.90749  5.39598  2.87715  1.49949  4.74162  2.62217  3.80117  4.21593  1.92278  3.68775  4.45446  3.02908  4.00599  2.26662  2.96816  2.85669  3.14173  3.79081  5.81130  4.41264    721 e - - -
          2.68618  4.42225  2.77519  2.73123  3.46354  2.40513  3.72494  3.29354  2.67741  2.69355  4.24690  2.90347  2.73739  3.18146  2.89801  2.37887  2.77519  2.98518  4.58477  3.61503
          0.01500  4.60295  5.32530  0.61958  0.77255  0.49649  0.93818
    293   2.78130  5.43372  2.82186  1.11563  4.78035  3.57962  3.88805  4.24922  2.27893  3.74660  4.53166  3.06157  2.65699  3.01390  3.12555  2.92989  3.22682  3.83519  5.89270  4.48758    722 e - - -
          2.68786  4.42417  2.77557  2.73107  3.46139  2.40484  3.72686  3.29274  2.67516  2.69276  4.24492  2.90403  2.73669  3.18102  2.89980  2.37854  2.77711  2.98612  4.58124  3.61488
          1.21507  1.06809  1.02263  2.85012  0.05958  0.48833  0.95101
    294   2.79102  4.37727  2.76823  3.30207  2.99968  3.83553  4.11444  2.52409  3.24896  1.55427  3.34913  3.65612  4.19986  3.52012  3.54991  3.11021  3.02618  1.89308  4.97743  3.74541    826 l - - -
          2.68618  4.42225  2.77519  2.73123  3.46354  2.40513  3.72494  3.29354  2.67741  2.69355  4.24690  2.90347  2.73739  3.18146  2.89801  2.37887  2.77519  2.98518  4.58477  3.61503
          0.02017  4.30954  5.03189  0.61958  0.77255  0.30400  1.33888
    295   3.19315  4.69015  4.36285  3.85038  2.29676  1.26052  4.05471  3.15506  3.75046  2.32230  3.79530  4.02488  4.54814  3.95215  3.95985  3.47712  3.43054  2.97982  4.47747  1.99880    827 g - - -
          2.68618  4.42225  2.77519  2.73123  3.46354  2.40513  3.72494  3.29354  2.67741  2.69355  4.24690  2.90347  2.73739  3.18146  2.89801  2.37887  2.77519  2.98518  4.58477  3.61503
          0.01340  4.71474  5.43709  0.61958  0.77255  0.56708  0.83743
    296   1.94634  4.32902  4.09289  2.79805  3.44651  3.88165  4.17800  2.12028  3.42441  2.51530  3.44375  3.79350  4.25379  3.67495  3.66162  3.15980  3.03798  1.79299  4.95252  2.50606    828 v - - -
          2.68618  4.42225  2.77519  2.73123  3.46354  2.40513  3.72494  3.29354  2.67741  2.69355  4.24690  2.90347  2.73739  3.18146  2.89801  2.37887  2.77519  2.98518  4.58477  3.61503
          0.01340  4.71474  5.43709  0.61958  0.77255  0.56708  0.83743
    297   1.66520  4.59803  3.62120  3.08282  3.93841  3.61293  4.09392  3.31798  3.04775  3.00914  3.87838  3.47242  2.50147  3.36526  3.42720  2.30045  2.49144  3.03433  2.48302  4.09107    829 a - - -
          2.68618  4.42225  2.77519  2.73123  3.46354  2.40513  3.72494  3.29354  2.67741  2.69355  4.24690  2.90347  2.73739  3.18146  2.89801  2.37887  2.77519  2.98518  4.58477  3.61503
          0.01340  4.71474  5.43709  0.61958  0.77255  0.56708  0.83743
    298   3.74669  5.77581  4.31558  3.45543  5.40060  4.25078  4.03395  4.67035  0.58464  3.99427  4.89374  3.77390  4.58059  3.16182  1.86367  3.71838  3.85070  4.36293  5.92739  4.86607    830 K - - -
          2.68618  4.42225  2.77519  2.73123  3.46354  2.40513  3.72494  3.29354  2.67741  2.69355  4.24690  2.90347  2.73739  3.18146  2.89801  2.37887  2.77519  2.98518  4.58477  3.61503
          0.01340  4.71474  5.43709  0.61958  0.77255  0.56708  0.83743
    299   2.78310  5.28169  2.70671  2.46932  4.62313  3.10844  3.74180  4.10547  2.01739  3.58537  4.32619  2.33206  2.92622  2.84104  2.42546  2.08496  3.01498  3.67099  5.71733  4.30934    831 k - - -
          2.68657  4.42264  2.77559  2.73162  3.46272  2.40476  3.72359  3.29393  2.67752  2.69345  4.24729  2.90251  2.73763  3.18130  2.89840  2.37885  2.77559  2.98557  4.58292  3.61457
          0.43762  1.11368  3.64652  1.29939  0.31841  0.56708  0.83743
    300   1.70549  4.56226  5.04449  4.49823  3.79596  4.55287  5.02257  1.75472  4.38059  2.09833  3.66498  4.64560  4.87628  4.59395  4.52341  3.89905  3.48687  1.16699  5.55444  4.36170    843 v - - -
          2.68618  4.42225  2.77519  2.73123  3.46354  2.40513  3.72494  3.29354  2.67741  2.69355  4.24690  2.90347  2.73739  3.18146  2.89801  2.37887  2.77519  2.98518  4.58477  3.61503
          0.07229  4.69278  2.80385  0.61958  0.77255  0.53647  0.87902
    301   2.75934  5.04359  2.35680  2.24339  4.31141  3.56229  3.77252  3.73978  2.55575  3.31777  2.89869  3.07544  3.96036  2.90630  3.03007  1.79930  2.77684  2.86891  5.53484  4.17878    844 s - - -
          2.68618  4.42225  2.77519  2.73123  3.46354  2.40513  3.72494  3.29354  2.67741  2.69355  4.24690  2.90347  2.73739  3.18146  2.89801  2.37887  2.77519  2.98518  4.58477  3.61503
          0.01419  4.65827  5.38062  0.61958  0.77255  0.66902  0.71787
    302   2.76254  4.92945  3.16098  2.64711  4.22453  2.77458  3.84836  3.64676  2.66287  3.25604  4.07343  2.31204  2.49489  3.00759  3.12016  2.80883  1.99766  3.31500  5.49974  2.89648    845 t - - -
          2.68618  4.42225  2.77519  2.73123  3.46354  2.40513  3.72494  3.29354  2.67741  2.69355  4.24690  2.90347  2.73739  3.18146  2.89801  2.37887  2.77519  2.98518  4.58477  3.61503
          0.01419  4.65827  5.38062  0.61958  0.77255  0.66902  0.71787
    303   2.92184  5.46430  1.71443  1.82816  4.79596  3.54633  3.83639  4.29244  2.00019  3.76219  4.51989  3.00533  4.01168  2.39820  3.14443  2.52680  3.16472  3.84992  5.89253  4.45616    846 d - - -
          2.68618  4.42225  2.77519  2.73123  3.46354  2.40513  3.72494  3.29354  2.67741  2.69355  4.24690  2.90347  2.73739  3.18146  2.89801  2.37887  2.77519  2.98518  4.58477  3.61503
          0.01419  4.65827  5.38062  0.61958  0.77255  0.66902  0.71787
    304   2.69433  5.15274  2.38159  1.94562  4.47639  3.47003  3.15208  3.94743  2.40568  3.44827  3.59532  2.94584  3.86579  2.20518  2.75204  2.66609  2.92570  3.03817  5.59743  4.19982    847 e - - -
          2.68618  4.42225  2.77519  2.73123  3.46354  2.40513  3.72494  3.29354  2.67741  2.69355  4.24690  2.90347  2.73739  3.18146  2.89801  2.37887  2.77519  2.98518  4.58477  3.61503
          0.11735  4.46286  2.31066  0.61958  0.77255  0.66902  0.71787
    305   2.64070  4.32761  3.57347  2.61854  2.92825  3.63391  3.20521  2.23575  2.77053  2.53383  2.66331  3.39437  4.01212  3.24738  3.28631  2.88355  2.47029  2.59577  4.91328  3.68496    848 i - - -
          2.68618  4.42225  2.77519  2.73123  3.46354  2.40513  3.72494  3.29354  2.67741  2.69355  4.24690  2.90347  2.73739  3.18146  2.89801  2.37887  2.77519  2.98518  4.58477  3.61503
          0.01969  4.33326  5.05561  0.61958  0.77255  0.78983  0.60499
    306   3.02583  5.62361  1.32488  1.71788  4.92365  3.40311  3.85794  4.43996  2.15093  3.90843  4.71957  2.85345  3.97704  3.00263  3.33749  2.91993  3.29420  3.99760  6.04949  4.56095    849 d - - -
          2.68618  4.42225  2.77519  2.73123  3.46354  2.40513  3.72494  3.29354  2.67741  2.69355  4.24690  2.90347  2.73739  3.18146  2.89801  2.37887  2.77519  2.98518  4.58477  3.61503
          0.01969  4.33326  5.05561  0.61958  0.77255  0.78983  0.60499
    307   2.75290  5.18849  2.72097  2.02770  4.51854  3.40713  3.66034  3.98050  1.89297  3.47997  4.26078  2.27449  2.75887  2.78152  2.84053  2.71220  2.98992  3.57692  5.62566  4.23743    850 k - - -
          2.68618  4.42225  2.77519  2.73123  3.46354  2.40513  3.72494  3.29354  2.67741  2.69355  4.24690  2.90347  2.73739  3.18146  2.89801  2.37887  2.77519  2.98518  4.58477  3.61503
          0.02282  4.18746  4.90980  0.61958  0.77255  0.78983  0.60499
    308   1.93238  4.37339  3.40703  2.93202  3.91287  2.49683  3.97747  3.27709  2.91724  2.25728  3.84204  3.27814  3.85790  3.23589  3.28955  1.91590  2.82328  2.94281  5.29750  4.04870    851 s - - -
          2.68618  4.42225  2.77519  2.73123  3.46354  2.40513  3.72494  3.29354  2.67741  2.69355  4.24690  2.90347  2.73739  3.18146  2.89801  2.37887  2.77519  2.98518  4.58477  3.61503
          0.02282  4.18746  4.90980  0.61958  0.77255  0.78983  0.60499
    309   2.93526  4.35186  4.48127  3.95129  3.59842  4.13719  4.65326  1.39251  3.84685  2.30491  3.46347  4.18089  4.51778  4.11538  4.06949  3.48260  2.14564  1.50676  5.34083  4.13783    852 i - - -
          2.68661  4.42268  2.77563  2.73127  3.46397  2.40556  3.72538  3.29328  2.67673  2.69360  4.24733  2.90343  2.73704  3.18128  2.89844  2.37902  2.77563  2.98360  4.58520  3.61357
          0.30936  1.86801  2.19236  2.42235  0.09290  0.61655  0.77610
    310   2.19830  4.68249  3.06284  2.61143  4.21785  2.06752  3.80282  3.62261  2.08764  3.23901  4.05839  3.07006  3.84129  2.97084  2.99728  2.64230  2.41037  3.24235  5.47106  4.16467    870 g - - -
          2.68618  4.42225  2.77519  2.73123  3.46354  2.40513  3.72494  3.29354  2.67741  2.69355  4.24690  2.90347  2.73739  3.18146  2.89801  2.37887  2.77519  2.98518  4.58477  3.61503
          0.02308  4.17615  4.89849  0.61958  0.77255  0.60783  0.78643
    311   2.78710  5.00577  1.99329  2.49544  4.64603  3.30162  3.99274  4.15059  2.95496  3.73514  4.56959  3.00811  3.93790  3.17573  3.46025  1.13264  3.14895  3.68906  5.89431  4.49483    871 s - - -
          2.68618  4.42225  2.77519  2.73123  3.46354  2.40513  3.72494  3.29354  2.67741  2.69355  4.24690  2.90347  2.73739  3.18146  2.89801  2.37887  2.77519  2.98518  4.58477  3.61503
          0.02085  4.27641  4.99876  0.61958  0.77255  0.57103  0.83228
    312   1.93457  4.61485  3.21537  2.71431  2.94483  3.46209  3.83701  3.31225  2.72295  2.97742  3.83263  2.28463  2.60079  3.05357  3.14497  2.73834  2.90315  3.01523  5.26329  3.96496    872 a - - -
          2.68618  4.42225  2.77519  2.73123  3.46354  2.40513  3.72494  3.29354  2.67741  2.69355  4.24690  2.90347  2.73739  3.18146  2.89801  2.37887  2.77519  2.98518  4.58477  3.61503
          0.01325  4.33014        *  0.61958  0.77255  0.00000        *
//
