# Supplementary material for: Mining raw plant transcriptomic data for new cyclopeptide alkaloids
Source: Beilstein J Org Chem. 2024 Jul 11;20:1548–59. doi: 10.3762/bjoc.20.138 (PMC11250218; doi:10.3762/bjoc.20.138)
Supplement: File 4 — The split burpitide precursor peptide HMM and output from all 700 transcriptomes as a compressed archive. [file Beilstein_J_Org_Chem-20-1548-s004.zip › final/DRX185191.pep.hmm]

# hmmsearch :: search profile(s) against a sequence database
# HMMER 3.3 (Nov 2019); http://hmmer.org/
# Copyright (C) 2019 Howard Hughes Medical Institute.
# Freely distributed under the BSD open source license.
# - - - - - - - - - - - - - - - - - - - - - - - - - - - - - - - - - - - -
# query HMM file:                  ../hmms/burpitide.hmm
# target sequence database:        DRX185191.pep
# - - - - - - - - - - - - - - - - - - - - - - - - - - - - - - - - - - - -

Query:       burpitideAlign  [M=312]
Scores for complete sequences (score includes all domains):
   --- full sequence ---   --- best 1 domain ---    -#dom-
    E-value  score  bias    E-value  score  bias    exp  N  Sequence                                          Description
    ------- ------ -----    ------- ------ -----   ---- --  --------                                          -----------
    6.3e-15   60.5  10.6    1.3e-13   56.2  10.6    2.9  1  NODE_9359_length_20486_cov_15.725679_g0_i7786.p2   type:complete len:229 gc:univers
      2e-12   52.3   6.9    2.6e-11   48.6   6.9    2.4  1  NODE_2751_length_46959_cov_13.818302_g388_i0.p4    type:complete len:298 gc:univers
    7.4e-11   47.2   3.1      5e-08   37.8   3.1    3.2  1  NODE_86_length_145095_cov_15.012871_g0_i76.p27     type:complete len:173 gc:univers
    2.9e-05   28.8   0.0    0.00032   25.4   0.0    1.9  1  NODE_3410_length_41927_cov_22.700603_g0_i2850.p23  type:complete len:90 gc:universa
    0.00067   24.3   3.7    0.00087   23.9   3.7    1.2  1  NODE_1119_length_72058_cov_22.055884_g0_i968.p9    type:complete len:161 gc:univers
     0.0034   22.0   0.0      0.017   19.7   0.0    1.7  2  NODE_267_length_114950_cov_16.496965_g0_i241.p4    type:complete len:243 gc:univers
  ------ inclusion threshold ------
       0.28   15.7   0.4        0.3   15.6   0.4    1.0  1  NODE_23_length_184829_cov_17.023459_g0_i18.p112    type:complete len:78 gc:universa
       0.28   15.7   0.4        0.3   15.6   0.4    1.0  1  NODE_44_length_159400_cov_17.082265_g0_i36.p97     type:complete len:78 gc:universa


Domain annotation for each sequence (and alignments):
>> NODE_9359_length_20486_cov_15.725679_g0_i7786.p2  type:complete len:229 gc:universal NODE_9359_length_20486_cov_15.72
   #    score  bias  c-Evalue  i-Evalue hmmfrom  hmm to    alifrom  ali to    envfrom  env to     acc
 ---   ------ ----- --------- --------- ------- -------    ------- -------    ------- -------    ----
   1 !   56.2  10.6   2.1e-18   1.3e-13       8     266 ..       2     212 ..       1     223 [. 0.80

  Alignments for each domain:
  == domain 1  score: 56.2 bits;  conditional E-value: 2.1e-18
                                    burpitideAlign   8 fallAllsllLlastieARkePgeywksvvknqptpeaiealldskkktknesvvkDlevk 68 
                                                       f l++++ +  +a++ieARk+P  y++++   +   ea+e+l+ + ++ +n++ +++++  
  NODE_9359_length_20486_cov_15.725679_g0_i7786.p2   2 FILISVSWVEQFAEIIEARKAPAVYLHAK--SEAVVEATEQLVHLVSSLSNGRKITNAD-- 58 
                                                       78899999999*****************5..5999*******99999999999999998.. PP

                                    burpitideAlign  69 pssfllvyqgnkdgqskdkeek.adlkkdfeikpsqlllwyyhnkndeskskeessfvkdf 128
                                                                     + ++ +e  +++ k+fe++p+      y++  ++ +++  +sf kdf
  NODE_9359_length_20486_cov_15.725679_g0_i7786.p2  59 --------------YHTSGSEIkKSFIKNFEPRPNIS---AYGEDGGKLEEN--KSFNKDF 100
                                                       ..............333333443489********966...677666777555..6889*** PP

                                    burpitideAlign 129 evkPssllvwyrgnkngqsedksssekkfvkdfepkPsqlllwyrgnkdgqsvdesgksfv 189
                                                       e++P+    + +g        k++++k+f kdfep+P+       g k +++     ksf 
  NODE_9359_length_20486_cov_15.725679_g0_i7786.p2 101 EPRPNISAYGEEGG-------KLEENKSFNKDFEPRPNISAYGEDGGKLKEN-----KSFN 149
                                                       ****9988888887.......333556799********99888888876666.....9*** PP

                                    burpitideAlign 190 kdfepkPssvlvwyrgnkngqsedksskefvkdfsvdPssllliykgnkvdpseneeteke 250
                                                       kdf+p+P+       g k ++     +k+f kdf+++P+       g k        +e++
  NODE_9359_length_20486_cov_15.725679_g0_i7786.p2 150 KDFDPRPNISAYGEDGGKLEE-----NKPFNKDFELRPNISAYGEDGCK-------LEENK 198
                                                       *******98888888874444.....36899*******77777777776.......45789 PP

                                    burpitideAlign 251 svvngqsvdPssqlll 266
                                                       s++++++++P+  +  
  NODE_9359_length_20486_cov_15.725679_g0_i7786.p2 199 SFIKDFEPRPN--ISA 212
                                                       *********99..444 PP

>> NODE_2751_length_46959_cov_13.818302_g388_i0.p4  type:complete len:298 gc:universal NODE_2751_length_46959_cov_13.818
   #    score  bias  c-Evalue  i-Evalue hmmfrom  hmm to    alifrom  ali to    envfrom  env to     acc
 ---   ------ ----- --------- --------- ------- -------    ------- -------    ------- -------    ----
   1 !   48.6   6.9   4.1e-16   2.6e-11      19     288 ..      35     268 ..      20     296 .. 0.59

  Alignments for each domain:
  == domain 1  score: 48.6 bits;  conditional E-value: 4.1e-16
                                   burpitideAlign  19 lastieARkePgeywksvvknqptpeaiealldskkktknesvvkDlevkpssfllvyqgnk 80 
                                                      +a ++e+Rk+P++++k  +k+       ++ +  + +++ +  +kD++++p    ++y+g +
  NODE_2751_length_46959_cov_13.818302_g388_i0.p4  35 FALIVESRKNPTDEVKPLIKD--FDSRPRYGFFYHGQDDAKPLIKDFDSRPRY-GFFYHGQD 93 
                                                      55699************9955..555566676677777888889****88876.999****9 PP

                                   burpitideAlign  81 dgqskdkeekadlkkdfeikpsqlllwyyhnkndes.kskees...............sfvk 126
                                                      d+       k +l kdf++ p     +y+++ ++++  ++ +s               +++k
  NODE_2751_length_46959_cov_13.818302_g388_i0.p4  94 DA-------K-PLLKDFDSSPRYG-FFYHGQDDAKPlIKDFDSsprygffyhgqddakPLIK 146
                                                      94.......2.5666666666544.2344333333201111111222222222222224555 PP

                                   burpitideAlign 127 dfevkPssllvwyrgnkngqsedksssekkfvkdfepkPsqlllwyrgnkdgqsvdesgksf 188
                                                      df+++P+  + +y+g+      d+    k + kdf+++P q + +y+g+   ++     k++
  NODE_2751_length_46959_cov_13.818302_g388_i0.p4 147 DFDSRPQ-YGFFYHGQ------DD---AKTLIKDFDSRP-QYGFFYHGQ---DD----AKPL 190
                                                      5555554.33444444......11...123445555555.455555555...22....4556 PP

                                   burpitideAlign 189 vkdfepkPssvlvwyrgnkngqsedksskefvkdfsvdPssllliykgnkvdpseneeteke 250
                                                       kdf+ +P+  +++y+g+++++       +++kdf+++P +   +y+ ++           +
  NODE_2751_length_46959_cov_13.818302_g388_i0.p4 191 IKDFDSRPQ-YGFFYHGQVDAK-------PVIKDFDSRP-QYGFFYRMQD---------DAK 234
                                                      666666664.455566654444.......3466666666.6666666666.........788 PP

                                   burpitideAlign 251 svvngqsvdPssqlllyrgnkkvesseyeiNqngekns 288
                                                      ++++++  +P+    +y+g++++++++    q++++++
  NODE_2751_length_46959_cov_13.818302_g388_i0.p4 235 PLIKEFDSRPQ-YGFFYHGQDDAKPKD---SQDAKQQE 268
                                                      999999999*9.667899999999999...44444433 PP

>> NODE_86_length_145095_cov_15.012871_g0_i76.p27  type:complete len:173 gc:universal NODE_86_length_145095_cov_15.01287
   #    score  bias  c-Evalue  i-Evalue hmmfrom  hmm to    alifrom  ali to    envfrom  env to     acc
 ---   ------ ----- --------- --------- ------- -------    ------- -------    ------- -------    ----
   1 !   37.8   3.1     8e-13     5e-08      19     200 ..       4     148 ..       3     171 .. 0.52

  Alignments for each domain:
  == domain 1  score: 37.8 bits;  conditional E-value: 8e-13
                                  burpitideAlign  19 lastieARkePgeywksvvknqptpeaiealldskkktknesvvkDlevkpssfllvyqgnkd 81 
                                                     +a++ieARk+ g y+++ +k +   eaie+l+ ++++++n++ ++                 d
  NODE_86_length_145095_cov_15.012871_g0_i76.p27   4 FAEIIEARKDLGLYLQDTAKSEDFVEAIEQLVHLESSNSNGRKITS---------------GD 51 
                                                     799*****************************99988866554332...............23 PP

                                  burpitideAlign  82 gqskdkeekadlkkdfeikpsqlllwyyhnkndeskskeessfvkdfevkPssllvwyrgnkn 144
                                                     +   +k+++  + kdfe++ps      y+  + +   k ++ f+k+fe++Ps    +   +  
  NODE_86_length_145095_cov_15.012871_g0_i76.p27  52 CHTSEKAKS--FVKDFEPRPSLT---AYG-DDTKL--KGDKNFIKNFEPRPSITAYGDDAK-- 104
                                                     333333333..556666666543...222.12222..222335666666555444443333.. PP

                                  burpitideAlign 145 gqsedksssekkfvkdfepkPsqlllwyrgnkdgqsvdesgksfvkdfepkPssvl 200
                                                          k   +k+f kdfep+Ps        +       + +k f kdfep+Ps   
  NODE_86_length_145095_cov_15.012871_g0_i76.p27 105 ----LK--GDKNFIKDFEPRPSITAYGDDTKL------KGDKNFIKDFEPRPSITA 148
                                                     ....22..234455666666654333333331......224455555555555332 PP

>> NODE_3410_length_41927_cov_22.700603_g0_i2850.p23  type:complete len:90 gc:universal NODE_3410_length_41927_cov_22.70
   #    score  bias  c-Evalue  i-Evalue hmmfrom  hmm to    alifrom  ali to    envfrom  env to     acc
 ---   ------ ----- --------- --------- ------- -------    ------- -------    ------- -------    ----
   1 !   25.4   0.0   5.1e-09   0.00032      19      81 ..       4      80 ..       3      89 .. 0.63

  Alignments for each domain:
  == domain 1  score: 25.4 bits;  conditional E-value: 5.1e-09
                                     burpitideAlign 19 lastieARkePgeywksvvknqpt...............peaiealldskkkt.knesvvkD 64
                                                       +as i AR+  g+ywk+v+kn+p+                e  ++l    + t + + +v D
  NODE_3410_length_41927_cov_22.700603_g0_i2850.p23  4 FASMIDARRCQGDYWKTVMKNEPIpqvisdlfhdetaldSEERKNLPTHDATTlDTDIFVRD 65
                                                       799*********************55555555554444422223332223333566777777 PP

                                     burpitideAlign 65 levkpssfllvyqgnkd 81
                                                       ++++p+   ++y+++ +
  NODE_3410_length_41927_cov_22.700603_g0_i2850.p23 66 FDIRPNV--IIYHSDAA 80
                                                       7777766..55555544 PP

>> NODE_1119_length_72058_cov_22.055884_g0_i968.p9  type:complete len:161 gc:universal NODE_1119_length_72058_cov_22.055
   #    score  bias  c-Evalue  i-Evalue hmmfrom  hmm to    alifrom  ali to    envfrom  env to     acc
 ---   ------ ----- --------- --------- ------- -------    ------- -------    ------- -------    ----
   1 !   23.9   3.7   1.4e-08   0.00087      19     151 ..      32     155 ..      18     160 .. 0.71

  Alignments for each domain:
  == domain 1  score: 23.9 bits;  conditional E-value: 1.4e-08
                                   burpitideAlign  19 lastieARkePgeywksvvknqptpeaiealldskkktknesvvkDlevkpssfllvyqgnk 80 
                                                      +a ++e+Rk+P++++k  + n    +   +++  + +++ +   kD+++k +   ++y+g +
  NODE_1119_length_72058_cov_22.055884_g0_i968.p9  32 FALIVESRKNPTDEVKPLITNFDS-KDGNNVF-YHGQDDAKPLMKDFNSKYGN--YYYHGQD 89 
                                                      566999**********98844444.4444443.44555668889999999999..8899988 PP

                                   burpitideAlign  81 dgqskdkeekadlkkdfeikpsqlllwyyhnkndeskskees......sfvkdfevkPssll 136
                                                      d        k +lkkdf++k +     yyh+++d + +++        +++kdf++  +   
  NODE_1119_length_72058_cov_22.055884_g0_i968.p9  90 D-------AK-PLKKDFNSKYGNY---YYHGQDDAKPKDSHDakqqenPLIKDFDSSHENYP 140
                                                      8.......33.7889999999998...66666665555555458999999999999777777 PP

                                   burpitideAlign 137 vwyrgnkngqsedks 151
                                                       ++ g+ ++++e+k+
  NODE_1119_length_72058_cov_22.055884_g0_i968.p9 141 QYQLGQGDAKPEEKL 155
                                                      777777777766665 PP

>> NODE_267_length_114950_cov_16.496965_g0_i241.p4  type:complete len:243 gc:universal NODE_267_length_114950_cov_16.496
   #    score  bias  c-Evalue  i-Evalue hmmfrom  hmm to    alifrom  ali to    envfrom  env to     acc
 ---   ------ ----- --------- --------- ------- -------    ------- -------    ------- -------    ----
   1 ?    1.0   0.0      0.13   8.5e+03     122     173 ..      30      83 ..       7      94 .. 0.64
   2 !   19.7   0.0   2.7e-07     0.017      44     176 ..      83     218 ..      44     232 .. 0.71

  Alignments for each domain:
  == domain 1  score: 1.0 bits;  conditional E-value: 0.13
                                   burpitideAlign 122 s..sfvkdfevkPssllvwyrgnkngqsedksssekkfvkdfepkPsqlllwyr 173
                                                      s   ++++f++ P+ ll+  + ++   +  ++ s+ ++ ++f + P+  ll  +
  NODE_267_length_114950_cov_16.496965_g0_i241.p4  30 SkmQVLEEFPILPWMLLLLSQAAQTFAANLSTYSKMQVLEEFPILPWMQLLLSQ 83 
                                                      123456777777777777777776666666666777777777777776665555 PP

  == domain 2  score: 19.7 bits;  conditional E-value: 2.7e-07
                                   burpitideAlign  44 eaiealldskkktknesvvkDlevkpssfllvyqgnkdgqskdkeek.a.dlkkdfeikpsq 103
                                                      +a+++l +  ++ ++ +v++++++ p   +++++  +   ++d++   + ++ ++f+  p+ 
  NODE_267_length_114950_cov_16.496965_g0_i241.p4  83 QAAQPLAVDPSSGSKTQVLEQFQNLPWMLFWLSHAAQT-FAADPSTCsKtQVLEQFQNLPWM 143
                                                      55566655556667888999999999988888888888.66777766556888888888888 PP

                                   burpitideAlign 104 lllwyyhnkndeskskees...sfvkdfevkPssllvwyrgnkngqsedkss.sekkfvkdf 161
                                                      l  w  ++    + ++++     ++++f++ P+ l++  + + +  + d+ss s+ ++ + f
  NODE_267_length_114950_cov_16.496965_g0_i241.p4 144 L-FWLSQAAQTLAADPSSYskmRVLEQFPILPWMLFWLSQAA-QTFAADPSSySKTQVLEQF 203
                                                      8.6666666666666666633445599999999888888877.5566666665778888888 PP

                                   burpitideAlign 162 epkPsqlllwyrgnk 176
                                                         P+ ll+  + ++
  NODE_267_length_114950_cov_16.496965_g0_i241.p4 204 QNLPWKLLWLSQAAQ 218
                                                      888888888877765 PP

>> NODE_23_length_184829_cov_17.023459_g0_i18.p112  type:complete len:78 gc:universal NODE_23_length_184829_cov_17.02345
   #    score  bias  c-Evalue  i-Evalue hmmfrom  hmm to    alifrom  ali to    envfrom  env to     acc
 ---   ------ ----- --------- --------- ------- -------    ------- -------    ------- -------    ----
   1 ?   15.6   0.4   4.7e-06       0.3       5      83 ..       4      75 ..       1      77 [. 0.87

  Alignments for each domain:
  == domain 1  score: 15.6 bits;  conditional E-value: 4.7e-06
                                   burpitideAlign  5 kSffallA..llsllLlastieARkePgeywksvvknqptpeaiealldskkktknesvvkDle 66
                                                     k f  +++  +++ll++ +  + Rk      k+ vk++  +++++ +       k +++v+ ++
  NODE_23_length_184829_cov_17.023459_g0_i18.p112  4 KQFNGIFShlFFCLLVFKCFKTERKRR-KVAKKMVKETLNNDNVKVA-------KSKKFVNTFD 59
                                                     5577899999***************97.7788888999999999999.......7789****** PP

                                   burpitideAlign 67 vkpssfllvyqgnkdgq 83
                                                     +  ++  ++   nk+ q
  NODE_23_length_184829_cov_17.023459_g0_i18.p112 60 IYMTQKAWWWDLNKN-Q 75
                                                     *************99.5 PP

>> NODE_44_length_159400_cov_17.082265_g0_i36.p97  type:complete len:78 gc:universal NODE_44_length_159400_cov_17.082265
   #    score  bias  c-Evalue  i-Evalue hmmfrom  hmm to    alifrom  ali to    envfrom  env to     acc
 ---   ------ ----- --------- --------- ------- -------    ------- -------    ------- -------    ----
   1 ?   15.6   0.4   4.7e-06       0.3       5      83 ..       4      75 ..       1      77 [. 0.87

  Alignments for each domain:
  == domain 1  score: 15.6 bits;  conditional E-value: 4.7e-06
                                  burpitideAlign  5 kSffallA..llsllLlastieARkePgeywksvvknqptpeaiealldskkktknesvvkDlev 67
                                                    k f  +++  +++ll++ +  + Rk      k+ vk++  +++++ +       k +++v+ +++
  NODE_44_length_159400_cov_17.082265_g0_i36.p97  4 KQFNGIFShlFFCLLVFKCFKTERKRR-KVAKKMVKETLNNDNVKVA-------KSKKFVNTFDI 60
                                                    5577899999***************97.7788888999999999999.......7789******* PP

                                  burpitideAlign 68 kpssfllvyqgnkdgq 83
                                                      ++  ++   nk+ q
  NODE_44_length_159400_cov_17.082265_g0_i36.p97 61 YMTQKAWWWDLNKN-Q 75
                                                    ************99.5 PP


Internal pipeline statistics summary:
-------------------------------------
Query model(s):                            1  (312 nodes)
Target sequences:                     503846  (73024099 residues searched)
Passed MSV filter:                     21728  (0.0431243); expected 10076.9 (0.02)
Passed bias filter:                    11752  (0.0233246); expected 10076.9 (0.02)
Passed Vit filter:                       923  (0.00183191); expected 503.8 (0.001)
Passed Fwd filter:                         8  (1.58779e-05); expected 5.0 (1e-05)
Initial search space (Z):             503846  [actual number of targets]
Domain search space  (domZ):               8  [number of targets reported over threshold]
# CPU time: 2.10u 0.32s 00:00:02.42 Elapsed: 00:00:05.16
# Mc/sec: 4411.06
//
[ok]
