# Supplementary material for: Mining raw plant transcriptomic data for new cyclopeptide alkaloids
Source: Beilstein J Org Chem. 2024 Jul 11;20:1548–59. doi: 10.3762/bjoc.20.138 (PMC11250218; doi:10.3762/bjoc.20.138)
Supplement: File 4 — The split burpitide precursor peptide HMM and output from all 700 transcriptomes as a compressed archive. [file Beilstein_J_Org_Chem-20-1548-s004.zip › final/DRX204147.pep.hmm]

# hmmsearch :: search profile(s) against a sequence database
# HMMER 3.3 (Nov 2019); http://hmmer.org/
# Copyright (C) 2019 Howard Hughes Medical Institute.
# Freely distributed under the BSD open source license.
# - - - - - - - - - - - - - - - - - - - - - - - - - - - - - - - - - - - -
# query HMM file:                  ../hmms/burpitide.hmm
# target sequence database:        DRX204147.pep
# - - - - - - - - - - - - - - - - - - - - - - - - - - - - - - - - - - - -

Query:       burpitideAlign  [M=312]
Scores for complete sequences (score includes all domains):
   --- full sequence ---   --- best 1 domain ---    -#dom-
    E-value  score  bias    E-value  score  bias    exp  N  Sequence                                          Description
    ------- ------ -----    ------- ------ -----   ---- --  --------                                          -----------
      9e-17   64.0   6.2    2.3e-16   62.7   6.1    1.7  1  NODE_22632_length_1015_cov_23.958599_g15586_i0.p1  type:complete len:236 gc:univers
      1e-13   54.0  20.3    1.3e-13   53.6  20.3    1.1  1  NODE_24233_length_949_cov_7.896119_g16778_i0.p1    type:complete len:199 gc:univers
  ------ inclusion threshold ------
      0.052   15.5   3.0      0.065   15.2   3.0    1.2  1  NODE_59292_length_301_cov_2.421053_g50451_i0.p1    type:internal len:101 gc:univers


Domain annotation for each sequence (and alignments):
>> NODE_22632_length_1015_cov_23.958599_g15586_i0.p1  type:complete len:236 gc:universal NODE_22632_length_1015_cov_23.9
   #    score  bias  c-Evalue  i-Evalue hmmfrom  hmm to    alifrom  ali to    envfrom  env to     acc
 ---   ------ ----- --------- --------- ------- -------    ------- -------    ------- -------    ----
   1 !   62.7   6.1   8.2e-21   2.3e-16       7     243 ..       5     207 ..       1     232 [. 0.76

  Alignments for each domain:
  == domain 1  score: 62.7 bits;  conditional E-value: 8.2e-21
                                     burpitideAlign   7 ffallA..llsllLlastieARkePgeywksvvknqptpeaiealldskkktknesvvkD 64 
                                                        ++ l+A  l+sl+L+ + +e+Rk+ geyw+ v++ qp+ + + +             ++D
  NODE_22632_length_1015_cov_23.958599_g15586_i0.p1   5 SLPLMAilLFSLALFLCLTESRKDTGEYWQGVAEKQPLLQVAHQG------------ITD 52 
                                                        56788999*************************999998877666............455 PP

                                     burpitideAlign  65 levkpssfllvyqgnkdgqskdkeek.adlkkdfeikpsqlllwyyhnkndeskskeess 123
                                                         ++ ++         +d+    k +k  ++ ++fe++p+    +  ++ n+e+k  +e+ 
  NODE_22632_length_1015_cov_23.958599_g15586_i0.p1  53 SSISDPK-------HSDCHDDLKRSKvRKFANEFELRPNLTSYIDDSKLNKEKKFANEKF 105
                                                        5544333.......577777777777558**************************99999 PP

                                     burpitideAlign 124 fvkdfevkPssllvwyrgnkngqsedksssekkfvkdfepkPsqlllwyrgnkdgqsvde 183
                                                        f +d+ ++P+    ++ g     ++ +   +kkf++dfep+P+       g+    ++ +
  NODE_22632_length_1015_cov_23.958599_g15586_i0.p1 106 FANDIIPRPNV-SSYKDGS----KIRD---DKKFTEDFEPRPNATA-YPDGA----DEIK 152
                                                        99*****9974.4455444....5554...578999******9764.34444....3445 PP

                                     burpitideAlign 184 sgksfvkdfepkPssvlvwyrgnkngqsedksskefvkdfsvdPssllliykgnkvdpse 243
                                                        +gk++vkdfep+P++   +  g+++ +     +k f kdf+++P+        n+ ++++
  NODE_22632_length_1015_cov_23.958599_g15586_i0.p1 153 EGKKIVKDFEPRPNGT-AYPDGAAETEG----EKKFNKDFEPRPNATAYPDGANETEQNK 207
                                                        7************996.56777644443....44588*******8877766666644443 PP

>> NODE_24233_length_949_cov_7.896119_g16778_i0.p1  type:complete len:199 gc:universal NODE_24233_length_949_cov_7.89611
   #    score  bias  c-Evalue  i-Evalue hmmfrom  hmm to    alifrom  ali to    envfrom  env to     acc
 ---   ------ ----- --------- --------- ------- -------    ------- -------    ------- -------    ----
   1 !   53.6  20.3   4.8e-18   1.3e-13      10     228 ..      11     192 ..       5     198 .. 0.76

  Alignments for each domain:
  == domain 1  score: 53.6 bits;  conditional E-value: 4.8e-18
                                   burpitideAlign  10 llAllsllLlastieARkePgeywksvvknqptpeaiealldskkktknesvvkDlevkpss 71 
                                                      ++ ++sl+L+ + +e+Rk+ g yw++v   ++   +  +   sk  ++++++++++e++p+ 
  NODE_24233_length_949_cov_7.896119_g16778_i0.p1  11 IFFFFSLALFLCLTESRKDTGKYWQAVSDLKHSDCHD-D---SKL-NDEKKFAEEFEPRPNV 67 
                                                      5569**********************87333332222.2...233.45599******99998 PP

                                   burpitideAlign  72 fllvyqgnkdgqskdkeekadlkkdfeikpsqlllwyyhnkndeskskeessfvkdfevkPs 133
                                                          +  n+d  sk ++ek ++k+dfe++p+          nd+sk ++e+ f ++fe+ P+
  NODE_24233_length_949_cov_7.896119_g16778_i0.p1  68 ----SSYNDD--SKINQEK-KFKDDFEPRPNLS------SYNDDSKLNKEKEFTNEFEPSPN 116
                                                      ....899999..5555566.79********966......556777778888899***99665 PP

                                   burpitideAlign 134 sllvwyrgnkngqsedksssekkfvkdfepkPsqlllwyrgnkdgqsvdesgksfvkdfepk 195
                                                        +  y    n++s+ +   ekkf  dfep+P+  +  yr   + +     +k+f ++fep+
  NODE_24233_length_949_cov_7.896119_g16778_i0.p1 117 --VSSY----NDDSKLN--DEKKFKDDFEPRPN--VSSYRDDSNLNK----EKKFANEFEPR 164
                                                      ..4445....7788888..5699*********8..567777766666....99********* PP

                                   burpitideAlign 196 PssvlvwyrgnkngqsedksskefvkdfsvdPs 228
                                                      P+ v  +  g+ n+++   ++k f kdf+++P+
  NODE_24233_length_949_cov_7.896119_g16778_i0.p1 165 PN-VSAYPDGA-NDKK---EEKKFEKDFKPEPN 192
                                                      *8.45666666.4444...345688******96 PP

>> NODE_59292_length_301_cov_2.421053_g50451_i0.p1  type:internal len:101 gc:universal NODE_59292_length_301_cov_2.42105
   #    score  bias  c-Evalue  i-Evalue hmmfrom  hmm to    alifrom  ali to    envfrom  env to     acc
 ---   ------ ----- --------- --------- ------- -------    ------- -------    ------- -------    ----
   1 ?   15.2   3.0   2.3e-06     0.065     122     197 ..      12      79 ..       2     100 .] 0.37

  Alignments for each domain:
  == domain 1  score: 15.2 bits;  conditional E-value: 2.3e-06
                                   burpitideAlign 122 ssfvkdfevkPssllvwyrgnkngqsedksssekkfvkdfepkPsqlllwyrgnkdgqsvde 183
                                                      + f ++fe++P+    +   + n++++    +ek f +d+  ++  +   ++g k  ++   
  NODE_59292_length_301_cov_2.421053_g50451_i0.p1  12 RKFANEFEPRPNLSSYINDSKLNKEKKFA--NEKLFANDII-RRPNVSSYKEGSKIRDD--- 67 
                                                      23333333333333333333322222222..2333333332.22222233333322222... PP

                                   burpitideAlign 184 sgksfvkdfepkPs 197
                                                        k+f+ dfep+P+
  NODE_59292_length_301_cov_2.421053_g50451_i0.p1  68 --KKFTEDFEPRPN 79 
                                                      ..333333333333 PP


Internal pipeline statistics summary:
-------------------------------------
Query model(s):                            1  (312 nodes)
Target sequences:                      83618  (15107745 residues searched)
Passed MSV filter:                      3620  (0.0432921); expected 1672.4 (0.02)
Passed bias filter:                     1838  (0.0219809); expected 1672.4 (0.02)
Passed Vit filter:                       171  (0.00204501); expected 83.6 (0.001)
Passed Fwd filter:                         3  (3.58774e-05); expected 0.8 (1e-05)
Initial search space (Z):              83618  [actual number of targets]
Domain search space  (domZ):               3  [number of targets reported over threshold]
# CPU time: 0.28u 0.04s 00:00:00.32 Elapsed: 00:00:00.96
# Mc/sec: 4865.73
//
[ok]
