# Supplementary material for: Mining raw plant transcriptomic data for new cyclopeptide alkaloids
Source: Beilstein J Org Chem. 2024 Jul 11;20:1548–59. doi: 10.3762/bjoc.20.138 (PMC11250218; doi:10.3762/bjoc.20.138)
Supplement: File 4 — The split burpitide precursor peptide HMM and output from all 700 transcriptomes as a compressed archive. [file Beilstein_J_Org_Chem-20-1548-s004.zip › final/DRX276501.pep.hmm]

# hmmsearch :: search profile(s) against a sequence database
# HMMER 3.3 (Nov 2019); http://hmmer.org/
# Copyright (C) 2019 Howard Hughes Medical Institute.
# Freely distributed under the BSD open source license.
# - - - - - - - - - - - - - - - - - - - - - - - - - - - - - - - - - - - -
# query HMM file:                  ../hmms/burpitide.hmm
# target sequence database:        DRX276501.pep
# - - - - - - - - - - - - - - - - - - - - - - - - - - - - - - - - - - - -

Query:       burpitideAlign  [M=312]
Scores for complete sequences (score includes all domains):
   --- full sequence ---   --- best 1 domain ---    -#dom-
    E-value  score  bias    E-value  score  bias    exp  N  Sequence                                         Description
    ------- ------ -----    ------- ------ -----   ---- --  --------                                         -----------
  ------ inclusion threshold ------
       0.17   15.0   0.0       0.79   12.7   0.0    1.8  2  NODE_31196_length_1145_cov_5.133895_g17678_i0.p1  type:complete len:322 gc:univers


Domain annotation for each sequence (and alignments):
>> NODE_31196_length_1145_cov_5.133895_g17678_i0.p1  type:complete len:322 gc:universal NODE_31196_length_1145_cov_5.133
   #    score  bias  c-Evalue  i-Evalue hmmfrom  hmm to    alifrom  ali to    envfrom  env to     acc
 ---   ------ ----- --------- --------- ------- -------    ------- -------    ------- -------    ----
   1 ?   12.7   0.0   4.4e-06      0.79      13      56 ..       5      50 ..       2      56 .. 0.77
   2 ?   -0.6   0.0     0.051   9.2e+03      98     262 ..     124     161 ..     110     172 .. 0.52

  Alignments for each domain:
  == domain 1  score: 12.7 bits;  conditional E-value: 4.4e-06
                                    burpitideAlign 13 llsllLlas..tieARkePgeywksvvknqptpeaiealldskkkt 56
                                                      +l+llL+a   +  +   P+eyw+++ +++p+p a+++ll s +k 
  NODE_31196_length_1145_cov_5.133895_g17678_i0.p1  5 ILVLLLIAAvrASYGNSTPEEYWHAILPHTPIPSALRNLLPSDAKP 50
                                                      5666666662255567789********************9888776 PP

  == domain 2  score: -0.6 bits;  conditional E-value: 0.051
                                    burpitideAlign  98 eikpsqlllwyyhnkndeskskeessfvkdfevkPssllvwyrgnkngqsedksssekkfv 158
                                                       ++  s+++ w +++ ++ +                                          
  NODE_31196_length_1145_cov_5.133895_g17678_i0.p1 124 KPVASGVPFWPRSAADSLPF----------------------------------------- 143
                                                       33334444444444444333......................................... PP

                                    burpitideAlign 159 kdfepkPsqlllwyrgnkdgqsvdesgksfvkdfepkPssvlvwyrgnkngqsedksskef 219
                                                                                                                    
  NODE_31196_length_1145_cov_5.133895_g17678_i0.p1   - -------------------------------------------------------------   -
                                                       ............................................................. PP

                                    burpitideAlign 220 vkdfsvdPssllliykgnkvdpseneetekesvvngqsvdPss 262
                                                                                ++++ +++  g s++P+s
  NODE_31196_length_1145_cov_5.133895_g17678_i0.p1 144 -------------------------SSAKLSDILSGLSIKPNS 161
                                                       .........................333334444444444443 PP


Internal pipeline statistics summary:
-------------------------------------
Query model(s):                            1  (312 nodes)
Target sequences:                     179708  (30446706 residues searched)
Passed MSV filter:                      4948  (0.0275336); expected 3594.2 (0.02)
Passed bias filter:                     3341  (0.0185913); expected 3594.2 (0.02)
Passed Vit filter:                       306  (0.00170276); expected 179.7 (0.001)
Passed Fwd filter:                         1  (5.56458e-06); expected 1.8 (1e-05)
Initial search space (Z):             179708  [actual number of targets]
Domain search space  (domZ):               1  [number of targets reported over threshold]
# CPU time: 0.77u 0.16s 00:00:00.93 Elapsed: 00:00:02.07
# Mc/sec: 4584.76
//
[ok]
