# Supplementary material for: Mining raw plant transcriptomic data for new cyclopeptide alkaloids
Source: Beilstein J Org Chem. 2024 Jul 11;20:1548–59. doi: 10.3762/bjoc.20.138 (PMC11250218; doi:10.3762/bjoc.20.138)
Supplement: File 4 — The split burpitide precursor peptide HMM and output from all 700 transcriptomes as a compressed archive. [file Beilstein_J_Org_Chem-20-1548-s004.zip › final/DRX296809.pep.hmm]

# hmmsearch :: search profile(s) against a sequence database
# HMMER 3.3 (Nov 2019); http://hmmer.org/
# Copyright (C) 2019 Howard Hughes Medical Institute.
# Freely distributed under the BSD open source license.
# - - - - - - - - - - - - - - - - - - - - - - - - - - - - - - - - - - - -
# query HMM file:                  ../hmms/burpitide.hmm
# target sequence database:        DRX296809.pep
# - - - - - - - - - - - - - - - - - - - - - - - - - - - - - - - - - - - -

Query:       burpitideAlign  [M=312]
Scores for complete sequences (score includes all domains):
   --- full sequence ---   --- best 1 domain ---    -#dom-
    E-value  score  bias    E-value  score  bias    exp  N  Sequence                                           Description
    ------- ------ -----    ------- ------ -----   ---- --  --------                                           -----------
    1.5e-05   28.7   0.0    1.9e-05   28.3   0.0    1.1  1  NODE_90407_length_423_cov_4.185714_g64826_i0.p1     type:internal len:141 gc:univers
    1.6e-05   28.6   0.2    2.2e-05   28.2   0.2    1.2  1  NODE_31089_length_1270_cov_73.892231_g16869_i0.p1   type:5prime_partial len:339 gc:u
    5.7e-05   26.8   0.0     0.0001   26.0   0.0    1.3  1  NODE_16248_length_1718_cov_10.697872_g8910_i0.p1    type:5prime_partial len:467 gc:u
    6.5e-05   26.6   0.2    0.00047   23.8   0.2    2.0  1  NODE_72214_length_593_cov_43.011538_g46781_i0.p1    type:3prime_partial len:169 gc:u
    8.7e-05   26.2   0.1    0.00012   25.7   0.1    1.2  1  NODE_31923_length_1250_cov_38.170773_g16869_i1.p1   type:5prime_partial len:332 gc:u
    0.00011   25.8   0.3    0.00018   25.2   0.3    1.3  1  NODE_35931_length_1163_cov_23.671560_g19549_i0.p1   type:5prime_partial len:339 gc:u
    0.00013   25.7   0.0    0.00018   25.2   0.0    1.3  1  NODE_26893_length_1374_cov_183.752498_g12743_i1.p1  type:complete len:322 gc:univers
    0.00023   24.8   0.0    0.00035   24.2   0.0    1.4  1  NODE_32384_length_1239_cov_228.618353_g14644_i2.p1  type:complete len:315 gc:univers
    0.00023   24.8   0.1    0.00062   23.4   0.1    1.7  1  NODE_31704_length_1255_cov_339.358714_g14146_i2.p1  type:complete len:317 gc:univers
    0.00028   24.5   0.0    0.00082   23.0   0.0    1.7  1  NODE_29983_length_1296_cov_221.026983_g14146_i1.p1  type:complete len:314 gc:univers
     0.0009   22.9   0.1     0.0043   20.6   0.1    1.9  1  NODE_27039_length_1370_cov_59.597533_g14701_i0.p1   type:complete len:306 gc:univers
     0.0009   22.9   0.1     0.0043   20.6   0.1    1.9  1  NODE_27108_length_1368_cov_54.568340_g14701_i1.p1   type:complete len:306 gc:univers
     0.0011   22.6   0.0     0.0028   21.2   0.0    1.7  2  NODE_29736_length_1301_cov_800.828990_g16147_i0.p1  type:5prime_partial len:333 gc:u
     0.0045   20.6   0.0     0.0069   19.9   0.0    1.2  1  NODE_29594_length_1305_cov_98.203734_g10045_i2.p1   type:5prime_partial len:332 gc:u
     0.0082   19.7   0.1      0.025   18.1   0.1    1.7  2  NODE_29175_length_1315_cov_151.371981_g10045_i1.p1  type:5prime_partial len:335 gc:u
  ------ inclusion threshold ------
       0.66   13.4   0.0       0.69   13.4   0.0    1.1  1  NODE_18282_length_1636_cov_115.898273_g10045_i0.p3  type:complete len:86 gc:universa
        1.2   12.6   0.2        1.2   12.6   0.2    1.1  1  NODE_147363_length_250_cov_0.870056_g121781_i0.p1   type:internal len:83 gc:universa
        1.9   11.9   0.0        3.2   11.2   0.0    1.3  1  NODE_5610_length_2408_cov_47.069379_g3139_i1.p1     type:3prime_partial len:803 gc:u


Domain annotation for each sequence (and alignments):
>> NODE_90407_length_423_cov_4.185714_g64826_i0.p1  type:internal len:141 gc:universal NODE_90407_length_423_cov_4.18571
   #    score  bias  c-Evalue  i-Evalue hmmfrom  hmm to    alifrom  ali to    envfrom  env to     acc
 ---   ------ ----- --------- --------- ------- -------    ------- -------    ------- -------    ----
   1 !   28.3   0.0   1.4e-09   1.9e-05       4      57 ..      19      73 ..      15      91 .. 0.81

  Alignments for each domain:
  == domain 1  score: 28.3 bits;  conditional E-value: 1.4e-09
                                   burpitideAlign  4 mkSffallA..llsllLlastieARkeP.geywksvvknqptpeaiealldskkktk 57
                                                     m+   +l+A  ++ ll l+ t +A  +P +eyw++v + +p+p+ai+++l+s  +t+
  NODE_90407_length_423_cov_4.185714_g64826_i0.p1 19 MA--RSLTAasFSFLLFLVATSHAMSSPqEEYWHKVLPSTPMPKAIKDVLNSDPRTN 73
                                                     66..4556665888888999********999*******************8877773 PP

>> NODE_31089_length_1270_cov_73.892231_g16869_i0.p1  type:5prime_partial len:339 gc:universal NODE_31089_length_1270_co
   #    score  bias  c-Evalue  i-Evalue hmmfrom  hmm to    alifrom  ali to    envfrom  env to     acc
 ---   ------ ----- --------- --------- ------- -------    ------- -------    ------- -------    ----
   1 !   28.2   0.2   1.6e-09   2.2e-05       4     146 ..      28     192 ..      24     239 .. 0.83

  Alignments for each domain:
  == domain 1  score: 28.2 bits;  conditional E-value: 1.6e-09
                                     burpitideAlign   4 mkSffallAllsllLlastieARkeP.geywksvvknqptpeaiealldskkkt.knesv 61 
                                                        m+    l++++ +lLl+   +A + P + yw+sv +n  +p+a++++++   k+ + +  
  NODE_31089_length_1270_cov_73.892231_g16869_i0.p1  28 MA--RLLTSVSFFLLLVALSHAATTPqEQYWHSVLPNARMPKALRDVVNTDPKKiEASM- 84 
                                                        55..4577899999999999999999677******************977777755333. PP

                                     burpitideAlign  62 vkDlevkpssfllvyqgnkdgqskdkeek.adlkkdfeikpsqlllwyyhnkndeskske 120
                                                             v  + + ++y +    +s +k +  +d +k    +ps  + +++++  + +k+k 
  NODE_31089_length_1270_cov_73.892231_g16869_i0.p1  85 ----GVTVNRYYVIYEERVVKESLSKLSMdQDDDKSGAHDPSVTVFFQEKDLKAGAKMKL 140
                                                        ....56677899********9999999997788899999*******************99 PP

                                     burpitideAlign 121 es.....sfv.....................kdfevkPssllvwyrgnkngq 146
                                                               s+                      k f+++P+s++  + +++ ++
  NODE_31089_length_1270_cov_73.892231_g16869_i0.p1 141 HFtnssySVTflspqelesipfsssrlpeilKHFSIDPESAMAKHMKKTLAE 192
                                                        8888776333668888888888888999999999999999987777766555 PP

>> NODE_16248_length_1718_cov_10.697872_g8910_i0.p1  type:5prime_partial len:467 gc:universal NODE_16248_length_1718_cov
   #    score  bias  c-Evalue  i-Evalue hmmfrom  hmm to    alifrom  ali to    envfrom  env to     acc
 ---   ------ ----- --------- --------- ------- -------    ------- -------    ------- -------    ----
   1 !   26.0   0.0   7.5e-09    0.0001       4      56 ..      14      67 ..      11      83 .. 0.81

  Alignments for each domain:
  == domain 1  score: 26.0 bits;  conditional E-value: 7.5e-09
                                    burpitideAlign  4 mkSffallA..llsllLlastieARkeP.geywksvvknqptpeaiealldskkkt 56
                                                      m+   +l+A  l+ ll l+ + +A  +P +eyw+ v +n+p+p+ai+++l+s  +t
  NODE_16248_length_1718_cov_10.697872_g8910_i0.p1 14 MA--RSLTAssLSFLLFLVAISHATSSPqEEYWHRVLPNTPMPKAIKDVLNSDPRT 67
                                                      66..46667758888888999*******999*******************887766 PP

>> NODE_72214_length_593_cov_43.011538_g46781_i0.p1  type:3prime_partial len:169 gc:universal NODE_72214_length_593_cov_
   #    score  bias  c-Evalue  i-Evalue hmmfrom  hmm to    alifrom  ali to    envfrom  env to     acc
 ---   ------ ----- --------- --------- ------- -------    ------- -------    ------- -------    ----
   1 !   23.8   0.2   3.5e-08   0.00047      10      60 ..       9      60 ..       1     167 [. 0.57

  Alignments for each domain:
  == domain 1  score: 23.8 bits;  conditional E-value: 3.5e-08
                                    burpitideAlign 10 llAllsllLlastieARkeP.geywksvvknqptpeaiealldskkktknes 60
                                                       l+ll+ll+ +s +++   P + yw+s+ +n+p+p +i++ l+s +kt+ + 
  NODE_72214_length_593_cov_43.011538_g46781_i0.p1  9 SLSLLLLLVAVSHAHSHLTPqEAYWHSALPNTPMPNTIREFLSSDAKTSLDV 60
                                                      45677778888888899999556*********************99997333 PP

>> NODE_31923_length_1250_cov_38.170773_g16869_i1.p1  type:5prime_partial len:332 gc:universal NODE_31923_length_1250_co
   #    score  bias  c-Evalue  i-Evalue hmmfrom  hmm to    alifrom  ali to    envfrom  env to     acc
 ---   ------ ----- --------- --------- ------- -------    ------- -------    ------- -------    ----
   1 !   25.7   0.1   8.8e-09   0.00012       5     146 ..      22     185 ..      14     232 .. 0.81

  Alignments for each domain:
  == domain 1  score: 25.7 bits;  conditional E-value: 8.8e-09
                                     burpitideAlign   5 kSffallAllsllLlastieARkeP.geywksvvknqptpeaiealldskkkt.knesvv 62 
                                                        +    l++l+ +lLl+   +A  +P + yw+sv +n  +p+ai++++    k+ + +   
  NODE_31923_length_1250_cov_38.170773_g16869_i1.p1  22 A--RLLTSLSFFLLLVALSHAAMSPqEQYWHSVLPNARMPKAIRDVIYTDPKKiEASM-- 77 
                                                        4..3577899999************667*******************88888855444.. PP

                                     burpitideAlign  63 kDlevkpssfllvyqgnkdgqskdkeek.adlkkdfeikpsqlllwyyhnkndeskskee 121
                                                            v  + + ++y++    +  +k +  +d +k    +ps  + +++++  + +k+k  
  NODE_31923_length_1250_cov_38.170773_g16869_i1.p1  78 ---MVTVNRYYVIYRERLGKEDLSKLSMdQDEDKSGTHDPSVTVFFQEKDLKAGAKMKLH 134
                                                        ...466678999999877766666666655888999999999999999999999999988 PP

                                     burpitideAlign 122 s.....sfv.....................kdfevkPssllvwyrgnkngq 146
                                                              s+                      k f+++P+s++  + +++ ++
  NODE_31923_length_1250_cov_38.170773_g16869_i1.p1 135 FtnssySVTflspqelesipfsssrlpeilKHFSIDPESAMAKHMKKTLAE 185
                                                        888766333667777888888888889999999999999887776666555 PP

>> NODE_35931_length_1163_cov_23.671560_g19549_i0.p1  type:5prime_partial len:339 gc:universal NODE_35931_length_1163_co
   #    score  bias  c-Evalue  i-Evalue hmmfrom  hmm to    alifrom  ali to    envfrom  env to     acc
 ---   ------ ----- --------- --------- ------- -------    ------- -------    ------- -------    ----
   1 !   25.2   0.3   1.3e-08   0.00018       4     145 ..      28     191 ..      24     241 .. 0.81

  Alignments for each domain:
  == domain 1  score: 25.2 bits;  conditional E-value: 1.3e-08
                                     burpitideAlign   4 mkSffallAllsllLlastieARkeP.geywksvvknqptpeaiealldskkkt.knesv 61 
                                                        m+    l++++ +lLl+   +A + P + yw+sv +n  +p+a++++++   k+ +    
  NODE_35931_length_1163_cov_23.671560_g19549_i0.p1  28 MA--RLLTSVSFFLLLVALSHAATTPqEQYWHSVLPNARMPKALRDVVNTDPKKiE---- 81 
                                                        55..4577899999999999999999677******************966666633.... PP

                                     burpitideAlign  62 vkDlevkpssfllvyqgnkdgqskdkeek.adlkkdfeikpsqlllwyyhnkndeskske 120
                                                           +    + + ++y +    +s +  +  +d +k    +ps  + +++++  + +k+k 
  NODE_35931_length_1163_cov_23.671560_g19549_i0.p1  82 -ASMRAAVNRYYVIYEERVVKESLSSLSMnQDDDKSGAHDPSVTVFFQEKDLKAGAKMKL 140
                                                        .334566688999999999988888888866888889999*9999999999999999998 PP

                                     burpitideAlign 121 es.....sfv.....................kdfevkPssllvwyrgnkng 145
                                                               s+                      k f+++P+s++  + +++ +
  NODE_35931_length_1163_cov_23.671560_g19549_i0.p1 141 HFtnssySVTflspqelasipfsssklpeilKHFSIDPESAMAKHMKKTLA 191
                                                        888876633366777778888888888888899999999988776666555 PP

>> NODE_26893_length_1374_cov_183.752498_g12743_i1.p1  type:complete len:322 gc:universal NODE_26893_length_1374_cov_183
   #    score  bias  c-Evalue  i-Evalue hmmfrom  hmm to    alifrom  ali to    envfrom  env to     acc
 ---   ------ ----- --------- --------- ------- -------    ------- -------    ------- -------    ----
   1 !   25.2   0.0   1.3e-08   0.00018       9      81 ..       4      73 ..       1     154 [. 0.67

  Alignments for each domain:
  == domain 1  score: 25.2 bits;  conditional E-value: 1.3e-08
                                      burpitideAlign  9 allAllsllLlastieARkeP.geywksvvknqptpeaiealldskkktknesvvkDlevk 68
                                                         l++l  +lLl  +++A + P ++yw+sv +n  +p+ai+++ld     + ++++ ++e++
  NODE_26893_length_1374_cov_183.752498_g12743_i1.p1  4 LLTSLTYFLLLITVNHAATTPqEDYWHSVLPNVRMPKAIRDVLDT----DPKKILGNMEME 60
                                                        6888999**************899******************955....455566677777 PP

                                      burpitideAlign 69 pssfllvyqgnkd 81
                                                         + + ++y+++  
  NODE_26893_length_1374_cov_183.752498_g12743_i1.p1 61 INRYYVLYYEKAV 73
                                                        7777766666554 PP

>> NODE_32384_length_1239_cov_228.618353_g14644_i2.p1  type:complete len:315 gc:universal NODE_32384_length_1239_cov_228
   #    score  bias  c-Evalue  i-Evalue hmmfrom  hmm to    alifrom  ali to    envfrom  env to     acc
 ---   ------ ----- --------- --------- ------- -------    ------- -------    ------- -------    ----
   1 !   24.2   0.0   2.6e-08   0.00035       9      56 ..       4      52 ..       1     144 [. 0.85

  Alignments for each domain:
  == domain 1  score: 24.2 bits;  conditional E-value: 2.6e-08
                                      burpitideAlign  9 allAllsllLlastieARkeP.geywksvvknqptpeaiealldskkkt 56
                                                         l++l  +lLl  + +A + P ++yw+sv +n p+p+ai+++ld   k+
  NODE_32384_length_1239_cov_228.618353_g14644_i2.p1  4 LLTSLTYFLLLIAVSHAATTPqEDYWHSVLPNVPMPKAIRDVLDTDPKK 52
                                                        6788999**************899*******************987766 PP

>> NODE_31704_length_1255_cov_339.358714_g14146_i2.p1  type:complete len:317 gc:universal NODE_31704_length_1255_cov_339
   #    score  bias  c-Evalue  i-Evalue hmmfrom  hmm to    alifrom  ali to    envfrom  env to     acc
 ---   ------ ----- --------- --------- ------- -------    ------- -------    ------- -------    ----
   1 !   23.4   0.1   4.6e-08   0.00062      11     141 ..       7     164 ..       1     188 [. 0.75

  Alignments for each domain:
  == domain 1  score: 23.4 bits;  conditional E-value: 4.6e-08
                                      burpitideAlign  11 lAllsllLlastieARkeP.geywksvvknqptpeaiealldskkktknesvvkDlevk 68 
                                                         +++ s+lL+a + +A  +P +eyw  v +n+p+p ai++ l+    +k  ++v      
  NODE_31704_length_1255_cov_339.358714_g14146_i2.p1   7 TSVISFLLIAVASHAASSPqEEYWRRVLPNTPIPNAIREILNIGDPKKAIQGV------ 59 
                                                         5799***************999******************9665555444443...... PP

                                      burpitideAlign  69 pssfllvyqgnkdg....qskdkeek.a.dlkkdfeikpsqlllwyyhnkndeskskee 121
                                                             l + ++n+      qs +  +    d+++  + +p   + +++++  + +k++ +
  NODE_31704_length_1255_cov_339.358714_g14146_i2.p1  60 GENLLAGPTFNNYVggigQSLSSFNVyMgDFDDLSSYDPRITIFFQEKDIKPGNKMNLA 118
                                                         23445555555544466677776666558888888888888888888888888888888 PP

                                      burpitideAlign 122 s.......sfv...................kdfevkPssllvwyrg 141
                                                                 +f+                   ++f+v+P+s+lv   +
  NODE_31704_length_1255_cov_339.358714_g14146_i2.p1 119 FtrssykvPFLsrhdaestpfsssripdilNQFSVDPKSVLVKSVE 164
                                                         877665553336777777777777888888*********9986555 PP

>> NODE_29983_length_1296_cov_221.026983_g14146_i1.p1  type:complete len:314 gc:universal NODE_29983_length_1296_cov_221
   #    score  bias  c-Evalue  i-Evalue hmmfrom  hmm to    alifrom  ali to    envfrom  env to     acc
 ---   ------ ----- --------- --------- ------- -------    ------- -------    ------- -------    ----
   1 !   23.0   0.0     6e-08   0.00082       9     141 ..       8     161 ..       2     190 .. 0.67

  Alignments for each domain:
  == domain 1  score: 23.0 bits;  conditional E-value: 6e-08
                                      burpitideAlign   9 allAllsllLlastieARkeP.geywksvvknqptpeaiealldskkktknesvvkDle 66 
                                                         +l+++++  L+a + +A  +P +eyw+ v +n+p+p ai + l+   k+  + v  +l 
  NODE_29983_length_1296_cov_221.026983_g14146_i1.p1   8 SLISFFL--LIAVASHAASSPqEEYWHRVLPNTPIPNAITEILNIDPKKAIQGVGDNLL 64 
                                                         5666666..55556666666768*******************98777776444434444 PP

                                      burpitideAlign  67 vkpssfllvyqgnkdg....qskdkeekadlkkdfeikpsqlllwyyhnkndeskskee 121
                                                                 + ++n+      qs +     d+++  + +p   + +++++  +  k++ +
  NODE_29983_length_1296_cov_221.026983_g14146_i1.p1  65 -------AGPTFNNYVggigQSFQAYMG-DFDDLSSYDPRITIFFQEKDIKPGHKMNLA 115
                                                         .......444444443355544443333.677777777777777777777777777666 PP

                                      burpitideAlign 122 s.......sfv...................kdfevkPssllvwyrg 141
                                                                 +f+                   ++f+v+P+s+lv   +
  NODE_29983_length_1296_cov_221.026983_g14146_i1.p1 116 FtrssykvPFLsrhdaestpfsssripdilNQFSVDPKSVLVKSVE 161
                                                         666554443335555555566666667777********99986555 PP

>> NODE_27039_length_1370_cov_59.597533_g14701_i0.p1  type:complete len:306 gc:universal NODE_27039_length_1370_cov_59.5
   #    score  bias  c-Evalue  i-Evalue hmmfrom  hmm to    alifrom  ali to    envfrom  env to     acc
 ---   ------ ----- --------- --------- ------- -------    ------- -------    ------- -------    ----
   1 !   20.6   0.1   3.1e-07    0.0043      10      57 ..       9      57 ..       1     150 [. 0.85

  Alignments for each domain:
  == domain 1  score: 20.6 bits;  conditional E-value: 3.1e-07
                                     burpitideAlign 10 llAllsllLlastieARkeP.geywksvvknqptpeaiealldskkktk 57
                                                        l+ll+ll+ +s +++   P + yw+s+ +n+p+p +i++ l+s +kt+
  NODE_27039_length_1370_cov_59.597533_g14701_i0.p1  9 SLSLLLLLVAVSHAHSHLTPqEAYWHSALPNTPMPNTIREFLSSDAKTS 57
                                                       35677788888888899999556*********************99986 PP

>> NODE_27108_length_1368_cov_54.568340_g14701_i1.p1  type:complete len:306 gc:universal NODE_27108_length_1368_cov_54.5
   #    score  bias  c-Evalue  i-Evalue hmmfrom  hmm to    alifrom  ali to    envfrom  env to     acc
 ---   ------ ----- --------- --------- ------- -------    ------- -------    ------- -------    ----
   1 !   20.6   0.1   3.1e-07    0.0043      10      57 ..       9      57 ..       1     150 [. 0.85

  Alignments for each domain:
  == domain 1  score: 20.6 bits;  conditional E-value: 3.1e-07
                                     burpitideAlign 10 llAllsllLlastieARkeP.geywksvvknqptpeaiealldskkktk 57
                                                        l+ll+ll+ +s +++   P + yw+s+ +n+p+p +i++ l+s +kt+
  NODE_27108_length_1368_cov_54.568340_g14701_i1.p1  9 SLSLLLLLVAVSHAHSHLTPqEAYWHSALPNTPMPNTIREFLSSDAKTS 57
                                                       35677788888888899999556*********************99986 PP

>> NODE_29736_length_1301_cov_800.828990_g16147_i0.p1  type:5prime_partial len:333 gc:universal NODE_29736_length_1301_c
   #    score  bias  c-Evalue  i-Evalue hmmfrom  hmm to    alifrom  ali to    envfrom  env to     acc
 ---   ------ ----- --------- --------- ------- -------    ------- -------    ------- -------    ----
   1 !   21.2   0.0   2.1e-07    0.0028       9      54 ..      24      69 ..      16     117 .. 0.83
   2 ?   -1.5   0.0       1.8   2.4e+04     223     232 ..     158     167 ..     118     226 .. 0.70

  Alignments for each domain:
  == domain 1  score: 21.2 bits;  conditional E-value: 2.1e-07
                                      burpitideAlign  9 allAllsllLlastieARkePgeywksvvknqptpeaiealldskk 54
                                                        a ++++ +lLl+   +A++  +eyw+s+ +n+p+p  i++ l+  k
  NODE_29736_length_1301_cov_800.828990_g16147_i0.p1 24 ATTSFSIFLLLVVSHAACTPQEEYWHSALPNTPIPNIIKEILNTGK 69
                                                        56779************************************94333 PP

  == domain 2  score: -1.5 bits;  conditional E-value: 1.8
                                      burpitideAlign 223 fsvdPsslll 232
                                                         fs+dP+s+l 
  NODE_29736_length_1301_cov_800.828990_g16147_i0.p1 158 FSIDPKSALA 167
                                                         2222222222 PP

>> NODE_29594_length_1305_cov_98.203734_g10045_i2.p1  type:5prime_partial len:332 gc:universal NODE_29594_length_1305_co
   #    score  bias  c-Evalue  i-Evalue hmmfrom  hmm to    alifrom  ali to    envfrom  env to     acc
 ---   ------ ----- --------- --------- ------- -------    ------- -------    ------- -------    ----
   1 !   19.9   0.0   5.1e-07    0.0069       9      57 ..      32      79 ..      24     100 .. 0.72

  Alignments for each domain:
  == domain 1  score: 19.9 bits;  conditional E-value: 5.1e-07
                                     burpitideAlign  9 allAllsllLlastieARkePgeywksvvknqptpeaiealldskkktk 57
                                                       + l+++++++ +s  +A++  +eyw+sv +n+p+p ai++ l+  +++k
  NODE_29594_length_1305_cov_98.203734_g10045_i2.p1 32 TSLSFFLFFIAVS-HAASTQQEEYWHSVLPNTPIPNAIREILNTGEEDK 79
                                                       4456666555554.56788889*******************96655554 PP

>> NODE_29175_length_1315_cov_151.371981_g10045_i1.p1  type:5prime_partial len:335 gc:universal NODE_29175_length_1315_c
   #    score  bias  c-Evalue  i-Evalue hmmfrom  hmm to    alifrom  ali to    envfrom  env to     acc
 ---   ------ ----- --------- --------- ------- -------    ------- -------    ------- -------    ----
   1 !   18.1   0.1   1.9e-06     0.025       4      54 ..      28      80 ..      25      92 .. 0.78
   2 ?   -1.4   0.0       1.6   2.1e+04     224     234 ..     168     178 ..     144     253 .. 0.66

  Alignments for each domain:
  == domain 1  score: 18.1 bits;  conditional E-value: 1.9e-06
                                      burpitideAlign  4 mkSffallA.llsllLlasti.eARkePgeywksvvknqptpeaiealldskk 54
                                                        m+ ++ ++  ++ +lL+  +  +A++  +eyw+sv +n+p+p ai++ l+  +
  NODE_29175_length_1315_cov_151.371981_g10045_i1.p1 28 MARLLNITTsISIILLFIAVShAASTLQEEYWHSVLPNTPIPNAIREILNTGE 80
                                                        5556666666999999999661578889********************95444 PP

  == domain 2  score: -1.4 bits;  conditional E-value: 1.6
                                      burpitideAlign 224 svdPssllliy 234
                                                         s+dP+s+l  y
  NODE_29175_length_1315_cov_151.371981_g10045_i1.p1 168 SIDPKSVLAKY 178
                                                         22222222222 PP

>> NODE_18282_length_1636_cov_115.898273_g10045_i0.p3  type:complete len:86 gc:universal NODE_18282_length_1636_cov_115.
   #    score  bias  c-Evalue  i-Evalue hmmfrom  hmm to    alifrom  ali to    envfrom  env to     acc
 ---   ------ ----- --------- --------- ------- -------    ------- -------    ------- -------    ----
   1 ?   13.4   0.0   5.1e-05      0.69      24      50 ..      26      52 ..       5      58 .. 0.87

  Alignments for each domain:
  == domain 1  score: 13.4 bits;  conditional E-value: 5.1e-05
                                      burpitideAlign 24 eARkePgeywksvvknqptpeaieall 50
                                                        +A++  +eyw+sv +n+p+p ai++ l
  NODE_18282_length_1636_cov_115.898273_g10045_i0.p3 26 AASTLQEEYWHSVLPNTPIPNAIREIL 52
                                                        6778889*****************998 PP

>> NODE_147363_length_250_cov_0.870056_g121781_i0.p1  type:internal len:83 gc:universal NODE_147363_length_250_cov_0.870
   #    score  bias  c-Evalue  i-Evalue hmmfrom  hmm to    alifrom  ali to    envfrom  env to     acc
 ---   ------ ----- --------- --------- ------- -------    ------- -------    ------- -------    ----
   1 ?   12.6   0.2   8.7e-05       1.2       7      49 ..       3      49 ..       1      72 [. 0.76

  Alignments for each domain:
  == domain 1  score: 12.6 bits;  conditional E-value: 8.7e-05
                                     burpitideAlign  7 ffallAllsllLlastieARkeP...geywksvv.knqptpeaieal 49
                                                       +f+llAl+ ll +a +++A  eP    e   +vv ++ p pea+ ++
  NODE_147363_length_250_cov_0.870056_g121781_i0.p1  3 SFVLLALFFLLAFAAVVQAQEEPvpvAESAAEVVaEEVPVPEAVVPS 49
                                                       89*********************666555555553555557776555 PP

>> NODE_5610_length_2408_cov_47.069379_g3139_i1.p1  type:3prime_partial len:803 gc:universal NODE_5610_length_2408_cov_4
   #    score  bias  c-Evalue  i-Evalue hmmfrom  hmm to    alifrom  ali to    envfrom  env to     acc
 ---   ------ ----- --------- --------- ------- -------    ------- -------    ------- -------    ----
   1 ?   11.2   0.0   0.00024       3.2      86     140 ..     224     279 ..     210     298 .. 0.82

  Alignments for each domain:
  == domain 1  score: 11.2 bits;  conditional E-value: 0.00024
                                   burpitideAlign  86 dkeek.adlkkdfeikpsqlllwyyhnkndeskskeessfvkdfevkPssllvwyr 140
                                                       +ee+ a   k+ + +p+++ lw + +k ++++ + ++ + k++e  P s+ +w+ 
  NODE_5610_length_2408_cov_47.069379_g3139_i1.p1 224 NPEEAkAVIAKGVKANPNSVKLWMHAAKLEQNELNRSRVLRKGLEHIPDSVRLWKA 279
                                                      445554478899999999*99**999999999999999788999999999999985 PP


Internal pipeline statistics summary:
-------------------------------------
Query model(s):                            1  (312 nodes)
Target sequences:                     244654  (41449106 residues searched)
Passed MSV filter:                      7542  (0.0308272); expected 4893.1 (0.02)
Passed bias filter:                     4487  (0.0183402); expected 4893.1 (0.02)
Passed Vit filter:                       494  (0.00201918); expected 244.7 (0.001)
Passed Fwd filter:                        19  (7.76607e-05); expected 2.4 (1e-05)
Initial search space (Z):             244654  [actual number of targets]
Domain search space  (domZ):              18  [number of targets reported over threshold]
# CPU time: 0.80u 0.10s 00:00:00.90 Elapsed: 00:00:02.77
# Mc/sec: 4667.00
//
[ok]
