# Supplementary material for: Mining raw plant transcriptomic data for new cyclopeptide alkaloids
Source: Beilstein J Org Chem. 2024 Jul 11;20:1548–59. doi: 10.3762/bjoc.20.138 (PMC11250218; doi:10.3762/bjoc.20.138)
Supplement: File 4 — The split burpitide precursor peptide HMM and output from all 700 transcriptomes as a compressed archive. [file Beilstein_J_Org_Chem-20-1548-s004.zip › final/DRX319495.pep.hmm]

# hmmsearch :: search profile(s) against a sequence database
# HMMER 3.3 (Nov 2019); http://hmmer.org/
# Copyright (C) 2019 Howard Hughes Medical Institute.
# Freely distributed under the BSD open source license.
# - - - - - - - - - - - - - - - - - - - - - - - - - - - - - - - - - - - -
# query HMM file:                  ../hmms/burpitide.hmm
# target sequence database:        DRX319495.pep
# - - - - - - - - - - - - - - - - - - - - - - - - - - - - - - - - - - - -

Query:       burpitideAlign  [M=312]
Scores for complete sequences (score includes all domains):
   --- full sequence ---   --- best 1 domain ---    -#dom-
    E-value  score  bias    E-value  score  bias    exp  N  Sequence                                          Description
    ------- ------ -----    ------- ------ -----   ---- --  --------                                          -----------
     0.0002   24.7   0.0    0.00023   24.4   0.0    1.0  1  NODE_55781_length_343_cov_17.149660_g36490_i0.p2   type:5prime_partial len:82 gc:un
     0.0027   20.9   0.0      0.004   20.4   0.0    1.2  1  NODE_13885_length_1697_cov_112.393204_g6577_i1.p1  type:5prime_partial len:470 gc:u
  ------ inclusion threshold ------
      0.019   18.1   0.0      0.028   17.6   0.0    1.1  1  NODE_11621_length_1842_cov_111.958171_g6577_i0.p1  type:5prime_partial len:518 gc:u


Domain annotation for each sequence (and alignments):
>> NODE_55781_length_343_cov_17.149660_g36490_i0.p2  type:5prime_partial len:82 gc:universal NODE_55781_length_343_cov_1
   #    score  bias  c-Evalue  i-Evalue hmmfrom  hmm to    alifrom  ali to    envfrom  env to     acc
 ---   ------ ----- --------- --------- ------- -------    ------- -------    ------- -------    ----
   1 !   24.4   0.0   3.7e-09   0.00023      10      50 ..      22      64 ..      19      73 .. 0.92

  Alignments for each domain:
  == domain 1  score: 24.4 bits;  conditional E-value: 3.7e-09
                                    burpitideAlign 10 llA.llsllLlas.tieARkePgeywksvvknqptpeaieall 50
                                                      llA ll +lL+as   +A ++P+ ywks+ +n+p+p +i +ll
  NODE_55781_length_343_cov_17.149660_g36490_i0.p2 22 LLAgLLGFLLIASvGSHAARAPDQYWKSALPNTPMPSSISQLL 64
                                                      78999********779***********************9998 PP

>> NODE_13885_length_1697_cov_112.393204_g6577_i1.p1  type:5prime_partial len:470 gc:universal NODE_13885_length_1697_co
   #    score  bias  c-Evalue  i-Evalue hmmfrom  hmm to    alifrom  ali to    envfrom  env to     acc
 ---   ------ ----- --------- --------- ------- -------    ------- -------    ------- -------    ----
   1 !   20.4   0.0   6.3e-08     0.004      10      51 ..      22      65 ..      19      74 .. 0.88

  Alignments for each domain:
  == domain 1  score: 20.4 bits;  conditional E-value: 6.3e-08
                                     burpitideAlign 10 llA.llsllLlas.tieARkePgeywksvvknqptpeaiealld 51
                                                       llA ll +lL+as   +A ++P+ ywks+ +n+p+p +i +ll+
  NODE_13885_length_1697_cov_112.393204_g6577_i1.p1 22 LLAgLLGFLLIASvGSHAARAPDQYWKSALPNTPMPSSISQLLN 65
                                                       789999*******779************************9983 PP

>> NODE_11621_length_1842_cov_111.958171_g6577_i0.p1  type:5prime_partial len:518 gc:universal NODE_11621_length_1842_co
   #    score  bias  c-Evalue  i-Evalue hmmfrom  hmm to    alifrom  ali to    envfrom  env to     acc
 ---   ------ ----- --------- --------- ------- -------    ------- -------    ------- -------    ----
   1 ?   17.6   0.0   4.4e-07     0.028      10      50 ..      29      70 ..      25      80 .. 0.87

  Alignments for each domain:
  == domain 1  score: 17.6 bits;  conditional E-value: 4.4e-07
                                     burpitideAlign 10 llAllsllLlas.tieARkePgeywksvvknqptpeaieall 50
                                                       l+ ll +lL+as   +A ++P+ ywks+ +n+p+p ++ +ll
  NODE_11621_length_1842_cov_111.958171_g6577_i0.p1 29 LVGLLGFLLIASvGSHAARAPDQYWKSALPNTPMPSSLSQLL 70
                                                       677999999999779**********************99998 PP


Internal pipeline statistics summary:
-------------------------------------
Query model(s):                            1  (312 nodes)
Target sequences:                     190598  (34038177 residues searched)
Passed MSV filter:                      3830  (0.0200946); expected 3812.0 (0.02)
Passed bias filter:                     2565  (0.0134576); expected 3812.0 (0.02)
Passed Vit filter:                       253  (0.0013274); expected 190.6 (0.001)
Passed Fwd filter:                         3  (1.57399e-05); expected 1.9 (1e-05)
Initial search space (Z):             190598  [actual number of targets]
Domain search space  (domZ):               3  [number of targets reported over threshold]
# CPU time: 0.63u 0.05s 00:00:00.68 Elapsed: 00:00:02.22
# Mc/sec: 4768.37
//
[ok]
