# Supplementary material for: Mining raw plant transcriptomic data for new cyclopeptide alkaloids
Source: Beilstein J Org Chem. 2024 Jul 11;20:1548–59. doi: 10.3762/bjoc.20.138 (PMC11250218; doi:10.3762/bjoc.20.138)
Supplement: File 4 — The split burpitide precursor peptide HMM and output from all 700 transcriptomes as a compressed archive. [file Beilstein_J_Org_Chem-20-1548-s004.zip › final/DRX341344.pep.hmm]

# hmmsearch :: search profile(s) against a sequence database
# HMMER 3.3 (Nov 2019); http://hmmer.org/
# Copyright (C) 2019 Howard Hughes Medical Institute.
# Freely distributed under the BSD open source license.
# - - - - - - - - - - - - - - - - - - - - - - - - - - - - - - - - - - - -
# query HMM file:                  ../hmms/burpitide.hmm
# target sequence database:        DRX341344.pep
# - - - - - - - - - - - - - - - - - - - - - - - - - - - - - - - - - - - -

Query:       burpitideAlign  [M=312]
Scores for complete sequences (score includes all domains):
   --- full sequence ---   --- best 1 domain ---    -#dom-
    E-value  score  bias    E-value  score  bias    exp  N  Sequence                                           Description
    ------- ------ -----    ------- ------ -----   ---- --  --------                                           -----------
    3.6e-26   94.5   0.0    1.3e-14   56.5   0.0    2.2  2  NODE_16829_length_1083_cov_412.099806_g12397_i0.p1  type:complete len:242 gc:univers
    2.6e-20   75.2   1.2    1.8e-19   72.5   1.2    2.5  1  NODE_22672_length_739_cov_7.976744_g16803_i0.p1     type:5prime_partial len:196 gc:u
    1.8e-17   65.9   0.8    1.3e-16   63.1   0.7    2.2  1  NODE_19872_length_894_cov_8.957295_g14588_i0.p1     type:complete len:152 gc:univers
      0.006   18.2   0.1      0.013   17.1   0.1    1.5  1  NODE_17988_length_1011_cov_1884.121875_g7430_i3.p1  type:3prime_partial len:281 gc:u


Domain annotation for each sequence (and alignments):
>> NODE_16829_length_1083_cov_412.099806_g12397_i0.p1  type:complete len:242 gc:universal NODE_16829_length_1083_cov_412
   #    score  bias  c-Evalue  i-Evalue hmmfrom  hmm to    alifrom  ali to    envfrom  env to     acc
 ---   ------ ----- --------- --------- ------- -------    ------- -------    ------- -------    ----
   1 !   56.5   0.0   8.1e-19   1.3e-14       6     174 ..       6     165 ..       3     170 .. 0.80
   2 !   43.0   0.0   1.1e-14   1.7e-10      57     192 ..     115     237 ..     114     241 .. 0.80

  Alignments for each domain:
  == domain 1  score: 56.5 bits;  conditional E-value: 8.1e-19
                                      burpitideAlign   6 SffallAllsllLlastieARkePgeywksvvknqpt...peaiealldskkkt.knes 60 
                                                         S+f+l+A+lsl+Lla++ +ARk+P++ ++  +k+ +    + ++ +  ++  +  + ++
  NODE_16829_length_1083_cov_412.099806_g12397_i0.p1   6 SSFVLVAFLSLTLLACISKARKNPTDDVQPNIKDYHSthgN-TLIYNGGNGVEPrESGR 63 
                                                         89******************************999995531.333333444443699** PP

                                      burpitideAlign  61 vvkDlevkpssfllvyqgnkdgqskdkeekadlkkdfeikpsqlllwyyhnkndesksk 119
                                                         + kD +++ +   l+y+g + +   +  +  +l+kdf +  +   l+y+++  +e+k+ 
  NODE_16829_length_1083_cov_412.099806_g12397_i0.p1  64 IMKDSNPRYGN-TLIYHGVDGA---ELGSG-SLMKDFGSSHGNT-LIYHGGDGVEAKE- 115
                                                         *****988888.8899987772...22222.79******99888.9999988888755. PP

                                      burpitideAlign 120 eessfvkdfevkPssllvwyrgnkngqsedksssekkfvkdfepkPsqlllwyrg 174
                                                          + s++kdf++ P  +l +y g   ++++++      ++kdf++     ll + g
  NODE_16829_length_1083_cov_412.099806_g12397_i0.p1 116 -SGSLLKDFDSSPDINLSIYLGGDGAEPKESG----GLMKDFDSSHGNALLYHGG 165
                                                         .5789******************666666554....59******99888887665 PP

  == domain 2  score: 43.0 bits;  conditional E-value: 1.1e-14
                                      burpitideAlign  57 knesvvkDlevkpssfllvyqgnkdgqskdkeekadlkkdfeikpsqlllwyyhnknde 115
                                                         + +s +kD+++ p  +l +y g + +++k+     +l+kdf++  +   l+y+++   e
  NODE_16829_length_1083_cov_412.099806_g12397_i0.p1 115 ESGSLLKDFDSSPDINLSIYLGGDGAEPKESG---GLMKDFDSSHGNA-LLYHGGDGIE 169
                                                         4599********************97777744...68*******9999.7788766555 PP

                                      burpitideAlign 116 skskeessfvkdfevkPssllvwyrgnkngqsedksssekkfvkdfepkPsqlllwyrg 174
                                                         +k+  + s++kdf++  + +l+++ g   g + ++s+   +++kdf++ P  +l +y+g
  NODE_16829_length_1083_cov_412.099806_g12397_i0.p1 170 AKD--SGSLIKDFDSSHGNALLYHGGD--GIEAKDSG---SLMKDFDSSPDINLSIYHG 221
                                                         544..4689******666666655554..66666655...6****************** PP

                                      burpitideAlign 175 nkdgqsvdesgksfvkdf 192
                                                           dg +  +++k+fvk f
  NODE_16829_length_1083_cov_412.099806_g12397_i0.p1 222 G-DGAE-PKEEKPFVKFF 237
                                                         *.8888.78999998755 PP

>> NODE_22672_length_739_cov_7.976744_g16803_i0.p1  type:5prime_partial len:196 gc:universal NODE_22672_length_739_cov_7
   #    score  bias  c-Evalue  i-Evalue hmmfrom  hmm to    alifrom  ali to    envfrom  env to     acc
 ---   ------ ----- --------- --------- ------- -------    ------- -------    ------- -------    ----
   1 !   72.5   1.2   1.1e-23   1.8e-19       4     198 ..       8     190 ..       5     193 .. 0.73

  Alignments for each domain:
  == domain 1  score: 72.5 bits;  conditional E-value: 1.1e-23
                                   burpitideAlign   4 mkSffallAllsllLlastieARkePgeywksvv.knqpt..............peaieall 50 
                                                      m+S f+l+Al+sl+L+a +i+ARk+Pgeyw+  v +n++               +++i a+ 
  NODE_22672_length_739_cov_7.976744_g16803_i0.p1   8 MASCFTLIALFSLALFADVIQARKDPGEYWQGQVvSNKEGligaierlafiyngNKKITAT- 68 
                                                      9*****************************9766466665678888888899998888888. PP

                                   burpitideAlign  51 dskkkt.knesvvkDlevkpssfllvyqgnkdgqskdkeekadlkkdfeikpsqlllwyyhn 111
                                                      d  +   k  s+vkD+e+  +   ++  g+ +g + d       +kdfe++p+        +
  NODE_22672_length_739_cov_7.976744_g16803_i0.p1  69 DCDTGIdKSTSFVKDFEPWTNVSAYGEDGKLNGDKSD-------MKDFEPRPNVS----AYG 119
                                                      5555556889999999966666555555555544444.......79999999866....333 PP

                                   burpitideAlign 112 kndeskskeessfvkdfevkPssllvwyrgnkngqsedksssekkfvkdfepkPsqlllwyr 173
                                                      ++++ k +  +s  kdfe++P+    +  g   g+++          kdfep+P+   +  +
  NODE_22672_length_739_cov_7.976744_g16803_i0.p1 120 EDGKLKGD--KSYEKDFEPRPNVSAYGEDGRLKGDKS--------YEKDFEPRPN---VSSY 168
                                                      45666554..344799999999888888888444444........4589999998...3444 PP

                                   burpitideAlign 174 gnkdgqsvdesgksfvkdfepkPss 198
                                                      g   g    ++gk+f kdfep+Ps 
  NODE_22672_length_739_cov_7.976744_g16803_i0.p1 169 GDDVGL---KAGKEFNKDFEPRPSA 190
                                                      552222...4699999999999985 PP

>> NODE_19872_length_894_cov_8.957295_g14588_i0.p1  type:complete len:152 gc:universal NODE_19872_length_894_cov_8.95729
   #    score  bias  c-Evalue  i-Evalue hmmfrom  hmm to    alifrom  ali to    envfrom  env to     acc
 ---   ------ ----- --------- --------- ------- -------    ------- -------    ------- -------    ----
   1 !   63.1   0.7   8.3e-21   1.3e-16       4     166 ..       1     133 [.       1     135 [. 0.65

  Alignments for each domain:
  == domain 1  score: 63.1 bits;  conditional E-value: 8.3e-21
                                   burpitideAlign   4 mkSffallAllsllLlastieARkePgeywksvvknqpt.peaiealldskkktknesvvkD 64 
                                                      m+S+f+++Al s++L+a +ieARk+Pgeyw+sv+kn +   e ie l+      + +s + +
  NODE_19872_length_894_cov_8.957295_g14588_i0.p1   1 MASSFTIIALCSVALFAGIIEARKDPGEYWQSVAKNDEAvIEVIEHLV------EVGSALSN 56 
                                                      9*********************************98887777777777......66777777 PP

                                   burpitideAlign  65 levkpssfllvyqgnkdgqskdkeekadlkkdfeikpsqlllwyyhnkndeskskeessfvk 126
                                                      l+   ss  + + g+k            + +d+e +p+        +++++ +++  +sfvk
  NODE_19872_length_894_cov_8.957295_g14588_i0.p1  57 LKKITSS-HYHSSGKK-----------YFLDDLEARPNVS----AYGEDGKLNDD--NSFVK 100
                                                      7733333.22222222...........3677777777755....22234444333..46677 PP

                                   burpitideAlign 127 dfevkPssllvwyrgnkngqsedksssekkfvkdfepkPs 166
                                                      df+++Ps  l  y++  +g +     +++k++kdfep+Ps
  NODE_19872_length_894_cov_8.957295_g14588_i0.p1 101 DFKPRPS--LTQYSDD-VGLKG----EQNKLDKDFEPRPS 133
                                                      7777665..3334333.23322....34566777777775 PP

>> NODE_17988_length_1011_cov_1884.121875_g7430_i3.p1  type:3prime_partial len:281 gc:universal NODE_17988_length_1011_c
   #    score  bias  c-Evalue  i-Evalue hmmfrom  hmm to    alifrom  ali to    envfrom  env to     acc
 ---   ------ ----- --------- --------- ------- -------    ------- -------    ------- -------    ----
   1 !   17.1   0.1   8.2e-07     0.013       6      34 ..       5      33 ..       2      84 .. 0.76

  Alignments for each domain:
  == domain 1  score: 17.1 bits;  conditional E-value: 8.2e-07
                                      burpitideAlign  6 SffallAllsllLlastieARkePgeywk 34
                                                        S+f+l+A+lsl+L a + +AR +P++ ++
  NODE_17988_length_1011_cov_1884.121875_g7430_i3.p1  5 SSFVLIAFLSLTLCAVISAARENPTDAFE 33
                                                        99**********************99765 PP


Internal pipeline statistics summary:
-------------------------------------
Query model(s):                            1  (312 nodes)
Target sequences:                      62522  (12190531 residues searched)
Passed MSV filter:                      2420  (0.0387064); expected 1250.4 (0.02)
Passed bias filter:                     1314  (0.0210166); expected 1250.4 (0.02)
Passed Vit filter:                       110  (0.00175938); expected 62.5 (0.001)
Passed Fwd filter:                         4  (6.39775e-05); expected 0.6 (1e-05)
Initial search space (Z):              62522  [actual number of targets]
Domain search space  (domZ):               4  [number of targets reported over threshold]
# CPU time: 0.29u 0.07s 00:00:00.36 Elapsed: 00:00:00.73
# Mc/sec: 5202.10
//
[ok]
