# Supplementary material for: Mining raw plant transcriptomic data for new cyclopeptide alkaloids
Source: Beilstein J Org Chem. 2024 Jul 11;20:1548–59. doi: 10.3762/bjoc.20.138 (PMC11250218; doi:10.3762/bjoc.20.138)
Supplement: File 4 — The split burpitide precursor peptide HMM and output from all 700 transcriptomes as a compressed archive. [file Beilstein_J_Org_Chem-20-1548-s004.zip › final/DRX379845.pep.hmm]

# hmmsearch :: search profile(s) against a sequence database
# HMMER 3.3 (Nov 2019); http://hmmer.org/
# Copyright (C) 2019 Howard Hughes Medical Institute.
# Freely distributed under the BSD open source license.
# - - - - - - - - - - - - - - - - - - - - - - - - - - - - - - - - - - - -
# query HMM file:                  ../hmms/burpitide.hmm
# target sequence database:        DRX379845.pep
# - - - - - - - - - - - - - - - - - - - - - - - - - - - - - - - - - - - -

Query:       burpitideAlign  [M=312]
Scores for complete sequences (score includes all domains):
   --- full sequence ---   --- best 1 domain ---    -#dom-
    E-value  score  bias    E-value  score  bias    exp  N  Sequence                                          Description
    ------- ------ -----    ------- ------ -----   ---- --  --------                                          -----------
  ------ inclusion threshold ------
      0.034   16.0   2.5      0.047   15.5   2.4    1.3  1  NODE_16506_length_1189_cov_10.309140_g13240_i0.p1  type:complete len:228 gc:univers
        1.5   10.6   6.2        4.3    9.1   6.4    1.5  1  NODE_5645_length_2317_cov_15.866310_g4650_i0.p1    type:complete len:220 gc:univers


Domain annotation for each sequence (and alignments):
>> NODE_16506_length_1189_cov_10.309140_g13240_i0.p1  type:complete len:228 gc:universal NODE_16506_length_1189_cov_10.3
   #    score  bias  c-Evalue  i-Evalue hmmfrom  hmm to    alifrom  ali to    envfrom  env to     acc
 ---   ------ ----- --------- --------- ------- -------    ------- -------    ------- -------    ----
   1 ?   15.5   2.4   1.2e-06     0.047      78     119 ..      57     100 ..      24     196 .. 0.56

  Alignments for each domain:
  == domain 1  score: 15.5 bits;  conditional E-value: 1.2e-06
                                     burpitideAlign  78 gnkdgqskdkeek.a.dlkkdfeikpsqlllwyyhnkndesksk 119
                                                        gn++ +s++k++k   +l kd++ +p + +++ y+++ +e+ksk
  NODE_16506_length_1189_cov_10.309140_g13240_i0.p1  57 GNENRSSNSKSSKsRrSLLKDLKNQPQSAIVIDYNEEEEENKSK 100
                                                        33333333333333234444444444444444444444444443 PP

>> NODE_5645_length_2317_cov_15.866310_g4650_i0.p1  type:complete len:220 gc:universal NODE_5645_length_2317_cov_15.8663
   #    score  bias  c-Evalue  i-Evalue hmmfrom  hmm to    alifrom  ali to    envfrom  env to     acc
 ---   ------ ----- --------- --------- ------- -------    ------- -------    ------- -------    ----
   1 ?    9.1   6.4   0.00011       4.3     177     277 ..      25     142 ..      17     178 .. 0.65

  Alignments for each domain:
  == domain 1  score: 9.1 bits;  conditional E-value: 0.00011
                                   burpitideAlign 177 dgqsvdesgksfvkdfepkPssvlvwyrgnkngqsedksskefvkdfsvdPssllliykgnk 238
                                                      ++ s ++s+ s++ ++    +  + ++r+n+n + +d+ + e++ d+s+++ ++l ++ g  
  NODE_5645_length_2317_cov_15.866310_g4650_i0.p1  25 NHGSLSPSQASIKEEACFHAKDDITIQRHNQNSSHKDPLEPESMSDLSPQREQFLDLKTGEL 86 
                                                      67788888888888888888888999999999999999999999999999999999999998 PP

                                   burpitideAlign 239 .....vdpse.........neetekesvvngqsvdPss......qlllyrgnkkvesse 277
                                                           +   +         +    +e+v     + P+s        ++y+ +++  +s 
  NODE_5645_length_2317_cov_15.866310_g4650_i0.p1  87 hfydsS---ArrrtkshskKLLRMSEKVLVSEDMTPNSpgivkpSSPFYYSESEDFDST 142
                                                      664430...24433333323334445555555677777777777677777643332222 PP


Internal pipeline statistics summary:
-------------------------------------
Query model(s):                            1  (312 nodes)
Target sequences:                      75852  (14495438 residues searched)
Passed MSV filter:                      2668  (0.0351738); expected 1517.0 (0.02)
Passed bias filter:                     1485  (0.0195776); expected 1517.0 (0.02)
Passed Vit filter:                       126  (0.00166113); expected 75.9 (0.001)
Passed Fwd filter:                         2  (2.63671e-05); expected 0.8 (1e-05)
Initial search space (Z):              75852  [actual number of targets]
Domain search space  (domZ):               2  [number of targets reported over threshold]
# CPU time: 0.24u 0.05s 00:00:00.28 Elapsed: 00:00:00.90
# Mc/sec: 5018.12
//
[ok]
