# Supplementary material for: Mining raw plant transcriptomic data for new cyclopeptide alkaloids
Source: Beilstein J Org Chem. 2024 Jul 11;20:1548–59. doi: 10.3762/bjoc.20.138 (PMC11250218; doi:10.3762/bjoc.20.138)
Supplement: File 4 — The split burpitide precursor peptide HMM and output from all 700 transcriptomes as a compressed archive. [file Beilstein_J_Org_Chem-20-1548-s004.zip › final/DRX467371.pep.hmm]

# hmmsearch :: search profile(s) against a sequence database
# HMMER 3.3 (Nov 2019); http://hmmer.org/
# Copyright (C) 2019 Howard Hughes Medical Institute.
# Freely distributed under the BSD open source license.
# - - - - - - - - - - - - - - - - - - - - - - - - - - - - - - - - - - - -
# query HMM file:                  ../hmms/burpitide.hmm
# target sequence database:        DRX467371.pep
# - - - - - - - - - - - - - - - - - - - - - - - - - - - - - - - - - - - -

Query:       burpitideAlign  [M=312]
Scores for complete sequences (score includes all domains):
   --- full sequence ---   --- best 1 domain ---    -#dom-
    E-value  score  bias    E-value  score  bias    exp  N  Sequence                                            Description
    ------- ------ -----    ------- ------ -----   ---- --  --------                                            -----------
    4.5e-15   58.5   1.7    1.9e-13   53.1   1.7    2.7  1  NODE_25184_length_1026_cov_2762.033578_g17790_i0.p1  type:complete len:233 gc:univers
    5.1e-15   58.3   0.0    5.4e-15   58.2   0.0    1.0  1  NODE_34459_length_586_cov_13.216374_g25588_i0.p1     type:complete len:92 gc:universa
    3.6e-12   48.9   0.0    4.1e-12   48.8   0.0    1.0  1  NODE_51303_length_289_cov_1.069444_g42382_i0.p1      type:3prime_partial len:84 gc:un
    4.3e-12   48.7   0.2    7.8e-12   47.8   0.2    1.4  1  NODE_31295_length_722_cov_22.816641_g22635_i0.p1     type:complete len:113 gc:univers
    2.1e-11   46.4   0.0      4e-10   42.2   0.0    2.3  1  NODE_38551_length_459_cov_6.461140_g29630_i0.p1      type:complete len:143 gc:univers
    3.1e-06   29.4   0.0    4.5e-06   28.9   0.0    1.2  1  NODE_36130_length_529_cov_1.839912_g27226_i0.p1      type:internal len:177 gc:univers
  ------ inclusion threshold ------
      0.064   15.3   0.0       0.12   14.4   0.0    1.4  1  NODE_19537_length_1350_cov_7.610807_g13886_i0.p1     type:5prime_partial len:373 gc:u
        2.3   10.2  10.6       0.57   12.2   6.1    2.0  2  NODE_19753_length_1338_cov_8.036364_g14030_i0.p1     type:complete len:313 gc:univers
        2.5   10.1   1.6        3.7    9.5   1.6    1.2  1  NODE_11362_length_1908_cov_69.136785_g8359_i0.p1     type:complete len:508 gc:univers


Domain annotation for each sequence (and alignments):
>> NODE_25184_length_1026_cov_2762.033578_g17790_i0.p1  type:complete len:233 gc:universal NODE_25184_length_1026_cov_27
   #    score  bias  c-Evalue  i-Evalue hmmfrom  hmm to    alifrom  ali to    envfrom  env to     acc
 ---   ------ ----- --------- --------- ------- -------    ------- -------    ------- -------    ----
   1 !   53.1   1.7     2e-17   1.9e-13       4     228 ..       1     226 [.       1     230 [. 0.63

  Alignments for each domain:
  == domain 1  score: 53.1 bits;  conditional E-value: 2e-17
                                       burpitideAlign   4 mkSffallAllsllLlastieARkePgeywksvvknqptpeaiealldskkktknesv 61 
                                                          m+  + ll +l l+L+a t+e+Rk+ geywk ++k++++pe i+ ll  + k++    
  NODE_25184_length_1026_cov_2762.033578_g17790_i0.p1   1 MRPALPLLPFLFLFLIAATVESRKDQGEYWKMIMKDEEMPEGIQGLL--QLKSE---- 52 
                                                          6666778999************************************8..44444.... PP

                                       burpitideAlign  62 vkDlevkpssfllvyqgnkdgqskdkeek.a..dlkkdfeikpsqlllwyyhnkndes 116
                                                               +kp+     + ++ d + + ++++    +  +  e++p  ++  y ++++d +
  NODE_25184_length_1026_cov_2762.033578_g17790_i0.p1  53 -----IKPGK---NSEHKCDEEHVVTNNEyIieKKVFTEELEPRPNISAYDDDHVDTK 102
                                                          .....33333...122222223333333322454444555555555556666666666 PP

                                       burpitideAlign 117 kskeessfvkdfevkPssllvwyrgnkngqsedkss...........sekkfvkdfep 163
                                                           +k +   ++d+e++P+       + ++ +   k             ++++ vk fep
  NODE_25184_length_1026_cov_2762.033578_g17790_i0.p1 103 ANK-K--YMEDLEPRPNISAYDD-DHVDTKGNRKYMedleprpsvsaYSEEIVKTFEP 156
                                                          555.3..3688888776443322.2212222111113334666667778889999999 PP

                                       burpitideAlign 164 kPsqlllwyrgnk.dgqsvdes...........gksfvkdfepkPssvlvwyrgnkng 209
                                                          +Ps    + +  k ++   + s            +++vk fep+Ps    ++ g   g
  NODE_25184_length_1026_cov_2762.033578_g17790_i0.p1 157 RPSVTAYIEHDHKgEKLALN-SefeprpsvtsyREQIVKTFEPRPSVTAYIKDGH-KG 212
                                                          99999888888874333333.2477777777777777999999999999998887.44 PP

                                       burpitideAlign 210 qsedksskefvkdfsvdPs 228
                                                          ++       + ++f+++Ps
  NODE_25184_length_1026_cov_2762.033578_g17790_i0.p1 213 EKL-----MVANEFEPRPS 226
                                                          442.....34567888886 PP

>> NODE_34459_length_586_cov_13.216374_g25588_i0.p1  type:complete len:92 gc:universal NODE_34459_length_586_cov_13.2163
   #    score  bias  c-Evalue  i-Evalue hmmfrom  hmm to    alifrom  ali to    envfrom  env to     acc
 ---   ------ ----- --------- --------- ------- -------    ------- -------    ------- -------    ----
   1 !   58.2   0.0   5.7e-19   5.4e-15       4      86 ..       1      83 [.       1      91 [. 0.84

  Alignments for each domain:
  == domain 1  score: 58.2 bits;  conditional E-value: 5.7e-19
                                    burpitideAlign  4 mkSffallAllsllLlastieARkePgeywksvvknqptpeaiealldskkkt..knesvvkD 64
                                                      mkS+fa++A++s+lL+a+   A ++ g+ywk+ +k q +peai++l++  + +   +++++ D
  NODE_34459_length_586_cov_13.216374_g25588_i0.p1  1 MKSIFAVFAVFSILLIANCSCATRDLGDYWKNMMKGQAMPEAIKELVQDPQASyaGKDRFIRD 63
                                                      9**********************************************8877767999****** PP

                                    burpitideAlign 65 levkpssfllvyqgnkdgqskd 86
                                                      ++++p+ +l+  +  +    k+
  NODE_34459_length_586_cov_13.216374_g25588_i0.p1 64 FDIRPNVILYHTHVGSS--TKQ 83
                                                      ******96554443333..333 PP

>> NODE_51303_length_289_cov_1.069444_g42382_i0.p1  type:3prime_partial len:84 gc:universal NODE_51303_length_289_cov_1.
   #    score  bias  c-Evalue  i-Evalue hmmfrom  hmm to    alifrom  ali to    envfrom  env to     acc
 ---   ------ ----- --------- --------- ------- -------    ------- -------    ------- -------    ----
   1 !   48.8   0.0   4.3e-16   4.1e-12       4      75 ..       1      74 [.       1      82 [. 0.92

  Alignments for each domain:
  == domain 1  score: 48.8 bits;  conditional E-value: 4.3e-16
                                   burpitideAlign  4 mkSffallAllsllLlastieARkePgeywksvvknqptpeaiealldskkkt..knesvvkDl 65
                                                     mk ffal+ ++sl+L+++ + A+k+  +ywk++++ qp+peai++l+d   ++   ++ +  D+
  NODE_51303_length_289_cov_1.069444_g42382_i0.p1  1 MKPFFALFFVFSLILVVNHTYASKDIRDYWKNAMNGQPMPEAIKDLIDIPMESdtRKDHFTRDF 64
                                                     9***********************************************876665689******* PP

                                   burpitideAlign 66 evkpssfllv 75
                                                     ++kp+ +l+ 
  NODE_51303_length_289_cov_1.069444_g42382_i0.p1 65 DIKPNVILYH 74
                                                     *****97764 PP

>> NODE_31295_length_722_cov_22.816641_g22635_i0.p1  type:complete len:113 gc:universal NODE_31295_length_722_cov_22.816
   #    score  bias  c-Evalue  i-Evalue hmmfrom  hmm to    alifrom  ali to    envfrom  env to     acc
 ---   ------ ----- --------- --------- ------- -------    ------- -------    ------- -------    ----
   1 !   47.8   0.2   8.1e-16   7.8e-12       4      98 ..       1     100 [.       1     105 [. 0.76

  Alignments for each domain:
  == domain 1  score: 47.8 bits;  conditional E-value: 8.1e-16
                                    burpitideAlign   4 mkSffallAllsllLlasti..eARkePgeywksvvknqptpeaieallds..kkkt..kn 58 
                                                       mkS+fa++ + sll+ ++t+   ARk+ g+ywk+ ++ qp+peai++ll+   + ++   +
  NODE_31295_length_722_cov_22.816641_g22635_i0.p1   1 MKSIFAVFLVISLLMATNTNfsYARKDLGDYWKDMMNGQPMPEAIKDLLVEdpQVSDaaGK 61 
                                                       9********999999999753379*************************872244447788 PP

                                    burpitideAlign  59 esvvkDlevkpssfllvyqgnkdgqskdkeekadlkkdfe 98 
                                                       + +  D++++p+ +l+  + ++  q++ ++++  + k+f+
  NODE_31295_length_722_cov_22.816641_g22635_i0.p1  62 DHFTRDFDIRPNVILYHTHVESKKQNQKQKKQ-LFVKNFQ 100
                                                       9***********97766666666333333332.4555544 PP

>> NODE_38551_length_459_cov_6.461140_g29630_i0.p1  type:complete len:143 gc:universal NODE_38551_length_459_cov_6.46114
   #    score  bias  c-Evalue  i-Evalue hmmfrom  hmm to    alifrom  ali to    envfrom  env to     acc
 ---   ------ ----- --------- --------- ------- -------    ------- -------    ------- -------    ----
   1 !   42.2   0.0   4.2e-14     4e-10       4      58 ..       1      56 [.       1      83 [. 0.87

  Alignments for each domain:
  == domain 1  score: 42.2 bits;  conditional E-value: 4.2e-14
                                   burpitideAlign  4 mkSffallA.llsllLlastieARkePgeywksvvknqptpeaiealldskkktkn 58
                                                     m+ ++all  l++++L+a tie+Rk+ geywk ++k+q++pe i+ ll++k  ++ 
  NODE_38551_length_459_cov_6.461140_g29630_i0.p1  1 MRPVLALLPlLFLFVLFAGTIESRKDQGEYWKMIMKDQEIPEGIQGLLQLKPAKNS 56
                                                     8889999999*************************************987755543 PP

>> NODE_36130_length_529_cov_1.839912_g27226_i0.p1  type:internal len:177 gc:universal NODE_36130_length_529_cov_1.83991
   #    score  bias  c-Evalue  i-Evalue hmmfrom  hmm to    alifrom  ali to    envfrom  env to     acc
 ---   ------ ----- --------- --------- ------- -------    ------- -------    ------- -------    ----
   1 !   28.9   0.0   4.7e-10   4.5e-06       9      57 ..      19      68 ..      13      76 .. 0.87

  Alignments for each domain:
  == domain 1  score: 28.9 bits;  conditional E-value: 4.7e-10
                                   burpitideAlign  9 allA.llsllLlastieARkePgeywksvvknqptpeaiealldskkktk 57
                                                      +l+ +l+l+L++  ++A+  +++ywks ++n+p+p+a+++l +s +++k
  NODE_36130_length_529_cov_1.839912_g27226_i0.p1 19 GFLSaFLCLALVGYHVQASLPAEDYWKSLWPNTPMPKALKDLTQSDSEWK 68
                                                     56666*************************************88887775 PP

>> NODE_19537_length_1350_cov_7.610807_g13886_i0.p1  type:5prime_partial len:373 gc:universal NODE_19537_length_1350_cov
   #    score  bias  c-Evalue  i-Evalue hmmfrom  hmm to    alifrom  ali to    envfrom  env to     acc
 ---   ------ ----- --------- --------- ------- -------    ------- -------    ------- -------    ----
   1 ?   14.4   0.0   1.3e-05      0.12       8      50 ..      12      53 ..       9      64 .. 0.89

  Alignments for each domain:
  == domain 1  score: 14.4 bits;  conditional E-value: 1.3e-05
                                    burpitideAlign  8 fallAllsllLlastieARkePgeywksvvknqptpeaieall 50
                                                      +++ Alls +Ll+ t +A   P+ ywksv + +p+p+ai + l
  NODE_19537_length_1350_cov_7.610807_g13886_i0.p1 12 LSVCALLS-VLLVATSHAALPPELYWKSVLPTTPMPKAITDIL 53
                                                      68899999.788889************************9876 PP

>> NODE_19753_length_1338_cov_8.036364_g14030_i0.p1  type:complete len:313 gc:universal NODE_19753_length_1338_cov_8.036
   #    score  bias  c-Evalue  i-Evalue hmmfrom  hmm to    alifrom  ali to    envfrom  env to     acc
 ---   ------ ----- --------- --------- ------- -------    ------- -------    ------- -------    ----
   1 ?   -0.7   0.1       0.5   4.8e+03      62      89 ..     134     161 ..     108     173 .. 0.61
   2 ?   12.2   6.1   5.9e-05      0.57      21      96 ..     170     246 ..     167     269 .. 0.84

  Alignments for each domain:
  == domain 1  score: -0.7 bits;  conditional E-value: 0.5
                                    burpitideAlign  62 vkDlevkpssfllvyqgnkdgqskdkee 89 
                                                        kD+ v+ +    +y g+k+ ++kd   
  NODE_19753_length_1338_cov_8.036364_g14030_i0.p1 134 TKDATVEKTGEYAGYAGEKAKEAKDYTA 161
                                                       3666666666666666666665555333 PP

  == domain 2  score: 12.2 bits;  conditional E-value: 5.9e-05
                                    burpitideAlign  21 stieARkePgeywksvvknqpt..peaiealldskkkt.knesvvkDlevkpssfllvyqg 78 
                                                       s++ A k ++ y++++++++++   e++ea+   k+kt +n + +kD   +   + ++y g
  NODE_19753_length_1338_cov_8.036364_g14030_i0.p1 170 SAADAAKRAVGYLGDKTEETKQktAETAEAA---KNKTvENTQAAKDSATDACERAIGYMG 227
                                                       67899************77776657777777...77778********************** PP

                                    burpitideAlign  79 nkdgqskdkeek.adlkkd 96 
                                                       +k  + k+k ++ a++ k+
  NODE_19753_length_1338_cov_8.036364_g14030_i0.p1 228 DKKEETKQKTSEaAEAAKN 246
                                                       ***9888888886654444 PP

>> NODE_11362_length_1908_cov_69.136785_g8359_i0.p1  type:complete len:508 gc:universal NODE_11362_length_1908_cov_69.13
   #    score  bias  c-Evalue  i-Evalue hmmfrom  hmm to    alifrom  ali to    envfrom  env to     acc
 ---   ------ ----- --------- --------- ------- -------    ------- -------    ------- -------    ----
   1 ?    9.5   1.6   0.00038       3.7       1      27 [.       1      28 [.       1      33 [. 0.93

  Alignments for each domain:
  == domain 1  score: 9.5 bits;  conditional E-value: 0.00038
                                    burpitideAlign  1 melmkSffallA.llsllLlastieARk 27
                                                      me+  Sf+a++A l+sllLla++ ++R 
  NODE_11362_length_1908_cov_69.136785_g8359_i0.p1  1 MEFQSSFLAITAlLFSLLLLAKIFKGRS 28
                                                      89999******************99995 PP


Internal pipeline statistics summary:
-------------------------------------
Query model(s):                            1  (312 nodes)
Target sequences:                      86089  (17046138 residues searched)
Passed MSV filter:                      3560  (0.0413526); expected 1721.8 (0.02)
Passed bias filter:                     1900  (0.0220702); expected 1721.8 (0.02)
Passed Vit filter:                       198  (0.00229995); expected 86.1 (0.001)
Passed Fwd filter:                         9  (0.000104543); expected 0.9 (1e-05)
Initial search space (Z):              86089  [actual number of targets]
Domain search space  (domZ):               9  [number of targets reported over threshold]
# CPU time: 0.33u 0.03s 00:00:00.36 Elapsed: 00:00:01.05
# Mc/sec: 5030.48
//
[ok]
