# Supplementary material for: Mining raw plant transcriptomic data for new cyclopeptide alkaloids
Source: Beilstein J Org Chem. 2024 Jul 11;20:1548–59. doi: 10.3762/bjoc.20.138 (PMC11250218; doi:10.3762/bjoc.20.138)
Supplement: File 4 — The split burpitide precursor peptide HMM and output from all 700 transcriptomes as a compressed archive. [file Beilstein_J_Org_Chem-20-1548-s004.zip › final/DRX468043.pep.hmm]

# hmmsearch :: search profile(s) against a sequence database
# HMMER 3.3 (Nov 2019); http://hmmer.org/
# Copyright (C) 2019 Howard Hughes Medical Institute.
# Freely distributed under the BSD open source license.
# - - - - - - - - - - - - - - - - - - - - - - - - - - - - - - - - - - - -
# query HMM file:                  ../hmms/burpitide.hmm
# target sequence database:        DRX468043.pep
# - - - - - - - - - - - - - - - - - - - - - - - - - - - - - - - - - - - -

Query:       burpitideAlign  [M=312]
Scores for complete sequences (score includes all domains):
   --- full sequence ---   --- best 1 domain ---    -#dom-
    E-value  score  bias    E-value  score  bias    exp  N  Sequence                                           Description
    ------- ------ -----    ------- ------ -----   ---- --  --------                                           -----------
  ------ inclusion threshold ------
      0.081   15.3   0.0       0.14   14.6   0.0    1.3  1  NODE_15629_length_1488_cov_2964.460777_g9182_i2.p1  type:5prime_partial len:335 gc:u
       0.12   14.8   0.0        0.2   14.1   0.0    1.3  1  NODE_12919_length_1676_cov_2345.999376_g9182_i0.p1  type:5prime_partial len:427 gc:u
       0.22   13.9   0.1         19    7.5   0.0    2.1  2  NODE_1044_length_3989_cov_15.005873_g815_i0.p1      type:complete len:442 gc:univers


Domain annotation for each sequence (and alignments):
>> NODE_15629_length_1488_cov_2964.460777_g9182_i2.p1  type:5prime_partial len:335 gc:universal NODE_15629_length_1488_c
   #    score  bias  c-Evalue  i-Evalue hmmfrom  hmm to    alifrom  ali to    envfrom  env to     acc
 ---   ------ ----- --------- --------- ------- -------    ------- -------    ------- -------    ----
   1 ?   14.6   0.0   3.7e-06      0.14      12      51 ..      48      88 ..      40     100 .. 0.80

  Alignments for each domain:
  == domain 1  score: 14.6 bits;  conditional E-value: 3.7e-06
                                      burpitideAlign 12 Allsll.LlastieARkePgeywksvvknqptpeaiealld 51
                                                         l+s+l L a +++A   ++ yw++v +n+p+p ai+all+
  NODE_15629_length_1488_cov_2964.460777_g9182_i2.p1 48 PLVSFLlLSAVATHAALPAKVYWHTVLPNTPMPSAIQALLQ 88
                                                        4444440555688899999********************84 PP

>> NODE_12919_length_1676_cov_2345.999376_g9182_i0.p1  type:5prime_partial len:427 gc:universal NODE_12919_length_1676_c
   #    score  bias  c-Evalue  i-Evalue hmmfrom  hmm to    alifrom  ali to    envfrom  env to     acc
 ---   ------ ----- --------- --------- ------- -------    ------- -------    ------- -------    ----
   1 ?   14.1   0.0   5.2e-06       0.2      12      51 ..      48      88 ..      40      99 .. 0.80

  Alignments for each domain:
  == domain 1  score: 14.1 bits;  conditional E-value: 5.2e-06
                                      burpitideAlign 12 Allsll.LlastieARkePgeywksvvknqptpeaiealld 51
                                                         l+s+l L a +++A   ++ yw++v +n+p+p ai+all+
  NODE_12919_length_1676_cov_2345.999376_g9182_i0.p1 48 PLVSFLlLSAVATHAALPAKVYWHTVLPNTPMPSAIQALLQ 88
                                                        4444440555688899999********************84 PP

>> NODE_1044_length_3989_cov_15.005873_g815_i0.p1  type:complete len:442 gc:universal NODE_1044_length_3989_cov_15.00587
   #    score  bias  c-Evalue  i-Evalue hmmfrom  hmm to    alifrom  ali to    envfrom  env to     acc
 ---   ------ ----- --------- --------- ------- -------    ------- -------    ------- -------    ----
   1 ?    7.5   0.0   0.00051        19     229     281 ..     149     200 ..     139     249 .. 0.79
   2 ?    4.5   0.0    0.0044   1.7e+02      17      42 ..     354     379 ..     346     411 .. 0.69

  Alignments for each domain:
  == domain 1  score: 7.5 bits;  conditional E-value: 0.00051
                                  burpitideAlign 229 sllliykgnkvdpseneetekesvvngqsvdPssqlllyrgnkkvesse....yeiN 281
                                                     sll++ +  kv+ +      +es++++ s+dPs   + y +n+k+ +se    ++ N
  NODE_1044_length_3989_cov_15.005873_g815_i0.p1 149 SLLPWAEDLKVVTHC-----IESIATKASMDPSEVEWSYTYNRKKLPSEsgldSHWN 200
                                                     778888888866655.....9*************************99966654444 PP

  == domain 2  score: 4.5 bits;  conditional E-value: 0.0044
                                  burpitideAlign  17 lLlastieARkePgeywksvvknqpt 42 
                                                     +L+ + + ARk+P+e++++v + +++
  NODE_1044_length_3989_cov_15.005873_g815_i0.p1 354 FLMQEHNSARKSPQEEVQEVRSPTSL 379
                                                     6889999***********98865555 PP


Internal pipeline statistics summary:
-------------------------------------
Query model(s):                            1  (312 nodes)
Target sequences:                     114517  (20261883 residues searched)
Passed MSV filter:                      4015  (0.0350603); expected 2290.3 (0.02)
Passed bias filter:                     2310  (0.0201717); expected 2290.3 (0.02)
Passed Vit filter:                       281  (0.00245378); expected 114.5 (0.001)
Passed Fwd filter:                         3  (2.6197e-05); expected 1.1 (1e-05)
Initial search space (Z):             114517  [actual number of targets]
Domain search space  (domZ):               3  [number of targets reported over threshold]
# CPU time: 0.52u 0.09s 00:00:00.61 Elapsed: 00:00:01.28
# Mc/sec: 4938.37
//
[ok]
