# Supplementary material for: Mining raw plant transcriptomic data for new cyclopeptide alkaloids
Source: Beilstein J Org Chem. 2024 Jul 11;20:1548–59. doi: 10.3762/bjoc.20.138 (PMC11250218; doi:10.3762/bjoc.20.138)
Supplement: File 4 — The split burpitide precursor peptide HMM and output from all 700 transcriptomes as a compressed archive. [file Beilstein_J_Org_Chem-20-1548-s004.zip › final/ERX10607346.pep.hmm]

# hmmsearch :: search profile(s) against a sequence database
# HMMER 3.3 (Nov 2019); http://hmmer.org/
# Copyright (C) 2019 Howard Hughes Medical Institute.
# Freely distributed under the BSD open source license.
# - - - - - - - - - - - - - - - - - - - - - - - - - - - - - - - - - - - -
# query HMM file:                  ../hmms/burpitide.hmm
# target sequence database:        ERX10607346.pep
# - - - - - - - - - - - - - - - - - - - - - - - - - - - - - - - - - - - -

Query:       burpitideAlign  [M=312]
Scores for complete sequences (score includes all domains):
   --- full sequence ---   --- best 1 domain ---    -#dom-
    E-value  score  bias    E-value  score  bias    exp  N  Sequence                                           Description
    ------- ------ -----    ------- ------ -----   ---- --  --------                                           -----------
    3.6e-12   49.2   5.8    1.4e-11   47.2   5.8    1.9  1  NODE_28494_length_987_cov_50.819475_g16004_i0.p1    type:complete len:167 gc:univers
     0.0069   18.7   0.0      0.011   18.1   0.0    1.3  1  NODE_16335_length_1967_cov_3927.165787_g2356_i2.p1  type:complete len:378 gc:univers
  ------ inclusion threshold ------
        0.1   14.9   0.0        0.1   14.8   0.0    1.1  1  NODE_51023_length_268_cov_1.579487_g37474_i0.p1     type:internal len:89 gc:universa
        2.7   10.2   1.4        2.9   10.1   1.4    1.1  1  NODE_10160_length_2610_cov_86.433189_g5976_i0.p2    type:complete len:80 gc:universa
        2.7   10.2   1.4        2.9   10.1   1.4    1.1  1  NODE_11732_length_2418_cov_30.015778_g5976_i1.p1    type:complete len:80 gc:universa
        2.7   10.2   1.4        2.9   10.1   1.4    1.1  1  NODE_11822_length_2410_cov_98.027386_g5976_i2.p2    type:complete len:80 gc:universa


Domain annotation for each sequence (and alignments):
>> NODE_28494_length_987_cov_50.819475_g16004_i0.p1  type:complete len:167 gc:universal NODE_28494_length_987_cov_50.819
   #    score  bias  c-Evalue  i-Evalue hmmfrom  hmm to    alifrom  ali to    envfrom  env to     acc
 ---   ------ ----- --------- --------- ------- -------    ------- -------    ------- -------    ----
   1 !   47.2   5.8   8.6e-16   1.4e-11       4     148 ..       1     149 [.       1     165 [. 0.59

  Alignments for each domain:
  == domain 1  score: 47.2 bits;  conditional E-value: 8.6e-16
                                    burpitideAlign   4 mkSffallAllsllLlastieARkePgeywksvvknqpt.......peaiealldskkkt. 56 
                                                       m+S ++l+ l+s++L+a ++ AR++Pgey + v k  +t         +ie++l+s kk  
  NODE_28494_length_987_cov_50.819475_g16004_i0.p1   1 MASPLTLITLFSIALFAGITDARTSPGEYKQLVGKADETkkevmqqLFQIESALSSLKKIt 61 
                                                       999**************************99988555553333345333444443333311 PP

                                    burpitideAlign  57 ......knesvvk.Dlevkpssfllvyqgnkdgqskdkeekadlkkdfeikpsqlllwyyh 110
                                                              nes+v+ D+e++p+     y +++ +++ dk    ++ kdf+++p+      y+
  NODE_28494_length_987_cov_50.819475_g16004_i0.p1  62 stattnPNESFVNdDFEPRPNV--SAYGDDSKLKQEDK----SFVKDFDPRPNVS---AYG 113
                                                       1122234566666236655554..34444444333332....4678888888755...333 PP

                                    burpitideAlign 111 nkndeskskeessfvkdfevkPssllvwyrgnkngqse 148
                                                        ++++ k+ e+ sfvk+fe++P+    + +++k+  ++
  NODE_28494_length_987_cov_50.819475_g16004_i0.p1 114 -NDSKLKK-EDESFVKEFEPRPNVSAYGGEDAKVLRES 149
                                                       .3444433.33457888888887766666665555554 PP

>> NODE_16335_length_1967_cov_3927.165787_g2356_i2.p1  type:complete len:378 gc:universal NODE_16335_length_1967_cov_392
   #    score  bias  c-Evalue  i-Evalue hmmfrom  hmm to    alifrom  ali to    envfrom  env to     acc
 ---   ------ ----- --------- --------- ------- -------    ------- -------    ------- -------    ----
   1 !   18.1   0.0   6.3e-07     0.011      13      58 ..       7      53 ..       1      58 [. 0.74

  Alignments for each domain:
  == domain 1  score: 18.1 bits;  conditional E-value: 6.3e-07
                                      burpitideAlign 13 llsllLlastieARkeP.geywksvvknqptpeaiealldskkktkn 58
                                                        ll +++l+ +i A+ ++ ++ywks+ +n+ +p+a+++ll +  ++++
  NODE_16335_length_1967_cov_3927.165787_g2356_i2.p1  7 LLFFTILSLAIVASQADlDDYWKSKLPNTRMPKAVRDLLHNDWSEDK 53
                                                        344455666777777777*********************99888743 PP

>> NODE_51023_length_268_cov_1.579487_g37474_i0.p1  type:internal len:89 gc:universal NODE_51023_length_268_cov_1.579487
   #    score  bias  c-Evalue  i-Evalue hmmfrom  hmm to    alifrom  ali to    envfrom  env to     acc
 ---   ------ ----- --------- --------- ------- -------    ------- -------    ------- -------    ----
   1 ?   14.8   0.0   6.2e-06       0.1       4      37 ..      14      47 ..       7      75 .. 0.88

  Alignments for each domain:
  == domain 1  score: 14.8 bits;  conditional E-value: 6.2e-06
                                   burpitideAlign  4 mkSffallAllsllLlastieARkePgeywksvv 37
                                                     mk ffa+lA+ ++ L +s   A + ++e ++sv 
  NODE_51023_length_268_cov_1.579487_g37474_i0.p1 14 MKRFFAILAVIAMYLSVSELNAKRKADEMCGSVK 47
                                                     9*******************************87 PP

>> NODE_10160_length_2610_cov_86.433189_g5976_i0.p2  type:complete len:80 gc:universal NODE_10160_length_2610_cov_86.433
   #    score  bias  c-Evalue  i-Evalue hmmfrom  hmm to    alifrom  ali to    envfrom  env to     acc
 ---   ------ ----- --------- --------- ------- -------    ------- -------    ------- -------    ----
   1 ?   10.1   1.4   0.00017       2.9       1      25 [.       1      25 [.       1      38 [. 0.87

  Alignments for each domain:
  == domain 1  score: 10.1 bits;  conditional E-value: 0.00017
                                    burpitideAlign  1 melmkSffallAllsllLlastieA 25
                                                      m  ++ +f++lAll+llLl+s   A
  NODE_10160_length_2610_cov_86.433189_g5976_i0.p2  1 MVKLRASFTFLALLLLLLLSSCSSA 25
                                                      667899******9999999997665 PP

>> NODE_11732_length_2418_cov_30.015778_g5976_i1.p1  type:complete len:80 gc:universal NODE_11732_length_2418_cov_30.015
   #    score  bias  c-Evalue  i-Evalue hmmfrom  hmm to    alifrom  ali to    envfrom  env to     acc
 ---   ------ ----- --------- --------- ------- -------    ------- -------    ------- -------    ----
   1 ?   10.1   1.4   0.00017       2.9       1      25 [.       1      25 [.       1      38 [. 0.87

  Alignments for each domain:
  == domain 1  score: 10.1 bits;  conditional E-value: 0.00017
                                    burpitideAlign  1 melmkSffallAllsllLlastieA 25
                                                      m  ++ +f++lAll+llLl+s   A
  NODE_11732_length_2418_cov_30.015778_g5976_i1.p1  1 MVKLRASFTFLALLLLLLLSSCSSA 25
                                                      667899******9999999997665 PP

>> NODE_11822_length_2410_cov_98.027386_g5976_i2.p2  type:complete len:80 gc:universal NODE_11822_length_2410_cov_98.027
   #    score  bias  c-Evalue  i-Evalue hmmfrom  hmm to    alifrom  ali to    envfrom  env to     acc
 ---   ------ ----- --------- --------- ------- -------    ------- -------    ------- -------    ----
   1 ?   10.1   1.4   0.00017       2.9       1      25 [.       1      25 [.       1      38 [. 0.87

  Alignments for each domain:
  == domain 1  score: 10.1 bits;  conditional E-value: 0.00017
                                    burpitideAlign  1 melmkSffallAllsllLlastieA 25
                                                      m  ++ +f++lAll+llLl+s   A
  NODE_11822_length_2410_cov_98.027386_g5976_i2.p2  1 MVKLRASFTFLALLLLLLLSSCSSA 25
                                                      667899******9999999997665 PP


Internal pipeline statistics summary:
-------------------------------------
Query model(s):                            1  (312 nodes)
Target sequences:                     101446  (19369505 residues searched)
Passed MSV filter:                      4172  (0.0411253); expected 2028.9 (0.02)
Passed bias filter:                     2198  (0.0216667); expected 2028.9 (0.02)
Passed Vit filter:                       219  (0.00215878); expected 101.4 (0.001)
Passed Fwd filter:                         6  (5.91448e-05); expected 1.0 (1e-05)
Initial search space (Z):             101446  [actual number of targets]
Domain search space  (domZ):               6  [number of targets reported over threshold]
# CPU time: 0.34u 0.05s 00:00:00.39 Elapsed: 00:00:01.19
# Mc/sec: 5077.39
//
[ok]
