# Supplementary material for: Mining raw plant transcriptomic data for new cyclopeptide alkaloids
Source: Beilstein J Org Chem. 2024 Jul 11;20:1548–59. doi: 10.3762/bjoc.20.138 (PMC11250218; doi:10.3762/bjoc.20.138)
Supplement: File 4 — The split burpitide precursor peptide HMM and output from all 700 transcriptomes as a compressed archive. [file Beilstein_J_Org_Chem-20-1548-s004.zip › final/ERX11212475.pep.hmm]

# hmmsearch :: search profile(s) against a sequence database
# HMMER 3.3 (Nov 2019); http://hmmer.org/
# Copyright (C) 2019 Howard Hughes Medical Institute.
# Freely distributed under the BSD open source license.
# - - - - - - - - - - - - - - - - - - - - - - - - - - - - - - - - - - - -
# query HMM file:                  ../hmms/burpitide.hmm
# target sequence database:        ERX11212475.pep
# - - - - - - - - - - - - - - - - - - - - - - - - - - - - - - - - - - - -

Query:       burpitideAlign  [M=312]
Scores for complete sequences (score includes all domains):
   --- full sequence ---   --- best 1 domain ---    -#dom-
    E-value  score  bias    E-value  score  bias    exp  N  Sequence                                            Description
    ------- ------ -----    ------- ------ -----   ---- --  --------                                            -----------
    1.8e-14   58.4   0.0    2.1e-14   58.2   0.0    1.0  1  NODE_61330_length_596_cov_38.160612_g32504_i1.p1     type:5prime_partial len:123 gc:u
    1.8e-11   48.5   0.0    2.1e-11   48.3   0.0    1.1  1  NODE_71273_length_483_cov_2.231707_g48015_i0.p1      type:5prime_partial len:123 gc:u
    7.7e-10   43.2   0.0    8.1e-10   43.1   0.0    1.0  1  NODE_67496_length_520_cov_13.013423_g44256_i0.p1     type:complete len:82 gc:universa
    0.00055   24.0   0.0    0.00091   23.3   0.0    1.3  1  NODE_24830_length_1768_cov_7899.034218_g11474_i2.p1  type:complete len:377 gc:univers
  ------ inclusion threshold ------
      0.012   19.6   0.1      0.033   18.1   0.0    1.7  2  NODE_18160_length_2126_cov_3323.002435_g10003_i0.p1  type:complete len:409 gc:univers
      0.017   19.1   0.0       0.19   15.6   0.0    1.9  2  NODE_21116_length_1959_cov_6655.980912_g11474_i0.p3  type:complete len:102 gc:univers
       0.03   18.3   0.3      0.032   18.2   0.3    1.1  1  NODE_105300_length_323_cov_1.560000_g82035_i0.p1     type:internal len:108 gc:univers
       0.14   16.1   0.0       0.15   16.0   0.0    1.0  1  NODE_55372_length_700_cov_29.834131_g32504_i0.p1     type:complete len:81 gc:universa
        0.3   15.0   0.0       0.49   14.3   0.0    1.3  1  NODE_22927_length_1865_cov_7211.102121_g11474_i1.p1  type:complete len:367 gc:univers
       0.92   13.4   0.1       0.97   13.3   0.1    1.1  1  NODE_168496_length_253_cov_1.733333_g145231_i0.p2    type:internal len:85 gc:universa
        2.4   12.0   0.0        2.6   11.9   0.0    1.1  1  NODE_177537_length_249_cov_1.659091_g154272_i0.p3    type:internal len:83 gc:universa


Domain annotation for each sequence (and alignments):
>> NODE_61330_length_596_cov_38.160612_g32504_i1.p1  type:5prime_partial len:123 gc:universal NODE_61330_length_596_cov_
   #    score  bias  c-Evalue  i-Evalue hmmfrom  hmm to    alifrom  ali to    envfrom  env to     acc
 ---   ------ ----- --------- --------- ------- -------    ------- -------    ------- -------    ----
   1 !   58.2   0.0     7e-19   2.1e-14       4      92 ..      10     100 ..       2     111 .. 0.87

  Alignments for each domain:
  == domain 1  score: 58.2 bits;  conditional E-value: 7e-19
                                    burpitideAlign   4 mkSffallAllsllLlastieARkePgeywksvvknqptpeaiealldskkkt...knesv 61 
                                                       mk + ++++l+sll+ a    +RkePg+ywks++k+qp+peai +l++ +      +++++
  NODE_61330_length_596_cov_38.160612_g32504_i1.p1  10 MKLICVFFSLFSLLMGATLSNGRKEPGDYWKSIMKDQPMPEAINSLFQPNPTPlpdNEGKF 70 
                                                       89899*****************************************987766577799*** PP

                                    burpitideAlign  62 vkDlevkpssfllvyqgnkdgqskdkeekad 92 
                                                       vkD++   + +++ +++  ++++  ++++ +
  NODE_61330_length_596_cov_38.160612_g32504_i1.p1  71 VKDFDLGANAIIYHSRDHHNAEKFHNSGQ-G 100
                                                       **********9999999999988887777.4 PP

>> NODE_71273_length_483_cov_2.231707_g48015_i0.p1  type:5prime_partial len:123 gc:universal NODE_71273_length_483_cov_2
   #    score  bias  c-Evalue  i-Evalue hmmfrom  hmm to    alifrom  ali to    envfrom  env to     acc
 ---   ------ ----- --------- --------- ------- -------    ------- -------    ------- -------    ----
   1 !   48.3   0.0   7.1e-16   2.1e-11       4      79 ..       9      88 ..       6     115 .. 0.83

  Alignments for each domain:
  == domain 1  score: 48.3 bits;  conditional E-value: 7.1e-16
                                   burpitideAlign  4 mkSffallAllsllLlastieARkePge.ywksvvknqptpeaiealldskkkt...knesvvk 63
                                                     mk +f+++ l+sll+ a    +RkePg+ yw+ ++k+qp+peai +l+         k++++vk
  NODE_71273_length_483_cov_2.231707_g48015_i0.p1  9 MKPIFVFFLLFSLLMAATLSNGRKEPGDyYWNRIMKDQPMPEAINNLFHQDPTAlsdKKSKFVK 72
                                                     9*************************9846*****************987544344599***** PP

                                   burpitideAlign 64 Dlevkpssfllvyqgn 79
                                                     D+++  + +++ +++ 
  NODE_71273_length_483_cov_2.231707_g48015_i0.p1 73 DFDFAANAIIYHSRDH 88
                                                     *****99966666543 PP

>> NODE_67496_length_520_cov_13.013423_g44256_i0.p1  type:complete len:82 gc:universal NODE_67496_length_520_cov_13.0134
   #    score  bias  c-Evalue  i-Evalue hmmfrom  hmm to    alifrom  ali to    envfrom  env to     acc
 ---   ------ ----- --------- --------- ------- -------    ------- -------    ------- -------    ----
   1 !   43.1   0.0   2.7e-14   8.1e-10       4      79 ..       1      76 [.       1      80 [. 0.84

  Alignments for each domain:
  == domain 1  score: 43.1 bits;  conditional E-value: 2.7e-14
                                    burpitideAlign  4 mkSffallAllsllLlastieARkePgeywksvvknqptpeaiealldskkkt..knesvvkD 64
                                                      m+    l+A+++l+L+  ++ ARk+P+e+w+s vk q +pe+++ +l + + t  k+e+ + +
  NODE_67496_length_520_cov_13.013423_g44256_i0.p1  1 MR--TYLFAFFALFLFLLVVDARKDPVEFWESSVKQQAMPETLRGRLAFPAATkeKGEESLAN 61
                                                      66..6799***************************************9876555588888889 PP

                                    burpitideAlign 65 levkpssfllvyqgn 79
                                                      l+v ++ f +   +n
  NODE_67496_length_520_cov_13.013423_g44256_i0.p1 62 LDVSEKRFGFDPNKN 76
                                                      988888766655555 PP

>> NODE_24830_length_1768_cov_7899.034218_g11474_i2.p1  type:complete len:377 gc:universal NODE_24830_length_1768_cov_78
   #    score  bias  c-Evalue  i-Evalue hmmfrom  hmm to    alifrom  ali to    envfrom  env to     acc
 ---   ------ ----- --------- --------- ------- -------    ------- -------    ------- -------    ----
   1 !   23.3   0.0     3e-08   0.00091       8      56 ..       6      52 ..       1      59 [. 0.84

  Alignments for each domain:
  == domain 1  score: 23.3 bits;  conditional E-value: 3e-08
                                       burpitideAlign  8 fallAllsllLlastieARkePgeywksvvknqptpeaiealldskkkt 56
                                                         + ++A+++l+L+as  +A+ +P+ yw+s+ +n+p+p+ai +ll+    +
  NODE_24830_length_1768_cov_7899.034218_g11474_i2.p1  6 LHIVAFFTLALVAS--HASLAPKQYWNSELPNTPMPKAISDLLQPDYAE 52
                                                         789*********98..89************************9655544 PP

>> NODE_18160_length_2126_cov_3323.002435_g10003_i0.p1  type:complete len:409 gc:universal NODE_18160_length_2126_cov_33
   #    score  bias  c-Evalue  i-Evalue hmmfrom  hmm to    alifrom  ali to    envfrom  env to     acc
 ---   ------ ----- --------- --------- ------- -------    ------- -------    ------- -------    ----
   1 ?   18.1   0.0   1.1e-06     0.033       4      53 ..      30      75 ..      12      85 .. 0.85
   2 ?   -2.1   0.0       1.6   4.7e+04     119     119 ..     236     236 ..     166     263 .. 0.56

  Alignments for each domain:
  == domain 1  score: 18.1 bits;  conditional E-value: 1.1e-06
                                       burpitideAlign  4 mkSffallAllsllLlastieARkePgeywksvvknqptpeaiealldsk 53
                                                         mk  f ++ +++l+L+as  ++   P+ yw+sv +n+p+p+ai +ll   
  NODE_18160_length_2126_cov_3323.002435_g10003_i0.p1 30 MK--FLIIVFFTLALVAS--HGALPPEQYWNSVLPNTPMPKAISDLLHPD 75
                                                         99..************98..78899********************99655 PP

  == domain 2  score: -2.1 bits;  conditional E-value: 1.6
                                       burpitideAlign 119 k 119
                                                          +
  NODE_18160_length_2126_cov_3323.002435_g10003_i0.p1 236 S 236
                                                          1 PP

>> NODE_21116_length_1959_cov_6655.980912_g11474_i0.p3  type:complete len:102 gc:universal NODE_21116_length_1959_cov_66
   #    score  bias  c-Evalue  i-Evalue hmmfrom  hmm to    alifrom  ali to    envfrom  env to     acc
 ---   ------ ----- --------- --------- ------- -------    ------- -------    ------- -------    ----
   1 ?   15.6   0.0   6.4e-06      0.19      22      50 ..       8      36 ..       1      38 [. 0.85
   2 ?    1.6   0.0      0.12   3.5e+03       1      28 [.      40      67 ..      40      80 .. 0.85

  Alignments for each domain:
  == domain 1  score: 15.6 bits;  conditional E-value: 6.4e-06
                                       burpitideAlign 22 tieARkePgeywksvvknqptpeaieall 50
                                                         + +A+ +P+ yw+s+ +n+p+p+ai +ll
  NODE_21116_length_1959_cov_6655.980912_g11474_i0.p3  8 ASHASLAPKQYWNSELPNTPMPKAISDLL 36
                                                         45899********************9997 PP

  == domain 2  score: 1.6 bits;  conditional E-value: 0.12
                                       burpitideAlign  1 melmkSffallAllsllLlastieARke 28
                                                         m++m  f+  l+l  l  l+++i++Rk 
  NODE_21116_length_1959_cov_6655.980912_g11474_i0.p3 40 MHVMLIFLQQLSLYHLYALSKIITSRKI 67
                                                         77788888999999************95 PP

>> NODE_105300_length_323_cov_1.560000_g82035_i0.p1  type:internal len:108 gc:universal NODE_105300_length_323_cov_1.560
   #    score  bias  c-Evalue  i-Evalue hmmfrom  hmm to    alifrom  ali to    envfrom  env to     acc
 ---   ------ ----- --------- --------- ------- -------    ------- -------    ------- -------    ----
   1 ?   18.2   0.3   1.1e-06     0.032     138     212 ..      15      93 ..       2     106 .. 0.56

  Alignments for each domain:
  == domain 1  score: 18.2 bits;  conditional E-value: 1.1e-06
                                    burpitideAlign 138 wyrgnkngqsedkss.sekkfvkdfepkPsqlllwyrgnkdgqsvdesgksf....vkdfe 193
                                                       +y g+k+ qs ++ s ++    kd  + Ps     y g+kd+qs  +s+ s      kd +
  NODE_105300_length_323_cov_1.560000_g82035_i0.p1  15 GYGGAKDTQSYSSPSsYGYGGAKDTQSYPSTSSYGYGGAKDTQS-YPSTSSYgyggAKDTQ 74 
                                                       55555555555444335555556666666666666666666666.3444444455555555 PP

                                    burpitideAlign 194 pkPssvlvwyrgnkngqse 212
                                                         Ps     y g+k+ qs 
  NODE_105300_length_323_cov_1.560000_g82035_i0.p1  75 SYPSTSSYGYGGAKDTQSY 93 
                                                       5566666666666666553 PP

>> NODE_55372_length_700_cov_29.834131_g32504_i0.p1  type:complete len:81 gc:universal NODE_55372_length_700_cov_29.8341
   #    score  bias  c-Evalue  i-Evalue hmmfrom  hmm to    alifrom  ali to    envfrom  env to     acc
 ---   ------ ----- --------- --------- ------- -------    ------- -------    ------- -------    ----
   1 ?   16.0   0.0   5.1e-06      0.15      37      93 ..       1      59 [.       1      70 [. 0.83

  Alignments for each domain:
  == domain 1  score: 16.0 bits;  conditional E-value: 5.1e-06
                                    burpitideAlign 37 vknqptpeaiealldskkkt...knesvvkDlevkpssfllvyqgnkdgqskdkeekadl 93
                                                      +k+qp+peai +l++ +      +++++vkD++   + +++ +++  ++++  ++++ +l
  NODE_55372_length_700_cov_29.834131_g32504_i0.p1  1 MKDQPMPEAINSLFQPNPTPlpdNEGKFVKDFDLGANAIIYHSRDHHNAEKFHNSGQ-GL 59
                                                      79***********987766577799*************9999999999988888777.44 PP

>> NODE_22927_length_1865_cov_7211.102121_g11474_i1.p1  type:complete len:367 gc:universal NODE_22927_length_1865_cov_72
   #    score  bias  c-Evalue  i-Evalue hmmfrom  hmm to    alifrom  ali to    envfrom  env to     acc
 ---   ------ ----- --------- --------- ------- -------    ------- -------    ------- -------    ----
   1 ?   14.3   0.0   1.6e-05      0.49      22      56 ..       8      42 ..       1      49 [. 0.78

  Alignments for each domain:
  == domain 1  score: 14.3 bits;  conditional E-value: 1.6e-05
                                       burpitideAlign 22 tieARkePgeywksvvknqptpeaiealldskkkt 56
                                                         + +A+ +P+ yw+s+ +n+p+p+ai +ll+    +
  NODE_22927_length_1865_cov_7211.102121_g11474_i1.p1  8 ASHASLAPKQYWNSELPNTPMPKAISDLLQPDYAE 42
                                                         45899***********************9655544 PP

>> NODE_168496_length_253_cov_1.733333_g145231_i0.p2  type:internal len:85 gc:universal NODE_168496_length_253_cov_1.733
   #    score  bias  c-Evalue  i-Evalue hmmfrom  hmm to    alifrom  ali to    envfrom  env to     acc
 ---   ------ ----- --------- --------- ------- -------    ------- -------    ------- -------    ----
   1 ?   13.3   0.1   3.2e-05      0.97       5      37 ..      38      71 ..      28      83 .. 0.80

  Alignments for each domain:
  == domain 1  score: 13.3 bits;  conditional E-value: 3.2e-05
                                     burpitideAlign  5 kSff.allAllsllLlastieARkePgeywksvv 37
                                                       kS++ +++ +l llL+++t++ Rke++e +    
  NODE_168496_length_253_cov_1.733333_g145231_i0.p2 38 KSTLrVFFTFLELLLTTCTNKTRKEDTEDFDYTS 71
                                                       555514566******************9886644 PP

>> NODE_177537_length_249_cov_1.659091_g154272_i0.p3  type:internal len:83 gc:universal NODE_177537_length_249_cov_1.659
   #    score  bias  c-Evalue  i-Evalue hmmfrom  hmm to    alifrom  ali to    envfrom  env to     acc
 ---   ------ ----- --------- --------- ------- -------    ------- -------    ------- -------    ----
   1 ?   11.9   0.0   8.8e-05       2.6      17      60 ..      13      57 ..      11      79 .. 0.86

  Alignments for each domain:
  == domain 1  score: 11.9 bits;  conditional E-value: 8.8e-05
                                     burpitideAlign 17 lLlastieARkePgeywksvvknqptpeaiealldskkkt.knes 60
                                                       lL  st + R++P+  ++   ++q+t ++++a l+s+++t ++++
  NODE_177537_length_249_cov_1.659091_g154272_i0.p3 13 LLCQSTLHHRRAPQHSLQFTLSHQFTLHQLRAPLSSHQSTlSHQR 57
                                                       7999*********************************99985443 PP


Internal pipeline statistics summary:
-------------------------------------
Query model(s):                            1  (312 nodes)
Target sequences:                     328127  (45561956 residues searched)
Passed MSV filter:                     10870  (0.0331274); expected 6562.5 (0.02)
Passed bias filter:                     5851  (0.0178315); expected 6562.5 (0.02)
Passed Vit filter:                       585  (0.00178285); expected 328.1 (0.001)
Passed Fwd filter:                        11  (3.35236e-05); expected 3.3 (1e-05)
Initial search space (Z):             328127  [actual number of targets]
Domain search space  (domZ):              11  [number of targets reported over threshold]
# CPU time: 1.21u 0.30s 00:00:01.51 Elapsed: 00:00:04.36
# Mc/sec: 3254.42
//
[ok]
