# Supplementary material for: Mining raw plant transcriptomic data for new cyclopeptide alkaloids
Source: Beilstein J Org Chem. 2024 Jul 11;20:1548–59. doi: 10.3762/bjoc.20.138 (PMC11250218; doi:10.3762/bjoc.20.138)
Supplement: File 4 — The split burpitide precursor peptide HMM and output from all 700 transcriptomes as a compressed archive. [file Beilstein_J_Org_Chem-20-1548-s004.zip › final/ERX11656585.pep.hmm]

# hmmsearch :: search profile(s) against a sequence database
# HMMER 3.3 (Nov 2019); http://hmmer.org/
# Copyright (C) 2019 Howard Hughes Medical Institute.
# Freely distributed under the BSD open source license.
# - - - - - - - - - - - - - - - - - - - - - - - - - - - - - - - - - - - -
# query HMM file:                  ../hmms/burpitide.hmm
# target sequence database:        ERX11656585.pep
# - - - - - - - - - - - - - - - - - - - - - - - - - - - - - - - - - - - -

Query:       burpitideAlign  [M=312]
Scores for complete sequences (score includes all domains):
   --- full sequence ---   --- best 1 domain ---    -#dom-
    E-value  score  bias    E-value  score  bias    exp  N  Sequence                                           Description
    ------- ------ -----    ------- ------ -----   ---- --  --------                                           -----------
  ------ inclusion threshold ------
      0.011   18.4   0.0      0.012   18.2   0.0    1.1  1  NODE_50957_length_345_cov_1.143382_g35384_i0.p1     type:internal len:115 gc:univers
       0.03   16.9   0.1      0.075   15.6   0.0    1.6  2  NODE_10736_length_2222_cov_2833.438809_g1818_i2.p1  type:5prime_partial len:298 gc:u
      0.036   16.6   0.0      0.059   15.9   0.0    1.2  1  NODE_25492_length_1212_cov_189.964881_g13742_i0.p1  type:5prime_partial len:300 gc:u
       0.56   12.7   0.7       0.66   12.5   0.7    1.1  1  NODE_68697_length_265_cov_1.843750_g53124_i0.p1     type:internal len:89 gc:universa


Domain annotation for each sequence (and alignments):
>> NODE_50957_length_345_cov_1.143382_g35384_i0.p1  type:internal len:115 gc:universal NODE_50957_length_345_cov_1.14338
   #    score  bias  c-Evalue  i-Evalue hmmfrom  hmm to    alifrom  ali to    envfrom  env to     acc
 ---   ------ ----- --------- --------- ------- -------    ------- -------    ------- -------    ----
   1 ?   18.2   0.0   3.7e-07     0.012       4      55 ..       5      56 ..       2      79 .. 0.90

  Alignments for each domain:
  == domain 1  score: 18.2 bits;  conditional E-value: 3.7e-07
                                   burpitideAlign  4 mkSffallAllsllLlastieARkePgeywksvvknqptpeaiealldskkk 55
                                                     m+ ++ ll++l++++   +  A  +++ yw sv +n p+p ai++l+ s+k 
  NODE_50957_length_345_cov_1.143382_g35384_i0.p1  5 MARSLFLLSFLLVAVAFGVSDADSSAEAYWRSVLPNSPMPSAIRDLIYSSKA 56
                                                     666788999999999999****************************988775 PP

>> NODE_10736_length_2222_cov_2833.438809_g1818_i2.p1  type:5prime_partial len:298 gc:universal NODE_10736_length_2222_c
   #    score  bias  c-Evalue  i-Evalue hmmfrom  hmm to    alifrom  ali to    envfrom  env to     acc
 ---   ------ ----- --------- --------- ------- -------    ------- -------    ------- -------    ----
   1 ?   15.6   0.0   2.4e-06     0.075       4      54 ..      18      68 ..       9      79 .. 0.89
   2 ?   -1.9   0.0      0.51   1.6e+04     219     219 ..     191     191 ..     121     221 .. 0.55

  Alignments for each domain:
  == domain 1  score: 15.6 bits;  conditional E-value: 2.4e-06
                                      burpitideAlign  4 mkSffallAllsllLlastieARkePgeywksvvknqptpeaiealldskk 54
                                                        m+ f+ ll+ll+++L+     A   ++ yw sv +n+p+p ai++l+ s++
  NODE_10736_length_2222_cov_2833.438809_g1818_i2.p1 18 MARFLLLLSLLLVTLVFGGSDAGSPAEVYWRSVLPNTPMPSAIRDLIYSSN 68
                                                        888999***9999999999999999999******************96654 PP

  == domain 2  score: -1.9 bits;  conditional E-value: 0.51
                                      burpitideAlign 219 f 219
                                                         +
  NODE_10736_length_2222_cov_2833.438809_g1818_i2.p1 191 V 191
                                                         1 PP

>> NODE_25492_length_1212_cov_189.964881_g13742_i0.p1  type:5prime_partial len:300 gc:universal NODE_25492_length_1212_c
   #    score  bias  c-Evalue  i-Evalue hmmfrom  hmm to    alifrom  ali to    envfrom  env to     acc
 ---   ------ ----- --------- --------- ------- -------    ------- -------    ------- -------    ----
   1 ?   15.9   0.0   1.9e-06     0.059       4      53 ..      16      65 ..      10      73 .. 0.90

  Alignments for each domain:
  == domain 1  score: 15.9 bits;  conditional E-value: 1.9e-06
                                      burpitideAlign  4 mkSffallAllsllLlastieARkePgeywksvvknqptpeaiealldsk 53
                                                        m+ f+  l++l+++L+  +  A  +++ yw+sv +n p+p ai++l+ s+
  NODE_25492_length_1212_cov_189.964881_g13742_i0.p1 16 MARFLLPLSFLLVALVFGVSDADSSAEVYWHSVLPNSPMPSAIRDLIYSS 65
                                                        666888899*************************************9665 PP

>> NODE_68697_length_265_cov_1.843750_g53124_i0.p1  type:internal len:89 gc:universal NODE_68697_length_265_cov_1.843750
   #    score  bias  c-Evalue  i-Evalue hmmfrom  hmm to    alifrom  ali to    envfrom  env to     acc
 ---   ------ ----- --------- --------- ------- -------    ------- -------    ------- -------    ----
   1 ?   12.5   0.7   2.1e-05      0.66      18      90 ..       6      78 ..       4      87 .. 0.58

  Alignments for each domain:
  == domain 1  score: 12.5 bits;  conditional E-value: 2.1e-05
                                   burpitideAlign 18 LlastieARkePgeywksvvknqptpeaiealldskkkt......knesvvkDlevkpssfllv 75
                                                     L++ t  ARk+P+e +k+++      +a+  ++++ + +      +  + vk++ ++ +     
  NODE_68697_length_265_cov_1.843750_g53124_i0.p1  6 LFSTTPIARKSPVETIKDAA------KAVDRTISNAAVKgiekgeEVAEAVKEATPNSTTEAKA 63
                                                     899***************99......34444433333222320025555566666555554444 PP

                                   burpitideAlign 76 yqgnkdgqskdkeek 90
                                                       ++  gq+k k+++
  NODE_68697_length_265_cov_1.843750_g53124_i0.p1 64 QANEAMGQAKAKAGE 78
                                                     444444566666555 PP


Internal pipeline statistics summary:
-------------------------------------
Query model(s):                            1  (312 nodes)
Target sequences:                     125553  (20617571 residues searched)
Passed MSV filter:                      4346  (0.0346149); expected 2511.1 (0.02)
Passed bias filter:                     2529  (0.0201429); expected 2511.1 (0.02)
Passed Vit filter:                       243  (0.00193544); expected 125.6 (0.001)
Passed Fwd filter:                         4  (3.18591e-05); expected 1.3 (1e-05)
Initial search space (Z):             125553  [actual number of targets]
Domain search space  (domZ):               4  [number of targets reported over threshold]
# CPU time: 0.61u 0.01s 00:00:00.62 Elapsed: 00:00:01.93
# Mc/sec: 3327.71
//
[ok]
