# Supplementary material for: Mining raw plant transcriptomic data for new cyclopeptide alkaloids
Source: Beilstein J Org Chem. 2024 Jul 11;20:1548–59. doi: 10.3762/bjoc.20.138 (PMC11250218; doi:10.3762/bjoc.20.138)
Supplement: File 4 — The split burpitide precursor peptide HMM and output from all 700 transcriptomes as a compressed archive. [file Beilstein_J_Org_Chem-20-1548-s004.zip › final/ERX11656596.pep.hmm]

# hmmsearch :: search profile(s) against a sequence database
# HMMER 3.3 (Nov 2019); http://hmmer.org/
# Copyright (C) 2019 Howard Hughes Medical Institute.
# Freely distributed under the BSD open source license.
# - - - - - - - - - - - - - - - - - - - - - - - - - - - - - - - - - - - -
# query HMM file:                  ../hmms/burpitide.hmm
# target sequence database:        ERX11656596.pep
# - - - - - - - - - - - - - - - - - - - - - - - - - - - - - - - - - - - -

Query:       burpitideAlign  [M=312]
Scores for complete sequences (score includes all domains):
   --- full sequence ---   --- best 1 domain ---    -#dom-
    E-value  score  bias    E-value  score  bias    exp  N  Sequence                                            Description
    ------- ------ -----    ------- ------ -----   ---- --  --------                                            -----------
  ------ inclusion threshold ------
       0.31   14.0   0.0       0.65   13.0   0.0    1.5  1  NODE_34223_length_1432_cov_640.428992_g11811_i2.p1   type:complete len:273 gc:univers
        1.5   11.8   0.0        2.6   11.0   0.0    1.3  1  NODE_39539_length_1214_cov_1023.893953_g20097_i0.p1  type:5prime_partial len:302 gc:u
        1.8   11.5   0.0          2   11.3   0.0    1.0  1  NODE_34569_length_1418_cov_41.103346_g1350_i2.p3     type:complete len:84 gc:universa


Domain annotation for each sequence (and alignments):
>> NODE_34223_length_1432_cov_640.428992_g11811_i2.p1  type:complete len:273 gc:universal NODE_34223_length_1432_cov_640
   #    score  bias  c-Evalue  i-Evalue hmmfrom  hmm to    alifrom  ali to    envfrom  env to     acc
 ---   ------ ----- --------- --------- ------- -------    ------- -------    ------- -------    ----
   1 ?   13.0   0.0   1.1e-05      0.65       8      54 ..       4      49 ..       1      64 [. 0.79

  Alignments for each domain:
  == domain 1  score: 13.0 bits;  conditional E-value: 1.1e-05
                                      burpitideAlign  8 fallAllsllLlastieARkePgeywksvvknqptpeaiealldskk 54
                                                        f ll++l+ + la  + A  ++++yw sv ++ p+p ai++l+ s+k
  NODE_34223_length_1432_cov_640.428992_g11811_i2.p1  4 FLLLSFLL-VGLALGVSADSSAEDYWRSVFPHSPMPSAIRDLIYSSK 49
                                                        55666555.33455778888999*******************97776 PP

>> NODE_39539_length_1214_cov_1023.893953_g20097_i0.p1  type:5prime_partial len:302 gc:universal NODE_39539_length_1214_
   #    score  bias  c-Evalue  i-Evalue hmmfrom  hmm to    alifrom  ali to    envfrom  env to     acc
 ---   ------ ----- --------- --------- ------- -------    ------- -------    ------- -------    ----
   1 ?   11.0   0.0   4.5e-05       2.6       4      56 ..      18      69 ..      11      79 .. 0.77

  Alignments for each domain:
  == domain 1  score: 11.0 bits;  conditional E-value: 4.5e-05
                                       burpitideAlign  4 mkSffallAllsllL.lastieARkePgeywksvvknqptpeaiealldskkkt 56
                                                         m+ f+ ll++++++L l+  + ++  ++ yw sv ++ p+p ai++l+ s++k 
  NODE_39539_length_1214_cov_1023.893953_g20097_i0.p1 18 MARFLILLSFFLVALaLGGSADSS--AEAYWRSVFPHSPIPGAIRDLIYSNNKA 69
                                                         777999999776554144445554..556******************9887775 PP

>> NODE_34569_length_1418_cov_41.103346_g1350_i2.p3  type:complete len:84 gc:universal NODE_34569_length_1418_cov_41.103
   #    score  bias  c-Evalue  i-Evalue hmmfrom  hmm to    alifrom  ali to    envfrom  env to     acc
 ---   ------ ----- --------- --------- ------- -------    ------- -------    ------- -------    ----
   1 ?   11.3   0.0   3.6e-05         2     144     197 ..      24      78 ..      18      82 .. 0.75

  Alignments for each domain:
  == domain 1  score: 11.3 bits;  conditional E-value: 3.6e-05
                                    burpitideAlign 144 ngqsedksssekkfvkdfepkPsqlllwyrgnk.dgqsvdesgksfvkdfepkPs 197
                                                       n++s+ +s + +  +k f + P   ++ yr  +  g+s ++ g+ f+kdf+ +P+
  NODE_34569_length_1418_cov_41.103346_g1350_i2.p3  24 NDESMCDSCYARLGTKLFVMYPDNTVVCYRCYRnQGESTSTNGRNFKKDFSFRPG 78 
                                                       6666666666556667788889999999988886789999999999999999996 PP


Internal pipeline statistics summary:
-------------------------------------
Query model(s):                            1  (312 nodes)
Target sequences:                     171771  (30019183 residues searched)
Passed MSV filter:                      6299  (0.0366709); expected 3435.4 (0.02)
Passed bias filter:                     3653  (0.0212667); expected 3435.4 (0.02)
Passed Vit filter:                       367  (0.00213657); expected 171.8 (0.001)
Passed Fwd filter:                         3  (1.74651e-05); expected 1.7 (1e-05)
Initial search space (Z):             171771  [actual number of targets]
Domain search space  (domZ):               3  [number of targets reported over threshold]
# CPU time: 0.56u 0.06s 00:00:00.62 Elapsed: 00:00:02.78
# Mc/sec: 3363.26
//
[ok]
