# Supplementary material for: Mining raw plant transcriptomic data for new cyclopeptide alkaloids
Source: Beilstein J Org Chem. 2024 Jul 11;20:1548–59. doi: 10.3762/bjoc.20.138 (PMC11250218; doi:10.3762/bjoc.20.138)
Supplement: File 4 — The split burpitide precursor peptide HMM and output from all 700 transcriptomes as a compressed archive. [file Beilstein_J_Org_Chem-20-1548-s004.zip › final/ERX11698112.pep.hmm]

# hmmsearch :: search profile(s) against a sequence database
# HMMER 3.3 (Nov 2019); http://hmmer.org/
# Copyright (C) 2019 Howard Hughes Medical Institute.
# Freely distributed under the BSD open source license.
# - - - - - - - - - - - - - - - - - - - - - - - - - - - - - - - - - - - -
# query HMM file:                  ../hmms/burpitide.hmm
# target sequence database:        ERX11698112.pep
# - - - - - - - - - - - - - - - - - - - - - - - - - - - - - - - - - - - -

Query:       burpitideAlign  [M=312]
Scores for complete sequences (score includes all domains):
   --- full sequence ---   --- best 1 domain ---    -#dom-
    E-value  score  bias    E-value  score  bias    exp  N  Sequence                                        Description
    ------- ------ -----    ------- ------ -----   ---- --  --------                                        -----------
    0.00034   22.9   0.0    0.00054   22.2   0.0    1.2  1  NODE_4912_length_1865_cov_17.523678_g4186_i0.p1  type:5prime_partial len:542 gc:u
  ------ inclusion threshold ------
       0.51   12.5   0.0       0.51   12.5   0.0    1.1  1  NODE_11117_length_1175_cov_4.558615_g9430_i0.p1  type:complete len:119 gc:univers


Domain annotation for each sequence (and alignments):
>> NODE_4912_length_1865_cov_17.523678_g4186_i0.p1  type:5prime_partial len:542 gc:universal NODE_4912_length_1865_cov_1
   #    score  bias  c-Evalue  i-Evalue hmmfrom  hmm to    alifrom  ali to    envfrom  env to     acc
 ---   ------ ----- --------- --------- ------- -------    ------- -------    ------- -------    ----
   1 !   22.2   0.0   1.2e-08   0.00054      10      54 ..      42      86 ..      34      93 .. 0.88

  Alignments for each domain:
  == domain 1  score: 22.2 bits;  conditional E-value: 1.2e-08
                                   burpitideAlign 10 llAllsllLlastieARkePgeywksvvknqptpeaiealldskk 54
                                                     +l +l+++ ++s ++A ++P+ ywks+ +n+p+p ++ +ll++++
  NODE_4912_length_1865_cov_17.523678_g4186_i0.p1 42 ILGFLLIASVGSHAHAARAPEQYWKSALPNTPMPSSLSQLLNNQA 86
                                                     678999999999****************************98775 PP

>> NODE_11117_length_1175_cov_4.558615_g9430_i0.p1  type:complete len:119 gc:universal NODE_11117_length_1175_cov_4.5586
   #    score  bias  c-Evalue  i-Evalue hmmfrom  hmm to    alifrom  ali to    envfrom  env to     acc
 ---   ------ ----- --------- --------- ------- -------    ------- -------    ------- -------    ----
   1 ?   12.5   0.0   1.1e-05      0.51      92     126 ..      44      78 ..      14     102 .. 0.78

  Alignments for each domain:
  == domain 1  score: 12.5 bits;  conditional E-value: 1.1e-05
                                   burpitideAlign  92 dlkkdfeikpsqlllwyyhnkndeskskeessfvk 126
                                                      +++++ ++++ q+llwy++n+++ + +  + + ++
  NODE_11117_length_1175_cov_4.558615_g9430_i0.p1  44 SNEDACKVARRQILLWYKNNNDGANSDGGSEPTMN 78 
                                                      67888999999*****9999999988877776665 PP


Internal pipeline statistics summary:
-------------------------------------
Query model(s):                            1  (312 nodes)
Target sequences:                      94143  (15209708 residues searched)
Passed MSV filter:                      1954  (0.0207557); expected 1882.9 (0.02)
Passed bias filter:                     1273  (0.013522); expected 1882.9 (0.02)
Passed Vit filter:                        97  (0.00103035); expected 94.1 (0.001)
Passed Fwd filter:                         2  (2.12443e-05); expected 0.9 (1e-05)
Initial search space (Z):              94143  [actual number of targets]
Domain search space  (domZ):               2  [number of targets reported over threshold]
# CPU time: 0.28u 0.01s 00:00:00.29 Elapsed: 00:00:01.41
# Mc/sec: 3351.18
//
[ok]
