# Supplementary material for: Mining raw plant transcriptomic data for new cyclopeptide alkaloids
Source: Beilstein J Org Chem. 2024 Jul 11;20:1548–59. doi: 10.3762/bjoc.20.138 (PMC11250218; doi:10.3762/bjoc.20.138)
Supplement: File 4 — The split burpitide precursor peptide HMM and output from all 700 transcriptomes as a compressed archive. [file Beilstein_J_Org_Chem-20-1548-s004.zip › final/ERX11733270.pep.hmm]

# hmmsearch :: search profile(s) against a sequence database
# HMMER 3.3 (Nov 2019); http://hmmer.org/
# Copyright (C) 2019 Howard Hughes Medical Institute.
# Freely distributed under the BSD open source license.
# - - - - - - - - - - - - - - - - - - - - - - - - - - - - - - - - - - - -
# query HMM file:                  ../hmms/burpitide.hmm
# target sequence database:        ERX11733270.pep
# - - - - - - - - - - - - - - - - - - - - - - - - - - - - - - - - - - - -

Query:       burpitideAlign  [M=312]
Scores for complete sequences (score includes all domains):
   --- full sequence ---   --- best 1 domain ---    -#dom-
    E-value  score  bias    E-value  score  bias    exp  N  Sequence                                           Description
    ------- ------ -----    ------- ------ -----   ---- --  --------                                           -----------
    5.4e-09   38.4   0.0    5.6e-09   38.3   0.0    1.0  1  NODE_30495_length_594_cov_4.387716_g25019_i0.p1     type:complete len:94 gc:universa
      1e-06   30.9   0.0    1.1e-06   30.7   0.0    1.1  1  NODE_39147_length_413_cov_1.344118_g33631_i0.p1     type:5prime_partial len:95 gc:un
      7e-06   28.1   0.0    8.7e-05   24.6   0.0    2.0  1  NODE_26690_length_731_cov_2.765957_g21389_i0.p1     type:complete len:104 gc:univers
     0.0014   20.6   0.0     0.0027   19.7   0.0    1.4  1  NODE_12779_length_1545_cov_197.278533_g10098_i0.p1  type:complete len:405 gc:univers
  ------ inclusion threshold ------
      0.089   14.7   0.0      0.092   14.6   0.0    1.0  1  NODE_1077_length_3733_cov_16.586885_g780_i1.p3      type:complete len:77 gc:universa
      0.089   14.7   0.0      0.092   14.6   0.0    1.0  1  NODE_966_length_3830_cov_15.943572_g780_i0.p4       type:complete len:77 gc:universa
       0.24   13.2   0.0       0.52   12.2   0.0    1.5  1  NODE_14643_length_1403_cov_361.147368_g11510_i0.p1  type:complete len:297 gc:univers
       0.34   12.8   0.0       0.38   12.6   0.0    1.0  1  NODE_60072_length_263_cov_3.284211_g54555_i0.p1     type:internal len:88 gc:universa


Domain annotation for each sequence (and alignments):
>> NODE_30495_length_594_cov_4.387716_g25019_i0.p1  type:complete len:94 gc:universal NODE_30495_length_594_cov_4.387716
   #    score  bias  c-Evalue  i-Evalue hmmfrom  hmm to    alifrom  ali to    envfrom  env to     acc
 ---   ------ ----- --------- --------- ------- -------    ------- -------    ------- -------    ----
   1 !   38.3   0.0   5.7e-13   5.6e-09       4      78 ..       1      72 [.       1      91 [. 0.90

  Alignments for each domain:
  == domain 1  score: 38.3 bits;  conditional E-value: 5.7e-13
                                   burpitideAlign  4 mkSffallAllsllLlastieARkePgeywksvvknqptpeaiealldskkktknesvvkDlev 67
                                                     m+S+ +++ l s+lL+a   e+  +P  ywks +k q++p+ ++++l     ++   + kD++ 
  NODE_30495_length_594_cov_4.387716_g25019_i0.p1  1 MRSLSTFFLLISVLLFADMGEGISDPAGYWKSMMKGQEMPKGLKEAL---IHDDVAHFTKDFDT 61
                                                     9*********************************************8...56677899****** PP

                                   burpitideAlign 68 kpssfllvyqg 78
                                                     +p+ +++ +++
  NODE_30495_length_594_cov_4.387716_g25019_i0.p1 62 RPNAIIYHSHN 72
                                                     ****7777764 PP

>> NODE_39147_length_413_cov_1.344118_g33631_i0.p1  type:5prime_partial len:95 gc:universal NODE_39147_length_413_cov_1.
   #    score  bias  c-Evalue  i-Evalue hmmfrom  hmm to    alifrom  ali to    envfrom  env to     acc
 ---   ------ ----- --------- --------- ------- -------    ------- -------    ------- -------    ----
   1 !   30.7   0.0   1.2e-10   1.1e-06       3      78 ..      14      91 ..      12      94 .. 0.83

  Alignments for each domain:
  == domain 1  score: 30.7 bits;  conditional E-value: 1.2e-10
                                   burpitideAlign  3 lmkSffallA.llsllLlastieARkeP...geywksvvknqptpeaiealldskkktknesvv 62
                                                     + + +++l+  l+s+lL+++  e+R      + ywk+ +kn+p+pe i++ll +  +t  e+++
  NODE_39147_length_413_cov_1.344118_g33631_i0.p1 14 QQRYLVVLFFiLFSFLLFVNLSEGRSGGgvaEQYWKKMMKNEPLPEPIKELLYNPFRTGDERFI 77
                                                     555455555569*************9866669**************************99**** PP

                                   burpitideAlign 63 kDlevkpssfllvyqg 78
                                                     + ++   +s +++y++
  NODE_39147_length_413_cov_1.344118_g33631_i0.p1 78 QSFD--TKSVVIIYHN 91
                                                     *999..6677777774 PP

>> NODE_26690_length_731_cov_2.765957_g21389_i0.p1  type:complete len:104 gc:universal NODE_26690_length_731_cov_2.76595
   #    score  bias  c-Evalue  i-Evalue hmmfrom  hmm to    alifrom  ali to    envfrom  env to     acc
 ---   ------ ----- --------- --------- ------- -------    ------- -------    ------- -------    ----
   1 !   24.6   0.0   8.9e-09   8.7e-05       9      50 ..       5      46 ..       1     101 [. 0.79

  Alignments for each domain:
  == domain 1  score: 24.6 bits;  conditional E-value: 8.9e-09
                                   burpitideAlign  9 allAllsllLlastieARkePgeywksvvknqptpeaieall 50
                                                     +++ +lsl+Ll     + k+P+ yw++++k +p+p++i++l+
  NODE_26690_length_731_cov_2.765957_g21389_i0.p1  5 SFFFILSLVLLFINFGGAKDPVQYWNKIMKGEPMPKTIQELF 46
                                                     455555666666667899*********************996 PP

>> NODE_12779_length_1545_cov_197.278533_g10098_i0.p1  type:complete len:405 gc:universal NODE_12779_length_1545_cov_197
   #    score  bias  c-Evalue  i-Evalue hmmfrom  hmm to    alifrom  ali to    envfrom  env to     acc
 ---   ------ ----- --------- --------- ------- -------    ------- -------    ------- -------    ----
   1 !   19.7   0.0   2.7e-07    0.0027       4      53 ..       1      49 [.       1      62 [. 0.77

  Alignments for each domain:
  == domain 1  score: 19.7 bits;  conditional E-value: 2.7e-07
                                      burpitideAlign  4 mkS.ffallAllsllLlastieARkePgeywksvvknqptpeaiealldsk 53
                                                        mkS ++ +++++sll +  + +A+ +P+ yw+sv +n+ +p+ai++l++ +
  NODE_12779_length_1545_cov_197.278533_g10098_i0.p1  1 MKSqLLPIISIFSLLFV--ASHASLSPEAYWNSVLPNTVMPKAIKDLINPE 49
                                                        66623458889995555..5699************************9544 PP

>> NODE_1077_length_3733_cov_16.586885_g780_i1.p3  type:complete len:77 gc:universal NODE_1077_length_3733_cov_16.586885
   #    score  bias  c-Evalue  i-Evalue hmmfrom  hmm to    alifrom  ali to    envfrom  env to     acc
 ---   ------ ----- --------- --------- ------- -------    ------- -------    ------- -------    ----
   1 ?   14.6   0.0   9.5e-06     0.092     111     148 ..      23      64 ..      16      76 .. 0.50

  Alignments for each domain:
  == domain 1  score: 14.6 bits;  conditional E-value: 9.5e-06
                                  burpitideAlign 111 nkndeskskees.....sfvkdfevkPssllvwyrgnkngqse 148
                                                     n+n esk + ++     s+vk f  kP  + v+y+++  +  +
  NODE_1077_length_3733_cov_16.586885_g780_i1.p3  23 NQNTESKLETTTpdaklSIVKAFTRKPTAFPVIYHHKAKQ-RK 64 
                                                     3344443333335555555555555555555555555222.22 PP

>> NODE_966_length_3830_cov_15.943572_g780_i0.p4  type:complete len:77 gc:universal NODE_966_length_3830_cov_15.943572_g
   #    score  bias  c-Evalue  i-Evalue hmmfrom  hmm to    alifrom  ali to    envfrom  env to     acc
 ---   ------ ----- --------- --------- ------- -------    ------- -------    ------- -------    ----
   1 ?   14.6   0.0   9.5e-06     0.092     111     148 ..      23      64 ..      16      76 .. 0.50

  Alignments for each domain:
  == domain 1  score: 14.6 bits;  conditional E-value: 9.5e-06
                                 burpitideAlign 111 nkndeskskees.....sfvkdfevkPssllvwyrgnkngqse 148
                                                    n+n esk + ++     s+vk f  kP  + v+y+++  +  +
  NODE_966_length_3830_cov_15.943572_g780_i0.p4  23 NQNTESKLETTTpdaklSIVKAFTRKPTAFPVIYHHKAKQ-RK 64 
                                                    3344443333335555555555555555555555555222.22 PP

>> NODE_14643_length_1403_cov_361.147368_g11510_i0.p1  type:complete len:297 gc:universal NODE_14643_length_1403_cov_361
   #    score  bias  c-Evalue  i-Evalue hmmfrom  hmm to    alifrom  ali to    envfrom  env to     acc
 ---   ------ ----- --------- --------- ------- -------    ------- -------    ------- -------    ----
   1 ?   12.2   0.0   5.3e-05      0.52      11      50 ..       9      46 ..       1      56 [. 0.81

  Alignments for each domain:
  == domain 1  score: 12.2 bits;  conditional E-value: 5.3e-05
                                      burpitideAlign 11 lAllsllLlastieARkePgeywksvvknqptpeaieall 50
                                                        +++ s  Ll  + +A+ +P+ yw+ v +n+ +p+a+++l+
  NODE_14643_length_1403_cov_361.147368_g11510_i0.p1  9 ISIIS--LLFVASHASLSPEAYWNLVLPNTVMPKAVKDLI 46
                                                        44444..5556779************************98 PP

>> NODE_60072_length_263_cov_3.284211_g54555_i0.p1  type:internal len:88 gc:universal NODE_60072_length_263_cov_3.284211
   #    score  bias  c-Evalue  i-Evalue hmmfrom  hmm to    alifrom  ali to    envfrom  env to     acc
 ---   ------ ----- --------- --------- ------- -------    ------- -------    ------- -------    ----
   1 ?   12.6   0.0   3.9e-05      0.38      90     139 ..      29      79 ..      11      83 .. 0.82

  Alignments for each domain:
  == domain 1  score: 12.6 bits;  conditional E-value: 3.9e-05
                                   burpitideAlign  90 k.adlkkdfeikpsqlllwyyhnkndeskskeessfvkdfevkPssllvwy 139
                                                      + a   k+ ++ p+++ lw + +k +  ++++++ + k++e  P s+ +w+
  NODE_60072_length_263_cov_3.284211_g54555_i0.p1  29 AkAVIAKGVKLIPNSVKLWLEAAKLERDEENKSRVLRKGLEHIPDSVRLWK 79 
                                                      333678999999************9999999999888****9999999998 PP


Internal pipeline statistics summary:
-------------------------------------
Query model(s):                            1  (312 nodes)
Target sequences:                      77975  (15454421 residues searched)
Passed MSV filter:                      3710  (0.0475794); expected 1559.5 (0.02)
Passed bias filter:                     1811  (0.0232254); expected 1559.5 (0.02)
Passed Vit filter:                       178  (0.00228278); expected 78.0 (0.001)
Passed Fwd filter:                         8  (0.000102597); expected 0.8 (1e-05)
Initial search space (Z):              77975  [actual number of targets]
Domain search space  (domZ):               8  [number of targets reported over threshold]
# CPU time: 0.28u 0.04s 00:00:00.32 Elapsed: 00:00:01.35
# Mc/sec: 3568.36
//
[ok]
