# Supplementary material for: Mining raw plant transcriptomic data for new cyclopeptide alkaloids
Source: Beilstein J Org Chem. 2024 Jul 11;20:1548–59. doi: 10.3762/bjoc.20.138 (PMC11250218; doi:10.3762/bjoc.20.138)
Supplement: File 4 — The split burpitide precursor peptide HMM and output from all 700 transcriptomes as a compressed archive. [file Beilstein_J_Org_Chem-20-1548-s004.zip › final/ERX1484569.pep.hmm]

# hmmsearch :: search profile(s) against a sequence database
# HMMER 3.3 (Nov 2019); http://hmmer.org/
# Copyright (C) 2019 Howard Hughes Medical Institute.
# Freely distributed under the BSD open source license.
# - - - - - - - - - - - - - - - - - - - - - - - - - - - - - - - - - - - -
# query HMM file:                  ../hmms/burpitide.hmm
# target sequence database:        ERX1484569.pep
# - - - - - - - - - - - - - - - - - - - - - - - - - - - - - - - - - - - -

Query:       burpitideAlign  [M=312]
Scores for complete sequences (score includes all domains):
   --- full sequence ---   --- best 1 domain ---    -#dom-
    E-value  score  bias    E-value  score  bias    exp  N  Sequence                                           Description
    ------- ------ -----    ------- ------ -----   ---- --  --------                                           -----------
     0.0037   19.6   0.0     0.0044   19.4   0.0    1.0  1  NODE_52680_length_337_cov_7.340278_g42260_i0.p1     type:3prime_partial len:93 gc:un
  ------ inclusion threshold ------
       0.27   13.5   0.1       0.71   12.1   0.0    1.6  2  NODE_17421_length_1340_cov_4656.582494_g5209_i1.p1  type:complete len:316 gc:univers


Domain annotation for each sequence (and alignments):
>> NODE_52680_length_337_cov_7.340278_g42260_i0.p1  type:3prime_partial len:93 gc:universal NODE_52680_length_337_cov_7.
   #    score  bias  c-Evalue  i-Evalue hmmfrom  hmm to    alifrom  ali to    envfrom  env to     acc
 ---   ------ ----- --------- --------- ------- -------    ------- -------    ------- -------    ----
   1 !   19.4   0.0   8.3e-08    0.0044      12      51 ..       7      46 ..       2      57 .. 0.83

  Alignments for each domain:
  == domain 1  score: 19.4 bits;  conditional E-value: 8.3e-08
                                   burpitideAlign 12 AllsllLlastieARkePgeywksvvknqptpeaiealld 51
                                                      l+ llL a + +A  +P+ yw+sv +n+p+p+ai + l+
  NODE_52680_length_337_cov_7.340278_g42260_i0.p1  7 LLSFLLLAAAVGHAALSPQLYWHSVLPNTPMPKAISNILS 46
                                                     345556777799***********************99885 PP

>> NODE_17421_length_1340_cov_4656.582494_g5209_i1.p1  type:complete len:316 gc:universal NODE_17421_length_1340_cov_465
   #    score  bias  c-Evalue  i-Evalue hmmfrom  hmm to    alifrom  ali to    envfrom  env to     acc
 ---   ------ ----- --------- --------- ------- -------    ------- -------    ------- -------    ----
   1 ?   12.1   0.0   1.3e-05      0.71       3      48 ..      21      64 ..      12      68 .. 0.84
   2 ?   -2.8   0.0      0.47   2.5e+04     258     268 ..     227     237 ..     199     265 .. 0.62

  Alignments for each domain:
  == domain 1  score: 12.1 bits;  conditional E-value: 1.3e-05
                                      burpitideAlign  3 lmkSffallAllsllLlastieARkePgeywksvvknqptpeaiea 48
                                                        +m+ f+++l++++  L +++ +A   ++ yw+sv +n+p+p ai +
  NODE_17421_length_1340_cov_4656.582494_g5209_i1.p1 21 SMARFLVFLSFFL--LAVEACHAALPADVYWNSVLPNTPMPRAIHD 64
                                                        4777888888887..67778888889999************99976 PP

  == domain 2  score: -2.8 bits;  conditional E-value: 0.47
                                      burpitideAlign 258 vdPssqlllyr 268
                                                          +Pss++++ +
  NODE_17421_length_1340_cov_4656.582494_g5209_i1.p1 227 KQPSSKVVICH 237
                                                         22333333222 PP


Internal pipeline statistics summary:
-------------------------------------
Query model(s):                            1  (312 nodes)
Target sequences:                     105730  (17592398 residues searched)
Passed MSV filter:                      4188  (0.0396103); expected 2114.6 (0.02)
Passed bias filter:                     2651  (0.0250733); expected 2114.6 (0.02)
Passed Vit filter:                       345  (0.00326303); expected 105.7 (0.001)
Passed Fwd filter:                         2  (1.89161e-05); expected 1.1 (1e-05)
Initial search space (Z):             105730  [actual number of targets]
Domain search space  (domZ):               2  [number of targets reported over threshold]
# CPU time: 0.53u 0.01s 00:00:00.54 Elapsed: 00:00:01.65
# Mc/sec: 3322.01
//
[ok]
