# Supplementary material for: Mining raw plant transcriptomic data for new cyclopeptide alkaloids
Source: Beilstein J Org Chem. 2024 Jul 11;20:1548–59. doi: 10.3762/bjoc.20.138 (PMC11250218; doi:10.3762/bjoc.20.138)
Supplement: File 4 — The split burpitide precursor peptide HMM and output from all 700 transcriptomes as a compressed archive. [file Beilstein_J_Org_Chem-20-1548-s004.zip › final/ERX2099247.pep.hmm]

# hmmsearch :: search profile(s) against a sequence database
# HMMER 3.3 (Nov 2019); http://hmmer.org/
# Copyright (C) 2019 Howard Hughes Medical Institute.
# Freely distributed under the BSD open source license.
# - - - - - - - - - - - - - - - - - - - - - - - - - - - - - - - - - - - -
# query HMM file:                  ../hmms/burpitide.hmm
# target sequence database:        ERX2099247.pep
# - - - - - - - - - - - - - - - - - - - - - - - - - - - - - - - - - - - -

Query:       burpitideAlign  [M=312]
Scores for complete sequences (score includes all domains):
   --- full sequence ---   --- best 1 domain ---    -#dom-
    E-value  score  bias    E-value  score  bias    exp  N  Sequence                                          Description
    ------- ------ -----    ------- ------ -----   ---- --  --------                                          -----------
    1.6e-20   76.4   1.5    6.3e-20   74.4   1.5    1.8  1  NODE_28211_length_741_cov_31.859773_g17255_i0.p1   type:5prime_partial len:184 gc:u
      1e-14   57.3   0.0    3.8e-14   55.4   0.0    1.7  1  NODE_24706_length_857_cov_12.481752_g14919_i0.p1   type:complete len:117 gc:univers
    0.00011   24.4   0.0    0.00018   23.6   0.0    1.3  1  NODE_2197_length_2528_cov_423.591256_g1528_i0.p1   type:3prime_partial len:336 gc:u
    0.00016   23.8   0.0    0.00026   23.1   0.0    1.3  1  NODE_15350_length_1230_cov_743.812552_g1528_i1.p1  type:3prime_partial len:336 gc:u


Domain annotation for each sequence (and alignments):
>> NODE_28211_length_741_cov_31.859773_g17255_i0.p1  type:5prime_partial len:184 gc:universal NODE_28211_length_741_cov_
   #    score  bias  c-Evalue  i-Evalue hmmfrom  hmm to    alifrom  ali to    envfrom  env to     acc
 ---   ------ ----- --------- --------- ------- -------    ------- -------    ------- -------    ----
   1 !   74.4   1.5     3e-24   6.3e-20       2     173 ..      14     176 ..      12     183 .. 0.49

  Alignments for each domain:
  == domain 1  score: 74.4 bits;  conditional E-value: 3e-24
                                    burpitideAlign   2 elmkSffallAllsllLlastieARkePgeywksvvknqptpeaiealldsk......... 53 
                                                       + mk +f l+ l+++lL+   + ARk+Pgeywk+++k+qp+peai+ l+ s+         
  NODE_28211_length_741_cov_31.859773_g17255_i0.p1  14 QEMK-SFLLFTLFLVLLV-GKTNARKDPGEYWKDIMKDQPMPEAIRGLIRSNsvqsaldek 72 
                                                       56**.5666667774555.55679*****************88877776433110110000 PP

                                    burpitideAlign  54 kkt.knesvvkDl.evkpssfllvyqgnkdgqskdkeekadlkkdfeikpsqlllwyyhnk 112
                                                        k    +++v+ + +++p s +++y +++   + +k+      +  ++kp++ l +y +++
  NODE_28211_length_741_cov_31.859773_g17255_i0.p1  73 RKFpTSQETVNKVkSFRPESGFWIYDEDNG-LKEEKS------FRRDLKPGSSLRIYDDDN 126
                                                       333433444444413455555555544433.222222......234566666655554322 PP

                                    burpitideAlign 113 ndeskskeessfvkdfev.kPssllvwyrgnkngqsedksssekkfvkdfepkPsqlllwy 172
                                                             kee++fvkd+++ k +s l+   +  +g +      ek+fvk  + kP   ++ y
  NODE_28211_length_741_cov_31.859773_g17255_i0.p1 127 ----GLKEEKPFVKDLKPvKSGSSLWVDDNDNDGLK------EKPFVK--DLKPGASVWTY 175
                                                       ....22334456666666333333333333222222......234555..45555555544 PP

                                    burpitideAlign 173 r 173
                                                       +
  NODE_28211_length_741_cov_31.859773_g17255_i0.p1 176 E 176
                                                       4 PP

>> NODE_24706_length_857_cov_12.481752_g14919_i0.p1  type:complete len:117 gc:universal NODE_24706_length_857_cov_12.481
   #    score  bias  c-Evalue  i-Evalue hmmfrom  hmm to    alifrom  ali to    envfrom  env to     acc
 ---   ------ ----- --------- --------- ------- -------    ------- -------    ------- -------    ----
   1 !   55.4   0.0   1.8e-18   3.8e-14       4     122 ..       1     101 [.       1     113 [. 0.79

  Alignments for each domain:
  == domain 1  score: 55.4 bits;  conditional E-value: 1.8e-18
                                    burpitideAlign   4 mkSffallAllsllLlastieARkePgeywksvvknqptpeaiealldskkktknesvvkD 64 
                                                       m S  a++ ++s+lL+a +i AR++Pgeywk+v+++qp+peai+ l+              
  NODE_24706_length_857_cov_12.481752_g14919_i0.p1   1 MESAYAVFIAFSVLLFAGIINARNSPGEYWKAVMNDQPMPEAIKGLI-------------- 47 
                                                       5566666666777*********************************6.............. PP

                                    burpitideAlign  65 levkpssfllvyqgnkdgqskdkeek.adlkkdfeikpsqlllwyyhnkndeskskees 122
                                                        + +p    +++ +n+ + + +k +k   +  +fe +p+ +  +y+  + ++ k++++ 
  NODE_24706_length_857_cov_12.481752_g14919_i0.p1  48 -NQDPA--TVLSDENEGCHKSSKMKKgDWFVREFETRPNVI--IYHRHEEPKRKTHKKE 101
                                                       .33444..488999****99999999779*********998..6666666666655544 PP

>> NODE_2197_length_2528_cov_423.591256_g1528_i0.p1  type:3prime_partial len:336 gc:universal NODE_2197_length_2528_cov_
   #    score  bias  c-Evalue  i-Evalue hmmfrom  hmm to    alifrom  ali to    envfrom  env to     acc
 ---   ------ ----- --------- --------- ------- -------    ------- -------    ------- -------    ----
   1 !   23.6   0.0   8.8e-09   0.00018       9      57 ..       7      55 ..       2      62 .. 0.87

  Alignments for each domain:
  == domain 1  score: 23.6 bits;  conditional E-value: 8.8e-09
                                    burpitideAlign  9 allAllsllLlastieARkePgeywksvvknqptpeaiealldskkktk 57
                                                       ++ +lsl+L+a + +A  +P+ ywk+v +n+p+p+a+ +ll +   ++
  NODE_2197_length_2528_cov_423.591256_g1528_i0.p1  7 PIFTFLSLALVAIASQAVLSPEAYWKKVLPNTPMPKAVTELLHNDWTEE 55
                                                      5789*************************************98876663 PP

>> NODE_15350_length_1230_cov_743.812552_g1528_i1.p1  type:3prime_partial len:336 gc:universal NODE_15350_length_1230_co
   #    score  bias  c-Evalue  i-Evalue hmmfrom  hmm to    alifrom  ali to    envfrom  env to     acc
 ---   ------ ----- --------- --------- ------- -------    ------- -------    ------- -------    ----
   1 !   23.1   0.0   1.2e-08   0.00026       8      57 ..       6      55 ..       1      62 [. 0.87

  Alignments for each domain:
  == domain 1  score: 23.1 bits;  conditional E-value: 1.2e-08
                                     burpitideAlign  8 fallAllsllLlastieARkePgeywksvvknqptpeaiealldskkktk 57
                                                       + ++A+l+l+L+  + +A  +P+ ywk+v +n+p+p+a+ +ll +   ++
  NODE_15350_length_1230_cov_743.812552_g1528_i1.p1  6 LPIFAFLTLALVPIASQAVLSPEAYWKKVLPNTPMPKAVTELLHNDWTEE 55
                                                       669***************************************98876663 PP


Internal pipeline statistics summary:
-------------------------------------
Query model(s):                            1  (312 nodes)
Target sequences:                      84198  (16611422 residues searched)
Passed MSV filter:                      3712  (0.0440866); expected 1684.0 (0.02)
Passed bias filter:                     1892  (0.0224708); expected 1684.0 (0.02)
Passed Vit filter:                       170  (0.00201905); expected 84.2 (0.001)
Passed Fwd filter:                         4  (4.75071e-05); expected 0.8 (1e-05)
Initial search space (Z):              84198  [actual number of targets]
Domain search space  (domZ):               4  [number of targets reported over threshold]
# CPU time: 0.30u 0.04s 00:00:00.34 Elapsed: 00:00:01.44
# Mc/sec: 3592.24
//
[ok]
