# Supplementary material for: Mining raw plant transcriptomic data for new cyclopeptide alkaloids
Source: Beilstein J Org Chem. 2024 Jul 11;20:1548–59. doi: 10.3762/bjoc.20.138 (PMC11250218; doi:10.3762/bjoc.20.138)
Supplement: File 4 — The split burpitide precursor peptide HMM and output from all 700 transcriptomes as a compressed archive. [file Beilstein_J_Org_Chem-20-1548-s004.zip › final/ERX2099248.pep.hmm]

# hmmsearch :: search profile(s) against a sequence database
# HMMER 3.3 (Nov 2019); http://hmmer.org/
# Copyright (C) 2019 Howard Hughes Medical Institute.
# Freely distributed under the BSD open source license.
# - - - - - - - - - - - - - - - - - - - - - - - - - - - - - - - - - - - -
# query HMM file:                  ../hmms/burpitide.hmm
# target sequence database:        ERX2099248.pep
# - - - - - - - - - - - - - - - - - - - - - - - - - - - - - - - - - - - -

Query:       burpitideAlign  [M=312]
Scores for complete sequences (score includes all domains):
   --- full sequence ---   --- best 1 domain ---    -#dom-
    E-value  score  bias    E-value  score  bias    exp  N  Sequence                                          Description
    ------- ------ -----    ------- ------ -----   ---- --  --------                                          -----------
    7.8e-06   28.2   3.9    4.3e-05   25.8   3.9    1.9  1  NODE_33765_length_443_cov_1.607500_g26329_i0.p1    type:5prime_partial len:85 gc:un
    0.00044   22.4   0.0    0.00053   22.2   0.0    1.0  1  NODE_12396_length_1441_cov_82.967096_g8818_i0.p1   type:5prime_partial len:108 gc:u
     0.0013   20.9   0.0     0.0016   20.6   0.0    1.1  1  NODE_9652_length_1679_cov_838.366137_g6955_i0.p3   type:5prime_partial len:146 gc:u
      0.003   19.7   0.1     0.0085   18.2   0.0    1.6  2  NODE_10370_length_1614_cov_881.897518_g6955_i1.p1  type:5prime_partial len:385 gc:u
     0.0065   18.6   0.1      0.022   16.9   0.0    1.8  2  NODE_14359_length_1293_cov_4.000800_g10160_i0.p1   type:complete len:361 gc:univers
  ------ inclusion threshold ------
       0.02   17.0   0.0      0.037   16.1   0.0    1.4  1  NODE_15929_length_1188_cov_7.592140_g11233_i0.p1   type:5prime_partial len:328 gc:u


Domain annotation for each sequence (and alignments):
>> NODE_33765_length_443_cov_1.607500_g26329_i0.p1  type:5prime_partial len:85 gc:universal NODE_33765_length_443_cov_1.
   #    score  bias  c-Evalue  i-Evalue hmmfrom  hmm to    alifrom  ali to    envfrom  env to     acc
 ---   ------ ----- --------- --------- ------- -------    ------- -------    ------- -------    ----
   1 !   25.8   3.9   2.9e-09   4.3e-05     147     227 ..      13      77 ..       4      81 .. 0.63

  Alignments for each domain:
  == domain 1  score: 25.8 bits;  conditional E-value: 2.9e-09
                                   burpitideAlign 147 sedksssekkfvkdfepkPsqlllwyrgnkdgqsvdesgksfvkdfepkPssvlvwyrgnkn 208
                                                      +++k+ ++k fv dfep+P++l+  y++ k   +     +sfvkdfep+P+  l  yr    
  NODE_33765_length_443_cov_1.607500_g26329_i0.p1  13 DDKKLTQKKTFVRDFEPRPNSLV--YENDKKLAE----KESFVKDFEPRPN--LSAYRDD-- 64 
                                                      23333377888888888888864..555543333....4577888888775..6777775.. PP

                                   burpitideAlign 209 gqsedksskefvkdfsvdP 227
                                                            s+k+fv+df+++P
  NODE_33765_length_443_cov_1.607500_g26329_i0.p1  65 ------SDKPFVNDFEPRP 77 
                                                      ......3346777777777 PP

>> NODE_12396_length_1441_cov_82.967096_g8818_i0.p1  type:5prime_partial len:108 gc:universal NODE_12396_length_1441_cov
   #    score  bias  c-Evalue  i-Evalue hmmfrom  hmm to    alifrom  ali to    envfrom  env to     acc
 ---   ------ ----- --------- --------- ------- -------    ------- -------    ------- -------    ----
   1 !   22.2   0.0   3.5e-08   0.00053      13      54 ..      30      71 ..      18      81 .. 0.83

  Alignments for each domain:
  == domain 1  score: 22.2 bits;  conditional E-value: 3.5e-08
                                    burpitideAlign 13 llsllLlastieARkePgeywksvvknqptpeaiealldskk 54
                                                      +lsl+L + + +A  +P+eyw+sv +n+ +p++i +ll   +
  NODE_12396_length_1441_cov_82.967096_g8818_i0.p1 30 ILSLMLAVAVSHAEVSPEEYWQSVLPNTRMPDTILDLLLPGS 71
                                                      6899******************************99984333 PP

>> NODE_9652_length_1679_cov_838.366137_g6955_i0.p3  type:5prime_partial len:146 gc:universal NODE_9652_length_1679_cov_
   #    score  bias  c-Evalue  i-Evalue hmmfrom  hmm to    alifrom  ali to    envfrom  env to     acc
 ---   ------ ----- --------- --------- ------- -------    ------- -------    ------- -------    ----
   1 !   20.6   0.0   1.1e-07    0.0016      13      51 ..      30      68 ..      18      81 .. 0.85

  Alignments for each domain:
  == domain 1  score: 20.6 bits;  conditional E-value: 1.1e-07
                                    burpitideAlign 13 llsllLlastieARkePgeywksvvknqptpeaiealld 51
                                                      +lsl+L + + +A  +P+eyw+sv +n+ +p++i +ll 
  NODE_9652_length_1679_cov_838.366137_g6955_i0.p3 30 ILSLMLAVAVSHAEVSPEEYWQSVLPNTRMPDTILDLLL 68
                                                      6899******************************99984 PP

>> NODE_10370_length_1614_cov_881.897518_g6955_i1.p1  type:5prime_partial len:385 gc:universal NODE_10370_length_1614_co
   #    score  bias  c-Evalue  i-Evalue hmmfrom  hmm to    alifrom  ali to    envfrom  env to     acc
 ---   ------ ----- --------- --------- ------- -------    ------- -------    ------- -------    ----
   1 !   18.2   0.0   5.7e-07    0.0085      13      50 ..      30      67 ..      19      81 .. 0.85
   2 ?   -1.6   0.0       0.6   9.1e+03      27     110 ..     151     235 ..     150     265 .. 0.65

  Alignments for each domain:
  == domain 1  score: 18.2 bits;  conditional E-value: 5.7e-07
                                     burpitideAlign 13 llsllLlastieARkePgeywksvvknqptpeaieall 50
                                                       +lsl+L + + +A  +P+eyw+sv +n+ +p++i +ll
  NODE_10370_length_1614_cov_881.897518_g6955_i1.p1 30 ILSLMLAVAVSHAEVSPEEYWQSVLPNTRMPDTILDLL 67
                                                       6899******************************9987 PP

  == domain 2  score: -1.6 bits;  conditional E-value: 0.6
                                     burpitideAlign  27 kePgeywksvvknqptpeaiealldskkkt.knesvvkDlevkpssfllvyqgnkdgqsk 85 
                                                        k+P +y+ +++++q   + + al+ ++k   k+ ++  ++    s + ++ +++  + + 
  NODE_10370_length_1614_cov_881.897518_g6955_i1.p1 151 KNPFDYVYAATEDQIHDDPTVALFFLEKDLhKGTEMTLQFTKTTSGAAFLPRKEAEALPF 210
                                                        788899999998888887777777666666666666677777777777777776665444 PP

                                     burpitideAlign  86 dkeek.adlkkdfeikpsqlllwyyh 110
                                                        + + k ++     ++kp +l     +
  NODE_10370_length_1614_cov_881.897518_g6955_i1.p1 211 SSS-KlPEILHYYSLKPESLEAKEIE 235
                                                        433.2256666666666666544444 PP

>> NODE_14359_length_1293_cov_4.000800_g10160_i0.p1  type:complete len:361 gc:universal NODE_14359_length_1293_cov_4.000
   #    score  bias  c-Evalue  i-Evalue hmmfrom  hmm to    alifrom  ali to    envfrom  env to     acc
 ---   ------ ----- --------- --------- ------- -------    ------- -------    ------- -------    ----
   1 !   16.9   0.0   1.5e-06     0.022      10      57 ..       8      54 ..       1      60 [. 0.75
   2 ?   -1.2   0.0      0.47     7e+03     290     290 ..     163     163 ..     108     235 .. 0.55

  Alignments for each domain:
  == domain 1  score: 16.9 bits;  conditional E-value: 1.5e-06
                                    burpitideAlign 10 llAllsllLlastieARkePgeywksvvknqptpeaiealldskkkt.k 57
                                                      +l lls++L++s  +A   P+eywksv +n+p p+a+ +ll s++ + +
  NODE_14359_length_1293_cov_4.000800_g10160_i0.p1  8 MLTLLSVVLVGS--HAALPPEEYWKSVLPNTPVPKAVTDLLHSSEWEeD 54
                                                      455666666655..677889********************987766544 PP

  == domain 2  score: -1.2 bits;  conditional E-value: 0.47
                                    burpitideAlign 290 a 290
                                                        
  NODE_14359_length_1293_cov_4.000800_g10160_i0.p1 163 M 163
                                                       1 PP

>> NODE_15929_length_1188_cov_7.592140_g11233_i0.p1  type:5prime_partial len:328 gc:universal NODE_15929_length_1188_cov
   #    score  bias  c-Evalue  i-Evalue hmmfrom  hmm to    alifrom  ali to    envfrom  env to     acc
 ---   ------ ----- --------- --------- ------- -------    ------- -------    ------- -------    ----
   1 ?   16.1   0.0   2.5e-06     0.037      15      53 ..      24      65 ..      13      77 .. 0.74

  Alignments for each domain:
  == domain 1  score: 16.1 bits;  conditional E-value: 2.5e-06
                                    burpitideAlign 15 sllLlastieARkeP...geywksvvknqptpeaiealldsk 53
                                                      +++Ll+ +  A+ ++   ++ywksv +n+ptp+ai++ll  +
  NODE_15929_length_1188_cov_7.592140_g11233_i0.p1 24 VFTLLSVVLVASHAAllsEDYWKSVLPNTPTPKAIRNLLRYS 65
                                                      44566666666666666689******************9655 PP


Internal pipeline statistics summary:
-------------------------------------
Query model(s):                            1  (312 nodes)
Target sequences:                      90268  (15919858 residues searched)
Passed MSV filter:                      2990  (0.0331236); expected 1805.4 (0.02)
Passed bias filter:                     1679  (0.0186002); expected 1805.4 (0.02)
Passed Vit filter:                       147  (0.00162848); expected 90.3 (0.001)
Passed Fwd filter:                         6  (6.64687e-05); expected 0.9 (1e-05)
Initial search space (Z):              90268  [actual number of targets]
Domain search space  (domZ):               6  [number of targets reported over threshold]
# CPU time: 0.30u 0.03s 00:00:00.32 Elapsed: 00:00:01.49
# Mc/sec: 3323.23
//
[ok]
