# Supplementary material for: Mining raw plant transcriptomic data for new cyclopeptide alkaloids
Source: Beilstein J Org Chem. 2024 Jul 11;20:1548–59. doi: 10.3762/bjoc.20.138 (PMC11250218; doi:10.3762/bjoc.20.138)
Supplement: File 4 — The split burpitide precursor peptide HMM and output from all 700 transcriptomes as a compressed archive. [file Beilstein_J_Org_Chem-20-1548-s004.zip › final/ERX2099552.pep.hmm]

# hmmsearch :: search profile(s) against a sequence database
# HMMER 3.3 (Nov 2019); http://hmmer.org/
# Copyright (C) 2019 Howard Hughes Medical Institute.
# Freely distributed under the BSD open source license.
# - - - - - - - - - - - - - - - - - - - - - - - - - - - - - - - - - - - -
# query HMM file:                  ../hmms/burpitide.hmm
# target sequence database:        ERX2099552.pep
# - - - - - - - - - - - - - - - - - - - - - - - - - - - - - - - - - - - -

Query:       burpitideAlign  [M=312]
Scores for complete sequences (score includes all domains):
   --- full sequence ---   --- best 1 domain ---    -#dom-
    E-value  score  bias    E-value  score  bias    exp  N  Sequence                                           Description
    ------- ------ -----    ------- ------ -----   ---- --  --------                                           -----------
    1.3e-17   66.6   0.0    2.5e-16   62.5   0.0    2.0  1  NODE_15565_length_812_cov_1470.936281_g12238_i0.p1  type:complete len:145 gc:univers
      2e-17   66.1   0.0    1.3e-16   63.3   0.0    2.0  1  NODE_14920_length_839_cov_1036.040201_g5024_i1.p1   type:complete len:145 gc:univers
    2.8e-12   49.2   0.0    1.9e-10   43.1   0.0    2.0  1  NODE_21363_length_630_cov_7317.090290_g1916_i3.p1   type:5prime_partial len:129 gc:u
    2.8e-12   49.2   0.0    1.9e-10   43.1   0.0    2.0  1  NODE_2454_length_2066_cov_2136.439941_g1916_i0.p2   type:5prime_partial len:129 gc:u
    5.7e-12   48.1   0.0    5.4e-05   25.2   0.0    2.0  2  NODE_14153_length_874_cov_5725.933815_g1916_i1.p1   type:5prime_partial len:249 gc:u
    1.2e-11   47.1   0.0    4.2e-10   42.0   0.0    2.0  1  NODE_37617_length_370_cov_12555.932722_g1916_i4.p1  type:internal len:123 gc:univers
    1.9e-11   46.4   0.0    8.7e-05   24.5   0.0    2.1  2  NODE_16954_length_761_cov_5694.830084_g1916_i2.p1   type:5prime_partial len:162 gc:u
    4.8e-11   45.1   0.0    8.5e-10   41.0   0.0    2.0  1  NODE_16846_length_765_cov_1301.865651_g12238_i1.p1  type:5prime_partial len:177 gc:u
      6e-11   44.8   0.0      4e-10   42.1   0.0    2.0  1  NODE_17249_length_751_cov_816.192090_g5024_i2.p1    type:complete len:155 gc:univers
    9.6e-05   24.4   0.0    0.00015   23.7   0.0    1.5  1  NODE_52230_length_272_cov_1.847162_g47761_i0.p1     type:internal len:91 gc:universa
     0.0019   20.1   0.1     0.0055   18.6   0.1    1.7  1  NODE_6488_length_1420_cov_537.960058_g5024_i0.p2    type:complete len:112 gc:univers
     0.0056   18.6   0.0     0.0094   17.9   0.0    1.3  1  NODE_5477_length_1531_cov_328.392473_g4235_i0.p1    type:complete len:360 gc:univers
  ------ inclusion threshold ------
      0.016   17.1   0.0       0.02   16.8   0.0    1.1  1  NODE_37955_length_367_cov_2.879630_g33486_i0.p1     type:internal len:122 gc:univers
       0.61   11.9   0.0       0.97   11.2   0.0    1.3  1  NODE_13403_length_910_cov_16.179931_g10478_i0.p1    type:complete len:230 gc:univers
       0.65   11.8   0.3       0.61   11.9   0.3    1.1  1  NODE_10070_length_1107_cov_13.483083_g7790_i0.p2    type:complete len:88 gc:universa


Domain annotation for each sequence (and alignments):
>> NODE_15565_length_812_cov_1470.936281_g12238_i0.p1  type:complete len:145 gc:universal NODE_15565_length_812_cov_1470
   #    score  bias  c-Evalue  i-Evalue hmmfrom  hmm to    alifrom  ali to    envfrom  env to     acc
 ---   ------ ----- --------- --------- ------- -------    ------- -------    ------- -------    ----
   1 !   62.5   0.0   4.8e-20   2.5e-16       4     166 ..       1     138 [.       1     141 [. 0.79

  Alignments for each domain:
  == domain 1  score: 62.5 bits;  conditional E-value: 4.8e-20
                                      burpitideAlign   4 mkSffallAllsllLlastieARkePgeywksvvknqptpeaiealldskkktknesvv 62 
                                                         m+ +fa++A+++l+L+++t+ AR ++geywk ++k+qp+pe ++ ll            
  NODE_15565_length_812_cov_1470.936281_g12238_i0.p1   1 MRLLFAFFAVFLLVLFGRTTDARHDAGEYWKGIMKDQPMPEVLQGLL------------ 47 
                                                         7889******************************************7............ PP

                                      burpitideAlign  63 kDlevkpssfllvyqgnkdg....qskdkeek.adlkkdfeikpsqlllwyyhnkndes 116
                                                              +p s  ++++ +  +    +++ ++e    + kdfe + s     +y+n++ + 
  NODE_15565_length_812_cov_1470.936281_g12238_i0.p1  48 -----HPASVSPLSTTKTGChtttEATNNDEIvNAFVKDFETRTSAT---GYSNEDTKL 98 
                                                         .....566666777777777665566666666459999**9999999...888777777 PP

                                      burpitideAlign 117 kskeessfvkdfevkPssllvwyrgnkngqsedksssekkfvkdfepkPs 166
                                                            ee+ f  dfe+ P  +l  y++   g +      ek fv+dfep+Ps
  NODE_15565_length_812_cov_1470.936281_g12238_i0.p1  99 --AEEKFFASDFEPMP--NLSVYHED-AGLKG-----EKTFVNDFEPRPS 138
                                                         ..44566789999866..56777766.23333.....4578999999997 PP

>> NODE_14920_length_839_cov_1036.040201_g5024_i1.p1  type:complete len:145 gc:universal NODE_14920_length_839_cov_1036.
   #    score  bias  c-Evalue  i-Evalue hmmfrom  hmm to    alifrom  ali to    envfrom  env to     acc
 ---   ------ ----- --------- --------- ------- -------    ------- -------    ------- -------    ----
   1 !   63.3   0.0   2.6e-20   1.3e-16       4     166 ..       1     138 [.       1     141 [. 0.79

  Alignments for each domain:
  == domain 1  score: 63.3 bits;  conditional E-value: 2.6e-20
                                     burpitideAlign   4 mkSffallAllsllLlastieARkePgeywksvvknqptpeaiealldskkktknesvvk 63 
                                                        m+ +fa++A+++l+L+++t+ AR ++geywk ++k+qp+pe ++ ll             
  NODE_14920_length_839_cov_1036.040201_g5024_i1.p1   1 MRLLFAFFAVFLLVLFGRTTDARHDAGEYWKGIMKDQPMPEVLQGLL------------- 47 
                                                        7889******************************************7............. PP

                                     burpitideAlign  64 Dlevkpssfllvyqgnkdg....qskdkeeka.dlkkdfeikpsqlllwyyhnkndesks 118
                                                            +p s  ++++ +  +    +++ +++ +  + kd e + s     +y   nd +k 
  NODE_14920_length_839_cov_1036.040201_g5024_i1.p1  48 ----HPASVSPLSTTKTGChtstEATNNDQIVnAFVKDIETRTSAT---GY--SNDGTKL 98 
                                                        ....566666777777776544344444444248999999988888...44..5777888 PP

                                     burpitideAlign 119 keessfvkdfevkPssllvwyrgnkngqsedksssekkfvkdfepkPs 166
                                                         ee+sf  dfe++P+  +  y++   g +      ek fvkdfep+Ps
  NODE_14920_length_839_cov_1036.040201_g5024_i1.p1  99 AEEKSFASDFEPRPN--ISAYHDD-TGLKG-----EKTFVKDFEPRPS 138
                                                        89999*******986..6778777.33333.....46799*******8 PP

>> NODE_21363_length_630_cov_7317.090290_g1916_i3.p1  type:5prime_partial len:129 gc:universal NODE_21363_length_630_cov
   #    score  bias  c-Evalue  i-Evalue hmmfrom  hmm to    alifrom  ali to    envfrom  env to     acc
 ---   ------ ----- --------- --------- ------- -------    ------- -------    ------- -------    ----
   1 !   43.1   0.0   3.7e-14   1.9e-10      19     166 ..       1     122 [.       1     122 [. 0.77

  Alignments for each domain:
  == domain 1  score: 43.1 bits;  conditional E-value: 3.7e-14
                                     burpitideAlign  19 lastieARkePgeywksvvknqptpeaiealldskkktknesvvkDlevkpssfllvyqg 78 
                                                        + st+ AR ++geywk ++k+qp+pe ++ ll                 +p s  ++++ 
  NODE_21363_length_630_cov_7317.090290_g1916_i3.p1   1 FCSTTNARPDAGEYWKGIMKDQPMPEVLQGLL-----------------HPASVSPLSTT 43 
                                                        579****************************7.................78888888888 PP

                                     burpitideAlign  79 nkdgqskdkeek.a...dlkkdfeikpsqlllwyyhnkndeskskeessfvkdfevkPss 134
                                                        +  +  +++  +      + kdfe + s     +y n + +    +e+sf  d+e++P+ 
  NODE_21363_length_630_cov_7317.090290_g1916_i3.p1  44 KTGCHTTEETTNdEivnAFVKDFETRTSAT---GYVNDDTKL--AQEKSFATDLEPRPN- 97 
                                                        888855554444334469*******99999...555444444..456778899999885. PP

                                     burpitideAlign 135 llvwyrgnkngqsedksssekkfvkdfepkPs 166
                                                         l  y++n  g +      ek fv+dfep+Ps
  NODE_21363_length_630_cov_7317.090290_g1916_i3.p1  98 -LSVYHEN-AGLKG-----EKTFVNDFEPRPS 122
                                                        .7889999.33333.....45789******97 PP

>> NODE_2454_length_2066_cov_2136.439941_g1916_i0.p2  type:5prime_partial len:129 gc:universal NODE_2454_length_2066_cov
   #    score  bias  c-Evalue  i-Evalue hmmfrom  hmm to    alifrom  ali to    envfrom  env to     acc
 ---   ------ ----- --------- --------- ------- -------    ------- -------    ------- -------    ----
   1 !   43.1   0.0   3.7e-14   1.9e-10      19     166 ..       1     122 [.       1     122 [. 0.77

  Alignments for each domain:
  == domain 1  score: 43.1 bits;  conditional E-value: 3.7e-14
                                     burpitideAlign  19 lastieARkePgeywksvvknqptpeaiealldskkktknesvvkDlevkpssfllvyqg 78 
                                                        + st+ AR ++geywk ++k+qp+pe ++ ll                 +p s  ++++ 
  NODE_2454_length_2066_cov_2136.439941_g1916_i0.p2   1 FCSTTNARPDAGEYWKGIMKDQPMPEVLQGLL-----------------HPASVSPLSTT 43 
                                                        579****************************7.................78888888888 PP

                                     burpitideAlign  79 nkdgqskdkeek.a...dlkkdfeikpsqlllwyyhnkndeskskeessfvkdfevkPss 134
                                                        +  +  +++  +      + kdfe + s     +y n + +    +e+sf  d+e++P+ 
  NODE_2454_length_2066_cov_2136.439941_g1916_i0.p2  44 KTGCHTTEETTNdEivnAFVKDFETRTSAT---GYVNDDTKL--AQEKSFATDLEPRPN- 97 
                                                        888855554444334469*******99999...555444444..456778899999885. PP

                                     burpitideAlign 135 llvwyrgnkngqsedksssekkfvkdfepkPs 166
                                                         l  y++n  g +      ek fv+dfep+Ps
  NODE_2454_length_2066_cov_2136.439941_g1916_i0.p2  98 -LSVYHEN-AGLKG-----EKTFVNDFEPRPS 122
                                                        .7889999.33333.....45789******97 PP

>> NODE_14153_length_874_cov_5725.933815_g1916_i1.p1  type:5prime_partial len:249 gc:universal NODE_14153_length_874_cov
   #    score  bias  c-Evalue  i-Evalue hmmfrom  hmm to    alifrom  ali to    envfrom  env to     acc
 ---   ------ ----- --------- --------- ------- -------    ------- -------    ------- -------    ----
   1 !   25.2   0.0     1e-08   5.4e-05      13      50 ..     113     152 ..     104     163 .. 0.81
   2 !   21.2   0.0   1.8e-07   0.00093     114     197 ..     172     242 ..     152     247 .. 0.50

  Alignments for each domain:
  == domain 1  score: 25.2 bits;  conditional E-value: 1e-08
                                     burpitideAlign  13 llsll..LlastieARkePgeywksvvknqptpeaieall 50 
                                                        +l+++   + st+ AR ++geywk ++k+qp+pe ++ ll
  NODE_14153_length_874_cov_5725.933815_g1916_i1.p1 113 FLCIFnmQFCSTTNARPDAGEYWKGIMKDQPMPEVLQGLL 152
                                                        55543114779**************************998 PP

  == domain 2  score: 21.2 bits;  conditional E-value: 1.8e-07
                                     burpitideAlign 114 deskskeessfvkdfevkPssllvwyrgnkngqsedksssekkfvkdfepkPsqlllwyr 173
                                                        + ++++  + fvkdfe + s  +      +n++++    +ek+f +d+ep+P+  l +y+
  NODE_14153_length_874_cov_5725.933815_g1916_i1.p1 172 ETTNDEIVNAFVKDFETRTSATGY-----VNDDTKLA--QEKSFATDLEPRPN--LSVYH 222
                                                        233333333566666664443322.....23333333..34555565555554..55666 PP

                                     burpitideAlign 174 gnkdgqsvdesgksfvkdfepkPs 197
                                                         n+  +     +k fv+dfep+Ps
  NODE_14153_length_874_cov_5725.933815_g1916_i1.p1 223 ENAGLKG----EKTFVNDFEPRPS 242
                                                        6644444....5666666666665 PP

>> NODE_37617_length_370_cov_12555.932722_g1916_i4.p1  type:internal len:123 gc:universal NODE_37617_length_370_cov_1255
   #    score  bias  c-Evalue  i-Evalue hmmfrom  hmm to    alifrom  ali to    envfrom  env to     acc
 ---   ------ ----- --------- --------- ------- -------    ------- -------    ------- -------    ----
   1 !   42.0   0.0   8.2e-14   4.2e-10      20     166 ..       2     122 .]       1     122 [] 0.76

  Alignments for each domain:
  == domain 1  score: 42.0 bits;  conditional E-value: 8.2e-14
                                      burpitideAlign  20 astieARkePgeywksvvknqptpeaiealldskkktknesvvkDlevkpssfllvyqg 78 
                                                          +t+ AR ++geywk ++k+qp+pe ++ ll                 +p s  ++++ 
  NODE_37617_length_370_cov_12555.932722_g1916_i4.p1   2 CRTTNARPDAGEYWKGIMKDQPMPEVLQGLL-----------------HPASVSPLSTT 43 
                                                         579***************************7.................78888888888 PP

                                      burpitideAlign  79 nkdgqskdkeek.a...dlkkdfeikpsqlllwyyhnkndeskskeessfvkdfevkPs 133
                                                         +  +  +++  +      + kdfe + s     +y n + +    +e+sf  d+e++P+
  NODE_37617_length_370_cov_12555.932722_g1916_i4.p1  44 KTGCHTTEETTNdEivnAFVKDFETRTSAT---GYVNDDTKL--AQEKSFATDLEPRPN 97 
                                                         888855554444334469*******99999...555444444..456778899999885 PP

                                      burpitideAlign 134 sllvwyrgnkngqsedksssekkfvkdfepkPs 166
                                                           l  y++n  g +      ek fv+dfep+Ps
  NODE_37617_length_370_cov_12555.932722_g1916_i4.p1  98 --LSVYHEN-AGLKG-----EKTFVNDFEPRPS 122
                                                         ..7889999.33333.....45789******97 PP

>> NODE_16954_length_761_cov_5694.830084_g1916_i2.p1  type:5prime_partial len:162 gc:universal NODE_16954_length_761_cov
   #    score  bias  c-Evalue  i-Evalue hmmfrom  hmm to    alifrom  ali to    envfrom  env to     acc
 ---   ------ ----- --------- --------- ------- -------    ------- -------    ------- -------    ----
   1 !   20.4   0.0   3.1e-07    0.0016      22      50 ..       1      29 [.       1      42 [. 0.92
   2 !   24.5   0.0   1.7e-08   8.7e-05     117     235 ..      52     125 ..      31     143 .. 0.53

  Alignments for each domain:
  == domain 1  score: 20.4 bits;  conditional E-value: 3.1e-07
                                     burpitideAlign 22 tieARkePgeywksvvknqptpeaieall 50
                                                       t+ AR ++geywk ++k+qp+pe ++ ll
  NODE_16954_length_761_cov_5694.830084_g1916_i2.p1  1 TTNARPDAGEYWKGIMKDQPMPEVLQGLL 29
                                                       789***********************998 PP

  == domain 2  score: 24.5 bits;  conditional E-value: 1.7e-08
                                     burpitideAlign 117 kskeessfvkdfevkPssllvwyrgnkngqsedksssekkfvkdfepkPsqlllwyrgnk 176
                                                        +++                                   + fvkdfe + s  + +   +k
  NODE_16954_length_761_cov_5694.830084_g1916_i2.p1  52 NDEI---------------------------------VNAFVKDFETRTSATGYVNDDTK 78 
                                                        2222.................................24555555555555555555554 PP

                                     burpitideAlign 177 dgqsvdesgksfvkdfepkPssvlvwyrgnkngqsedksskefvkdfsvdPssllliyk 235
                                                         +q+     ksf  d ep+P+  l +y+ n  g    k +k+fv+df+++P s+   yk
  NODE_16954_length_761_cov_5694.830084_g1916_i2.p1  79 LAQE-----KSFATDLEPRPN--LSVYHEN-AGL---KGEKTFVNDFEPRP-SIYTTYK 125
                                                        4444.....555555555554..4455554.222...22334555555555.4444444 PP

>> NODE_16846_length_765_cov_1301.865651_g12238_i1.p1  type:5prime_partial len:177 gc:universal NODE_16846_length_765_co
   #    score  bias  c-Evalue  i-Evalue hmmfrom  hmm to    alifrom  ali to    envfrom  env to     acc
 ---   ------ ----- --------- --------- ------- -------    ------- -------    ------- -------    ----
   1 !   41.0   0.0   1.6e-13   8.5e-10      13     166 ..      40     170 ..      31     172 .. 0.73

  Alignments for each domain:
  == domain 1  score: 41.0 bits;  conditional E-value: 1.6e-13
                                      burpitideAlign  13 llsll..LlastieARkePgeywksvvknqptpeaiealldskkktknesvvkDlevkp 69 
                                                         +l+++   + st+ AR ++geywk ++k+qp+pe ++ ll                 +p
  NODE_16846_length_765_cov_1301.865651_g12238_i1.p1  40 FLCIFnmHFCSTTDARPDAGEYWKGIMKDQPMPEVLQGLL-----------------HP 81 
                                                         55554114679****************************7.................56 PP

                                      burpitideAlign  70 ssfllvyqgnkdg....qskdkeek.adlkkdfeikpsqlllwyyhnkndeskskeess 123
                                                          s  ++++ +  +    +++ ++e    + kdfe + s     +y+n++ +    ee+ 
  NODE_16846_length_765_cov_1301.865651_g12238_i1.p1  82 ASVSPLSTTKTGChtttEATNNDEIvNAFVKDFETRTSAT---GYSNEDTKL--AEEKF 135
                                                         666777777777766556666666655999****999999...888777777..44566 PP

                                      burpitideAlign 124 fvkdfevkPssllvwyrgnkngqsedksssekkfvkdfepkPs 166
                                                         f  dfe+ P  +l  y++   g +      ek fv+dfep+Ps
  NODE_16846_length_765_cov_1301.865651_g12238_i1.p1 136 FASDFEPMP--NLSVYHED-AGLKG-----EKTFVNDFEPRPS 170
                                                         789999866..56777766.23333.....4578999999997 PP

>> NODE_17249_length_751_cov_816.192090_g5024_i2.p1  type:complete len:155 gc:universal NODE_17249_length_751_cov_816.19
   #    score  bias  c-Evalue  i-Evalue hmmfrom  hmm to    alifrom  ali to    envfrom  env to     acc
 ---   ------ ----- --------- --------- ------- -------    ------- -------    ------- -------    ----
   1 !   42.1   0.0   7.8e-14     4e-10      18     166 ..      25     148 ..      13     151 .. 0.76

  Alignments for each domain:
  == domain 1  score: 42.1 bits;  conditional E-value: 7.8e-14
                                    burpitideAlign  18 LlastieARkePgeywksvvknqptpeaiealldskkktknesvvkDlevkpssfllvyqg 78 
                                                        +++t+ AR ++geywk ++k+qp+pe ++ ll                 +p s  ++++ 
  NODE_17249_length_751_cov_816.192090_g5024_i2.p1  25 KFGRTTDARHDAGEYWKGIMKDQPMPEVLQGLL-----------------HPASVSPLSTT 68 
                                                       4889****************************7.................56666677777 PP

                                    burpitideAlign  79 nkdg....qskdkeeka.dlkkdfeikpsqlllwyyhnkndeskskeessfvkdfevkPss 134
                                                       +  +    +++ +++ +  + kd e + s     +y   nd +k  ee+sf  dfe++P+ 
  NODE_17249_length_751_cov_816.192090_g5024_i2.p1  69 KTGChtstEATNNDQIVnAFVKDIETRTSAT---GY--SNDGTKLAEEKSFASDFEPRPN- 123
                                                       7776544344444444248999999988888...44..577788889999*******986. PP

                                    burpitideAlign 135 llvwyrgnkngqsedksssekkfvkdfepkPs 166
                                                        +  y++   g +      ek fvkdfep+Ps
  NODE_17249_length_751_cov_816.192090_g5024_i2.p1 124 -ISAYHDD-TGLKG-----EKTFVKDFEPRPS 148
                                                       .6778777.33333.....46799*******8 PP

>> NODE_52230_length_272_cov_1.847162_g47761_i0.p1  type:internal len:91 gc:universal NODE_52230_length_272_cov_1.847162
   #    score  bias  c-Evalue  i-Evalue hmmfrom  hmm to    alifrom  ali to    envfrom  env to     acc
 ---   ------ ----- --------- --------- ------- -------    ------- -------    ------- -------    ----
   1 !   23.7   0.0     3e-08   0.00015      11      66 ..       2      58 ..       1      90 [] 0.69

  Alignments for each domain:
  == domain 1  score: 23.7 bits;  conditional E-value: 3e-08
                                   burpitideAlign 11 lAllsllLlastieARkeP.geywksvvknqptpeaiealldskkktknesvvkDle 66
                                                     +++++l  l++   +R++P +eywk ++k + +p+aie+l++  +   + sv k+ +
  NODE_52230_length_272_cov_1.847162_g47761_i0.p1  2 FSFFVLNQLVQFGYGRNNPaEEYWKRIMKGEAMPKAIEELVQVDEHGVKISVSKQKK 58
                                                     57888888889999*****99*******************96666554455544444 PP

>> NODE_6488_length_1420_cov_537.960058_g5024_i0.p2  type:complete len:112 gc:universal NODE_6488_length_1420_cov_537.96
   #    score  bias  c-Evalue  i-Evalue hmmfrom  hmm to    alifrom  ali to    envfrom  env to     acc
 ---   ------ ----- --------- --------- ------- -------    ------- -------    ------- -------    ----
   1 !   18.6   0.1   1.1e-06    0.0055     155     228 ..      43     105 ..       3     109 .. 0.50

  Alignments for each domain:
  == domain 1  score: 18.6 bits;  conditional E-value: 1.1e-06
                                    burpitideAlign 155 kkfvkdfepkPsqlllwyrgnkdgqsvdesgksfvkdfepkPssvlvwyrgnkngqsedks 215
                                                       + fvkd+e + s  +    g+k +++     ksf  dfep+P+  +  y+    g    k 
  NODE_6488_length_1420_cov_537.960058_g5024_i0.p2  43 NAFVKDIETRTSATGYSNDGTKLAEE-----KSFASDFEPRPN--ISAYHDD-TGL---KG 92 
                                                       34444444444444444444433333.....455555555444..3333332.111...22 PP

                                    burpitideAlign 216 skefvkdfsvdPs 228
                                                       +k+fvkdf+++Ps
  NODE_6488_length_1420_cov_537.960058_g5024_i0.p2  93 EKTFVKDFEPRPS 105
                                                       3345555555554 PP

>> NODE_5477_length_1531_cov_328.392473_g4235_i0.p1  type:complete len:360 gc:universal NODE_5477_length_1531_cov_328.39
   #    score  bias  c-Evalue  i-Evalue hmmfrom  hmm to    alifrom  ali to    envfrom  env to     acc
 ---   ------ ----- --------- --------- ------- -------    ------- -------    ------- -------    ----
   1 !   17.9   0.0   1.8e-06    0.0094       4      52 ..       4      48 ..       1      67 [. 0.71

  Alignments for each domain:
  == domain 1  score: 17.9 bits;  conditional E-value: 1.8e-06
                                    burpitideAlign  4 mkSffallAllsllLlastieARkePgeywksvvknqptpeaieallds 52
                                                       +  + +l +lsl+L+   ++A  +P+ ywksv +n+p+p+a+++ l+ 
  NODE_5477_length_1531_cov_328.392473_g4235_i0.p1  4 QR--LLVLFFLSLALV--GTQAALSPDAYWKSVLPNTPMPKAVKDILQR 48
                                                      44..333335555555..5788899********************9854 PP

>> NODE_37955_length_367_cov_2.879630_g33486_i0.p1  type:internal len:122 gc:universal NODE_37955_length_367_cov_2.87963
   #    score  bias  c-Evalue  i-Evalue hmmfrom  hmm to    alifrom  ali to    envfrom  env to     acc
 ---   ------ ----- --------- --------- ------- -------    ------- -------    ------- -------    ----
   1 ?   16.8   0.0   3.9e-06      0.02       4      56 ..      13      64 ..      10      73 .. 0.77

  Alignments for each domain:
  == domain 1  score: 16.8 bits;  conditional E-value: 3.9e-06
                                   burpitideAlign  4 mkSffallA.llsllLlastieARkePgeywksvvknqptpeaiealldskkkt 56
                                                     m   f +l  + +l+L+    +A ++P+ ywk+v +  +++ea +++l+++ ++
  NODE_37955_length_367_cov_2.879630_g33486_i0.p1 13 ME--FQILHiFALLFLVMVSSQATRSPDAYWKKVFSKGSMNEADKSTLGNSRRS 64
                                                     54..55666444445556667899************************998765 PP

>> NODE_13403_length_910_cov_16.179931_g10478_i0.p1  type:complete len:230 gc:universal NODE_13403_length_910_cov_16.179
   #    score  bias  c-Evalue  i-Evalue hmmfrom  hmm to    alifrom  ali to    envfrom  env to     acc
 ---   ------ ----- --------- --------- ------- -------    ------- -------    ------- -------    ----
   1 ?   11.2   0.0   0.00019      0.97     150     214 ..       8      71 ..       2     113 .. 0.55

  Alignments for each domain:
  == domain 1  score: 11.2 bits;  conditional E-value: 0.00019
                                    burpitideAlign 150 ksssekkfvkdfepkPsqlllwyrgnk.dgqsvdesgksfvkdfepkPssvlvwyrgnkng 209
                                                       k++  k+f +  +++Ps+ l +  ++  ++++ + + +++  +f p   ++++wy   + g
  NODE_13403_length_910_cov_16.179931_g10478_i0.p1   8 KEVDIKNFSN--SVDPSSALSVISNADkEAEDRERQARDLRAGFHPLKHKFVFWYTRRAPG 66 
                                                       4444455555..6777776665555533444445556666777777444444444443322 PP

                                    burpitideAlign 210 qsedk 214
                                                          + 
  NODE_13403_length_910_cov_16.179931_g10478_i0.p1  67 VRSQT 71 
                                                       22222 PP

>> NODE_10070_length_1107_cov_13.483083_g7790_i0.p2  type:complete len:88 gc:universal NODE_10070_length_1107_cov_13.483
   #    score  bias  c-Evalue  i-Evalue hmmfrom  hmm to    alifrom  ali to    envfrom  env to     acc
 ---   ------ ----- --------- --------- ------- -------    ------- -------    ------- -------    ----
   1 ?   11.9   0.3   0.00012      0.61       3      29 ..      61      87 ..      24      87 .. 0.91

  Alignments for each domain:
  == domain 1  score: 11.9 bits;  conditional E-value: 0.00012
                                    burpitideAlign  3 lmkSffallAllsllLlastieARkeP 29
                                                       m+S f+  ++ls lLl st +A+++P
  NODE_10070_length_1107_cov_13.483083_g7790_i0.p2 61 RMRSRFSKASVLSTLLLRSTETASTNP 87
                                                      4************************99 PP


Internal pipeline statistics summary:
-------------------------------------
Query model(s):                            1  (312 nodes)
Target sequences:                      77389  (12370472 residues searched)
Passed MSV filter:                      2502  (0.0323302); expected 1547.8 (0.02)
Passed bias filter:                     1376  (0.0177803); expected 1547.8 (0.02)
Passed Vit filter:                       118  (0.00152476); expected 77.4 (0.001)
Passed Fwd filter:                        15  (0.000193826); expected 0.8 (1e-05)
Initial search space (Z):              77389  [actual number of targets]
Domain search space  (domZ):              15  [number of targets reported over threshold]
# CPU time: 0.40u 0.03s 00:00:00.43 Elapsed: 00:00:01.26
# Mc/sec: 3056.41
//
[ok]
