# Supplementary material for: Mining raw plant transcriptomic data for new cyclopeptide alkaloids
Source: Beilstein J Org Chem. 2024 Jul 11;20:1548–59. doi: 10.3762/bjoc.20.138 (PMC11250218; doi:10.3762/bjoc.20.138)
Supplement: File 4 — The split burpitide precursor peptide HMM and output from all 700 transcriptomes as a compressed archive. [file Beilstein_J_Org_Chem-20-1548-s004.zip › final/ERX2099592.pep.hmm]

# hmmsearch :: search profile(s) against a sequence database
# HMMER 3.3 (Nov 2019); http://hmmer.org/
# Copyright (C) 2019 Howard Hughes Medical Institute.
# Freely distributed under the BSD open source license.
# - - - - - - - - - - - - - - - - - - - - - - - - - - - - - - - - - - - -
# query HMM file:                  ../hmms/burpitide.hmm
# target sequence database:        ERX2099592.pep
# - - - - - - - - - - - - - - - - - - - - - - - - - - - - - - - - - - - -

Query:       burpitideAlign  [M=312]
Scores for complete sequences (score includes all domains):
   --- full sequence ---   --- best 1 domain ---    -#dom-
    E-value  score  bias    E-value  score  bias    exp  N  Sequence                                        Description
    ------- ------ -----    ------- ------ -----   ---- --  --------                                        -----------
    0.00019   23.0   0.0    0.00021   22.9   0.0    1.1  1  NODE_39756_length_255_cov_2.948113_g33822_i0.p1  type:internal len:86 gc:universa
    0.00084   20.9   1.8     0.0013   20.3   1.8    1.3  1  NODE_25328_length_505_cov_4.608225_g19409_i0.p1  type:5prime_partial len:97 gc:un


Domain annotation for each sequence (and alignments):
>> NODE_39756_length_255_cov_2.948113_g33822_i0.p1  type:internal len:86 gc:universal NODE_39756_length_255_cov_2.948113
   #    score  bias  c-Evalue  i-Evalue hmmfrom  hmm to    alifrom  ali to    envfrom  env to     acc
 ---   ------ ----- --------- --------- ------- -------    ------- -------    ------- -------    ----
   1 !   22.9   0.0     7e-09   0.00021       6      52 ..      14      62 ..       8      80 .. 0.80

  Alignments for each domain:
  == domain 1  score: 22.9 bits;  conditional E-value: 7e-09
                                   burpitideAlign  6 SffallAllsllLlastieARkePgey..wksvvknqptpeaieallds 52
                                                     S+f  + l+sl+++as+++AR  Pg y  w+ +vk++ + eai+ l++ 
  NODE_39756_length_255_cov_2.948113_g33822_i0.p1 14 SSFIRIILFSLAMVASITKARVVPGQYnnWQGIVKDEAMVEAIKHLMKG 62
                                                     44444449****************87666****************9743 PP

>> NODE_25328_length_505_cov_4.608225_g19409_i0.p1  type:5prime_partial len:97 gc:universal NODE_25328_length_505_cov_4.
   #    score  bias  c-Evalue  i-Evalue hmmfrom  hmm to    alifrom  ali to    envfrom  env to     acc
 ---   ------ ----- --------- --------- ------- -------    ------- -------    ------- -------    ----
   1 !   20.3   1.8   4.4e-08    0.0013      61     166 ..       2      90 ..       1      94 [. 0.71

  Alignments for each domain:
  == domain 1  score: 20.3 bits;  conditional E-value: 4.4e-08
                                   burpitideAlign  61 vvkDlevkpssfllvyqgnkdgqskdkeekadlkkdfeikpsqlllwyyhnkndeskskees 122
                                                      ++kD++  p s    y +++ gq+++k+    +  dfe++p+      y++ +   k + + 
  NODE_25328_length_505_cov_4.608225_g19409_i0.p1   2 FIKDFK--PRSDATAYSNEDVGQKTEKA----FVSDFEPRPNVS---AYPD-DTTLKVETTF 53 
                                                      799999..77888999999999*99988....56*******977...4552.3333333344 PP

                                   burpitideAlign 123 sfvkdfevkPssllvwyrgnkngqsedksssekkfvkdfepkPs 166
                                                       f+kdf+++       y+++  g + +k     +f kdfep P+
  NODE_25328_length_505_cov_4.608225_g19409_i0.p1  54 NFIKDFKSRADA--TAYPNENAGLKTKK-----EFIKDFEPSPN 90 
                                                      89******5544..44555535555544.....699*******8 PP


Internal pipeline statistics summary:
-------------------------------------
Query model(s):                            1  (312 nodes)
Target sequences:                      59833  (11950325 residues searched)
Passed MSV filter:                      2571  (0.0429696); expected 1196.7 (0.02)
Passed bias filter:                     1363  (0.0227801); expected 1196.7 (0.02)
Passed Vit filter:                       148  (0.00247355); expected 59.8 (0.001)
Passed Fwd filter:                         2  (3.34264e-05); expected 0.6 (1e-05)
Initial search space (Z):              59833  [actual number of targets]
Domain search space  (domZ):               2  [number of targets reported over threshold]
# CPU time: 0.19u 0.05s 00:00:00.24 Elapsed: 00:00:01.06
# Mc/sec: 3508.84
//
[ok]
