# Supplementary material for: Mining raw plant transcriptomic data for new cyclopeptide alkaloids
Source: Beilstein J Org Chem. 2024 Jul 11;20:1548–59. doi: 10.3762/bjoc.20.138 (PMC11250218; doi:10.3762/bjoc.20.138)
Supplement: File 4 — The split burpitide precursor peptide HMM and output from all 700 transcriptomes as a compressed archive. [file Beilstein_J_Org_Chem-20-1548-s004.zip › final/ERX2099594.pep.hmm]

# hmmsearch :: search profile(s) against a sequence database
# HMMER 3.3 (Nov 2019); http://hmmer.org/
# Copyright (C) 2019 Howard Hughes Medical Institute.
# Freely distributed under the BSD open source license.
# - - - - - - - - - - - - - - - - - - - - - - - - - - - - - - - - - - - -
# query HMM file:                  ../hmms/burpitide.hmm
# target sequence database:        ERX2099594.pep
# - - - - - - - - - - - - - - - - - - - - - - - - - - - - - - - - - - - -

Query:       burpitideAlign  [M=312]
Scores for complete sequences (score includes all domains):
   --- full sequence ---   --- best 1 domain ---    -#dom-
    E-value  score  bias    E-value  score  bias    exp  N  Sequence                                           Description
    ------- ------ -----    ------- ------ -----   ---- --  --------                                           -----------
    1.3e-11   46.8   0.0    1.6e-11   46.5   0.0    1.1  1  NODE_30584_length_556_cov_31.247563_g18541_i0.p1    type:complete len:101 gc:univers
      2e-05   26.5   0.0    2.6e-05   26.1   0.0    1.2  1  NODE_36116_length_356_cov_2.038339_g23926_i0.p1     type:internal len:119 gc:univers
  ------ inclusion threshold ------
      0.079   14.7   0.4       0.41   12.3   0.4    2.1  1  NODE_27104_length_743_cov_1596.728571_g15839_i0.p1  type:complete len:101 gc:univers
      0.091   14.5   0.2      0.098   14.4   0.2    1.0  1  NODE_29330_length_623_cov_1.920690_g17468_i0.p1     type:complete len:88 gc:universa
        0.1   14.3   0.8       0.77   11.5   0.3    2.4  1  NODE_28397_length_671_cov_1876.202229_g15839_i1.p1  type:complete len:125 gc:univers
       0.23   13.2   0.1       0.25   13.0   0.1    1.1  1  NODE_16360_length_1418_cov_3.900364_g9845_i0.p4     type:complete len:87 gc:universa


Domain annotation for each sequence (and alignments):
>> NODE_30584_length_556_cov_31.247563_g18541_i0.p1  type:complete len:101 gc:universal NODE_30584_length_556_cov_31.247
   #    score  bias  c-Evalue  i-Evalue hmmfrom  hmm to    alifrom  ali to    envfrom  env to     acc
 ---   ------ ----- --------- --------- ------- -------    ------- -------    ------- -------    ----
   1 !   46.5   0.0   1.4e-15   1.6e-11       1      86 [.       1      87 [.       1      99 [. 0.79

  Alignments for each domain:
  == domain 1  score: 46.5 bits;  conditional E-value: 1.4e-15
                                    burpitideAlign  1 melmkSffallAllsllLlastieARkeP...geywksvvknqptpeaieallds...kkkt. 56
                                                      m+l  Sf+ +l+ll+ lL ++ + +R++P   geywks+++n+p+peai +ll+    ++++ 
  NODE_30584_length_556_cov_31.247563_g18541_i0.p1  1 MKLFSSFLLFLSLLL-LLGVNLVDGRRSPaagGEYWKSIMENEPIPEAISDLLNRagaESSDe 62
                                                      666667778888777.88899********************************6422123334 PP

                                    burpitideAlign 57 .knesvvkDlevkpssfllvyqgnkdgqskd 86
                                                       ++ + + +++v+p+   ++y++n++    d
  NODE_30584_length_556_cov_31.247563_g18541_i0.p1 63 dNKHYYLRNFDVRPNV--ILYHHNNN----D 87
                                                      6899**********98..77777777....2 PP

>> NODE_36116_length_356_cov_2.038339_g23926_i0.p1  type:internal len:119 gc:universal NODE_36116_length_356_cov_2.03833
   #    score  bias  c-Evalue  i-Evalue hmmfrom  hmm to    alifrom  ali to    envfrom  env to     acc
 ---   ------ ----- --------- --------- ------- -------    ------- -------    ------- -------    ----
   1 !   26.1   0.0   2.2e-09   2.6e-05       3      68 ..      15      84 ..      11     114 .. 0.73

  Alignments for each domain:
  == domain 1  score: 26.1 bits;  conditional E-value: 2.2e-09
                                   burpitideAlign  3 lmkSff.allA..llsllLlas...tieARkePgeywksvvknqptpeaiealldskkktknes 60
                                                     +m+S+f a+++  l++++L++      ++   Pg+ywk+v+ nqp+p++i +ll    +++++s
  NODE_36116_length_356_cov_2.038339_g23926_i0.p1 15 TMRSSFpAIVSllLSLIVLFGYvmeMEAGELGPGDYWKNVMHNQPIPKSIAELL--TINEEFSS 76
                                                     69988857888977777888763335568889*********************8..66667777 PP

                                   burpitideAlign 61 vvkDlevk 68
                                                      + D + +
  NODE_36116_length_356_cov_2.038339_g23926_i0.p1 77 SISDQSHH 84
                                                     77776643 PP

>> NODE_27104_length_743_cov_1596.728571_g15839_i0.p1  type:complete len:101 gc:universal NODE_27104_length_743_cov_1596
   #    score  bias  c-Evalue  i-Evalue hmmfrom  hmm to    alifrom  ali to    envfrom  env to     acc
 ---   ------ ----- --------- --------- ------- -------    ------- -------    ------- -------    ----
   1 ?   12.3   0.4   3.5e-05      0.41     153     261 ..      40      94 ..      14     100 .. 0.47

  Alignments for each domain:
  == domain 1  score: 12.3 bits;  conditional E-value: 3.5e-05
                                      burpitideAlign 153 sekkfvkdfepkPsqlll......wyrgnkdgqsvdesgksfvkdfepkPssvlvwyrg 205
                                                         ++k fv dfep+Ps                                             
  NODE_27104_length_743_cov_1596.728571_g15839_i0.p1  40 NGKVFVRDFEPRPSASTYpddakiT---------------------------------- 64 
                                                         3444444444444433332222221.................................. PP

                                      burpitideAlign 206 nkngqsedksskefvkdfsvdPssllliykgnkvdpseneetekesvvngqsvdPs 261
                                                                 +   +f kdf+++P                  +++++++v++++++P+
  NODE_27104_length_743_cov_1596.728571_g15839_i0.p1  65 --------SYPTTFNKDFEPRP------------------DKTQKELVKDFEPRPN 94 
                                                         ........22222333333333..................3344444444444444 PP

>> NODE_29330_length_623_cov_1.920690_g17468_i0.p1  type:complete len:88 gc:universal NODE_29330_length_623_cov_1.920690
   #    score  bias  c-Evalue  i-Evalue hmmfrom  hmm to    alifrom  ali to    envfrom  env to     acc
 ---   ------ ----- --------- --------- ------- -------    ------- -------    ------- -------    ----
   1 ?   14.4   0.2   8.2e-06     0.098     239     284 ..      25      71 ..       6      77 .. 0.83

  Alignments for each domain:
  == domain 1  score: 14.4 bits;  conditional E-value: 8.2e-06
                                   burpitideAlign 239 vdpseneetekesvvngqsvdPssqlllyrgnkkvesse.yeiNqng 284
                                                      v++s+++++ ke++ ++ s+dP++q l++ g++++++ + ++ N+  
  NODE_29330_length_623_cov_1.920690_g17468_i0.p1  25 VESSDKVSKVKEEIHKKESIDPKKQHLVFAGKQMENDRKlSDYNVRQ 71 
                                                      77788999*************************99999976777443 PP

>> NODE_28397_length_671_cov_1876.202229_g15839_i1.p1  type:complete len:125 gc:universal NODE_28397_length_671_cov_1876
   #    score  bias  c-Evalue  i-Evalue hmmfrom  hmm to    alifrom  ali to    envfrom  env to     acc
 ---   ------ ----- --------- --------- ------- -------    ------- -------    ------- -------    ----
   1 ?   11.5   0.3   6.5e-05      0.77     153     261 ..      64     118 ..      40     124 .. 0.46

  Alignments for each domain:
  == domain 1  score: 11.5 bits;  conditional E-value: 6.5e-05
                                      burpitideAlign 153 sekkfvkdfepkPsqlll......wyrgnkdgqsvdesgksfvkdfepkPssvlvwyrg 205
                                                         ++k fv dfep+Ps                                             
  NODE_28397_length_671_cov_1876.202229_g15839_i1.p1  64 NGKVFVRDFEPRPSASTYpddakiT---------------------------------- 88 
                                                         3444444444444433332222221.................................. PP

                                      burpitideAlign 206 nkngqsedksskefvkdfsvdPssllliykgnkvdpseneetekesvvngqsvdPs 261
                                                                 +   +f kdf+++P                  +++++++v++++++P+
  NODE_28397_length_671_cov_1876.202229_g15839_i1.p1  89 --------SYPTTFNKDFEPRP------------------DKTQKELVKDFEPRPN 118
                                                         ........12222333333333..................3334444444444444 PP

>> NODE_16360_length_1418_cov_3.900364_g9845_i0.p4  type:complete len:87 gc:universal NODE_16360_length_1418_cov_3.90036
   #    score  bias  c-Evalue  i-Evalue hmmfrom  hmm to    alifrom  ali to    envfrom  env to     acc
 ---   ------ ----- --------- --------- ------- -------    ------- -------    ------- -------    ----
   1 ?   13.0   0.1   2.1e-05      0.25     192     243 ..      17      66 ..       3      85 .. 0.56

  Alignments for each domain:
  == domain 1  score: 13.0 bits;  conditional E-value: 2.1e-05
                                   burpitideAlign 192 fepkPssvlvwyrgnkngqsedksskefvkdfsvdPssllliykgnkvdpse 243
                                                      f +k +  l+w++ ++  q+++ +   +v+ f   P s l++ +g+k ++ +
  NODE_16360_length_1418_cov_3.900364_g9845_i0.p4  17 FTIKQWICLPWKKPKAPMQEVSTAV--KVNSFGTTPASYLILTYGQKDQERQ 66 
                                                      4455566666666665555554444..5555556666666666666633222 PP


Internal pipeline statistics summary:
-------------------------------------
Query model(s):                            1  (312 nodes)
Target sequences:                      71367  (14506829 residues searched)
Passed MSV filter:                      3699  (0.0518307); expected 1427.3 (0.02)
Passed bias filter:                     1822  (0.02553); expected 1427.3 (0.02)
Passed Vit filter:                       189  (0.00264828); expected 71.4 (0.001)
Passed Fwd filter:                         6  (8.40725e-05); expected 0.7 (1e-05)
Initial search space (Z):              71367  [actual number of targets]
Domain search space  (domZ):               6  [number of targets reported over threshold]
# CPU time: 0.28u 0.02s 00:00:00.30 Elapsed: 00:00:01.26
# Mc/sec: 3576.86
//
[ok]
