# Supplementary material for: Mining raw plant transcriptomic data for new cyclopeptide alkaloids
Source: Beilstein J Org Chem. 2024 Jul 11;20:1548–59. doi: 10.3762/bjoc.20.138 (PMC11250218; doi:10.3762/bjoc.20.138)
Supplement: File 4 — The split burpitide precursor peptide HMM and output from all 700 transcriptomes as a compressed archive. [file Beilstein_J_Org_Chem-20-1548-s004.zip › final/ERX2099595.pep.hmm]

# hmmsearch :: search profile(s) against a sequence database
# HMMER 3.3 (Nov 2019); http://hmmer.org/
# Copyright (C) 2019 Howard Hughes Medical Institute.
# Freely distributed under the BSD open source license.
# - - - - - - - - - - - - - - - - - - - - - - - - - - - - - - - - - - - -
# query HMM file:                  ../hmms/burpitide.hmm
# target sequence database:        ERX2099595.pep
# - - - - - - - - - - - - - - - - - - - - - - - - - - - - - - - - - - - -

Query:       burpitideAlign  [M=312]
Scores for complete sequences (score includes all domains):
   --- full sequence ---   --- best 1 domain ---    -#dom-
    E-value  score  bias    E-value  score  bias    exp  N  Sequence                                         Description
    ------- ------ -----    ------- ------ -----   ---- --  --------                                         -----------
      7e-12   47.5   0.0    8.2e-12   47.3   0.0    1.1  1  NODE_25943_length_399_cov_71.449438_g21681_i0.p1  type:complete len:101 gc:univers
  ------ inclusion threshold ------
      0.069   14.6   0.1       0.37   12.3   0.1    1.9  1  NODE_20427_length_596_cov_25.734177_g16306_i0.p1  type:5prime_partial len:133 gc:u
       0.49   11.9   0.0       0.55   11.7   0.0    1.1  1  NODE_16336_length_833_cov_7.993671_g12742_i0.p1   type:3prime_partial len:227 gc:u


Domain annotation for each sequence (and alignments):
>> NODE_25943_length_399_cov_71.449438_g21681_i0.p1  type:complete len:101 gc:universal NODE_25943_length_399_cov_71.449
   #    score  bias  c-Evalue  i-Evalue hmmfrom  hmm to    alifrom  ali to    envfrom  env to     acc
 ---   ------ ----- --------- --------- ------- -------    ------- -------    ------- -------    ----
   1 !   47.3   0.0   4.1e-16   8.2e-12       1      81 [.       1      86 [.       1      98 [. 0.79

  Alignments for each domain:
  == domain 1  score: 47.3 bits;  conditional E-value: 4.1e-16
                                    burpitideAlign  1 melmkSffallAllsllLlastieARkeP...geywksvvknqptpeaieallds...kkkt. 56
                                                      m+l  Sf+ +l+ll+ lL ++ + +R++P   geywks+++n+p+peai +ll+    ++++ 
  NODE_25943_length_399_cov_71.449438_g21681_i0.p1  1 MKLFSSFLLFLSLLL-LLGVNLADGRRSPaagGEYWKSIMENEPIPEAISDLLNRagaESSDe 62
                                                      666667777888776.88899********************************6422123334 PP

                                    burpitideAlign 57 .knesvvkDlevkpssfllvyqgnkd 81
                                                       ++ + + +++v+p+   ++y++n+d
  NODE_25943_length_399_cov_71.449438_g21681_i0.p1 63 dNKHYYLRNFDVRPNV--ILYHHNND 86
                                                      6899**********98..66777776 PP

>> NODE_20427_length_596_cov_25.734177_g16306_i0.p1  type:5prime_partial len:133 gc:universal NODE_20427_length_596_cov_
   #    score  bias  c-Evalue  i-Evalue hmmfrom  hmm to    alifrom  ali to    envfrom  env to     acc
 ---   ------ ----- --------- --------- ------- -------    ------- -------    ------- -------    ----
   1 ?   12.3   0.1   1.8e-05      0.37      48     102 ..      63     126 ..       8     130 .. 0.50

  Alignments for each domain:
  == domain 1  score: 12.3 bits;  conditional E-value: 1.8e-05
                                    burpitideAlign  48 alldskkktknesvvkDlevkpssfllvyqgnkdg............qskdkeekadlkkd 96 
                                                         + s+  +++e +v D+e++ps    +y+++                  dk +k +l +d
  NODE_20427_length_596_cov_25.734177_g16306_i0.p1  63 GQVTSSHCNNGEVFVRDFEPRPSD--STYPDDAEItsypttfnkdfeARPDKTQK-ELVND 120
                                                       444444445555666666666655..34444444344444444433222222222.55555 PP

                                    burpitideAlign  97 feikps 102
                                                       fe++p+
  NODE_20427_length_596_cov_25.734177_g16306_i0.p1 121 FEPRPN 126
                                                       555554 PP

>> NODE_16336_length_833_cov_7.993671_g12742_i0.p1  type:3prime_partial len:227 gc:universal NODE_16336_length_833_cov_7
   #    score  bias  c-Evalue  i-Evalue hmmfrom  hmm to    alifrom  ali to    envfrom  env to     acc
 ---   ------ ----- --------- --------- ------- -------    ------- -------    ------- -------    ----
   1 ?   11.7   0.0   2.7e-05      0.55     196     278 ..      25     110 ..      12     168 .. 0.79

  Alignments for each domain:
  == domain 1  score: 11.7 bits;  conditional E-value: 2.7e-05
                                   burpitideAlign 196 PssvlvwyrgnkngqsedksskefvkdfsvdPssllliykgnk......vdpseneetekes 251
                                                      P+ ++v  + + n  s  +++  +  +f v+P+ +l+   gn+       ++se ++  +e 
  NODE_16336_length_833_cov_7.993671_g12742_i0.p1  25 PNLNFVGLHTT-NCLSSFPAN--LRANFRVRPQKFLIASAGNNlsdfldEESSEFDWDDQEA 83 
                                                      55555555555.555544544..8899***************98777654445589999999 PP

                                   burpitideAlign 252 vvngqsvdPssqlllyrgnkkvessey 278
                                                      v+ g   +P +  ++y++n+ v ++ey
  NODE_16336_length_833_cov_7.993671_g12742_i0.p1  84 VDAGDYESPWKGAVIYKRNNSVTHTEY 110
                                                      99999999999*********9999993 PP


Internal pipeline statistics summary:
-------------------------------------
Query model(s):                            1  (312 nodes)
Target sequences:                      60100  (11568453 residues searched)
Passed MSV filter:                      2863  (0.0476373); expected 1202.0 (0.02)
Passed bias filter:                     1394  (0.0231947); expected 1202.0 (0.02)
Passed Vit filter:                       127  (0.00211314); expected 60.1 (0.001)
Passed Fwd filter:                         3  (4.99168e-05); expected 0.6 (1e-05)
Initial search space (Z):              60100  [actual number of targets]
Domain search space  (domZ):               3  [number of targets reported over threshold]
# CPU time: 0.28u 0.06s 00:00:00.34 Elapsed: 00:00:01.04
# Mc/sec: 3451.98
//
[ok]
