# Supplementary material for: Mining raw plant transcriptomic data for new cyclopeptide alkaloids
Source: Beilstein J Org Chem. 2024 Jul 11;20:1548–59. doi: 10.3762/bjoc.20.138 (PMC11250218; doi:10.3762/bjoc.20.138)
Supplement: File 4 — The split burpitide precursor peptide HMM and output from all 700 transcriptomes as a compressed archive. [file Beilstein_J_Org_Chem-20-1548-s004.zip › final/ERX2099596.pep.hmm]

# hmmsearch :: search profile(s) against a sequence database
# HMMER 3.3 (Nov 2019); http://hmmer.org/
# Copyright (C) 2019 Howard Hughes Medical Institute.
# Freely distributed under the BSD open source license.
# - - - - - - - - - - - - - - - - - - - - - - - - - - - - - - - - - - - -
# query HMM file:                  ../hmms/burpitide.hmm
# target sequence database:        ERX2099596.pep
# - - - - - - - - - - - - - - - - - - - - - - - - - - - - - - - - - - - -

Query:       burpitideAlign  [M=312]
Scores for complete sequences (score includes all domains):
   --- full sequence ---   --- best 1 domain ---    -#dom-
    E-value  score  bias    E-value  score  bias    exp  N  Sequence                                           Description
    ------- ------ -----    ------- ------ -----   ---- --  --------                                           -----------
    3.4e-13   52.1   2.4    2.3e-12   49.4   2.4    2.4  1  NODE_28056_length_663_cov_5.553226_g18086_i0.p1     type:complete len:148 gc:univers
    7.5e-12   47.7   0.0    2.7e-11   45.8   0.0    1.8  1  NODE_30092_length_584_cov_7.236599_g19826_i0.p1     type:complete len:101 gc:univers
    2.1e-11   46.2   3.6    1.1e-10   43.8   3.6    1.9  1  NODE_20086_length_1058_cov_521.656158_g12662_i0.p2  type:complete len:197 gc:univers
    2.6e-11   45.9   0.0    5.3e-11   44.9   0.0    1.5  1  NODE_28075_length_662_cov_33.095315_g18101_i0.p1    type:5prime_partial len:124 gc:u
    7.5e-09   37.8   0.7    9.8e-08   34.1   0.7    2.2  1  NODE_27603_length_682_cov_51.059468_g17737_i0.p1    type:5prime_partial len:133 gc:u
  ------ inclusion threshold ------
       0.21   13.4   0.1       0.21   13.3   0.1    1.1  1  NODE_34706_length_445_cov_12.278607_g24242_i0.p1    type:complete len:83 gc:universa


Domain annotation for each sequence (and alignments):
>> NODE_28056_length_663_cov_5.553226_g18086_i0.p1  type:complete len:148 gc:universal NODE_28056_length_663_cov_5.55322
   #    score  bias  c-Evalue  i-Evalue hmmfrom  hmm to    alifrom  ali to    envfrom  env to     acc
 ---   ------ ----- --------- --------- ------- -------    ------- -------    ------- -------    ----
   1 !   49.4   2.4   1.8e-16   2.3e-12       6     166 ..       4     141 ..       1     145 [. 0.78

  Alignments for each domain:
  == domain 1  score: 49.4 bits;  conditional E-value: 1.8e-16
                                   burpitideAlign   6 SffallAllsllLlastieARkeP..geywksvvknqptpeaiealldskkktknesvvkDl 65 
                                                      S+f l+ l+sl+L+a+++eAR  P    +w+ v+k++   +aie l+               
  NODE_28056_length_663_cov_5.553226_g18086_i0.p1   4 SSFILITLFSLALVARITEARMVPgqNNNWQGVAKDEAVVKAIEHLM--------------- 50 
                                                      7899999*****************66679*****************5............... PP

                                   burpitideAlign  66 evkpssfllvyqgnkdg.qskdkeek.adlkkdfeikpsqlllwyyhnkndeskskeessfv 125
                                                        +ps   l +++++d+  s d +++ + +  dfe++p+      y+   d++k k e+ +v
  NODE_28056_length_663_cov_5.553226_g18086_i0.p1  51 HGDPSTTSLSSYKKNDChTSSDDNQNeKAFVRDFEPRPNVS---AYP---DDAKLKGETTVV 106
                                                      55777777777777777567777777679*********977...455...344444555589 PP

                                   burpitideAlign 126 kdfevkPssllvwyrgnkngqsedksssekkfvkdfepkPs 166
                                                       dfe++P+     y++    ++  k+  ek+fvkdfep+P+
  NODE_28056_length_663_cov_5.553226_g18086_i0.p1 107 TDFEPRPNV--SVYPND---DAGLKA-AEKEFVKDFEPRPN 141
                                                      *****9974..556555...444444.4689*********8 PP

>> NODE_30092_length_584_cov_7.236599_g19826_i0.p1  type:complete len:101 gc:universal NODE_30092_length_584_cov_7.23659
   #    score  bias  c-Evalue  i-Evalue hmmfrom  hmm to    alifrom  ali to    envfrom  env to     acc
 ---   ------ ----- --------- --------- ------- -------    ------- -------    ------- -------    ----
   1 !   45.8   0.0   2.2e-15   2.7e-11       4      66 ..       1      64 [.       1      97 [. 0.82

  Alignments for each domain:
  == domain 1  score: 45.8 bits;  conditional E-value: 2.2e-15
                                   burpitideAlign  4 mkSffallA.llsllLlastieARkePgeywksvvknqptpeaiealldskkktknesvvkDle 66
                                                     m+Sf a+   +lsl+L+a++ieAR  Pg+ywk v+ nq++p+ai + l+  +++  +    D+e
  NODE_30092_length_584_cov_7.236599_g19826_i0.p1  1 MRSFSAIPLiFLSLVLFARVIEARHGPGDYWKRVMHNQTMPKAITDILSEDSSSAPSPHYSDIE 64
                                                     9988888668**************************************9888876555556666 PP

>> NODE_20086_length_1058_cov_521.656158_g12662_i0.p2  type:complete len:197 gc:universal NODE_20086_length_1058_cov_521
   #    score  bias  c-Evalue  i-Evalue hmmfrom  hmm to    alifrom  ali to    envfrom  env to     acc
 ---   ------ ----- --------- --------- ------- -------    ------- -------    ------- -------    ----
   1 !   43.8   3.6   9.2e-15   1.1e-10       5     197 ..       3     193 ..       1     195 [. 0.72

  Alignments for each domain:
  == domain 1  score: 43.8 bits;  conditional E-value: 9.2e-15
                                      burpitideAlign   5 kSffallAllsllLlastieARkePgeywks..vvknqptpeaieal.......ldskk 54 
                                                         +S++  + l+sl+L++s +eAR + g y +   v+kn+ + e+i+ l       l+skk
  NODE_20086_length_1058_cov_521.656158_g12662_i0.p2   3 ASSLIHITLFSLALVTSLTEARMALGQYNNRqgVAKNEAIVETIQHLmpgksifLSSKK 61 
                                                         57777888*****************9998662266999998888776222222234444 PP

                                      burpitideAlign  55 kt........knesvvkDlevkpssfllvyqgnkdgqskdkeekadlkkdfeikpsqll 105
                                                         ++        +++ +v D+e++p      y++ ++g ++ +e+   ++++fe++p    
  NODE_20086_length_1058_cov_521.656158_g12662_i0.p2  62 SDfhtsndkkNQKAFVRDFEPRPDT--TAYPDGDAGLKVAEEK---FMNNFEPRPDAT- 114
                                                         3233333334677899999999988..8889999988888664...599999999998. PP

                                      burpitideAlign 106 lwyyhnkndeskskeessfvkdfevkPssllvwyrgnkngqsedksssekkfvkdfepk 164
                                                            y++ ++  k  e++ fvkdfe+   +    y++    ++  k+  ekkfvkdf p+
  NODE_20086_length_1058_cov_521.656158_g12662_i0.p2 115 --AYPADDAGFKVAEKK-FVKDFEP--RQDASAYPDD---DAGLKEI-EKKFVKDFKPR 164
                                                         ..899999999888777.9999998..4444555555...3333433.68899999999 PP

                                      burpitideAlign 165 PsqlllwyrgnkdgqsvdesgksfvkdfepkPs 197
                                                         P    +  +++ d       +k+fvkdfep+P 
  NODE_20086_length_1058_cov_521.656158_g12662_i0.p2 165 PD---VTAYPA-DDAGLKAGEKKFVKDFEPRPD 193
                                                         98...556777.666777889999999999985 PP

>> NODE_28075_length_662_cov_33.095315_g18101_i0.p1  type:5prime_partial len:124 gc:universal NODE_28075_length_662_cov_
   #    score  bias  c-Evalue  i-Evalue hmmfrom  hmm to    alifrom  ali to    envfrom  env to     acc
 ---   ------ ----- --------- --------- ------- -------    ------- -------    ------- -------    ----
   1 !   44.9   0.0   4.3e-15   5.3e-11       4      84 ..       6      93 ..       2     117 .. 0.71

  Alignments for each domain:
  == domain 1  score: 44.9 bits;  conditional E-value: 4.3e-15
                                    burpitideAlign  4 mkSffallAllsllLlastieARkePgeywksvvknqptpeaiealld....skkkt.knesv 61
                                                      m+ + a++ l+sll +a  i AR++Pg+ywks+++n+p+peai +ll     s++ + k+ s+
  NODE_28075_length_662_cov_33.095315_g18101_i0.p1  6 MRPLSAFFLLFSLLSFAFLIDARRSPGDYWKSIMNNEPMPEAITDLLHpdmtSES-DeKKFST 67
                                                      888899999999999******************************9952221222.2333333 PP

                                    burpitideAlign 62 .....vkDlevkpssfllvyqgnkdgqs 84
                                                           + +++++p+   ++y+++ d+  
  NODE_28075_length_662_cov_33.095315_g18101_i0.p1 68 vanhyIRNFDIRPNV--ILYHNDADSRR 93
                                                      111115678888887..77888877644 PP

>> NODE_27603_length_682_cov_51.059468_g17737_i0.p1  type:5prime_partial len:133 gc:universal NODE_27603_length_682_cov_
   #    score  bias  c-Evalue  i-Evalue hmmfrom  hmm to    alifrom  ali to    envfrom  env to     acc
 ---   ------ ----- --------- --------- ------- -------    ------- -------    ------- -------    ----
   1 !   34.1   0.7     8e-12   9.8e-08       6     135 ..      19     128 ..      15     131 .. 0.75

  Alignments for each domain:
  == domain 1  score: 34.1 bits;  conditional E-value: 8e-12
                                    burpitideAlign   6 SffallAllsllLlastieARkeP..geywksvvknqptpeaiealldskkktknesvvkD 64 
                                                       S+f l+ l+sl+L+a ++eAR +P     w++v+k++   ea+e l++  ++t+       
  NODE_27603_length_682_cov_51.059468_g17737_i0.p1  19 SSFILITLFSLALVAGITEARMAPgqHSDWQDVAKDEAAVEALEHLMQIGESTS------- 72 
                                                       89**********************54468*****************86555555....... PP

                                    burpitideAlign  65 levkpssfllvyqgnkdgqskdkeek.adlkkdfeikpsqlllwyyhnkndeskskeessf 124
                                                       l++k s      + n+d      +++ + +  dfe++p+      y+   d++k k e+ f
  NODE_27603_length_682_cov_51.059468_g17737_i0.p1  73 LSIKKSD----CHTNND------NQNqKAFVRDFEPRPNLS---AYP---DDAKLKGETIF 117
                                                       5555555....333333......333237999******965...454...44455556668 PP

                                    burpitideAlign 125 vkdfevkPssl 135
                                                         dfe++P++ 
  NODE_27603_length_682_cov_51.059468_g17737_i0.p1 118 TRDFEPRPNFR 128
                                                       89999999876 PP

>> NODE_34706_length_445_cov_12.278607_g24242_i0.p1  type:complete len:83 gc:universal NODE_34706_length_445_cov_12.2786
   #    score  bias  c-Evalue  i-Evalue hmmfrom  hmm to    alifrom  ali to    envfrom  env to     acc
 ---   ------ ----- --------- --------- ------- -------    ------- -------    ------- -------    ----
   1 ?   13.3   0.1   1.7e-05      0.21      91     122 ..      18      49 ..       3      77 .. 0.56

  Alignments for each domain:
  == domain 1  score: 13.3 bits;  conditional E-value: 1.7e-05
                                    burpitideAlign  91 adlkkdfeikpsqlllwyyhnkndeskskees 122
                                                       ++  ++  i psq+l w++h+  d s  k+e 
  NODE_34706_length_445_cov_12.278607_g24242_i0.p1  18 QQIPNPNRITPSQFLNWKRHKDADASARKAEA 49 
                                                       24555566666666666666666655555544 PP


Internal pipeline statistics summary:
-------------------------------------
Query model(s):                            1  (312 nodes)
Target sequences:                      73193  (14341741 residues searched)
Passed MSV filter:                      2903  (0.0396623); expected 1463.9 (0.02)
Passed bias filter:                     1561  (0.0213272); expected 1463.9 (0.02)
Passed Vit filter:                       145  (0.00198106); expected 73.2 (0.001)
Passed Fwd filter:                         6  (8.19751e-05); expected 0.7 (1e-05)
Initial search space (Z):              73193  [actual number of targets]
Domain search space  (domZ):               6  [number of targets reported over threshold]
# CPU time: 0.27u 0.05s 00:00:00.32 Elapsed: 00:00:01.34
# Mc/sec: 3327.33
//
[ok]
