# Supplementary material for: Mining raw plant transcriptomic data for new cyclopeptide alkaloids
Source: Beilstein J Org Chem. 2024 Jul 11;20:1548–59. doi: 10.3762/bjoc.20.138 (PMC11250218; doi:10.3762/bjoc.20.138)
Supplement: File 4 — The split burpitide precursor peptide HMM and output from all 700 transcriptomes as a compressed archive. [file Beilstein_J_Org_Chem-20-1548-s004.zip › final/ERX2099599.pep.hmm]

# hmmsearch :: search profile(s) against a sequence database
# HMMER 3.3 (Nov 2019); http://hmmer.org/
# Copyright (C) 2019 Howard Hughes Medical Institute.
# Freely distributed under the BSD open source license.
# - - - - - - - - - - - - - - - - - - - - - - - - - - - - - - - - - - - -
# query HMM file:                  ../hmms/burpitide.hmm
# target sequence database:        ERX2099599.pep
# - - - - - - - - - - - - - - - - - - - - - - - - - - - - - - - - - - - -

Query:       burpitideAlign  [M=312]
Scores for complete sequences (score includes all domains):
   --- full sequence ---   --- best 1 domain ---    -#dom-
    E-value  score  bias    E-value  score  bias    exp  N  Sequence                                          Description
    ------- ------ -----    ------- ------ -----   ---- --  --------                                          -----------
    2.4e-12   49.6   0.2    5.1e-09   38.7   0.0    2.0  2  NODE_22855_length_979_cov_497.252137_g7328_i2.p1   type:complete len:94 gc:universa
    1.1e-11   47.4   0.2    1.2e-10   44.0   0.2    1.9  1  NODE_24114_length_936_cov_563.995521_g7328_i3.p1   type:complete len:95 gc:universa
    4.2e-11   45.5   0.0    2.7e-10   42.8   0.0    1.7  2  NODE_30611_length_736_cov_993.994228_g6736_i2.p1   type:complete len:103 gc:univers
    9.1e-11   44.4   0.1    3.1e-10   42.6   0.1    1.7  1  NODE_30717_length_733_cov_967.659420_g6736_i3.p1   type:complete len:102 gc:univers
    6.1e-08   35.1   0.2    0.00012   24.3   0.0    2.0  2  NODE_11387_length_1486_cov_269.602911_g7328_i0.p1  type:complete len:91 gc:universa
    4.6e-06   28.9   0.7    5.1e-05   25.5   0.7    1.9  1  NODE_14483_length_1314_cov_315.436664_g7328_i1.p1  type:complete len:92 gc:universa
    8.7e-05   24.7   0.3    0.00037   22.7   0.3    1.7  1  NODE_13978_length_1340_cov_495.381650_g6736_i1.p1  type:complete len:99 gc:universa
     0.0007   21.8   0.4      0.003   19.7   0.4    1.8  1  NODE_10433_length_1551_cov_435.422414_g6736_i0.p1  type:complete len:84 gc:universa


Domain annotation for each sequence (and alignments):
>> NODE_22855_length_979_cov_497.252137_g7328_i2.p1  type:complete len:94 gc:universal NODE_22855_length_979_cov_497.252
   #    score  bias  c-Evalue  i-Evalue hmmfrom  hmm to    alifrom  ali to    envfrom  env to     acc
 ---   ------ ----- --------- --------- ------- -------    ------- -------    ------- -------    ----
   1 !   38.7   0.0   4.5e-13   5.1e-09       4      49 ..       1      46 [.       1      60 [. 0.91
   2 !    9.2   0.1   0.00041       4.6     174     197 ..      64      87 ..      60      92 .. 0.77

  Alignments for each domain:
  == domain 1  score: 38.7 bits;  conditional E-value: 4.5e-13
                                    burpitideAlign  4 mkSffallA.llsllLlastieARkePgeywksvvknqptpeaieal 49
                                                      m++++ l+A +ls lL+a+ +eARk+ geyw+ v+++q+ +eai +l
  NODE_22855_length_979_cov_497.252137_g7328_i2.p1  1 MATSLRLVAiVLS-LLFACMTEARKDTGEYWQGVTNDQQRKEAIHPL 46
                                                      999******6666.****************************99876 PP

  == domain 2  score: 9.2 bits;  conditional E-value: 0.00041
                                    burpitideAlign 174 gnkdgqsvdesgksfvkdfepkPs 197
                                                       +++d ++v+e+ ksfv+dfep P+
  NODE_22855_length_979_cov_497.252137_g7328_i2.p1  64 STADDSEVEEENKSFVRDFEPIPN 87 
                                                       456888888999999999998776 PP

>> NODE_24114_length_936_cov_563.995521_g7328_i3.p1  type:complete len:95 gc:universal NODE_24114_length_936_cov_563.995
   #    score  bias  c-Evalue  i-Evalue hmmfrom  hmm to    alifrom  ali to    envfrom  env to     acc
 ---   ------ ----- --------- --------- ------- -------    ------- -------    ------- -------    ----
   1 !   44.0   0.2     1e-14   1.2e-10       4     102 ..       1      88 [.       1      90 [. 0.85

  Alignments for each domain:
  == domain 1  score: 44.0 bits;  conditional E-value: 1e-14
                                    burpitideAlign   4 mkSffallA.llsllLlastieARkePgeywksvvknqptpeaiealldskkktknesvvk 63 
                                                       m +++ l+A l+sllL+a+ +eARk+ geyw+ v+++q+ +eai +l              
  NODE_24114_length_936_cov_563.995521_g7328_i3.p1   1 MSTSLRLVAiLVSLLLFACMTEARKDIGEYWQGVTNDQQKEEAIHPL-------------- 47 
                                                       778999*****************************************.............. PP

                                    burpitideAlign  64 Dlevkpssfllvyqgnkdg.......qskdkeekadlkkdfeikps 102
                                                       D+      f+l + ++kd+       +++++e+k ++  dfe+ p+
  NODE_24114_length_936_cov_563.995521_g7328_i3.p1  48 DIV----EFPLRSEKKKDCntskaddSEVEEENK-SFLRDFEPIPN 88 
                                                       444....688999999999886666555555555.99999999887 PP

>> NODE_30611_length_736_cov_993.994228_g6736_i2.p1  type:complete len:103 gc:universal NODE_30611_length_736_cov_993.99
   #    score  bias  c-Evalue  i-Evalue hmmfrom  hmm to    alifrom  ali to    envfrom  env to     acc
 ---   ------ ----- --------- --------- ------- -------    ------- -------    ------- -------    ----
   1 !   42.8   0.0   2.4e-14   2.7e-10       4     102 ..       1      81 [.       1      81 [. 0.84
   2 ?    4.2   0.0     0.014   1.6e+02     141     166 ..      57      81 ..      48      92 .. 0.57

  Alignments for each domain:
  == domain 1  score: 42.8 bits;  conditional E-value: 2.4e-14
                                    burpitideAlign   4 mkSffallA.llsllLlastieARkePgeywksvvknqptpeaiealldskkktknesvvk 63 
                                                       m++++ l+A llsllLl++ +eARk+ geyw+ v+++q+ +eai +l              
  NODE_30611_length_736_cov_993.994228_g6736_i2.p1   1 MATSLRLVAiLLSLLLLTCMTEARKDIGEYWQGVTNDQQKEEAIHPL-------------- 47 
                                                       999******************************************99.............. PP

                                    burpitideAlign  64 Dlevkpssfllvyqgnkdgqskdkeekadlkkdfeikps 102
                                                       D+      f+l + +++d+     e++  +  dfe++p+
  NODE_30611_length_736_cov_993.994228_g6736_i2.p1  48 DIV----EFPLRSEKKEDCHTSKAEKN-LFTMDFEPRPN 81 
                                                       443....68888888888755554444.67888888886 PP

  == domain 2  score: 4.2 bits;  conditional E-value: 0.014
                                    burpitideAlign 141 gnkngqsedksssekkfvkdfepkPs 166
                                                       ++k +   +k+ +++ f+ dfep+P+
  NODE_30611_length_736_cov_993.994228_g6736_i2.p1  57 EKKEDCHTSKA-EKNLFTMDFEPRPN 81 
                                                       33333333333.34555666666655 PP

>> NODE_30717_length_733_cov_967.659420_g6736_i3.p1  type:complete len:102 gc:universal NODE_30717_length_733_cov_967.65
   #    score  bias  c-Evalue  i-Evalue hmmfrom  hmm to    alifrom  ali to    envfrom  env to     acc
 ---   ------ ----- --------- --------- ------- -------    ------- -------    ------- -------    ----
   1 !   42.6   0.1   2.8e-14   3.1e-10       4     102 ..       1      80 [.       1      93 [. 0.81

  Alignments for each domain:
  == domain 1  score: 42.6 bits;  conditional E-value: 2.8e-14
                                    burpitideAlign   4 mkSffallA.llsllLlastieARkePgeywksvvknqptpeaiealldskkktknesvvk 63 
                                                       m++++ l+A +ls lL+a+ +eARk+ geyw+ v+++q+ +eai +l              
  NODE_30717_length_733_cov_967.659420_g6736_i3.p1   1 MATSLRLVAiVLS-LLFACMTEARKDTGEYWQGVTNDQQRKEAIHPL-------------- 46 
                                                       999******6666.******************************999.............. PP

                                    burpitideAlign  64 Dlevkpssfllvyqgnkdgqskdkeekadlkkdfeikps 102
                                                       D+      f+l + +++d+     e++  +  dfe++p+
  NODE_30717_length_733_cov_967.659420_g6736_i3.p1  47 DIV----EFPLRSEKKEDCHTSKAEKN-LFTMDFEPRPN 80 
                                                       443....67888888888755544444.67778888776 PP

>> NODE_11387_length_1486_cov_269.602911_g7328_i0.p1  type:complete len:91 gc:universal NODE_11387_length_1486_cov_269.6
   #    score  bias  c-Evalue  i-Evalue hmmfrom  hmm to    alifrom  ali to    envfrom  env to     acc
 ---   ------ ----- --------- --------- ------- -------    ------- -------    ------- -------    ----
   1 !   24.3   0.0   1.1e-08   0.00012      17      49 ..      11      43 ..       1      57 [. 0.87
   2 !    9.3   0.1    0.0004       4.5     174     197 ..      61      84 ..      58      89 .. 0.77

  Alignments for each domain:
  == domain 1  score: 24.3 bits;  conditional E-value: 1.1e-08
                                     burpitideAlign 17 lLlastieARkePgeywksvvknqptpeaieal 49
                                                       l +a+ +eARk+ geyw+ v+++q+ +eai +l
  NODE_11387_length_1486_cov_269.602911_g7328_i0.p1 11 LQFACMTEARKDTGEYWQGVTNDQQRKEAIHPL 43
                                                       569*************************99876 PP

  == domain 2  score: 9.3 bits;  conditional E-value: 0.0004
                                     burpitideAlign 174 gnkdgqsvdesgksfvkdfepkPs 197
                                                        +++d ++v+e+ ksfv+dfep P+
  NODE_11387_length_1486_cov_269.602911_g7328_i0.p1  61 STADDSEVEEENKSFVRDFEPIPN 84 
                                                        456888888999999999998776 PP

>> NODE_14483_length_1314_cov_315.436664_g7328_i1.p1  type:complete len:92 gc:universal NODE_14483_length_1314_cov_315.4
   #    score  bias  c-Evalue  i-Evalue hmmfrom  hmm to    alifrom  ali to    envfrom  env to     acc
 ---   ------ ----- --------- --------- ------- -------    ------- -------    ------- -------    ----
   1 !   25.5   0.7   4.6e-09   5.1e-05      19     102 ..      14      85 ..      12      88 .. 0.83

  Alignments for each domain:
  == domain 1  score: 25.5 bits;  conditional E-value: 4.6e-09
                                     burpitideAlign  19 lastieARkePgeywksvvknqptpeaiealldskkktknesvvkDlevkpssfllvyqg 78 
                                                        +a+ +eARk+ geyw+ v+++q+ +eai +l              D+      f+l + +
  NODE_14483_length_1314_cov_315.436664_g7328_i1.p1  14 FACMTEARKDIGEYWQGVTNDQQKEEAIHPL--------------DIV----EFPLRSEK 55 
                                                        89*****************************..............444....68899999 PP

                                     burpitideAlign  79 nkdg.......qskdkeekadlkkdfeikps 102
                                                        +kd+       +++++e+k ++  dfe+ p+
  NODE_14483_length_1314_cov_315.436664_g7328_i1.p1  56 KKDCntskaddSEVEEENK-SFLRDFEPIPN 85 
                                                        9999886666555555555.99999999887 PP

>> NODE_13978_length_1340_cov_495.381650_g6736_i1.p1  type:complete len:99 gc:universal NODE_13978_length_1340_cov_495.3
   #    score  bias  c-Evalue  i-Evalue hmmfrom  hmm to    alifrom  ali to    envfrom  env to     acc
 ---   ------ ----- --------- --------- ------- -------    ------- -------    ------- -------    ----
   1 !   22.7   0.3   3.3e-08   0.00037      19     102 ..      13      77 ..      11      86 .. 0.80

  Alignments for each domain:
  == domain 1  score: 22.7 bits;  conditional E-value: 3.3e-08
                                     burpitideAlign  19 lastieARkePgeywksvvknqptpeaiealldskkktknesvvkDlevkpssfllvyqg 78 
                                                        l++ +eARk+ geyw+ v+++q+ +eai +l              D+      f+l + +
  NODE_13978_length_1340_cov_495.381650_g6736_i1.p1  13 LTCMTEARKDIGEYWQGVTNDQQKEEAIHPL--------------DIV----EFPLRSEK 54 
                                                        6899************************999..............443....68888888 PP

                                     burpitideAlign  79 nkdgqskdkeekadlkkdfeikps 102
                                                        ++d+     e++  +  dfe++p+
  NODE_13978_length_1340_cov_495.381650_g6736_i1.p1  55 KEDCHTSKAEKN-LFTMDFEPRPN 77 
                                                        888755554444.67788888886 PP

>> NODE_10433_length_1551_cov_435.422414_g6736_i0.p1  type:complete len:84 gc:universal NODE_10433_length_1551_cov_435.4
   #    score  bias  c-Evalue  i-Evalue hmmfrom  hmm to    alifrom  ali to    envfrom  env to     acc
 ---   ------ ----- --------- --------- ------- -------    ------- -------    ------- -------    ----
   1 !   19.7   0.4   2.7e-07     0.003      23     102 ..       2      62 ..       1      71 [. 0.80

  Alignments for each domain:
  == domain 1  score: 19.7 bits;  conditional E-value: 2.7e-07
                                     burpitideAlign  23 ieARkePgeywksvvknqptpeaiealldskkktknesvvkDlevkpssfllvyqgnkdg 82 
                                                        +eARk+ geyw+ v+++q+ +eai +l              D+      f+l + +++d+
  NODE_10433_length_1551_cov_435.422414_g6736_i0.p1   2 TEARKDIGEYWQGVTNDQQKEEAIHPL--------------DIV----EFPLRSEKKEDC 43 
                                                        79**********************999..............443....688888889997 PP

                                     burpitideAlign  83 qskdkeekadlkkdfeikps 102
                                                             e++  +  dfe++p+
  NODE_10433_length_1551_cov_435.422414_g6736_i0.p1  44 HTSKAEKN-LFTMDFEPRPN 62 
                                                        55554544.67788888886 PP


Internal pipeline statistics summary:
-------------------------------------
Query model(s):                            1  (312 nodes)
Target sequences:                      89590  (16825617 residues searched)
Passed MSV filter:                      3619  (0.0403951); expected 1791.8 (0.02)
Passed bias filter:                     2042  (0.0227927); expected 1791.8 (0.02)
Passed Vit filter:                       227  (0.00253376); expected 89.6 (0.001)
Passed Fwd filter:                         8  (8.92957e-05); expected 0.9 (1e-05)
Initial search space (Z):              89590  [actual number of targets]
Domain search space  (domZ):               8  [number of targets reported over threshold]
# CPU time: 0.48u 0.03s 00:00:00.51 Elapsed: 00:00:01.49
# Mc/sec: 3514.71
//
[ok]
