# Supplementary material for: Mining raw plant transcriptomic data for new cyclopeptide alkaloids
Source: Beilstein J Org Chem. 2024 Jul 11;20:1548–59. doi: 10.3762/bjoc.20.138 (PMC11250218; doi:10.3762/bjoc.20.138)
Supplement: File 4 — The split burpitide precursor peptide HMM and output from all 700 transcriptomes as a compressed archive. [file Beilstein_J_Org_Chem-20-1548-s004.zip › final/ERX2099601.pep.hmm]

# hmmsearch :: search profile(s) against a sequence database
# HMMER 3.3 (Nov 2019); http://hmmer.org/
# Copyright (C) 2019 Howard Hughes Medical Institute.
# Freely distributed under the BSD open source license.
# - - - - - - - - - - - - - - - - - - - - - - - - - - - - - - - - - - - -
# query HMM file:                  ../hmms/burpitide.hmm
# target sequence database:        ERX2099601.pep
# - - - - - - - - - - - - - - - - - - - - - - - - - - - - - - - - - - - -

Query:       burpitideAlign  [M=312]
Scores for complete sequences (score includes all domains):
   --- full sequence ---   --- best 1 domain ---    -#dom-
    E-value  score  bias    E-value  score  bias    exp  N  Sequence                                          Description
    ------- ------ -----    ------- ------ -----   ---- --  --------                                          -----------
    1.4e-19   73.3   7.7    1.3e-18   70.0   7.7    2.2  1  NODE_16939_length_1048_cov_314.394030_g7314_i1.p1  type:5prime_partial len:160 gc:u
    1.8e-14   56.5   0.0      2e-14   56.3   0.0    1.0  1  NODE_30794_length_628_cov_13.052991_g23714_i0.p1   type:complete len:107 gc:univers
    4.1e-12   48.7   7.3    4.8e-11   45.2   7.3    2.2  1  NODE_9711_length_1411_cov_229.713450_g7314_i0.p1   type:complete len:154 gc:univers
    6.5e-11   44.8  11.2    8.8e-11   44.3  11.2    1.2  1  NODE_39692_length_459_cov_3.252404_g32218_i0.p1    type:5prime_partial len:130 gc:u
    8.6e-07   31.2   0.1    3.8e-06   29.1   0.1    1.8  1  NODE_51110_length_335_cov_2.174658_g43627_i0.p1    type:5prime_partial len:111 gc:u
    3.5e-05   25.9  11.1    0.00016   23.8  11.1    2.1  1  NODE_34508_length_549_cov_3.596838_g27144_i0.p1    type:5prime_partial len:92 gc:un
     0.0019   20.2   0.1     0.0043   19.1   0.1    1.5  1  NODE_11250_length_1319_cov_22.733542_g8446_i0.p1   type:5prime_partial len:364 gc:u
  ------ inclusion threshold ------
      0.059   15.3   0.6      0.063   15.2   0.6    1.1  1  NODE_28376_length_688_cov_65.020155_g21607_i0.p1   type:complete len:91 gc:universa


Domain annotation for each sequence (and alignments):
>> NODE_16939_length_1048_cov_314.394030_g7314_i1.p1  type:5prime_partial len:160 gc:universal NODE_16939_length_1048_co
   #    score  bias  c-Evalue  i-Evalue hmmfrom  hmm to    alifrom  ali to    envfrom  env to     acc
 ---   ------ ----- --------- --------- ------- -------    ------- -------    ------- -------    ----
   1 !   70.0   7.7   1.3e-22   1.3e-18       5     166 ..       1     153 [.       1     158 [. 0.67

  Alignments for each domain:
  == domain 1  score: 70.0 bits;  conditional E-value: 1.3e-22
                                     burpitideAlign   5 kSffallAllsllLlastieARkePgeywksvvknqptpeaiealld......skkkt.. 56 
                                                        +S+fal+Al+sl+L++s++eARk+Pg yw++v  +qp++e+i+ ll        kk    
  NODE_16939_length_1048_cov_314.394030_g7314_i1.p1   1 ASSFALIALFSLALFTSITEARKDPGAYWQAVPRDQPLQETIQHLLHadaslsDKK-Gdc 59 
                                                        59************************************999999985222211121.122 PP

                                     burpitideAlign  57 .....knesvvkDlevkpssfllvyqgnkdgqskdkeekadlkkdfeikpsqlllwyyhn 111
                                                             ++e  vkD+e++p    l+  +  d   k keek  + k+fe+kp+      y++
  NODE_16939_length_1048_cov_314.394030_g7314_i1.p1  60 nmsndNKETSVKDFEPRPL---LGAAHWGD--VKLKEEK-TFTKAFEPKPNLS---SYND 110
                                                        2223477888899997774...34444444..3444455.7899999999865...3332 PP

                                     burpitideAlign 112 kndeskskeessfvkdfevkPssllvwyrgnkngqsedksssekkfvkdfepkPs 166
                                                        + +e      + f+kdfe++P+      ++n +  +  k  +e+ f+kdfep P+
  NODE_16939_length_1048_cov_314.394030_g7314_i1.p1 111 NQEE------KIFMKDFEPRPNVS----SNNNDNTAGAK--QERAFDKDFEPGPN 153
                                                        2222......25899999988743....33323333333..56789999999887 PP

>> NODE_30794_length_628_cov_13.052991_g23714_i0.p1  type:complete len:107 gc:universal NODE_30794_length_628_cov_13.052
   #    score  bias  c-Evalue  i-Evalue hmmfrom  hmm to    alifrom  ali to    envfrom  env to     acc
 ---   ------ ----- --------- --------- ------- -------    ------- -------    ------- -------    ----
   1 !   56.3   0.0     2e-18     2e-14       4      92 ..       1      89 [.       1     101 [. 0.86

  Alignments for each domain:
  == domain 1  score: 56.3 bits;  conditional E-value: 2e-18
                                    burpitideAlign  4 mkSffallAllsllLlastieARkePgeywksvvknqptpeaiealldskkktknesvvkDle 66
                                                      m+ f a+ A+++l+Llas    Rk   +yw++v++ + +p+ +++ll  ++k++ ++vv D+ 
  NODE_30794_length_628_cov_13.052991_g23714_i0.p1  1 MRPFSAFAAVFCLFLLASLGNPRKGTADYWNTVMNGKAMPQVVKDLLHQNAKSESKRVVRDFA 63
                                                      898999999****************************************************** PP

                                    burpitideAlign 67 vkpssfllvyqgnkdgqskdkeek.ad 92
                                                       kp+ +l+ ++ +    +k+  +k  +
  NODE_30794_length_628_cov_13.052991_g23714_i0.p1 64 TKPNVILYHSHAEPQ-DEKSSLKKeDE 89
                                                      *****9999999877.45554444224 PP

>> NODE_9711_length_1411_cov_229.713450_g7314_i0.p1  type:complete len:154 gc:universal NODE_9711_length_1411_cov_229.71
   #    score  bias  c-Evalue  i-Evalue hmmfrom  hmm to    alifrom  ali to    envfrom  env to     acc
 ---   ------ ----- --------- --------- ------- -------    ------- -------    ------- -------    ----
   1 !   45.2   7.3   4.6e-15   4.8e-11      19     166 ..       9     147 ..       8     152 .. 0.64

  Alignments for each domain:
  == domain 1  score: 45.2 bits;  conditional E-value: 4.6e-15
                                    burpitideAlign  19 lastieARkePgeywksvvknqptpeaiealld......skkkt.......knesvvkDle 66 
                                                       ++s++eARk+Pg yw++v  +qp++e+i+ ll        kk         ++e  vkD+e
  NODE_9711_length_1411_cov_229.713450_g7314_i0.p1   9 FTSITEARKDPGAYWQAVPRDQPLQETIQHLLHadaslsDKK-GdcnmsndNKETSVKDFE 68 
                                                       79**********************999999985222211121.122222347788889999 PP

                                    burpitideAlign  67 vkpssfllvyqgnkdgqskdkeekadlkkdfeikpsqlllwyyhnkndeskskeessfvkd 127
                                                       ++p    l+  +  d   k keek  + k+fe+kp+      y+++ +e      + f+kd
  NODE_9711_length_1411_cov_229.713450_g7314_i0.p1  69 PRPL---LGAAHWGD--VKLKEEK-TFTKAFEPKPNLS---SYNDNQEE------KIFMKD 114
                                                       7774...34444444..3444455.7899999999865...33322222......258999 PP

                                    burpitideAlign 128 fevkPssllvwyrgnkngqsedksssekkfvkdfepkPs 166
                                                       fe++P+      ++n +  +  k  +e+ f+kdfep P+
  NODE_9711_length_1411_cov_229.713450_g7314_i0.p1 115 FEPRPNVS----SNNNDNTAGAK--QERAFDKDFEPGPN 147
                                                       99988743....33323333333..56789999999887 PP

>> NODE_39692_length_459_cov_3.252404_g32218_i0.p1  type:5prime_partial len:130 gc:universal NODE_39692_length_459_cov_3
   #    score  bias  c-Evalue  i-Evalue hmmfrom  hmm to    alifrom  ali to    envfrom  env to     acc
 ---   ------ ----- --------- --------- ------- -------    ------- -------    ------- -------    ----
   1 !   44.3  11.2   8.5e-15   8.8e-11      65     222 ..       2     124 ..       1     129 [. 0.46

  Alignments for each domain:
  == domain 1  score: 44.3 bits;  conditional E-value: 8.5e-15
                                   burpitideAlign  65 levkpssfllvyqgnkdgqskdkeekadlkkdfeikpsqlllwyyhnkndeskskeessfvk 126
                                                      +e++p+   ++y+++       + e +++ k+fe++p+ +  wy+++  +    +e +sf k
  NODE_39692_length_459_cov_3.252404_g32218_i0.p1   2 FEPRPNA--FWYHSDAQ-----PLELKSFAKEFEPRPNAF--WYHSDAQP----SELKSFAK 50 
                                                      4444444..55555444.....222234566666666666..66653322....22345666 PP

                                   burpitideAlign 127 dfevkPssllvwyrgnkngqsedksssekkfvkdfepkPsqlllwyrgnkdgqsvdesgksf 188
                                                      +fe +P+ +   y +n +gq+ d+    k+f k+f p+P+ +  wy+ + d+qs     ksf
  NODE_39692_length_459_cov_3.252404_g32218_i0.p1  51 NFEARPNVFH--Y-QN-DGQQPDE----KSFAKNFVPRPNAF--WYH-M-DAQS----LKSF 96 
                                                      6666665332..2.22.2333322....34666666666654..444.2.4666....4666 PP

                                   burpitideAlign 189 vkdfepkPssvlvwyrgnkngqsedksskefvkd 222
                                                       k+fepkP+   +wy+   ++qs +++s   +++
  NODE_39692_length_459_cov_3.252404_g32218_i0.p1  97 EKNFEPKPNA--FWYHD--DAQSINEKS--AMNN 124
                                                      6666666653..45665..455544433..3344 PP

>> NODE_51110_length_335_cov_2.174658_g43627_i0.p1  type:5prime_partial len:111 gc:universal NODE_51110_length_335_cov_2
   #    score  bias  c-Evalue  i-Evalue hmmfrom  hmm to    alifrom  ali to    envfrom  env to     acc
 ---   ------ ----- --------- --------- ------- -------    ------- -------    ------- -------    ----
   1 !   29.1   0.1   3.7e-10   3.8e-06      19      82 ..       7      79 ..       2     105 .. 0.63

  Alignments for each domain:
  == domain 1  score: 29.1 bits;  conditional E-value: 3.7e-10
                                   burpitideAlign 19 lastieARkePgeywksvvknqptpeaieall.......dskkkt....knesvvkDlevkpss 71
                                                     +a ++ AR++Pg+ywk v++++p+p+ i +ll       +s+kk+    + + +   +++kp+ 
  NODE_51110_length_335_cov_2.174658_g43627_i0.p1  7 FAFVTDARRSPGDYWKRVMNDEPMPQVITDLLlrdtaaeSSEKKHgvlsNMDHFTRSFNIKPNV 70
                                                     566899******************8888877733322222233333454445556666666665 PP

                                   burpitideAlign 72 fllvyqgnkdg 82
                                                       ++y++n d 
  NODE_51110_length_335_cov_2.174658_g43627_i0.p1 71 --IIYHSNADP 79
                                                     ..888888885 PP

>> NODE_34508_length_549_cov_3.596838_g27144_i0.p1  type:5prime_partial len:92 gc:universal NODE_34508_length_549_cov_3.
   #    score  bias  c-Evalue  i-Evalue hmmfrom  hmm to    alifrom  ali to    envfrom  env to     acc
 ---   ------ ----- --------- --------- ------- -------    ------- -------    ------- -------    ----
   1 !   23.8  11.1   1.5e-08   0.00016      59     166 ..       4      85 ..       1      89 [. 0.61

  Alignments for each domain:
  == domain 1  score: 23.8 bits;  conditional E-value: 1.5e-08
                                   burpitideAlign  59 esvvkDlevkpssfllvyqgnkdgqskdkeekadlkkdfeikpsqlllwyyhnkndeskske 120
                                                      + +v D+e++p+     +  n+d     keek  ++kdfe++p+      y  ++d+ ++  
  NODE_34508_length_549_cov_3.596838_g27144_i0.p1   4 KAFVDDFEPRPNV----SSYNDD-----KEEK-TFMKDFEPRPNVS---SY--NDDKEEK-- 48 
                                                      5678888877776....444555.....6666.7888888888866...22..2333322.. PP

                                   burpitideAlign 121 essfvkdfevkPssllvwyrgnkngqsedksssekkfvkdfepkPs 166
                                                         f+kdfe++P+     y +n  + s +k   ek f+kdfep+P+
  NODE_34508_length_549_cov_3.596838_g27144_i0.p1  49 --TFMKDFEPRPNV--SSYNDN--EISGKK---EKAFDKDFEPRPN 85 
                                                      ..488888888863..334333..333333...4678888888887 PP

>> NODE_11250_length_1319_cov_22.733542_g8446_i0.p1  type:5prime_partial len:364 gc:universal NODE_11250_length_1319_cov
   #    score  bias  c-Evalue  i-Evalue hmmfrom  hmm to    alifrom  ali to    envfrom  env to     acc
 ---   ------ ----- --------- --------- ------- -------    ------- -------    ------- -------    ----
   1 !   19.1   0.1   4.1e-07    0.0043       7      57 ..      21      69 ..      17      75 .. 0.82

  Alignments for each domain:
  == domain 1  score: 19.1 bits;  conditional E-value: 4.1e-07
                                    burpitideAlign  7 ffallAllsllLlastieARkePgeywksvvknqptpeaiealldskkktk 57
                                                      ++ +l++lsl+L+as   A  + +eyw+s+ + +p+p+a+++ l ++  ++
  NODE_11250_length_1319_cov_22.733542_g8446_i0.p1 21 LLLILSFLSLALVASH--AALSSEEYWNSKLPQTPMPKAVKDILHNEWLDE 69
                                                      57899********995..5567789******************98876554 PP

>> NODE_28376_length_688_cov_65.020155_g21607_i0.p1  type:complete len:91 gc:universal NODE_28376_length_688_cov_65.0201
   #    score  bias  c-Evalue  i-Evalue hmmfrom  hmm to    alifrom  ali to    envfrom  env to     acc
 ---   ------ ----- --------- --------- ------- -------    ------- -------    ------- -------    ----
   1 ?   15.2   0.6   6.1e-06     0.063      78     122 ..      15      57 ..       5      85 .. 0.66

  Alignments for each domain:
  == domain 1  score: 15.2 bits;  conditional E-value: 6.1e-06
                                    burpitideAlign  78 gnkdgqskdkeek.a.dlkkdfeikpsqlllwyyhnkndeskskees 122
                                                       +    qs++++++ a +  ++  + psq+l w++++  d s  ++e 
  NODE_28376_length_688_cov_65.020155_g21607_i0.p1  15 S----QSQSQSQEaAnQIPNPNRLTPSQFLSWKRQKDADASARQAEA 57 
                                                       2....333333332246888889999999999999888888777665 PP


Internal pipeline statistics summary:
-------------------------------------
Query model(s):                            1  (312 nodes)
Target sequences:                      82664  (13420885 residues searched)
Passed MSV filter:                      3549  (0.0429328); expected 1653.3 (0.02)
Passed bias filter:                     1927  (0.0233112); expected 1653.3 (0.02)
Passed Vit filter:                       190  (0.00229846); expected 82.7 (0.001)
Passed Fwd filter:                         8  (9.67773e-05); expected 0.8 (1e-05)
Initial search space (Z):              82664  [actual number of targets]
Domain search space  (domZ):               8  [number of targets reported over threshold]
# CPU time: 0.35u 0.08s 00:00:00.43 Elapsed: 00:00:01.26
# Mc/sec: 3309.24
//
[ok]
