# Supplementary material for: Mining raw plant transcriptomic data for new cyclopeptide alkaloids
Source: Beilstein J Org Chem. 2024 Jul 11;20:1548–59. doi: 10.3762/bjoc.20.138 (PMC11250218; doi:10.3762/bjoc.20.138)
Supplement: File 4 — The split burpitide precursor peptide HMM and output from all 700 transcriptomes as a compressed archive. [file Beilstein_J_Org_Chem-20-1548-s004.zip › final/ERX2099605.pep.hmm]

# hmmsearch :: search profile(s) against a sequence database
# HMMER 3.3 (Nov 2019); http://hmmer.org/
# Copyright (C) 2019 Howard Hughes Medical Institute.
# Freely distributed under the BSD open source license.
# - - - - - - - - - - - - - - - - - - - - - - - - - - - - - - - - - - - -
# query HMM file:                  ../hmms/burpitide.hmm
# target sequence database:        ERX2099605.pep
# - - - - - - - - - - - - - - - - - - - - - - - - - - - - - - - - - - - -

Query:       burpitideAlign  [M=312]
Scores for complete sequences (score includes all domains):
   --- full sequence ---   --- best 1 domain ---    -#dom-
    E-value  score  bias    E-value  score  bias    exp  N  Sequence                                          Description
    ------- ------ -----    ------- ------ -----   ---- --  --------                                          -----------
    1.5e-12   49.7  20.1    2.7e-07   32.5  15.7    5.5  2  NODE_12107_length_984_cov_33.451647_g9649_i0.p1    type:complete len:259 gc:univers
    5.4e-10   41.3   0.0    5.9e-10   41.2   0.0    1.1  1  NODE_21851_length_495_cov_4.871681_g18296_i0.p1    type:5prime_partial len:107 gc:u
     0.0045   18.6   8.5       0.18   13.3   8.5    3.2  1  NODE_19449_length_586_cov_35.731123_g15998_i0.p1   type:5prime_partial len:144 gc:u
  ------ inclusion threshold ------
      0.034   15.7   0.1       0.13   13.8   0.0    1.8  2  NODE_7761_length_1358_cov_326.564259_g6163_i0.p1   type:5prime_partial len:394 gc:u
       0.55   11.7   0.0       0.78   11.2   0.0    1.2  1  NODE_25413_length_393_cov_293.042857_g21824_i0.p1  type:5prime_partial len:125 gc:u


Domain annotation for each sequence (and alignments):
>> NODE_12107_length_984_cov_33.451647_g9649_i0.p1  type:complete len:259 gc:universal NODE_12107_length_984_cov_33.4516
   #    score  bias  c-Evalue  i-Evalue hmmfrom  hmm to    alifrom  ali to    envfrom  env to     acc
 ---   ------ ----- --------- --------- ------- -------    ------- -------    ------- -------    ----
   1 !   32.5  15.7   2.2e-11   2.7e-07       9     197 ..       8     190 ..       1     190 [. 0.59
   2 !   24.2   3.6   6.9e-09   8.6e-05     121     200 ..     142     229 ..     137     245 .. 0.82

  Alignments for each domain:
  == domain 1  score: 32.5 bits;  conditional E-value: 2.2e-11
                                   burpitideAlign   9 allA.llsllLlastieARkePge..ywksvvknqptpeaiealldskkkt..knesvvkDl 65 
                                                       l+  l++ lL++  i+AR+ Pge  ++++v + ++  +  e++ +  + +  + + +vkD+
  NODE_12107_length_984_cov_33.451647_g9649_i0.p1   8 NLITlLSVSLLVGTSIAARTYPGEsdQITKVKEGKSFMKDFEPAYGDDSTKanEDKFFVKDF 69 
                                                      356645555678889*******65227888888888899999998544433358899***** PP

                                   burpitideAlign  66 evkpssfllvyqgnkdgqskdkeekadlkkdfeikpsqlllwyyhnkndeskskeessfvkd 127
                                                      e++ s    +++ n        +ek ++ kdfe++ps      y+          e+sfvkd
  NODE_12107_length_984_cov_33.451647_g9649_i0.p1  70 EPRTSV---TSYVNGE------KEK-SFVKDFEPRPSAT---SYG----------EKSFVKD 108
                                                      *77776...4444433......222.5778888888877...222..........3467777 PP

                                   burpitideAlign 128 fevkPssllvwyrgnkngqsedkss........sekkfvkdfepkPsqlllwyrgnkdgqsv 181
                                                      fe++Ps    +  g+k +  +++++         ek+fvkdfep+Ps      ++    ++ 
  NODE_12107_length_984_cov_33.451647_g9649_i0.p1 109 FEPRPSVT-SYVNGEKEKSFIKDFEprpsatsyGEKSFVKDFEPRPSATSYGEKSFV--KDF 167
                                                      77777544.344444344444444455556665556666666666666555444442..222 PP

                                   burpitideAlign 182 des.......gksfvkdfepkPs 197
                                                      ++        +ks+vkdfep+Ps
  NODE_12107_length_984_cov_33.451647_g9649_i0.p1 168 EPRpratsydEKSIVKDFEPRPS 190
                                                      22233455557888888888886 PP

  == domain 2  score: 24.2 bits;  conditional E-value: 6.9e-09
                                   burpitideAlign 121 essfvkdfevkPssllvwyrgnkngqsedkss...sekkfvkdfepkPsqlllwyrgnkdgq 179
                                                      e+sfvkdfe++Ps    + +  + + +  +      ek+ vkdfep+Ps     +++   ++
  NODE_12107_length_984_cov_33.451647_g9649_i0.p1 142 EKSFVKDFEPRPSATSYGEKSFVKDFEPRPRAtsyDEKSIVKDFEPRPSLTSYAKKSL--TE 201
                                                      679*************999999888888777788899***********9776666666..55 PP

                                   burpitideAlign 180 svdes.......gksfvkdfepkPssvl 200
                                                      + ++        +ksf kdfep+Ps  +
  NODE_12107_length_984_cov_33.451647_g9649_i0.p1 202 DFEPRpsvtsygEKSFFKDFEPRPSATG 229
                                                      55555569999*************9765 PP

>> NODE_21851_length_495_cov_4.871681_g18296_i0.p1  type:5prime_partial len:107 gc:universal NODE_21851_length_495_cov_4
   #    score  bias  c-Evalue  i-Evalue hmmfrom  hmm to    alifrom  ali to    envfrom  env to     acc
 ---   ------ ----- --------- --------- ------- -------    ------- -------    ------- -------    ----
   1 !   41.2   0.0   4.8e-14   5.9e-10       4      78 ..      23      98 ..      10     106 .. 0.81

  Alignments for each domain:
  == domain 1  score: 41.2 bits;  conditional E-value: 4.8e-14
                                   burpitideAlign  4 mkSffallAllsllLlastieARkeP.geywksvvknqptpeaiealldskkkt..knesvvkD 64
                                                     m+S++a++ l +l+ l+s i +R++P   ywksv+kn+p+peai   l s+ ++     ++  D
  NODE_21851_length_495_cov_4.871681_g18296_i0.p1 23 MRSLLAFFVLILLVSLVSEIDGRRSPgSSYWKSVMKNEPMPEAIAGILTSSDSDeiPTAKTTLD 86
                                                     997777777777777788********668*******************9999996756777778 PP

                                   burpitideAlign 65 levkpssfllvyqg 78
                                                     +++ p+   ++y+ 
  NODE_21851_length_495_cov_4.871681_g18296_i0.p1 87 FDILPNV--IIYHA 98
                                                     8888887..44544 PP

>> NODE_19449_length_586_cov_35.731123_g15998_i0.p1  type:5prime_partial len:144 gc:universal NODE_19449_length_586_cov_
   #    score  bias  c-Evalue  i-Evalue hmmfrom  hmm to    alifrom  ali to    envfrom  env to     acc
 ---   ------ ----- --------- --------- ------- -------    ------- -------    ------- -------    ----
   1 !   13.3   8.5   1.4e-05      0.18       4     133 ..       8     115 ..       5     117 .. 0.59

  Alignments for each domain:
  == domain 1  score: 13.3 bits;  conditional E-value: 1.4e-05
                                    burpitideAlign   4 mkSffallAllsllLlas.tieARkePgeywks.vvknqptpeaiealldskkktknesvv 62 
                                                       m+S++ l+ lls+ L+++  ++AR+ P e  ++  vk+ +   +i a      k+ +  ++
  NODE_19449_length_586_cov_35.731123_g15998_i0.p1   8 MASSLNLIILLSVSLFVRiSTAARTFPSESNEAsFVKDFEPRPNISAY----GKDTKTDFI 64 
                                                       888888888888888888335678888766554045666666666666....455557788 PP

                                    burpitideAlign  63 kDlevkpssfllvyqgnkdgqskdkeekadlkkdfeikpsqlllwyyhnkndeskskeess 123
                                                       kD+e++p+   ++   +            d+ kdfe++p+     y +++  ++       
  NODE_19449_length_586_cov_35.731123_g15998_i0.p1  65 KDFEPRPNISAYGDGTKT-----------DFIKDFEPRPNIS--AYGDDT--KT-----EG 105
                                                       888888887555443333...........4666666666644..222211..11.....12 PP

                                    burpitideAlign 124 fvkdfevkPs 133
                                                       fvkdfe++P+
  NODE_19449_length_586_cov_35.731123_g15998_i0.p1 106 FVKDFEPRPN 115
                                                       5666666664 PP

>> NODE_7761_length_1358_cov_326.564259_g6163_i0.p1  type:5prime_partial len:394 gc:universal NODE_7761_length_1358_cov_
   #    score  bias  c-Evalue  i-Evalue hmmfrom  hmm to    alifrom  ali to    envfrom  env to     acc
 ---   ------ ----- --------- --------- ------- -------    ------- -------    ------- -------    ----
   1 ?   13.8   0.0     1e-05      0.13      11      58 ..      54     101 ..      38     106 .. 0.76
   2 ?   -0.7   0.0      0.28   3.5e+03     124     134 ..     225     235 ..     154     303 .. 0.66

  Alignments for each domain:
  == domain 1  score: 13.8 bits;  conditional E-value: 1e-05
                                    burpitideAlign  11 lAllsllLlastieARkeP.geywksvvknqptpeaiealldskkktkn 58 
                                                       l +++ +L+  ++ A+ ++ + ywks+ +n  +p+a+++ll ++ ++++
  NODE_7761_length_1358_cov_326.564259_g6163_i0.p1  54 LQIFT-FLFLAIVVASQADlDAYWKSKLPNSRMPKAVRDLLHNEWSEDK 101
                                                       44666.4555566666666599*******************99888764 PP

  == domain 2  score: -0.7 bits;  conditional E-value: 0.28
                                    burpitideAlign 124 fvkdfevkPss 134
                                                       +++ fe++P+s
  NODE_7761_length_1358_cov_326.564259_g6163_i0.p1 225 VLNRFEFDPNS 235
                                                       22333333332 PP

>> NODE_25413_length_393_cov_293.042857_g21824_i0.p1  type:5prime_partial len:125 gc:universal NODE_25413_length_393_cov
   #    score  bias  c-Evalue  i-Evalue hmmfrom  hmm to    alifrom  ali to    envfrom  env to     acc
 ---   ------ ----- --------- --------- ------- -------    ------- -------    ------- -------    ----
   1 ?   11.2   0.0   6.3e-05      0.78      25      59 ..       6      41 ..       2      45 .. 0.80

  Alignments for each domain:
  == domain 1  score: 11.2 bits;  conditional E-value: 6.3e-05
                                     burpitideAlign 25 ARkeP.geywksvvknqptpeaiealldskkktkne 59
                                                       A+ ++ + ywks+ +n  +p+a+++ll ++ +++++
  NODE_25413_length_393_cov_293.042857_g21824_i0.p1  6 ASQADlDAYWKSKLPNSRMPKAVRDLLHNEWSEDKS 41
                                                       55555577*******************998888644 PP


Internal pipeline statistics summary:
-------------------------------------
Query model(s):                            1  (312 nodes)
Target sequences:                      62157  (11260869 residues searched)
Passed MSV filter:                      2240  (0.0360378); expected 1243.1 (0.02)
Passed bias filter:                     1282  (0.0206252); expected 1243.1 (0.02)
Passed Vit filter:                       140  (0.00225236); expected 62.2 (0.001)
Passed Fwd filter:                         5  (8.04415e-05); expected 0.6 (1e-05)
Initial search space (Z):              62157  [actual number of targets]
Domain search space  (domZ):               5  [number of targets reported over threshold]
# CPU time: 0.23u 0.02s 00:00:00.25 Elapsed: 00:00:01.04
# Mc/sec: 3353.01
//
[ok]
