# Supplementary material for: Mining raw plant transcriptomic data for new cyclopeptide alkaloids
Source: Beilstein J Org Chem. 2024 Jul 11;20:1548–59. doi: 10.3762/bjoc.20.138 (PMC11250218; doi:10.3762/bjoc.20.138)
Supplement: File 4 — The split burpitide precursor peptide HMM and output from all 700 transcriptomes as a compressed archive. [file Beilstein_J_Org_Chem-20-1548-s004.zip › final/ERX2099924.pep.hmm]

# hmmsearch :: search profile(s) against a sequence database
# HMMER 3.3 (Nov 2019); http://hmmer.org/
# Copyright (C) 2019 Howard Hughes Medical Institute.
# Freely distributed under the BSD open source license.
# - - - - - - - - - - - - - - - - - - - - - - - - - - - - - - - - - - - -
# query HMM file:                  ../hmms/burpitide.hmm
# target sequence database:        ERX2099924.pep
# - - - - - - - - - - - - - - - - - - - - - - - - - - - - - - - - - - - -

Query:       burpitideAlign  [M=312]
Scores for complete sequences (score includes all domains):
   --- full sequence ---   --- best 1 domain ---    -#dom-
    E-value  score  bias    E-value  score  bias    exp  N  Sequence                                         Description
    ------- ------ -----    ------- ------ -----   ---- --  --------                                         -----------
  ------ inclusion threshold ------
       0.31   13.4   0.0       0.49   12.8   0.0    1.2  1  NODE_9594_length_1308_cov_11.090909_g8123_i0.p1   type:complete len:368 gc:univers
       0.35   13.3   0.0        2.4   10.5   0.0    1.9  2  NODE_8842_length_1366_cov_19.774754_g7494_i0.p1   type:5prime_partial len:372 gc:u
        1.5   11.2   0.0        2.2   10.6   0.0    1.2  1  NODE_10334_length_1258_cov_45.745679_g8732_i0.p1  type:complete len:300 gc:univers


Domain annotation for each sequence (and alignments):
>> NODE_9594_length_1308_cov_11.090909_g8123_i0.p1  type:complete len:368 gc:universal NODE_9594_length_1308_cov_11.0909
   #    score  bias  c-Evalue  i-Evalue hmmfrom  hmm to    alifrom  ali to    envfrom  env to     acc
 ---   ------ ----- --------- --------- ------- -------    ------- -------    ------- -------    ----
   1 ?   12.8   0.0   1.3e-05      0.49      13      50 ..       8      45 ..       2      60 .. 0.79

  Alignments for each domain:
  == domain 1  score: 12.8 bits;  conditional E-value: 1.3e-05
                                   burpitideAlign 13 llsllLlastieARkePgeywksvvknqptpeaieall 50
                                                     l++l+L + + +A   ++ yw+sv +n+p+p ai++ll
  NODE_9594_length_1308_cov_11.090909_g8123_i0.p1  8 LSVLVLAVGASHAASPAEVYWHSVFPNTPMPSAIRDLL 45
                                                     4555566667788878888*****************98 PP

>> NODE_8842_length_1366_cov_19.774754_g7494_i0.p1  type:5prime_partial len:372 gc:universal NODE_8842_length_1366_cov_1
   #    score  bias  c-Evalue  i-Evalue hmmfrom  hmm to    alifrom  ali to    envfrom  env to     acc
 ---   ------ ----- --------- --------- ------- -------    ------- -------    ------- -------    ----
   1 ?   10.5   0.0   6.3e-05       2.4      11      50 ..      14      54 ..       7      66 .. 0.79
   2 ?    0.3   0.0     0.083   3.2e+03     122     146 ..     197     222 ..     150     249 .. 0.64

  Alignments for each domain:
  == domain 1  score: 10.5 bits;  conditional E-value: 6.3e-05
                                   burpitideAlign 11 lAllsll.LlastieARkePgeywksvvknqptpeaieall 50
                                                     + lls+l L a + +A   ++ yw+sv +n+ +p ai++ll
  NODE_8842_length_1366_cov_19.774754_g7494_i0.p1 14 FPLLSFLlLAAAVSHAALPAQVYWHSVLPNTAMPGAIRDLL 54
                                                     44455540556699999999*******************98 PP

  == domain 2  score: 0.3 bits;  conditional E-value: 0.083
                                   burpitideAlign 122 s.sfvkdfevkPssllvwyrgnkngq 146
                                                         ++++f+v+P+sl     +++ ++
  NODE_8842_length_1366_cov_19.774754_g7494_i0.p1 197 LpAILNQFSVEPNSLQAEAMEKTLQE 222
                                                      22334666666666554444444444 PP

>> NODE_10334_length_1258_cov_45.745679_g8732_i0.p1  type:complete len:300 gc:universal NODE_10334_length_1258_cov_45.74
   #    score  bias  c-Evalue  i-Evalue hmmfrom  hmm to    alifrom  ali to    envfrom  env to     acc
 ---   ------ ----- --------- --------- ------- -------    ------- -------    ------- -------    ----
   1 ?   10.6   0.0   5.9e-05       2.2      12      51 ..       6      47 ..       3      59 .. 0.76

  Alignments for each domain:
  == domain 1  score: 10.6 bits;  conditional E-value: 5.9e-05
                                    burpitideAlign 12 AllsllLlastieARke.P.geywksvvknqptpeaiealld 51
                                                       ll++l+la  +++  + P + yw+sv +n+p+p ai++ll 
  NODE_10334_length_1258_cov_45.745679_g8732_i0.p1  6 PLLLILVLAVGAHSHDSsPaEVYWHSVLPNTPMPSAIRDLLH 47
                                                      5778888888888765414466******************94 PP


Internal pipeline statistics summary:
-------------------------------------
Query model(s):                            1  (312 nodes)
Target sequences:                     114323  (16329084 residues searched)
Passed MSV filter:                      3463  (0.0302914); expected 2286.5 (0.02)
Passed bias filter:                     2118  (0.0185265); expected 2286.5 (0.02)
Passed Vit filter:                       197  (0.00172319); expected 114.3 (0.001)
Passed Fwd filter:                         3  (2.62414e-05); expected 1.1 (1e-05)
Initial search space (Z):             114323  [actual number of targets]
Domain search space  (domZ):               3  [number of targets reported over threshold]
# CPU time: 0.29u 0.07s 00:00:00.36 Elapsed: 00:00:01.71
# Mc/sec: 2969.80
//
[ok]
