# Supplementary material for: Mining raw plant transcriptomic data for new cyclopeptide alkaloids
Source: Beilstein J Org Chem. 2024 Jul 11;20:1548–59. doi: 10.3762/bjoc.20.138 (PMC11250218; doi:10.3762/bjoc.20.138)
Supplement: File 4 — The split burpitide precursor peptide HMM and output from all 700 transcriptomes as a compressed archive. [file Beilstein_J_Org_Chem-20-1548-s004.zip › final/ERX2099928.pep.hmm]

# hmmsearch :: search profile(s) against a sequence database
# HMMER 3.3 (Nov 2019); http://hmmer.org/
# Copyright (C) 2019 Howard Hughes Medical Institute.
# Freely distributed under the BSD open source license.
# - - - - - - - - - - - - - - - - - - - - - - - - - - - - - - - - - - - -
# query HMM file:                  ../hmms/burpitide.hmm
# target sequence database:        ERX2099928.pep
# - - - - - - - - - - - - - - - - - - - - - - - - - - - - - - - - - - - -

Query:       burpitideAlign  [M=312]
Scores for complete sequences (score includes all domains):
   --- full sequence ---   --- best 1 domain ---    -#dom-
    E-value  score  bias    E-value  score  bias    exp  N  Sequence                                        Description
    ------- ------ -----    ------- ------ -----   ---- --  --------                                        -----------
    3.4e-18   68.5   0.3    6.4e-18   67.6   0.3    1.4  1  NODE_35448_length_366_cov_2.000000_g29913_i0.p1  type:internal len:122 gc:univers
  ------ inclusion threshold ------
       0.16   13.7   0.7       0.19   13.4   0.7    1.0  1  NODE_34757_length_375_cov_2.150602_g29222_i0.p1  type:internal len:126 gc:univers
       0.69   11.6   0.0       0.84   11.4   0.0    1.1  1  NODE_21571_length_703_cov_2.787879_g16450_i0.p2  type:complete len:137 gc:univers


Domain annotation for each sequence (and alignments):
>> NODE_35448_length_366_cov_2.000000_g29913_i0.p1  type:internal len:122 gc:universal NODE_35448_length_366_cov_2.00000
   #    score  bias  c-Evalue  i-Evalue hmmfrom  hmm to    alifrom  ali to    envfrom  env to     acc
 ---   ------ ----- --------- --------- ------- -------    ------- -------    ------- -------    ----
   1 !   67.6   0.3   2.6e-22   6.4e-18       3     132 ..       7     121 .]       5     121 .] 0.85

  Alignments for each domain:
  == domain 1  score: 67.6 bits;  conditional E-value: 2.6e-22
                                   burpitideAlign   3 lmkSffallAllsllLlastieARkePgeywksvvknqptpeaiealldskkkt...knesv 61 
                                                       mkSf+ l+ llsl+ +a+ + ARk+Pgeyw++v+k qp+p+ai+ l+  k+ +   +++ +
  NODE_35448_length_366_cov_2.000000_g29913_i0.p1   7 EMKSFLPLI-LLSLFPFANMVSARKDPGEYWTTVMKYQPIPDAIQGLIPGKSLSnchEEKLF 67 
                                                      59*998888.788899********************************655443478999** PP

                                   burpitideAlign  62 vkDlevkpssfllvyqgnkdgqskdkeekadlkkdfeikpsqlllwyyhnkndeskskeess 123
                                                      vk +e++p+    + ++++d       ek ++ kdfe++p+      yh+ +++  +   +s
  NODE_35448_length_366_cov_2.000000_g29913_i0.p1  68 VKKIEPRPNV---TTHKDED-------EK-SFVKDFEPRPNLT---SYHEDDKQVDE---KS 112
                                                      ********99...5555555.......66.799*******966...99988888855...59 PP

                                   burpitideAlign 124 fvkdfevkP 132
                                                      fvkdf+++P
  NODE_35448_length_366_cov_2.000000_g29913_i0.p1 113 FVKDFDPRP 121
                                                      9******98 PP

>> NODE_34757_length_375_cov_2.150602_g29222_i0.p1  type:internal len:126 gc:universal NODE_34757_length_375_cov_2.15060
   #    score  bias  c-Evalue  i-Evalue hmmfrom  hmm to    alifrom  ali to    envfrom  env to     acc
 ---   ------ ----- --------- --------- ------- -------    ------- -------    ------- -------    ----
   1 ?   13.4   0.7   8.1e-06      0.19     171     275 ..       4     113 ..       2     123 .. 0.73

  Alignments for each domain:
  == domain 1  score: 13.4 bits;  conditional E-value: 8.1e-06
                                   burpitideAlign 171 wyrgnk.dgqsvdesgksfvkdfep.kPssvl...vwy.rgnkngqsedksske........ 218
                                                      wy+ +  + +s + s ksf k  +p k++s +   +w+ ++nkn  +ed+  +         
  NODE_34757_length_375_cov_2.150602_g29222_i0.p1   4 WYEAKSsSLDSWEYSRKSFHKANKPqKVWSIIllsIWHdPKNKNVLTEDQLIHDdlrgaklp 65 
                                                      888888788999999****9888888999975333454267777777777666677777777 PP

                                   burpitideAlign 219 fvkdfsvdPssllliykgnkvdpseneetekesvvngqsvdPssqlllyrgnkkves 275
                                                         +f  +++++  iy++ k         +   + ++ +vd++ q+ll+r + ++  
  NODE_34757_length_375_cov_2.150602_g29222_i0.p1  66 TRGNFTWKRQQICGIYQKEK---------RVCRICTKGEVDNKEQVLLFRHKYNNIR 113
                                                      67777777777777777666.........778889999***********99555444 PP

>> NODE_21571_length_703_cov_2.787879_g16450_i0.p2  type:complete len:137 gc:universal NODE_21571_length_703_cov_2.78787
   #    score  bias  c-Evalue  i-Evalue hmmfrom  hmm to    alifrom  ali to    envfrom  env to     acc
 ---   ------ ----- --------- --------- ------- -------    ------- -------    ------- -------    ----
   1 ?   11.4   0.0   3.5e-05      0.84      98     180 ..      13      83 ..       9     112 .. 0.84

  Alignments for each domain:
  == domain 1  score: 11.4 bits;  conditional E-value: 3.5e-05
                                   burpitideAlign  98 eikpsqlllwyyhnkndeskskeessfvkdfevkPssllvwyrgnkngqsedksssekkfvk 159
                                                      +++ps+ ++++y+ + ++  ++++s     ++++Pss+++ + +++  q+ d          
  NODE_21571_length_703_cov_2.787879_g16450_i0.p2  13 DLDPSSAVPVQYQHTIPQIPNDSAS-----IDLDPSSAVLVQYQQMTLQTADACP------- 62 
                                                      689*******************999.....999****999998998888887743....... PP

                                   burpitideAlign 160 dfepkPsqlllwyrgnkdgqs 180
                                                       ++ +Ps+ ++++++++  qs
  NODE_21571_length_703_cov_2.787879_g16450_i0.p2  63 LIDLDPSSAVPVQYQQRTLQS 83 
                                                      357999999999998876666 PP


Internal pipeline statistics summary:
-------------------------------------
Query model(s):                            1  (312 nodes)
Target sequences:                      72414  (11842777 residues searched)
Passed MSV filter:                      2383  (0.032908); expected 1448.3 (0.02)
Passed bias filter:                     1409  (0.0194576); expected 1448.3 (0.02)
Passed Vit filter:                       141  (0.00194714); expected 72.4 (0.001)
Passed Fwd filter:                         3  (4.14285e-05); expected 0.7 (1e-05)
Initial search space (Z):              72414  [actual number of targets]
Domain search space  (domZ):               3  [number of targets reported over threshold]
# CPU time: 0.22u 0.02s 00:00:00.24 Elapsed: 00:00:01.15
# Mc/sec: 3204.49
//
[ok]
