# Supplementary material for: Mining raw plant transcriptomic data for new cyclopeptide alkaloids
Source: Beilstein J Org Chem. 2024 Jul 11;20:1548–59. doi: 10.3762/bjoc.20.138 (PMC11250218; doi:10.3762/bjoc.20.138)
Supplement: File 4 — The split burpitide precursor peptide HMM and output from all 700 transcriptomes as a compressed archive. [file Beilstein_J_Org_Chem-20-1548-s004.zip › final/ERX4622435.pep.hmm]

# hmmsearch :: search profile(s) against a sequence database
# HMMER 3.3 (Nov 2019); http://hmmer.org/
# Copyright (C) 2019 Howard Hughes Medical Institute.
# Freely distributed under the BSD open source license.
# - - - - - - - - - - - - - - - - - - - - - - - - - - - - - - - - - - - -
# query HMM file:                  ../hmms/burpitide.hmm
# target sequence database:        ERX4622435.pep
# - - - - - - - - - - - - - - - - - - - - - - - - - - - - - - - - - - - -

Query:       burpitideAlign  [M=312]
Scores for complete sequences (score includes all domains):
   --- full sequence ---   --- best 1 domain ---    -#dom-
    E-value  score  bias    E-value  score  bias    exp  N  Sequence                                           Description
    ------- ------ -----    ------- ------ -----   ---- --  --------                                           -----------
    6.7e-13   52.0   7.0    1.7e-12   50.7   7.0    1.8  1  NODE_39190_length_1281_cov_1468.651786_g8329_i2.p1  type:complete len:213 gc:univers
      2e-10   43.9   0.2    3.7e-10   43.0   0.2    1.3  1  NODE_76730_length_382_cov_7.609610_g45660_i0.p1     type:5prime_partial len:124 gc:u
    2.2e-08   37.2   6.7    7.3e-08   35.5   6.7    1.9  1  NODE_20386_length_1919_cov_725.679679_g8329_i1.p1   type:complete len:169 gc:univers
    2.7e-08   36.9   6.3    7.7e-08   35.4   6.3    1.8  1  NODE_16089_length_2124_cov_827.213494_g8329_i0.p1   type:complete len:172 gc:univers
    2.7e-07   33.6   5.0    1.9e-06   30.8   5.0    2.3  1  NODE_56784_length_822_cov_76.743855_g28245_i0.p1    type:complete len:186 gc:univers
      2e-05   27.5   4.2    0.00011   25.0   4.2    2.2  1  NODE_59802_length_744_cov_83.139568_g30245_i0.p1    type:complete len:160 gc:univers
  ------ inclusion threshold ------
       0.21   14.3   0.0       0.21   14.3   0.0    1.1  1  NODE_86222_length_288_cov_1.347280_g55149_i0.p1     type:5prime_partial len:76 gc:un


Domain annotation for each sequence (and alignments):
>> NODE_39190_length_1281_cov_1468.651786_g8329_i2.p1  type:complete len:213 gc:universal NODE_39190_length_1281_cov_146
   #    score  bias  c-Evalue  i-Evalue hmmfrom  hmm to    alifrom  ali to    envfrom  env to     acc
 ---   ------ ----- --------- --------- ------- -------    ------- -------    ------- -------    ----
   1 !   50.7   7.0   8.4e-17   1.7e-12       6     197 ..       4     206 ..       1     212 [. 0.63

  Alignments for each domain:
  == domain 1  score: 50.7 bits;  conditional E-value: 8.4e-17
                                      burpitideAlign   6 SffallAllsllLlas..tieARk.ePgey..wksvvknqpt...peaieallds.kkk 55 
                                                         S+++l+ l+sl+L+as  ++eAR   Pg y  w+ v+k++ +   +e+ e+++ s +k+
  NODE_39190_length_1281_cov_1468.651786_g8329_i2.p1   4 SSLTLIILFSLTLVASitITEARPlKPGKYnnWQHVAKDEAMveaTEHRESSVLSgEKS 62 
                                                         7889999*********6666787436665444**********66655555554441333 PP

                                      burpitideAlign  56 t........knesvvkDlevkpssfllvyqgnkdgqskdkeekadlkkdfeikpsqlll 106
                                                         +        ++e ++kD+e +ps     y++n  +    k e  +++kdfe++p+    
  NODE_39190_length_1281_cov_1468.651786_g8329_i2.p1  63 DchtgndnqNQEPFLKDFELRPST--TAYPNNAKL----KRET-SFMKDFEPRPNLS-- 112
                                                         244444445677799999999988..667766662....2333.7899999999855.. PP

                                      burpitideAlign 107 wyyhnkndeskskeessfvkdfevkPssllvwyrgnkngqsedksssekkfvkdfepkP 165
                                                             +  +++k k e+sf+kdfe++P+  l  y++          ++e +f kdfep+P
  NODE_39190_length_1281_cov_1468.651786_g8329_i2.p1 113 ----AYSGDAKFKRETSFMKDFESRPN--LSAYPDDAKL------EKETSFKKDFEPRP 159
                                                         ....33356666677889999999886..5566555222......23445789999999 PP

                                      burpitideAlign 166 sqlllwyrgnkdgqsvdes................gksfvkdfepkPs 197
                                                         +  +     +k + +  +                 + ++vkdfep+P+
  NODE_39190_length_1281_cov_1468.651786_g8329_i2.p1 160 NLSVY-PDDAKLKRETRPNlssypddaklkgetsfENELVKDFEPRPN 206
                                                         84433.333333333333345666677888866667777999999887 PP

>> NODE_76730_length_382_cov_7.609610_g45660_i0.p1  type:5prime_partial len:124 gc:universal NODE_76730_length_382_cov_7
   #    score  bias  c-Evalue  i-Evalue hmmfrom  hmm to    alifrom  ali to    envfrom  env to     acc
 ---   ------ ----- --------- --------- ------- -------    ------- -------    ------- -------    ----
   1 !   43.0   0.2   1.8e-14   3.7e-10       3      95 ..       8     109 ..       6     116 .. 0.80

  Alignments for each domain:
  == domain 1  score: 43.0 bits;  conditional E-value: 1.8e-14
                                   burpitideAlign   3 lmkSffallAllsllLlastieARkePgeywksvvknqptpeaiealldskkkt........ 56 
                                                       mk f a++ l+sll +a +i + ++P++ywks+++++ +peai +ll  +  +        
  NODE_76730_length_382_cov_7.609610_g45660_i0.p1   8 KMKPFSAFFLLFSLLSFAFVIDGIRSPEDYWKSIMNDEAMPEAITDLLHDQDMNpepentkf 69 
                                                      69*9********************************************87765443322223 PP

                                   burpitideAlign  57 ..knesvvkDlevkpssfllvyqgnkdgqskdkeek.adlkk 95 
                                                        + +  + +++v+p+   ++y++++d++ + k+++  + ++
  NODE_76730_length_382_cov_7.609610_g45660_i0.p1  70 smDSKHYIRNFDVRPNV--ILYHSDSDSKRVKKSSSaDGDDE 109
                                                      34556789*******98..89999999999998888334444 PP

>> NODE_20386_length_1919_cov_725.679679_g8329_i1.p1  type:complete len:169 gc:universal NODE_20386_length_1919_cov_725.
   #    score  bias  c-Evalue  i-Evalue hmmfrom  hmm to    alifrom  ali to    envfrom  env to     acc
 ---   ------ ----- --------- --------- ------- -------    ------- -------    ------- -------    ----
   1 !   35.5   6.7   3.7e-12   7.3e-08      54     197 ..      25     162 ..       2     168 .. 0.54

  Alignments for each domain:
  == domain 1  score: 35.5 bits;  conditional E-value: 3.7e-12
                                     burpitideAlign  54 kktknesvvkDlevkpssfllvyqgnkdgqskdkeekadlkkdfeikpsqlllwyyhnkn 113
                                                         ++++e ++kD+e +ps     y++n  +    k e  +++kdfe++p+        +  
  NODE_20386_length_1919_cov_725.679679_g8329_i1.p1  25 DNQNQEPFLKDFELRPST--TAYPNNAKL----KRET-SFMKDFEPRPNLS------AYS 71 
                                                        344667777777777777..555555552....2222.5677777777644......223 PP

                                     burpitideAlign 114 deskskeessfvkdfevkPssllvwyrgnkngqsedksssekkfvkdfepkPsqlllwyr 173
                                                        +++k k e+sf+kdfe++P+  l  y++          ++e +f kdfep+P+  +    
  NODE_20386_length_1919_cov_725.679679_g8329_i1.p1  72 GDAKFKRETSFMKDFESRPN--LSAYPDDAKL------EKETSFKKDFEPRPNLSVY-PD 122
                                                        45555556677777777664..4445444222......2334466777777763332.23 PP

                                     burpitideAlign 174 gnkdgqsvdes................gksfvkdfepkPs 197
                                                         +k + +  +                 + ++vkdfep+P+
  NODE_20386_length_1919_cov_725.679679_g8329_i1.p1 123 DAKLKRETRPNlssypddaklkgetsfENELVKDFEPRPN 162
                                                        3332222223344455566666655555555777777775 PP

>> NODE_16089_length_2124_cov_827.213494_g8329_i0.p1  type:complete len:172 gc:universal NODE_16089_length_2124_cov_827.
   #    score  bias  c-Evalue  i-Evalue hmmfrom  hmm to    alifrom  ali to    envfrom  env to     acc
 ---   ------ ----- --------- --------- ------- -------    ------- -------    ------- -------    ----
   1 !   35.4   6.3   3.8e-12   7.7e-08      54     197 ..      28     165 ..      13     171 .. 0.60

  Alignments for each domain:
  == domain 1  score: 35.4 bits;  conditional E-value: 3.8e-12
                                     burpitideAlign  54 kktknesvvkDlevkpssfllvyqgnkdgqskdkeekadlkkdfeikpsqlllwyyhnkn 113
                                                         ++++e ++kD+e +ps     y++n  +    k e  +++kdfe++p+        +  
  NODE_16089_length_2124_cov_827.213494_g8329_i0.p1  28 DNQNQEPFLKDFELRPST--TAYPNNAKL----KRET-SFMKDFEPRPNLS------AYS 74 
                                                        345778888888888888..566666652....2223.6788888888755......333 PP

                                     burpitideAlign 114 deskskeessfvkdfevkPssllvwyrgnkngqsedksssekkfvkdfepkPsqlllwyr 173
                                                        +++k k e+sf+kdfe++P+  l  y++          ++e +f kdfep+P+  +    
  NODE_16089_length_2124_cov_827.213494_g8329_i0.p1  75 GDAKFKRETSFMKDFESRPN--LSAYPDDAKL------EKETSFKKDFEPRPNLSVY-PD 125
                                                        45566667788888888775..5555555222......2334577888888874333.33 PP

                                     burpitideAlign 174 gnkdgqsvdes................gksfvkdfepkPs 197
                                                         +k + +  +                 + ++vkdfep+P+
  NODE_16089_length_2124_cov_827.213494_g8329_i0.p1 126 DAKLKRETRPNlssypddaklkgetsfENELVKDFEPRPN 165
                                                        3333333333344566667777766666666888888886 PP

>> NODE_56784_length_822_cov_76.743855_g28245_i0.p1  type:complete len:186 gc:universal NODE_56784_length_822_cov_76.743
   #    score  bias  c-Evalue  i-Evalue hmmfrom  hmm to    alifrom  ali to    envfrom  env to     acc
 ---   ------ ----- --------- --------- ------- -------    ------- -------    ------- -------    ----
   1 !   30.8   5.0   9.6e-11   1.9e-06       8     199 ..       3     159 ..       1     185 [. 0.56

  Alignments for each domain:
  == domain 1  score: 30.8 bits;  conditional E-value: 9.6e-11
                                    burpitideAlign   8 fallAllsllLlastieARkePgeywksvvknqptpeaiealldskkktknesvvkDlevk 68 
                                                        + l l+sl+L+as++     P    +   k++ + eaie l+       ++s+       
  NODE_56784_length_822_cov_76.743855_g28245_i0.p1   3 SSYLTLFSLALVASITITEARPLGTSEHNFKDEAMLEAIEHLIH------GDST------- 50 
                                                       466889********99999999888888899***********82......1221....... PP

                                    burpitideAlign  69 pssfllvyqgnkdgqskdkeek.adlkkdfeikpsqlllwyyhnkndeskskeessfvkdf 128
                                                             ++++++d+    + ++  ++  +fe++ps      y+  +++ ks+ +  f+kdf
  NODE_56784_length_822_cov_76.743855_g28245_i0.p1  51 -----SLSKDKSDCHTDTNVQNqESFLRNFEPRPSAT---AYP-DDVKLKSEITH-FLKDF 101
                                                       .....24444445544444444335777777777777...444.35555554444.77777 PP

                                    burpitideAlign 129 evkPssllvwyrgnkngqsedksssekkfvkdfepkPsqlllwyrgnkdgqsvdesgksfv 189
                                                       e++Ps     y++ +  +se       +f kdfep+Ps        +       +s+ sf+
  NODE_56784_length_822_cov_76.743855_g28245_i0.p1 102 EPRPSATA--YPDDVKLKSE-----TTHFLKDFEPRPSVTAYPDDVK--L----KSDTSFK 149
                                                       77776543..4444333333.....3357777777776333222222..2....2345666 PP

                                    burpitideAlign 190 kdfepkPssv 199
                                                        dfep+P+  
  NODE_56784_length_822_cov_76.743855_g28245_i0.p1 150 TDFEPRPNVS 159
                                                       6666666532 PP

>> NODE_59802_length_744_cov_83.139568_g30245_i0.p1  type:complete len:160 gc:universal NODE_59802_length_744_cov_83.139
   #    score  bias  c-Evalue  i-Evalue hmmfrom  hmm to    alifrom  ali to    envfrom  env to     acc
 ---   ------ ----- --------- --------- ------- -------    ------- -------    ------- -------    ----
   1 !   25.0   4.2   5.7e-09   0.00011       8     167 ..       3     132 ..       1     159 [. 0.64

  Alignments for each domain:
  == domain 1  score: 25.0 bits;  conditional E-value: 5.7e-09
                                    burpitideAlign   8 fallAllsllLlastieARkePgeywksvvknqptpeaiealldskkktknesvvkDlevk 68 
                                                        + l l+sl+L+as++     P    +   k++ + eaie l+       ++s+       
  NODE_59802_length_744_cov_83.139568_g30245_i0.p1   3 SSYLTLFSLALVASITITEARPLGTSEHNFKDEAMLEAIEHLI------HGDST------- 50 
                                                       466889********9999999988888889************8......22222....... PP

                                    burpitideAlign  69 pssfllvyqgnkdgqskdkeek.adlkkdfeikpsqlllwyyhnkndeskskeessfvkdf 128
                                                             ++++++d+    + ++  ++  +fe++ps      y+  +++ ks e++ f+kdf
  NODE_59802_length_744_cov_83.139568_g30245_i0.p1  51 -----SLSKDKSDCHTDTNVQNqESFLRNFEPRPSVT---AYP-DDVKLKS-ETTHFLKDF 101
                                                       .....24555556644444444346889999999866...555.3555544.444589999 PP

                                    burpitideAlign 129 evkPssllvwyrgnkngqsedksssekkfvkdfepkPsq 167
                                                       e++Ps     y++ +  +      s+ +f +dfep+P+ 
  NODE_59802_length_744_cov_83.139568_g30245_i0.p1 102 EPRPSV--TAYPDDVKLK------SDTSFKTDFEPRPNV 132
                                                       998874..3455552222......234577899998874 PP

>> NODE_86222_length_288_cov_1.347280_g55149_i0.p1  type:5prime_partial len:76 gc:universal NODE_86222_length_288_cov_1.
   #    score  bias  c-Evalue  i-Evalue hmmfrom  hmm to    alifrom  ali to    envfrom  env to     acc
 ---   ------ ----- --------- --------- ------- -------    ------- -------    ------- -------    ----
   1 ?   14.3   0.0     1e-05      0.21     156     189 ..      14      49 ..       5      66 .. 0.66

  Alignments for each domain:
  == domain 1  score: 14.3 bits;  conditional E-value: 1e-05
                                   burpitideAlign 156 kfvkdfepkPsqlllwyrgnk..dgqsvdesgksfv 189
                                                      k+ kd  + P+++ll+y+++k  + + v++ +k+++
  NODE_86222_length_288_cov_1.347280_g55149_i0.p1  14 KVAKDTNISPNSVLLIYKNMKasSLNQVSSLEKQVQ 49 
                                                      566777777777777777776654444445566554 PP


Internal pipeline statistics summary:
-------------------------------------
Query model(s):                            1  (312 nodes)
Target sequences:                     140668  (29127037 residues searched)
Passed MSV filter:                      6586  (0.0468195); expected 2813.4 (0.02)
Passed bias filter:                     3189  (0.0226704); expected 2813.4 (0.02)
Passed Vit filter:                       325  (0.0023104); expected 140.7 (0.001)
Passed Fwd filter:                         7  (4.97626e-05); expected 1.4 (1e-05)
Initial search space (Z):             140668  [actual number of targets]
Domain search space  (domZ):               7  [number of targets reported over threshold]
# CPU time: 0.81u 0.06s 00:00:00.87 Elapsed: 00:00:02.54
# Mc/sec: 3577.73
//
[ok]
