# Supplementary material for: Mining raw plant transcriptomic data for new cyclopeptide alkaloids
Source: Beilstein J Org Chem. 2024 Jul 11;20:1548–59. doi: 10.3762/bjoc.20.138 (PMC11250218; doi:10.3762/bjoc.20.138)
Supplement: File 4 — The split burpitide precursor peptide HMM and output from all 700 transcriptomes as a compressed archive. [file Beilstein_J_Org_Chem-20-1548-s004.zip › final/ERX5508113.pep.hmm]

# hmmsearch :: search profile(s) against a sequence database
# HMMER 3.3 (Nov 2019); http://hmmer.org/
# Copyright (C) 2019 Howard Hughes Medical Institute.
# Freely distributed under the BSD open source license.
# - - - - - - - - - - - - - - - - - - - - - - - - - - - - - - - - - - - -
# query HMM file:                  ../hmms/burpitide.hmm
# target sequence database:        ERX5508113.pep
# - - - - - - - - - - - - - - - - - - - - - - - - - - - - - - - - - - - -

Query:       burpitideAlign  [M=312]
Scores for complete sequences (score includes all domains):
   --- full sequence ---   --- best 1 domain ---    -#dom-
    E-value  score  bias    E-value  score  bias    exp  N  Sequence                                         Description
    ------- ------ -----    ------- ------ -----   ---- --  --------                                         -----------
  ------ inclusion threshold ------
       0.87   12.9   0.0        1.3   12.2   0.0    1.2  1  NODE_14664_length_1958_cov_69.312467_g9243_i0.p1  type:5prime_partial len:491 gc:u
        2.5   11.4   0.3        2.8   11.2   0.3    1.1  1  NODE_13373_length_2054_cov_8.578496_g8437_i0.p4   type:complete len:89 gc:universa


Domain annotation for each sequence (and alignments):
>> NODE_14664_length_1958_cov_69.312467_g9243_i0.p1  type:5prime_partial len:491 gc:universal NODE_14664_length_1958_cov
   #    score  bias  c-Evalue  i-Evalue hmmfrom  hmm to    alifrom  ali to    envfrom  env to     acc
 ---   ------ ----- --------- --------- ------- -------    ------- -------    ------- -------    ----
   1 ?   12.2   0.0   1.2e-05       1.3       9      42 ..      33      68 ..      27      75 .. 0.88

  Alignments for each domain:
  == domain 1  score: 12.2 bits;  conditional E-value: 1.2e-05
                                    burpitideAlign  9 allA.llsllLlas.tieARkePgeywksvvknqpt 42
                                                       llA ll +lL+as   +A ++P+ ywk++ +n+p 
  NODE_14664_length_1958_cov_69.312467_g9243_i0.p1 33 RLLAgLLGFLLIASvGSHAARAPDQYWKTALPNTPA 68
                                                      58999*********779****************986 PP

>> NODE_13373_length_2054_cov_8.578496_g8437_i0.p4  type:complete len:89 gc:universal NODE_13373_length_2054_cov_8.57849
   #    score  bias  c-Evalue  i-Evalue hmmfrom  hmm to    alifrom  ali to    envfrom  env to     acc
 ---   ------ ----- --------- --------- ------- -------    ------- -------    ------- -------    ----
   1 ?   11.2   0.3   2.7e-05       2.8       5      28 ..      23      44 ..      19      62 .. 0.88

  Alignments for each domain:
  == domain 1  score: 11.2 bits;  conditional E-value: 2.7e-05
                                   burpitideAlign  5 kSffallAllsllLlastieARke 28
                                                     k  ++l A++sl+L+a t++AR +
  NODE_13373_length_2054_cov_8.578496_g8437_i0.p4 23 K--LSLAAMFSLVLFATTNTARQN 44
                                                     4..88999**************97 PP


Internal pipeline statistics summary:
-------------------------------------
Query model(s):                            1  (312 nodes)
Target sequences:                     213332  (35034695 residues searched)
Passed MSV filter:                      4596  (0.0215439); expected 4266.6 (0.02)
Passed bias filter:                     3177  (0.0148923); expected 4266.6 (0.02)
Passed Vit filter:                       310  (0.00145313); expected 213.3 (0.001)
Passed Fwd filter:                         3  (1.40626e-05); expected 2.1 (1e-05)
Initial search space (Z):             213332  [actual number of targets]
Domain search space  (domZ):               2  [number of targets reported over threshold]
# CPU time: 0.60u 0.11s 00:00:00.71 Elapsed: 00:00:03.33
# Mc/sec: 3273.81
//
[ok]
