# Supplementary material for: Mining raw plant transcriptomic data for new cyclopeptide alkaloids
Source: Beilstein J Org Chem. 2024 Jul 11;20:1548–59. doi: 10.3762/bjoc.20.138 (PMC11250218; doi:10.3762/bjoc.20.138)
Supplement: File 4 — The split burpitide precursor peptide HMM and output from all 700 transcriptomes as a compressed archive. [file Beilstein_J_Org_Chem-20-1548-s004.zip › final/ERX8976928.pep.hmm]

# hmmsearch :: search profile(s) against a sequence database
# HMMER 3.3 (Nov 2019); http://hmmer.org/
# Copyright (C) 2019 Howard Hughes Medical Institute.
# Freely distributed under the BSD open source license.
# - - - - - - - - - - - - - - - - - - - - - - - - - - - - - - - - - - - -
# query HMM file:                  ../hmms/burpitide.hmm
# target sequence database:        ERX8976928.pep
# - - - - - - - - - - - - - - - - - - - - - - - - - - - - - - - - - - - -

Query:       burpitideAlign  [M=312]
Scores for complete sequences (score includes all domains):
   --- full sequence ---   --- best 1 domain ---    -#dom-
    E-value  score  bias    E-value  score  bias    exp  N  Sequence                                          Description
    ------- ------ -----    ------- ------ -----   ---- --  --------                                          -----------
    6.6e-29  105.2  19.7    7.7e-28  101.7  19.7    2.0  1  NODE_15507_length_1133_cov_32.461321_g12956_i0.p1  type:complete len:262 gc:univers
    7.3e-26   95.2  19.0    3.4e-24   89.7  19.0    2.3  1  NODE_17014_length_1084_cov_49.661721_g14316_i0.p1  type:complete len:258 gc:univers
    1.6e-22   84.2  12.6    3.3e-22   83.2  12.6    1.4  1  NODE_6643_length_1627_cov_70.305019_g5245_i0.p3    type:complete len:232 gc:univers
      7e-19   72.2   0.2    3.3e-18   70.0   0.2    1.8  1  NODE_49858_length_569_cov_14.356855_g45907_i0.p1   type:5prime_partial len:128 gc:u
    5.8e-16   62.7  31.8    1.6e-08   38.2  11.4    2.2  2  NODE_6643_length_1627_cov_70.305019_g5245_i0.p2    type:complete len:282 gc:univers
    2.1e-10   44.4  13.4    3.4e-10   43.7  13.4    1.3  1  NODE_28047_length_826_cov_29.387782_g12956_i1.p2   type:5prime_partial len:172 gc:u
    2.5e-10   44.1   0.9    8.7e-10   42.4   0.9    1.7  1  NODE_33795_length_737_cov_1.855422_g30072_i0.p1    type:5prime_partial len:167 gc:u
    9.1e-05   25.9   0.0    9.8e-05   25.8   0.0    1.1  1  NODE_134382_length_296_cov_1.399103_g130397_i0.p1  type:5prime_partial len:87 gc:un
    0.00072   22.9   0.3     0.0046   20.3   0.0    2.1  2  NODE_9033_length_1450_cov_19.603486_g7277_i0.p1    type:complete len:406 gc:univers
  ------ inclusion threshold ------
      0.034   17.4   0.4       0.08   16.2   0.0    1.8  2  NODE_9991_length_1389_cov_25.874620_g8098_i0.p1    type:complete len:359 gc:univers
      0.091   16.0   0.7       0.12   15.7   0.7    1.2  1  NODE_44763_length_614_cov_1.181146_g40849_i0.p1    type:complete len:105 gc:univers
       0.13   15.6   0.2       0.52   13.5   0.0    1.9  2  NODE_14712_length_1164_cov_2.770852_g12240_i0.p1   type:5prime_partial len:368 gc:u
       0.19   14.9   2.0        3.2   11.0   2.2    2.3  1  NODE_34942_length_722_cov_13.178737_g31176_i0.p1   type:complete len:153 gc:univers
       0.22   14.7   0.0       0.26   14.5   0.0    1.0  1  NODE_104781_length_346_cov_1.428571_g100798_i0.p1  type:internal len:115 gc:univers
        1.2   12.3   0.0        1.5   12.0   0.0    1.1  1  NODE_21398_length_962_cov_2.280090_g18349_i0.p1    type:internal len:321 gc:univers


Domain annotation for each sequence (and alignments):
>> NODE_15507_length_1133_cov_32.461321_g12956_i0.p1  type:complete len:262 gc:universal NODE_15507_length_1133_cov_32.4
   #    score  bias  c-Evalue  i-Evalue hmmfrom  hmm to    alifrom  ali to    envfrom  env to     acc
 ---   ------ ----- --------- --------- ------- -------    ------- -------    ------- -------    ----
   1 !  101.7  19.7   5.6e-32   7.7e-28       4     286 ..       1     255 [.       1     261 [. 0.75

  Alignments for each domain:
  == domain 1  score: 101.7 bits;  conditional E-value: 5.6e-32
                                     burpitideAlign   4 mkSffallAllsllLlastieARkePgeywksvvknqptpeaiealldskkkt...knes 60 
                                                        m+ +f+l Al++llL+as + ARke + y  sv k+qp+pe+i++ll     t   + +s
  NODE_15507_length_1133_cov_32.461321_g12956_i0.p1   1 MRASFVLSALSLLLLFASFTNARKELENYGRSVLKDQPIPESIQDLLPVDPATiisNDQS 60 
                                                        99*********************************************999998898889* PP

                                     burpitideAlign  61 vvkDlevkpssfllvyqgnkdgqskdkeekadlkkdfeikpsqlllwyyhnkndeskske 120
                                                         +k +e++p+      + n d q++d+++   + k fe++p+ +    y+n  ++s++  
  NODE_15507_length_1133_cov_32.461321_g12956_i0.p1  61 SAKSFEPRPNI----FHYNIDVQPTDEKS---FAKHFELRPNIF---PYNN-GVQSNDG- 108
                                                        ******99998....78899999999775...5*********99...4543.3444333. PP

                                     burpitideAlign 121 essfvkdfevkPssllvwyrgnkngqsedksssekkfvkdfepkPsqlllwyrgnkdgqs 180
                                                        e sf k+fe++P+ +   + +n ++qs d+    k+f k+fep+P+ +    ++n d+qs
  NODE_15507_length_1133_cov_32.461321_g12956_i0.p1 109 E-SFTKNFEPRPNIF---HYNN-DAQSNDE----KSFAKNFEPRPNIF---PYNN-DAQS 155
                                                        3.589*****99844...4444.7777766....68*********965...5777.8888 PP

                                     burpitideAlign 181 vdesgksfvkdfepkPssvlvwyrgnkngqsedksskefvkdfsvdPssllliykgnkvd 240
                                                          + +k f+k+fe +P+   +++ +n n+qs d++s  f k+f+++P    ++ ++n+  
  NODE_15507_length_1133_cov_32.461321_g12956_i0.p1 156 --NNEKFFTKNFERRPN---IFHYNN-NAQSNDEKS--FAKNFEPRP---NIFHYNND-- 202
                                                        ..888999999999887...334444.688877766..889999999...46666666.. PP

                                     burpitideAlign 241 pseneetekesvvngqsvdPssqlllyrgnkkvesse..............yeiNqngek 286
                                                            +   ++s++++++++P+    ++++n +++  +              ++ N ++++
  NODE_15507_length_1133_cov_32.461321_g12956_i0.p1 203 ---AQRIDEKSFIKNFEPRPN----IFHYNIEAQLADeksfaknfeprpniFHYNIDAQP 255
                                                        ...345667888888888888....66666555544444555555555555444555444 PP

>> NODE_17014_length_1084_cov_49.661721_g14316_i0.p1  type:complete len:258 gc:universal NODE_17014_length_1084_cov_49.6
   #    score  bias  c-Evalue  i-Evalue hmmfrom  hmm to    alifrom  ali to    envfrom  env to     acc
 ---   ------ ----- --------- --------- ------- -------    ------- -------    ------- -------    ----
   1 !   89.7  19.0   2.4e-28   3.4e-24       4     277 ..       1     234 [.       1     257 [. 0.73

  Alignments for each domain:
  == domain 1  score: 89.7 bits;  conditional E-value: 2.4e-28
                                     burpitideAlign   4 mkSffallAllsllLlastieARkePgeywksvvknqptpeaiealldskkktknesvvk 63 
                                                        mk + +l Al+++lLlas + ARk+ + yw +v+k+qp+peai+  l + +    + +++
  NODE_17014_length_1084_cov_49.661721_g14316_i0.p1   1 MKAIYVLSALSLFLLLASNTDARKDLEQYWRTVMKDQPIPEAIQHILPMDAA---NTIAE 57 
                                                        999999999*************************************944443...44666 PP

                                     burpitideAlign  64 Dlevkpssfllvyqgnkdgqskdkeekadlkkdfeikpsqlllwyyhnkndeskskeess 123
                                                        + ++ ++       +n d  ++ +e+k ++ k+fe kp  l  + y+n  ++s+ k   s
  NODE_17014_length_1084_cov_49.661721_g14316_i0.p1  58 ETKSSEPR------SNIDNNAQPTEDK-SFAKNFETKPQNL--FFYDNGAKPSEFK---S 105
                                                        66644443......4555444444455.78********999..5566666677665...5 PP

                                     burpitideAlign 124 fvkdfevkPssllvwyrgnkngqsedksssekkfvkdfepkPsqlllwyrgnkdgqsvde 183
                                                        + k+f+ kP+ l+ +  g+  ++se      k++ k+fe kP+ l+    g++ ++    
  NODE_17014_length_1084_cov_49.661721_g14316_i0.p1 106 LAKNFDNKPQNLFFYDNGA--QPSEF-----KSLAKNFETKPHNLFFYDNGAQPSE---- 154
                                                        6699999999999999888..33332.....4678999999999998888884444.... PP

                                     burpitideAlign 184 sgksfvkdfepkPssvlvwyrgnkngqsedksskefvkdfsvdPssllliykgnkvdpse 243
                                                          ks+ k+fe kP s++++ +g+  ++s   + k f k+f+ +P sl+   +g++     
  NODE_17014_length_1084_cov_49.661721_g14316_i0.p1 155 -FKSLAKNFETKPHSLFFYDNGA--QPS---EFKSFAKNFETKPHSLFFYDNGAQ----- 203
                                                        .5899999999999999999998..232...233477899999999888888888..... PP

                                     burpitideAlign 244 neetekesvvngqsvdPssqlllyrgnkkvesse 277
                                                           +e +s+++++  +P  +l +y +n + ++ +
  NODE_17014_length_1084_cov_49.661721_g14316_i0.p1 204 --PSEFKSFAKNFDTKPH-NLFFYDNNAQPSKFK 234
                                                        ..4568888888888888.777777655444433 PP

>> NODE_6643_length_1627_cov_70.305019_g5245_i0.p3  type:complete len:232 gc:universal NODE_6643_length_1627_cov_70.3050
   #    score  bias  c-Evalue  i-Evalue hmmfrom  hmm to    alifrom  ali to    envfrom  env to     acc
 ---   ------ ----- --------- --------- ------- -------    ------- -------    ------- -------    ----
   1 !   83.2  12.6   2.4e-26   3.3e-22       4     227 ..       1     192 [.       1     197 [. 0.79

  Alignments for each domain:
  == domain 1  score: 83.2 bits;  conditional E-value: 2.4e-26
                                   burpitideAlign   4 mkSffallAllsllLlastieARkePgeywksvvknqptpeaiealldskkktknesvvkDl 65 
                                                      mk +f+l Al+++l+las + ARk+ + yw + +k+qp+peai+  l +    +   v++D+
  NODE_6643_length_1627_cov_70.305019_g5245_i0.p3   1 MKAVFVLSALSLILMLASNTDARKDLEQYWRTFMKDQPIPEAIQHILPMD---SATTVAEDI 59 
                                                      9*********************************************9555...5566***** PP

                                   burpitideAlign  66 evkpssfllvyqgnkdgqskdkeekadlkkdfeikpsqlllwyyhnkndeskskeessfvkd 127
                                                      ++ ++        + d  ++ +eek ++ k+fe kp  l  + y+n  ++s+ k   sf k+
  NODE_6643_length_1627_cov_70.305019_g5245_i0.p3  60 KSSEPR------TKIDTNAQRTEEK-SFAKNFETKPHNL--FFYDNSAQPSEVK---SFAKN 109
                                                      *77776......3444445555566.78**********9..6677777777554...899** PP

                                   burpitideAlign 128 fevkPssllvwyrgnkngqsedksssekkfvkdfepkPsqlllwyrgnkdgqsvdesgksfv 189
                                                      fe kP  l+ +  g+  ++se      k+f k+fe kP+ l+    g++ ++      ksfv
  NODE_6643_length_1627_cov_70.305019_g5245_i0.p3 110 FEAKPHNLFFYDNGA--QPSE-----IKSFAKNFETKPQNLFFYDNGAQPSE-----FKSFV 159
                                                      ******999999988..3333.....35689*******99888888884444.....5**** PP

                                   burpitideAlign 190 kdfepkPssvlvwyrgnkngqsedksskefvkdfsvdP 227
                                                      k+fe kP svl++ + ++  +  +     f k f+ +P
  NODE_6643_length_1627_cov_70.305019_g5245_i0.p3 160 KNFEQKPASVLFYDNAAQPSEF-K----SFEKKFEQKP 192
                                                      ***********99888733332.2....2445555555 PP

>> NODE_49858_length_569_cov_14.356855_g45907_i0.p1  type:5prime_partial len:128 gc:universal NODE_49858_length_569_cov_
   #    score  bias  c-Evalue  i-Evalue hmmfrom  hmm to    alifrom  ali to    envfrom  env to     acc
 ---   ------ ----- --------- --------- ------- -------    ------- -------    ------- -------    ----
   1 !   70.0   0.2   2.4e-22   3.3e-18       4     102 ..       8     121 ..       5     126 .. 0.82

  Alignments for each domain:
  == domain 1  score: 70.0 bits;  conditional E-value: 2.4e-22
                                    burpitideAlign   4 mkSffallAllsllLlastieARkePgeywksvvknqptpeaiealldskkkt.....kne 59 
                                                       m S+fal+Al+sllL+as+  AR +Pgeyw+sv+k++ +p+   ++ ++kk +     k+ 
  NODE_49858_length_569_cov_14.356855_g45907_i0.p1   8 MESLFALFALFSLLLIASISDARHDPGEYWQSVMKDEAMPHESVSTRSNKKPDchtstKER 68 
                                                       99*************************************8877777677764455555999 PP

                                    burpitideAlign  60 svvkDlevkpssfllvyqgnkdg.............qskdkeekadlkkdfeikps 102
                                                        +v+D+e++p+     y +++ +             ++k ke+k d+  dfe++p 
  NODE_49858_length_569_cov_14.356855_g45907_i0.p1  69 HFVEDFEPRPNL--SAYDDDQKLtekksfeprpnhdYEKLKENK-DFVTDFEPRPD 121
                                                       9******88875..889999998888888888775555555555.99999999986 PP

>> NODE_6643_length_1627_cov_70.305019_g5245_i0.p2  type:complete len:282 gc:universal NODE_6643_length_1627_cov_70.3050
   #    score  bias  c-Evalue  i-Evalue hmmfrom  hmm to    alifrom  ali to    envfrom  env to     acc
 ---   ------ ----- --------- --------- ------- -------    ------- -------    ------- -------    ----
   1 !   37.7  12.4   1.6e-12   2.3e-08     119     268 ..      67     191 ..      57     196 .. 0.68
   2 !   38.2  11.4   1.2e-12   1.6e-08      59     238 ..     148     273 ..     145     281 .. 0.40

  Alignments for each domain:
  == domain 1  score: 37.7 bits;  conditional E-value: 1.6e-12
                                   burpitideAlign 119 keessfvkdfevkPssllvwyrgnkngqsedksssekkfvkdfepkPsqlllwyrgnkdgqs 180
                                                      +e +sf k+fe kP s+l +  g+  ++se      k+f k fe kP +++    g++ ++ 
  NODE_6643_length_1627_cov_70.305019_g5245_i0.p2  67 SEFKSFEKNFEQKPASVLFYDNGA--QPSEF-----KSFEKKFEQKPASVFFYDNGAQPSE- 120
                                                      233488899999999998888888..33332.....4567888889999888888884433. PP

                                   burpitideAlign 181 vdesgksfvkdfepkPssvlvwyrgnkngqsedksskefvkdfsvdPssllliykgnkvdps 242
                                                           ksf k+fe kP svl++ +g++  q  +     + k+f+ +P ++l +y +      
  NODE_6643_length_1627_cov_70.305019_g5245_i0.p2 121 ----FKSFEKNFEQKPASVLFYDNGAQPSQFNS-----LAKNFETKP-QNLFFYDNGA---- 168
                                                      ....48899999999999999988884444432.....346888888.5555555555.... PP

                                   burpitideAlign 243 eneetekesvvngqsvdPssqlllyr 268
                                                        + +e +s+ ++++ +P+ +l +y 
  NODE_6643_length_1627_cov_70.305019_g5245_i0.p2 169 --QPSEFKSFPKNFETKPQ-NLFFYD 191
                                                      ..35678888899998888.666664 PP

  == domain 2  score: 38.2 bits;  conditional E-value: 1.2e-12
                                   burpitideAlign  59 esvvkDlevkpssfllvyqgnkdgqskdkeekadlkkdfeikpsqlllwyyhnkndeskske 120
                                                      +s +k++e kp+  l++y  n +    +++e +++ k+fe kp  l  + y+n  ++s+ k 
  NODE_6643_length_1627_cov_70.305019_g5245_i0.p2 148 NSLAKNFETKPQN-LFFYD-NGA----QPSEFKSFPKNFETKPQNL--FFYDNGAQPSEFK- 200
                                                      4455555544444.33332.222....1222223455555555544..2333333333222. PP

                                   burpitideAlign 121 essfvkdfevkPssllvwyrgnkngqsedksssekkfvkdfepkPsqlllwyrgnkdgqsvd 182
                                                        sf k+fe kP+sl+ +  g+  ++se      k+f k+fe kP+ l+    g++ ++   
  NODE_6643_length_1627_cov_70.305019_g5245_i0.p2 201 --SFPKNFETKPQSLFFYDNGA--QPSE-----FKSFAKNFETKPQNLFFYDNGAQPSE--- 250
                                                      ..44455555555555555444..1121.....13345555555544444444442222... PP

                                   burpitideAlign 183 esgksfvkdfepkPssvlvwyrgnkngqsedksskefvkdfsvdPssllliykgnk 238
                                                         k f k+fe kP svl++ +g+                               +
  NODE_6643_length_1627_cov_70.305019_g5245_i0.p2 251 --FKAFEKNFEQKPASVLFYDNGA-------------------------------Q 273
                                                      ..3555555555555555555554...............................3 PP

>> NODE_28047_length_826_cov_29.387782_g12956_i1.p2  type:5prime_partial len:172 gc:universal NODE_28047_length_826_cov_
   #    score  bias  c-Evalue  i-Evalue hmmfrom  hmm to    alifrom  ali to    envfrom  env to     acc
 ---   ------ ----- --------- --------- ------- -------    ------- -------    ------- -------    ----
   1 !   43.7  13.4   2.5e-14   3.4e-10     126     277 ..      48     167 ..      35     171 .. 0.75

  Alignments for each domain:
  == domain 1  score: 43.7 bits;  conditional E-value: 2.5e-14
                                    burpitideAlign 126 kdfevkPssllvwyrgnkngqsedksssekkfvkdfepkPsqlllwyrgnkdgqsvdesgk 186
                                                       k+fe++P+ +   y +n n+qs d+    k+f k+fep+P+   +++++n ++qs  + +k
  NODE_28047_length_826_cov_29.387782_g12956_i1.p2  48 KNFEPRPNIF--HY-NN-NAQSNDE----KSFAKNFEPRPN---IFHYNN-NAQS--NDEK 94 
                                                       7888887733..33.33.6777766....579999999999...678888.8999..7899 PP

                                    burpitideAlign 187 sfvkdfepkPssvlvwyrgnkngqsedksskefvkdfsvdPssllliykgnkvdpseneet 247
                                                       sf k+fep+P+   +++ +n ++q  d++s  f+k+f+++P+  + +y+         + +
  NODE_28047_length_826_cov_29.387782_g12956_i1.p2  95 SFAKNFEPRPN---IFHYNN-DAQRIDEKS--FIKNFEPRPN--IFHYNIEA------QLA 141
                                                       99999999987...455566.899998877..9999999993..33443333......456 PP

                                    burpitideAlign 248 ekesvvngqsvdPssqlllyrgnkkvesse 277
                                                        ++s++++++++P+    ++++n ++++++
  NODE_28047_length_826_cov_29.387782_g12956_i1.p2 142 DEKSFAKNFEPRPN----IFHYNIDAQPTD 167
                                                       78999999999999....999988887766 PP

>> NODE_33795_length_737_cov_1.855422_g30072_i0.p1  type:5prime_partial len:167 gc:universal NODE_33795_length_737_cov_1
   #    score  bias  c-Evalue  i-Evalue hmmfrom  hmm to    alifrom  ali to    envfrom  env to     acc
 ---   ------ ----- --------- --------- ------- -------    ------- -------    ------- -------    ----
   1 !   42.4   0.9   6.3e-14   8.7e-10       4     135 ..       9     137 ..       6     163 .. 0.77

  Alignments for each domain:
  == domain 1  score: 42.4 bits;  conditional E-value: 6.3e-14
                                   burpitideAlign   4 mkSffallA.llsllLlastieARkePgeywksvvknqpt........peaiealldskkkt 56 
                                                      mk +fal   l+++lL+a+ti +Rk+ geyw +v+ +           p  + a+++s+++ 
  NODE_33795_length_737_cov_1.855422_g30072_i0.p1   9 MKATFALPTiLSLFLLFANTIDSRKDLGEYWRNVITDHVVrestqgllPVDLAASIVSNSNA 70 
                                                      9******999999**********************777774444566666667777777776 PP

                                   burpitideAlign  57 knesvvkDlevkpssfllvyqgnkdgqskdkeekadlkkdfeikpsqlllwyyhnkndesks 118
                                                      k  ++ +D+e ++   ++   +n+   +++  +k ++  dfe++p       y n+++++++
  NODE_33795_length_737_cov_1.855422_g30072_i0.p1  71 K-YRTSQDFE-DQIEKPFAKNFNDV-RPTE--QK-SFLGDFEPRPDAS---IYVNNVKQTEQ 123
                                                      6.88899**9.77777999999999.4444..44.779*******988...35567777766 PP

                                   burpitideAlign 119 keessfvkdfevkPssl 135
                                                      k   sf  dfe++P   
  NODE_33795_length_737_cov_1.855422_g30072_i0.p1 124 K---SFDGDFEPRPDAS 137
                                                      5...6679999999753 PP

>> NODE_134382_length_296_cov_1.399103_g130397_i0.p1  type:5prime_partial len:87 gc:universal NODE_134382_length_296_cov
   #    score  bias  c-Evalue  i-Evalue hmmfrom  hmm to    alifrom  ali to    envfrom  env to     acc
 ---   ------ ----- --------- --------- ------- -------    ------- -------    ------- -------    ----
   1 !   25.8   0.0   7.1e-09   9.8e-05      11      65 ..       1      55 [.       1      69 [. 0.80

  Alignments for each domain:
  == domain 1  score: 25.8 bits;  conditional E-value: 7.1e-09
                                     burpitideAlign 11 lAllsllLlastieARkePgeywksvvknqptpeaiealldskkktknesvvkDl 65
                                                       l+ll++l+ ++++ AR e g ywk+++ nqp+peaie +   ++ + + ++ k++
  NODE_134382_length_296_cov_1.399103_g130397_i0.p1  1 LSLLLVLVAGRDVVAREELGGYWKKAMDNQPMPEAIEGRTHPQTGKGRVYFDKNF 55
                                                       57889999999**************************996555544444444555 PP

>> NODE_9033_length_1450_cov_19.603486_g7277_i0.p1  type:complete len:406 gc:universal NODE_9033_length_1450_cov_19.6034
   #    score  bias  c-Evalue  i-Evalue hmmfrom  hmm to    alifrom  ali to    envfrom  env to     acc
 ---   ------ ----- --------- --------- ------- -------    ------- -------    ------- -------    ----
   1 !   20.3   0.0   3.4e-07    0.0046       8      50 ..       6      46 ..       1      59 [. 0.81
   2 ?   -0.5   0.1       0.7   9.7e+03     123     135 ..     233     245 ..     163     277 .. 0.66

  Alignments for each domain:
  == domain 1  score: 20.3 bits;  conditional E-value: 3.4e-07
                                   burpitideAlign  8 fallAllsllLlastieARkePgeywksvvknqptpeaieall 50
                                                     f +lA+l l+++  + +A  +P+ ywksv +n+p+p+++e+ll
  NODE_9033_length_1450_cov_19.603486_g7277_i0.p1  6 FPILAFLILTVV--VSHAAVSPELYWKSVLPNTPMPKTVEDLL 46
                                                     778888885555..5688899********************98 PP

  == domain 2  score: -0.5 bits;  conditional E-value: 0.7
                                   burpitideAlign 123 sfvkdfevkPssl 135
                                                       ++++f+vkP+s+
  NODE_9033_length_1450_cov_19.603486_g7277_i0.p1 233 EIFNQFSVKPGSV 245
                                                      2336666666655 PP

>> NODE_9991_length_1389_cov_25.874620_g8098_i0.p1  type:complete len:359 gc:universal NODE_9991_length_1389_cov_25.8746
   #    score  bias  c-Evalue  i-Evalue hmmfrom  hmm to    alifrom  ali to    envfrom  env to     acc
 ---   ------ ----- --------- --------- ------- -------    ------- -------    ------- -------    ----
   1 ?   16.2   0.0   5.8e-06      0.08      10      56 ..       8      52 ..       1      61 [. 0.69
   2 ?   -2.0   0.1       2.1   2.9e+04      97     104 ..     167     174 ..     113     215 .. 0.52

  Alignments for each domain:
  == domain 1  score: 16.2 bits;  conditional E-value: 5.8e-06
                                   burpitideAlign 10 llAllsllLlastieARkeP...geywksvvknqptpeaiealldskkkt 56
                                                     +l lls++L+as      ++   ++ywksv +n+p+p+a+ +ll s++  
  NODE_9991_length_1389_cov_25.874620_g8098_i0.p1  8 ILTLLSVVLVASH-----AAlpsEDYWKSVLPNTPMPKAVTDLLHSSEWM 52
                                                     4555565555554.....3333488******************9776644 PP

  == domain 2  score: -2.0 bits;  conditional E-value: 2.1
                                   burpitideAlign  97 feikpsql 104
                                                       ++ p  +
  NODE_9991_length_1389_cov_25.874620_g8098_i0.p1 167 KSSTPADF 174
                                                      22222222 PP

>> NODE_44763_length_614_cov_1.181146_g40849_i0.p1  type:complete len:105 gc:universal NODE_44763_length_614_cov_1.18114
   #    score  bias  c-Evalue  i-Evalue hmmfrom  hmm to    alifrom  ali to    envfrom  env to     acc
 ---   ------ ----- --------- --------- ------- -------    ------- -------    ------- -------    ----
   1 ?   15.7   0.7   8.6e-06      0.12     176     219 ..      13      75 ..       6      99 .. 0.68

  Alignments for each domain:
  == domain 1  score: 15.7 bits;  conditional E-value: 8.6e-06
                                   burpitideAlign 176 kdgqsvdesgksf.vkdfepkPssvlvwyrgnkngqsedksske.................. 218
                                                      k+g+   +sgks   +++ ++P s+ + y+++++++++ k++ke                  
  NODE_44763_length_614_cov_1.181146_g40849_i0.p1  13 KNGEG--SSGKSYnRNNKRINPTSLQILYEKKREEEERAKAEKEaiikvkreekekaearrk 72 
                                                      45555..7899997888999999999999999999999999987555544444443333333 PP

                                   burpitideAlign 219 ..f 219
                                                         
  NODE_44763_length_614_cov_1.181146_g40849_i0.p1  73 teR 75 
                                                      332 PP

>> NODE_14712_length_1164_cov_2.770852_g12240_i0.p1  type:5prime_partial len:368 gc:universal NODE_14712_length_1164_cov
   #    score  bias  c-Evalue  i-Evalue hmmfrom  hmm to    alifrom  ali to    envfrom  env to     acc
 ---   ------ ----- --------- --------- ------- -------    ------- -------    ------- -------    ----
   1 ?   13.5   0.0   3.8e-05      0.52      29      56 ..       7      34 ..       6      41 .. 0.84
   2 ?   -0.7   0.0       0.8   1.1e+04     246     260 ..     190     204 ..     116     213 .. 0.51

  Alignments for each domain:
  == domain 1  score: 13.5 bits;  conditional E-value: 3.8e-05
                                    burpitideAlign 29 Pgeywksvvknqptpeaiealldskkkt 56
                                                      P+eywksv +n+p+p+a+ +ll  +  +
  NODE_14712_length_1164_cov_2.770852_g12240_i0.p1  7 PEEYWKSVLPNTPMPKAVSDLLHQELID 34
                                                      9********************9766555 PP

  == domain 2  score: -0.7 bits;  conditional E-value: 0.8
                                    burpitideAlign 246 etekesvvngqsvdP 260
                                                       +++  ++ n +sv+P
  NODE_14712_length_1164_cov_2.770852_g12240_i0.p1 190 SNKMAEILNRFSVKP 204
                                                       222222223333333 PP

>> NODE_34942_length_722_cov_13.178737_g31176_i0.p1  type:complete len:153 gc:universal NODE_34942_length_722_cov_13.178
   #    score  bias  c-Evalue  i-Evalue hmmfrom  hmm to    alifrom  ali to    envfrom  env to     acc
 ---   ------ ----- --------- --------- ------- -------    ------- -------    ------- -------    ----
   1 ?   11.0   2.2   0.00023       3.2      83     228 ..      77     121 ..       1     145 [. 0.41

  Alignments for each domain:
  == domain 1  score: 11.0 bits;  conditional E-value: 0.00023
                                    burpitideAlign  83 qskdkeekadlkkdfeikpsqlllwyyhnkndeskskeessfvkdfevkPssllvwyrgnk 143
                                                          d+e k ++  dfe++p+                                         
  NODE_34942_length_722_cov_13.178737_g31176_i0.p1  77 HHLDNERK-GFTVDFEPRPN----------------------------------------- 95 
                                                       22233333.44444444444......................................... PP

                                    burpitideAlign 144 ngqsedksssekkfvkdfepkPsqlllwyrgnkdgqsvdesgksfvkdfepkPssvlvwyr 204
                                                                                                                    
  NODE_34942_length_722_cov_13.178737_g31176_i0.p1  96 ------------------------------------------------------ISAYGGD 102
                                                       ......................................................3333333 PP

                                    burpitideAlign 205 gnkngqsedksskefvkdfsvdPs 228
                                                        nk +++ + ++     df+++P+
  NODE_34942_length_722_cov_13.178737_g31176_i0.p1 103 DNKVETKTKYAD-----DFEPRPN 121
                                                       333333322222.....3333332 PP

>> NODE_104781_length_346_cov_1.428571_g100798_i0.p1  type:internal len:115 gc:universal NODE_104781_length_346_cov_1.42
   #    score  bias  c-Evalue  i-Evalue hmmfrom  hmm to    alifrom  ali to    envfrom  env to     acc
 ---   ------ ----- --------- --------- ------- -------    ------- -------    ------- -------    ----
   1 ?   14.5   0.0   1.9e-05      0.26      86     140 ..      20      75 ..      13      94 .. 0.85

  Alignments for each domain:
  == domain 1  score: 14.5 bits;  conditional E-value: 1.9e-05
                                     burpitideAlign  86 dkeek.adlkkdfeikpsqlllwyyhnkndeskskeessfvkdfevkPssllvwyr 140
                                                        +++e+ a   k+ ++ p+++ lw + +k +  ++++++ + k++e  P s+ +w+ 
  NODE_104781_length_346_cov_1.428571_g100798_i0.p1  20 SPDEAkAVIAKGVKSIPNSVKLWLQAAKLEHDEMNKSRVLRKGLEHIPDSVRLWKA 75 
                                                        5555545889****************************888*************96 PP

>> NODE_21398_length_962_cov_2.280090_g18349_i0.p1  type:internal len:321 gc:universal NODE_21398_length_962_cov_2.28009
   #    score  bias  c-Evalue  i-Evalue hmmfrom  hmm to    alifrom  ali to    envfrom  env to     acc
 ---   ------ ----- --------- --------- ------- -------    ------- -------    ------- -------    ----
   1 ?   12.0   0.0   0.00011       1.5      85     140 ..     108     162 ..      92     226 .. 0.78

  Alignments for each domain:
  == domain 1  score: 12.0 bits;  conditional E-value: 0.00011
                                   burpitideAlign  85 kdkeekadlkkdfeikpsqlllwyyhnkndeskskeessfvkdfevkPssllvwyr 140
                                                       d++++    k+ +  p+++ lw + +k ++ ++++++ + k++e  P s+ +w+ 
  NODE_21398_length_962_cov_2.280090_g18349_i0.p1 108 PDEAKA-VIAKGVKAIPNSVKLWMQAAKLEQDEESKSRVLRKGLEQIPDSVRLWKA 162
                                                      333333.7788888999999999999999999888888777999999999988885 PP


Internal pipeline statistics summary:
-------------------------------------
Query model(s):                            1  (312 nodes)
Target sequences:                     206495  (29573190 residues searched)
Passed MSV filter:                      7785  (0.0377007); expected 4129.9 (0.02)
Passed bias filter:                     3929  (0.0190271); expected 4129.9 (0.02)
Passed Vit filter:                       354  (0.00171433); expected 206.5 (0.001)
Passed Fwd filter:                        15  (7.2641e-05); expected 2.1 (1e-05)
Initial search space (Z):             206495  [actual number of targets]
Domain search space  (domZ):              15  [number of targets reported over threshold]
# CPU time: 0.57u 0.10s 00:00:00.67 Elapsed: 00:00:02.94
# Mc/sec: 3133.78
//
[ok]
