# Supplementary material for: Mining raw plant transcriptomic data for new cyclopeptide alkaloids
Source: Beilstein J Org Chem. 2024 Jul 11;20:1548–59. doi: 10.3762/bjoc.20.138 (PMC11250218; doi:10.3762/bjoc.20.138)
Supplement: File 4 — The split burpitide precursor peptide HMM and output from all 700 transcriptomes as a compressed archive. [file Beilstein_J_Org_Chem-20-1548-s004.zip › final/SRR10158517.pep.hmm]

# hmmsearch :: search profile(s) against a sequence database
# HMMER 3.3 (Nov 2019); http://hmmer.org/
# Copyright (C) 2019 Howard Hughes Medical Institute.
# Freely distributed under the BSD open source license.
# - - - - - - - - - - - - - - - - - - - - - - - - - - - - - - - - - - - -
# query HMM file:                  ../hmms/burpitide.hmm
# target sequence database:        SRR10158517.pep
# - - - - - - - - - - - - - - - - - - - - - - - - - - - - - - - - - - - -

Query:       burpitideAlign  [M=312]
Scores for complete sequences (score includes all domains):
   --- full sequence ---   --- best 1 domain ---    -#dom-
    E-value  score  bias    E-value  score  bias    exp  N  Sequence                                          Description
    ------- ------ -----    ------- ------ -----   ---- --  --------                                          -----------
     0.0078   19.6   0.0      0.012   18.9   0.0    1.3  1  NODE_41379_length_1182_cov_135.320108_g8764_i1.p1  type:5prime_partial len:340 gc:u
  ------ inclusion threshold ------
      0.011   19.1   0.0      0.011   19.1   0.0    1.0  1  NODE_122087_length_306_cov_1.124464_g92792_i0.p1   type:complete len:75 gc:universa
       0.11   15.8   0.2       0.19   15.0   0.2    1.3  1  NODE_2229_length_3843_cov_306.560477_g1258_i0.p1   type:complete len:1013 gc:univer
       0.22   14.8   0.0       0.32   14.3   0.0    1.2  1  NODE_21192_length_1799_cov_55.146002_g10261_i0.p1  type:complete len:332 gc:univers
       0.28   14.5   0.0       0.39   14.0   0.0    1.2  1  NODE_9357_length_2524_cov_61.079151_g4489_i1.p1    type:complete len:323 gc:univers
        0.4   14.0   0.2       0.65   13.3   0.2    1.3  1  NODE_2485_length_3739_cov_49.521822_g1258_i1.p2    type:complete len:362 gc:univers
        0.4   14.0   0.0       0.69   13.2   0.0    1.4  1  NODE_35357_length_1335_cov_20.477021_g13950_i1.p1  type:complete len:339 gc:univers
       0.49   13.7   0.0       0.69   13.2   0.0    1.2  1  NODE_79280_length_537_cov_2.183190_g50046_i0.p1    type:3prime_partial len:146 gc:u
       0.75   13.1   0.0        1.2   12.4   0.0    1.4  1  NODE_36253_length_1312_cov_83.666667_g17543_i0.p1  type:5prime_partial len:329 gc:u
        1.7   11.9   0.0        2.9   11.1   0.0    1.4  1  NODE_33344_length_1389_cov_23.142097_g5730_i2.p1   type:complete len:335 gc:univers
          3   11.1   0.0        4.1   10.7   0.0    1.1  1  NODE_83318_length_496_cov_771.626478_g54046_i0.p1  type:5prime_partial len:151 gc:u


Domain annotation for each sequence (and alignments):
>> NODE_41379_length_1182_cov_135.320108_g8764_i1.p1  type:5prime_partial len:340 gc:universal NODE_41379_length_1182_co
   #    score  bias  c-Evalue  i-Evalue hmmfrom  hmm to    alifrom  ali to    envfrom  env to     acc
 ---   ------ ----- --------- --------- ------- -------    ------- -------    ------- -------    ----
   1 !   18.9   0.0   6.3e-07     0.012      13     110 ..      25     125 ..      14     185 .. 0.68

  Alignments for each domain:
  == domain 1  score: 18.9 bits;  conditional E-value: 6.3e-07
                                     burpitideAlign  13 llsllLlastieARkePgeywksvvknqptpeaiealldskkktknesvvkDlevkpssf 72 
                                                        l++llLl+ +      P+ yw++  +n+++p++i++l+   +kt  ++ + D++  + s 
  NODE_41379_length_1182_cov_135.320108_g8764_i1.p1  25 LSTLLLLVGAENEALTPVAYWNKMFPNTTMPQSIRNLIPTREKTV-KELAHDFNWLDDSL 83 
                                                        55566666655555679*********************9999995.5899********** PP

                                     burpitideAlign  73 llvyqgnkdg.qskdkeek.a..dlkkdfeikpsqlllwyyh 110
                                                          +y+ n  +  + ++e+  +  + k +f++++  l+ + ++
  NODE_41379_length_1182_cov_135.320108_g8764_i1.p1  84 AGIYYRNLWAdINHEPESLlPygHSKRNFSSNIAPLFFLEED 125
                                                        ******987634555555555888888898888777766554 PP

>> NODE_122087_length_306_cov_1.124464_g92792_i0.p1  type:complete len:75 gc:universal NODE_122087_length_306_cov_1.1244
   #    score  bias  c-Evalue  i-Evalue hmmfrom  hmm to    alifrom  ali to    envfrom  env to     acc
 ---   ------ ----- --------- --------- ------- -------    ------- -------    ------- -------    ----
   1 ?   19.1   0.0   5.5e-07     0.011       4      57 ..       5      54 ..       1      71 [. 0.85

  Alignments for each domain:
  == domain 1  score: 19.1 bits;  conditional E-value: 5.5e-07
                                    burpitideAlign  4 mkSffallA.llsllLlastieARkePgeywksvvknqptpeaiealldskkktk 57
                                                      m S+ ++++ ++ l+Ll +t  ++  P  yw  v +n+++++a++all s    +
  NODE_122087_length_306_cov_1.124464_g92792_i0.p1  5 M-STPVVFSfIFPLFLLPQTSNGSLTPYAYWDMVFPNTSMTDALRALLPS----E 54
                                                      4.788999999************************************944....3 PP

>> NODE_2229_length_3843_cov_306.560477_g1258_i0.p1  type:complete len:1013 gc:universal NODE_2229_length_3843_cov_306.5
   #    score  bias  c-Evalue  i-Evalue hmmfrom  hmm to    alifrom  ali to    envfrom  env to     acc
 ---   ------ ----- --------- --------- ------- -------    ------- -------    ------- -------    ----
   1 ?   15.0   0.2   9.7e-06      0.19     182     238 ..     207     264 ..     174     341 .. 0.67

  Alignments for each domain:
  == domain 1  score: 15.0 bits;  conditional E-value: 9.7e-06
                                    burpitideAlign 182 desgksfvkdfepkPssvlvwyrgnkngqsedksske.fvkdfsvdPssllliykgnk 238
                                                       d ++k++++d e +Pssvlv + g++n  s ++++   ++ + + dPssll+ + g  
  NODE_2229_length_3843_cov_306.560477_g1258_i0.p1 207 DYETKKLKIDSEEDPSSVLVERVGTVNSASIESAEGLkLKTNAEEDPSSLLVERVGPG 264
                                                       4457888888888888888888888888888877755677788888888887655444 PP

>> NODE_21192_length_1799_cov_55.146002_g10261_i0.p1  type:complete len:332 gc:universal NODE_21192_length_1799_cov_55.1
   #    score  bias  c-Evalue  i-Evalue hmmfrom  hmm to    alifrom  ali to    envfrom  env to     acc
 ---   ------ ----- --------- --------- ------- -------    ------- -------    ------- -------    ----
   1 ?   14.3   0.0   1.6e-05      0.32       8      56 ..       4      53 ..       1      68 [. 0.86

  Alignments for each domain:
  == domain 1  score: 14.3 bits;  conditional E-value: 1.6e-05
                                     burpitideAlign  8 fallA.llsllLlastieARkePgeywksvvknqptpeaiealldskkkt 56
                                                       ++ ++  + l+Ll +t  ++  P  yw  v +n ++p+a++all s+k++
  NODE_21192_length_1799_cov_55.146002_g10261_i0.p1  4 LVAFSfSFPLFLLLQTSNGSLTPYAYWDMVFPNISMPDAVRALLPSQKSS 53
                                                       44455557899***********************************9998 PP

>> NODE_9357_length_2524_cov_61.079151_g4489_i1.p1  type:complete len:323 gc:universal NODE_9357_length_2524_cov_61.0791
   #    score  bias  c-Evalue  i-Evalue hmmfrom  hmm to    alifrom  ali to    envfrom  env to     acc
 ---   ------ ----- --------- --------- ------- -------    ------- -------    ------- -------    ----
   1 ?   14.0   0.0     2e-05      0.39       4      50 ..       1      47 [.       1      58 [. 0.86

  Alignments for each domain:
  == domain 1  score: 14.0 bits;  conditional E-value: 2e-05
                                   burpitideAlign  4 mkSffallA...llsllLlastieARkePgeywksvvknqptpeaieall 50
                                                     mk   +l+A   ++ ++Ll++++  + +P  yw +v +n+++p ai+all
  NODE_9357_length_2524_cov_61.079151_g4489_i1.p1  1 MK---TLVApslIFFIFLLVQANNKSSSPYAYWSKVFPNTSMPAAIKALL 47
                                                     66...677777888999999999999**********************98 PP

>> NODE_2485_length_3739_cov_49.521822_g1258_i1.p2  type:complete len:362 gc:universal NODE_2485_length_3739_cov_49.5218
   #    score  bias  c-Evalue  i-Evalue hmmfrom  hmm to    alifrom  ali to    envfrom  env to     acc
 ---   ------ ----- --------- --------- ------- -------    ------- -------    ------- -------    ----
   1 ?   13.3   0.2   3.3e-05      0.65     182     276 ..     205     318 ..     168     339 .. 0.66

  Alignments for each domain:
  == domain 1  score: 13.3 bits;  conditional E-value: 3.3e-05
                                   burpitideAlign 182 desgksfvkdfepkPssvlvwyrgnkngqsedksske.fvkdfsvdPssllliykgnk...v 239
                                                      d ++k  ++d e +Pssvlv   g+ n  s ++++   ++++ + dPssll+ + g      
  NODE_2485_length_3739_cov_49.521822_g1258_i1.p2 205 DDETKNRKIDSEEDPSSVLVESVGTGNSASIESAEGLkLKINAEEDPSSLLVERVGPGdsaA 266
                                                      44567779999999999999999999999998888667889999999999998877662221 PP

                                   burpitideAlign 240 dpse..............neetekesvv..ngqsvdPss..qlllyrgnkkvess 276
                                                                        +++ ++++v+   +q+ + ss   + + +gn +++ +
  NODE_2485_length_3739_cov_49.521822_g1258_i1.p2 267 ---VesaegleakelgsrMVDGSSSEVAfpRDQEESGSSigDVGIDHGNLQESTN 318
                                                      ...1344566555555553333333333445555555555555555554444444 PP

>> NODE_35357_length_1335_cov_20.477021_g13950_i1.p1  type:complete len:339 gc:universal NODE_35357_length_1335_cov_20.4
   #    score  bias  c-Evalue  i-Evalue hmmfrom  hmm to    alifrom  ali to    envfrom  env to     acc
 ---   ------ ----- --------- --------- ------- -------    ------- -------    ------- -------    ----
   1 ?   13.2   0.0   3.5e-05      0.69      11      50 ..      12      56 ..       1      80 [. 0.77

  Alignments for each domain:
  == domain 1  score: 13.2 bits;  conditional E-value: 3.5e-05
                                     burpitideAlign 11 lA.llsllLlastieAR....kePgeywksvvknqptpeaieall 50
                                                       ++ ++  +L+ + +eA+     +P  yw++v +n+p+p +ie+ll
  NODE_35357_length_1335_cov_20.477021_g13950_i1.p1 12 VSaIFISTLVLQLVEACstrfSSPNSYWNQVFPNTPMPRTIEELL 56
                                                       334555567777777763333589*******************98 PP

>> NODE_79280_length_537_cov_2.183190_g50046_i0.p1  type:3prime_partial len:146 gc:universal NODE_79280_length_537_cov_2
   #    score  bias  c-Evalue  i-Evalue hmmfrom  hmm to    alifrom  ali to    envfrom  env to     acc
 ---   ------ ----- --------- --------- ------- -------    ------- -------    ------- -------    ----
   1 ?   13.2   0.0   3.5e-05      0.69      13      56 ..       7      50 ..       1      57 [. 0.83

  Alignments for each domain:
  == domain 1  score: 13.2 bits;  conditional E-value: 3.5e-05
                                   burpitideAlign 13 llsllLlastieARkePgeywksvvknqptpeaiealldskkkt 56
                                                     l+s +Ll ++  A   ++ yw+ v +n+p+p+ i+a l s   +
  NODE_79280_length_537_cov_2.183190_g50046_i0.p1  7 LVSTFLLIQISNAELTAERYWNHVLPNTPMPDVIRAYLYSGMAE 50
                                                     67778999****************************99765555 PP

>> NODE_36253_length_1312_cov_83.666667_g17543_i0.p1  type:5prime_partial len:329 gc:universal NODE_36253_length_1312_co
   #    score  bias  c-Evalue  i-Evalue hmmfrom  hmm to    alifrom  ali to    envfrom  env to     acc
 ---   ------ ----- --------- --------- ------- -------    ------- -------    ------- -------    ----
   1 ?   12.4   0.0   6.2e-05       1.2       7      51 ..      23      63 ..      15     122 .. 0.80

  Alignments for each domain:
  == domain 1  score: 12.4 bits;  conditional E-value: 6.2e-05
                                     burpitideAlign  7 ffallAllsllLlastieARkePgeywksvvknqptpeaiealld 51
                                                       +++   l + +Ll+++ +A   P +yw  v +n+p+pea++a l 
  NODE_36253_length_1312_cov_83.666667_g17543_i0.p1 23 LVV---LIATFLLVQICKAD-HPADYWSRVLPNTPMPEALRAYLT 63
                                                       333...44445677777774.689*****************9984 PP

>> NODE_33344_length_1389_cov_23.142097_g5730_i2.p1  type:complete len:335 gc:universal NODE_33344_length_1389_cov_23.14
   #    score  bias  c-Evalue  i-Evalue hmmfrom  hmm to    alifrom  ali to    envfrom  env to     acc
 ---   ------ ----- --------- --------- ------- -------    ------- -------    ------- -------    ----
   1 ?   11.1   0.0   0.00015       2.9      13      55 ..       7      49 ..       1      57 [. 0.84

  Alignments for each domain:
  == domain 1  score: 11.1 bits;  conditional E-value: 0.00015
                                    burpitideAlign 13 llsllLlastieARkePgeywksvvknqptpeaiealldskkk 55
                                                      l+s +L+ ++  A   ++ yw+ v +n+p+p+ i+a l s   
  NODE_33344_length_1389_cov_23.142097_g5730_i2.p1  7 LVSTFLFIQISNAELTAERYWNHVLPNTPMPDMIRAYLYSGMA 49
                                                      67889*******************************9966555 PP

>> NODE_83318_length_496_cov_771.626478_g54046_i0.p1  type:5prime_partial len:151 gc:universal NODE_83318_length_496_cov
   #    score  bias  c-Evalue  i-Evalue hmmfrom  hmm to    alifrom  ali to    envfrom  env to     acc
 ---   ------ ----- --------- --------- ------- -------    ------- -------    ------- -------    ----
   1 ?   10.7   0.0   0.00021       4.1      16      59 ..      24      68 ..      16      72 .. 0.76

  Alignments for each domain:
  == domain 1  score: 10.7 bits;  conditional E-value: 0.00021
                                     burpitideAlign 16 llLlas.tieARkePgeywksvvknqptpeaiealldskkktkne 59
                                                       llL +s +   R  P+ yw+ v +++p+p+ +++ l s   ++++
  NODE_83318_length_496_cov_771.626478_g54046_i0.p1 24 LLLHGSsADDDRYVPEAYWNHVLPHTPMPDVVRNYLHSDLDDEKG 68
                                                       444433244568889*********************999998655 PP


Internal pipeline statistics summary:
-------------------------------------
Query model(s):                            1  (312 nodes)
Target sequences:                     215762  (35348519 residues searched)
Passed MSV filter:                      7319  (0.0339216); expected 4315.2 (0.02)
Passed bias filter:                     4446  (0.020606); expected 4315.2 (0.02)
Passed Vit filter:                       478  (0.0022154); expected 215.8 (0.001)
Passed Fwd filter:                        11  (5.09821e-05); expected 2.2 (1e-05)
Initial search space (Z):             215762  [actual number of targets]
Domain search space  (domZ):              11  [number of targets reported over threshold]
# CPU time: 0.68u 0.07s 00:00:00.75 Elapsed: 00:00:03.41
# Mc/sec: 3233.52
//
[ok]
