# Supplementary material for: Mining raw plant transcriptomic data for new cyclopeptide alkaloids
Source: Beilstein J Org Chem. 2024 Jul 11;20:1548–59. doi: 10.3762/bjoc.20.138 (PMC11250218; doi:10.3762/bjoc.20.138)
Supplement: File 4 — The split burpitide precursor peptide HMM and output from all 700 transcriptomes as a compressed archive. [file Beilstein_J_Org_Chem-20-1548-s004.zip › final/SRR10158662.pep.hmm]

# hmmsearch :: search profile(s) against a sequence database
# HMMER 3.3 (Nov 2019); http://hmmer.org/
# Copyright (C) 2019 Howard Hughes Medical Institute.
# Freely distributed under the BSD open source license.
# - - - - - - - - - - - - - - - - - - - - - - - - - - - - - - - - - - - -
# query HMM file:                  ../hmms/burpitide.hmm
# target sequence database:        SRR10158662.pep
# - - - - - - - - - - - - - - - - - - - - - - - - - - - - - - - - - - - -

Query:       burpitideAlign  [M=312]
Scores for complete sequences (score includes all domains):
   --- full sequence ---   --- best 1 domain ---    -#dom-
    E-value  score  bias    E-value  score  bias    exp  N  Sequence                                           Description
    ------- ------ -----    ------- ------ -----   ---- --  --------                                           -----------
     0.0012   22.1   0.0     0.0018   21.5   0.0    1.2  1  NODE_28584_length_1479_cov_61.517781_g1751_i1.p1    type:complete len:328 gc:univers
     0.0019   21.4   0.0      0.003   20.8   0.0    1.3  1  NODE_28654_length_1476_cov_120.775481_g1751_i2.p1   type:complete len:327 gc:univers
     0.0073   19.5   0.0       0.01   19.0   0.0    1.2  1  NODE_33860_length_1294_cov_22.361179_g16548_i0.p1   type:complete len:329 gc:univers
  ------ inclusion threshold ------
        0.1   15.8   0.0       0.11   15.7   0.0    1.0  1  NODE_21971_length_1753_cov_478.414286_g10798_i0.p3  type:complete len:83 gc:universa
       0.12   15.6   0.0       0.18   14.9   0.0    1.3  1  NODE_29669_length_1438_cov_186.936996_g14471_i0.p1  type:complete len:349 gc:univers
       0.48   13.6   0.0       0.71   13.0   0.0    1.2  1  NODE_27397_length_1524_cov_588.586492_g10798_i1.p1  type:complete len:349 gc:univers


Domain annotation for each sequence (and alignments):
>> NODE_28584_length_1479_cov_61.517781_g1751_i1.p1  type:complete len:328 gc:universal NODE_28584_length_1479_cov_61.51
   #    score  bias  c-Evalue  i-Evalue hmmfrom  hmm to    alifrom  ali to    envfrom  env to     acc
 ---   ------ ----- --------- --------- ------- -------    ------- -------    ------- -------    ----
   1 !   21.5   0.0   5.6e-08    0.0018       4      54 ..       1      51 [.       1      69 [. 0.90

  Alignments for each domain:
  == domain 1  score: 21.5 bits;  conditional E-value: 5.6e-08
                                    burpitideAlign  4 mkSffallAllsllLlastieARkePgeywksvvknqptpeaiealldskk 54
                                                      mk ++++l +++++Ll++t  ++  P  ywk+v  n+p+p ai++ll s +
  NODE_28584_length_1479_cov_61.517781_g1751_i1.p1  1 MKRLIVFLLFSAFFLLVETRSGSLPPNAYWKKVLHNTPIPNAIKSLLPSRE 51
                                                      888999999*************************************97765 PP

>> NODE_28654_length_1476_cov_120.775481_g1751_i2.p1  type:complete len:327 gc:universal NODE_28654_length_1476_cov_120.
   #    score  bias  c-Evalue  i-Evalue hmmfrom  hmm to    alifrom  ali to    envfrom  env to     acc
 ---   ------ ----- --------- --------- ------- -------    ------- -------    ------- -------    ----
   1 !   20.8   0.0   9.4e-08     0.003       4      53 ..       1      50 [.       1      62 [. 0.91

  Alignments for each domain:
  == domain 1  score: 20.8 bits;  conditional E-value: 9.4e-08
                                     burpitideAlign  4 mkSffallAllsllLlastieARkePgeywksvvknqptpeaiealldsk 53
                                                       mk ++++l +++++Ll++t  ++  P  ywk+v +n+p+p  i++ll s 
  NODE_28654_length_1476_cov_120.775481_g1751_i2.p1  1 MKRLIVFLLFSAFFLLVETRSGSLPPNAYWKKVFPNTPIPNVIKSLLPSR 50
                                                       888999999*************************************9665 PP

>> NODE_33860_length_1294_cov_22.361179_g16548_i0.p1  type:complete len:329 gc:universal NODE_33860_length_1294_cov_22.3
   #    score  bias  c-Evalue  i-Evalue hmmfrom  hmm to    alifrom  ali to    envfrom  env to     acc
 ---   ------ ----- --------- --------- ------- -------    ------- -------    ------- -------    ----
   1 !   19.0   0.0   3.2e-07      0.01       4      54 ..       1      51 [.       1      78 [. 0.88

  Alignments for each domain:
  == domain 1  score: 19.0 bits;  conditional E-value: 3.2e-07
                                     burpitideAlign  4 mkSffallAllsllLlastieARkePgeywksvvknqptpeaiealldskk 54
                                                       m+S++a + +++l+L+++t  +   P  yw++v +n+p+p ai+ ll s k
  NODE_33860_length_1294_cov_22.361179_g16548_i0.p1  1 MASLIAAFLFSALILIVETGSGDLTPNAYWNKVLPNTPMPNAIRVLLPSRK 51
                                                       777777777*************************************97665 PP

>> NODE_21971_length_1753_cov_478.414286_g10798_i0.p3  type:complete len:83 gc:universal NODE_21971_length_1753_cov_478.
   #    score  bias  c-Evalue  i-Evalue hmmfrom  hmm to    alifrom  ali to    envfrom  env to     acc
 ---   ------ ----- --------- --------- ------- -------    ------- -------    ------- -------    ----
   1 ?   15.7   0.0   3.4e-06      0.11      13      51 ..       7      45 ..       1      53 [. 0.88

  Alignments for each domain:
  == domain 1  score: 15.7 bits;  conditional E-value: 3.4e-06
                                      burpitideAlign 13 llsllLlastieARkePgeywksvvknqptpeaiealld 51
                                                        l+s +Lla+   A   P+ yw  v +++p+p+ i+a l 
  NODE_21971_length_1753_cov_478.414286_g10798_i0.p3  7 LFSAFLLAQLSSAALTPESYWRHVLPDTPMPDIIRAFLY 45
                                                        89999******************************9985 PP

>> NODE_29669_length_1438_cov_186.936996_g14471_i0.p1  type:complete len:349 gc:universal NODE_29669_length_1438_cov_186
   #    score  bias  c-Evalue  i-Evalue hmmfrom  hmm to    alifrom  ali to    envfrom  env to     acc
 ---   ------ ----- --------- --------- ------- -------    ------- -------    ------- -------    ----
   1 ?   14.9   0.0   5.7e-06      0.18       9      56 ..       3      50 ..       1      57 [. 0.85

  Alignments for each domain:
  == domain 1  score: 14.9 bits;  conditional E-value: 5.7e-06
                                      burpitideAlign  9 allAllsllLlastieARkePgeywksvvknqptpeaiealldskkkt 56
                                                        al+ l+s +Lla++  A   P+ yw  v +++p+p+ i+a l s   +
  NODE_29669_length_1438_cov_186.936996_g14471_i0.p1  3 ALILLFSAFLLAQVSSAALTPESYWSHVLPDTPMPDIIRAFLYSDLVD 50
                                                        5566899999******************************99776655 PP

>> NODE_27397_length_1524_cov_588.586492_g10798_i1.p1  type:complete len:349 gc:universal NODE_27397_length_1524_cov_588
   #    score  bias  c-Evalue  i-Evalue hmmfrom  hmm to    alifrom  ali to    envfrom  env to     acc
 ---   ------ ----- --------- --------- ------- -------    ------- -------    ------- -------    ----
   1 ?   13.0   0.0   2.2e-05      0.71      13      56 ..       7      50 ..       1      57 [. 0.85

  Alignments for each domain:
  == domain 1  score: 13.0 bits;  conditional E-value: 2.2e-05
                                      burpitideAlign 13 llsllLlastieARkePgeywksvvknqptpeaiealldskkkt 56
                                                        l+s +Lla+   A   P+ yw  v +++p+p+ i+a l s   +
  NODE_27397_length_1524_cov_588.586492_g10798_i1.p1  7 LFSAFLLAQLSSAALTPESYWRHVLPDTPMPDIIRAFLYSDLVD 50
                                                        89999*******************************99777666 PP


Internal pipeline statistics summary:
-------------------------------------
Query model(s):                            1  (312 nodes)
Target sequences:                     193463  (32939024 residues searched)
Passed MSV filter:                      6816  (0.0352315); expected 3869.3 (0.02)
Passed bias filter:                     4129  (0.0213426); expected 3869.3 (0.02)
Passed Vit filter:                       415  (0.00214511); expected 193.5 (0.001)
Passed Fwd filter:                         6  (3.10137e-05); expected 1.9 (1e-05)
Initial search space (Z):             193463  [actual number of targets]
Domain search space  (domZ):               6  [number of targets reported over threshold]
# CPU time: 0.91u 0.12s 00:00:01.03 Elapsed: 00:00:03.17
# Mc/sec: 3239.18
//
[ok]
