# Supplementary material for: Mining raw plant transcriptomic data for new cyclopeptide alkaloids
Source: Beilstein J Org Chem. 2024 Jul 11;20:1548–59. doi: 10.3762/bjoc.20.138 (PMC11250218; doi:10.3762/bjoc.20.138)
Supplement: File 4 — The split burpitide precursor peptide HMM and output from all 700 transcriptomes as a compressed archive. [file Beilstein_J_Org_Chem-20-1548-s004.zip › final/SRR10158663.pep.hmm]

# hmmsearch :: search profile(s) against a sequence database
# HMMER 3.3 (Nov 2019); http://hmmer.org/
# Copyright (C) 2019 Howard Hughes Medical Institute.
# Freely distributed under the BSD open source license.
# - - - - - - - - - - - - - - - - - - - - - - - - - - - - - - - - - - - -
# query HMM file:                  ../hmms/burpitide.hmm
# target sequence database:        SRR10158663.pep
# - - - - - - - - - - - - - - - - - - - - - - - - - - - - - - - - - - - -

Query:       burpitideAlign  [M=312]
Scores for complete sequences (score includes all domains):
   --- full sequence ---   --- best 1 domain ---    -#dom-
    E-value  score  bias    E-value  score  bias    exp  N  Sequence                                           Description
    ------- ------ -----    ------- ------ -----   ---- --  --------                                           -----------
     0.0075   19.4   0.0      0.012   18.7   0.0    1.2  1  NODE_25812_length_1560_cov_765.957633_g13133_i0.p1  type:5prime_partial len:393 gc:u
  ------ inclusion threshold ------
      0.073   16.1   0.0      0.092   15.8   0.0    1.0  1  NODE_25302_length_1589_cov_277.807388_g12875_i0.p3  type:5prime_partial len:115 gc:u
      0.075   16.1   0.0      0.078   16.0   0.0    1.0  1  NODE_12544_length_2588_cov_33.436978_g6755_i0.p7    type:complete len:80 gc:universa
       0.14   15.1   0.0       0.16   15.0   0.0    1.0  1  NODE_87399_length_292_cov_1.296804_g67331_i0.p1     type:internal len:98 gc:universa
       0.15   15.1   0.0       0.56   13.2   0.0    1.8  2  NODE_31728_length_1251_cov_4.200340_g16169_i0.p1    type:5prime_partial len:343 gc:u
       0.21   14.6   0.1       0.48   13.4   0.0    1.5  1  NODE_30934_length_1291_cov_369.650246_g12875_i1.p1  type:5prime_partial len:353 gc:u
       0.22   14.5   0.0       0.24   14.4   0.0    1.1  1  NODE_68636_length_380_cov_1.853420_g48568_i0.p1     type:3prime_partial len:99 gc:un
       0.26   14.3   0.0       0.37   13.8   0.0    1.2  1  NODE_28760_length_1403_cov_18.261654_g10272_i4.p1   type:3prime_partial len:183 gc:u
       0.75   12.8   0.0        2.2   11.2   0.0    1.7  2  NODE_30822_length_1297_cov_10.389706_g15672_i0.p1   type:5prime_partial len:322 gc:u
          1   12.3   0.0        1.1   12.3   0.0    1.2  1  NODE_50924_length_591_cov_359.447876_g90_i41.p1     type:complete len:76 gc:universa
        1.1   12.3   0.2        1.5   11.8   0.2    1.5  1  NODE_32165_length_1228_cov_290.201732_g12875_i2.p1  type:5prime_partial len:332 gc:u
        2.5   11.1   0.0        3.5   10.6   0.0    1.2  1  NODE_26375_length_1531_cov_47.313443_g6755_i1.p1    type:complete len:325 gc:univers


Domain annotation for each sequence (and alignments):
>> NODE_25812_length_1560_cov_765.957633_g13133_i0.p1  type:5prime_partial len:393 gc:universal NODE_25812_length_1560_c
   #    score  bias  c-Evalue  i-Evalue hmmfrom  hmm to    alifrom  ali to    envfrom  env to     acc
 ---   ------ ----- --------- --------- ------- -------    ------- -------    ------- -------    ----
   1 !   18.7   0.0   8.1e-07     0.012       4      53 ..      39      88 ..      31      97 .. 0.88

  Alignments for each domain:
  == domain 1  score: 18.7 bits;  conditional E-value: 8.1e-07
                                      burpitideAlign  4 mkSffallAllsllLlastieARkePgeywksvvknqptpeaiealldsk 53
                                                        ++S+  l+ ll+ lLl++++ A  +P  ywk v +++p+p+ ++a l   
  NODE_25812_length_1560_cov_765.957633_g13133_i0.p1 39 HRSMARLVVLLAALLLVQVTSADLSPASYWKHVLPDTPMPDVVRAFLYPD 88
                                                        789999999***********************************998555 PP

>> NODE_25302_length_1589_cov_277.807388_g12875_i0.p3  type:5prime_partial len:115 gc:universal NODE_25302_length_1589_c
   #    score  bias  c-Evalue  i-Evalue hmmfrom  hmm to    alifrom  ali to    envfrom  env to     acc
 ---   ------ ----- --------- --------- ------- -------    ------- -------    ------- -------    ----
   1 ?   15.8   0.0   6.2e-06     0.092       3      50 ..      41      88 ..      35      92 .. 0.83

  Alignments for each domain:
  == domain 1  score: 15.8 bits;  conditional E-value: 6.2e-06
                                      burpitideAlign  3 lmkSffallAllsllLlastieARke..Pgeywksvvknqptpeaieall 50
                                                        +m+S++ l  lls++Ll +++ ++ke  P++yw++  + +p+p+++ a l
  NODE_25302_length_1589_cov_277.807388_g12875_i0.p3 41 FMASTLCL--LLSIFLLINATSSSKEmsPVDYWNKLLPKTPLPDSLHAFL 88
                                                        45533333..89*************7669**************9998875 PP

>> NODE_12544_length_2588_cov_33.436978_g6755_i0.p7  type:complete len:80 gc:universal NODE_12544_length_2588_cov_33.436
   #    score  bias  c-Evalue  i-Evalue hmmfrom  hmm to    alifrom  ali to    envfrom  env to     acc
 ---   ------ ----- --------- --------- ------- -------    ------- -------    ------- -------    ----
   1 ?   16.0   0.0   5.3e-06     0.078       8      56 ..       5      56 ..       1      77 [. 0.66

  Alignments for each domain:
  == domain 1  score: 16.0 bits;  conditional E-value: 5.3e-06
                                    burpitideAlign  8 fallAllsllLlastieARkeP...geywksvvknqptpeaiealldskkkt 56
                                                       +++ l++l+Ll+ ++ A       + yw +v +++p+p ai+all s+++ 
  NODE_12544_length_2588_cov_33.436978_g6755_i0.p7  5 TSFFCLSVLFLLVGATNANSGSltvKAYWSEVFPHTPMPSAIQALLPSSTQI 56
                                                      455556666666655555444444499*******************887654 PP

>> NODE_87399_length_292_cov_1.296804_g67331_i0.p1  type:internal len:98 gc:universal NODE_87399_length_292_cov_1.296804
   #    score  bias  c-Evalue  i-Evalue hmmfrom  hmm to    alifrom  ali to    envfrom  env to     acc
 ---   ------ ----- --------- --------- ------- -------    ------- -------    ------- -------    ----
   1 ?   15.0   0.0     1e-05      0.16       4      59 ..      24      79 ..      10      83 .. 0.86

  Alignments for each domain:
  == domain 1  score: 15.0 bits;  conditional E-value: 1e-05
                                   burpitideAlign  4 mkSffallAllsllLlastieARkePgeywksvvknqptpeaiealldskkktkne 59
                                                     m+ ++ l+A l+ll  +s+   R  P+ yw+ v +++p+p+ +++ l s   ++++
  NODE_87399_length_292_cov_1.296804_g67331_i0.p1 24 MARLIFLVATLLLLHGSSADDDRYVPEAYWNHVLPHTPMPDVVRNYLHSDLDDEKG 79
                                                     5557788888887888889999*************************999998655 PP

>> NODE_31728_length_1251_cov_4.200340_g16169_i0.p1  type:5prime_partial len:343 gc:universal NODE_31728_length_1251_cov
   #    score  bias  c-Evalue  i-Evalue hmmfrom  hmm to    alifrom  ali to    envfrom  env to     acc
 ---   ------ ----- --------- --------- ------- -------    ------- -------    ------- -------    ----
   1 ?   13.2   0.0   3.8e-05      0.56      13      53 ..      46      86 ..      37     113 .. 0.86
   2 ?   -0.6   0.0      0.61     9e+03     196     227 ..     120     151 ..      93     185 .. 0.61

  Alignments for each domain:
  == domain 1  score: 13.2 bits;  conditional E-value: 3.8e-05
                                    burpitideAlign 13 llsllLlastieARkePgeywksvvknqptpeaiealldsk 53
                                                      ll+l+L+a t  +   P  ywk v +++++pea+ +ll   
  NODE_31728_length_1251_cov_4.200340_g16169_i0.p1 46 LLVLALFADTSIGDVTPLSYWKHVLPHTSMPEALHSLLPEG 86
                                                      899*********************************99554 PP

  == domain 2  score: -0.6 bits;  conditional E-value: 0.61
                                    burpitideAlign 196 PssvlvwyrgnkngqsedksskefvkdfsvdP 227
                                                       P++++++ ++ k+g s+d    e+  d + +P
  NODE_31728_length_1251_cov_4.200340_g16169_i0.p1 120 PKGLFFFEEHLKDGASMDIRFLEVDVDSEKKP 151
                                                       44444444454455444444333333333333 PP

>> NODE_30934_length_1291_cov_369.650246_g12875_i1.p1  type:5prime_partial len:353 gc:universal NODE_30934_length_1291_c
   #    score  bias  c-Evalue  i-Evalue hmmfrom  hmm to    alifrom  ali to    envfrom  env to     acc
 ---   ------ ----- --------- --------- ------- -------    ------- -------    ------- -------    ----
   1 ?   13.4   0.0   3.3e-05      0.48       3      50 ..      41      88 ..      37     129 .. 0.86

  Alignments for each domain:
  == domain 1  score: 13.4 bits;  conditional E-value: 3.3e-05
                                      burpitideAlign  3 lmkSffallAllsllLlastieARke..Pgeywksvvknqptpeaieall 50
                                                        +m+S++ l  lls++Ll +++ ++ke  P++yw++  + +p+p+++ a l
  NODE_30934_length_1291_cov_369.650246_g12875_i1.p1 41 FMASTLCL--LLSIFLLINATSSSKEmsPVDYWNKLLPKTPLPDSLHAFL 88
                                                        45533333..89*************7669**************9998876 PP

>> NODE_68636_length_380_cov_1.853420_g48568_i0.p1  type:3prime_partial len:99 gc:universal NODE_68636_length_380_cov_1.
   #    score  bias  c-Evalue  i-Evalue hmmfrom  hmm to    alifrom  ali to    envfrom  env to     acc
 ---   ------ ----- --------- --------- ------- -------    ------- -------    ------- -------    ----
   1 ?   14.4   0.0   1.6e-05      0.24       4      57 ..       1      57 [.       1      75 [. 0.83

  Alignments for each domain:
  == domain 1  score: 14.4 bits;  conditional E-value: 1.6e-05
                                   burpitideAlign  4 mkSffallA.llsllLlastieARke..Pgeywksvvknqptpeaiealldskkktk 57
                                                     m+ ff ++  l++l+L++    ++ke  P++yw++v + +p+p ++ a l    ++k
  NODE_68636_length_380_cov_1.853420_g48568_i0.p1  1 MANFFPFFFfLSALMLVGASSSSSKEmsPVDYWNKVLPKTPIPTSLDAFLPKDHSQK 57
                                                     77788888867788899999999997669****************999986666655 PP

>> NODE_28760_length_1403_cov_18.261654_g10272_i4.p1  type:3prime_partial len:183 gc:universal NODE_28760_length_1403_co
   #    score  bias  c-Evalue  i-Evalue hmmfrom  hmm to    alifrom  ali to    envfrom  env to     acc
 ---   ------ ----- --------- --------- ------- -------    ------- -------    ------- -------    ----
   1 ?   13.8   0.0   2.5e-05      0.37       9      49 ..       7      48 ..       1      51 [. 0.82

  Alignments for each domain:
  == domain 1  score: 13.8 bits;  conditional E-value: 2.5e-05
                                     burpitideAlign  9 allA.llsllLlastieARkePgeywksvvknqptpeaieal 49
                                                       a++  ++++l+++ ++ +   P+ ywk+v +n+p+p a++a 
  NODE_28760_length_1403_cov_18.261654_g10272_i4.p1  7 AVFYiVSAFLMVGTATGGALTPDGYWKKVFPNTPMPNAVRAF 48
                                                       44555777778888888999*******************986 PP

>> NODE_30822_length_1297_cov_10.389706_g15672_i0.p1  type:5prime_partial len:322 gc:universal NODE_30822_length_1297_co
   #    score  bias  c-Evalue  i-Evalue hmmfrom  hmm to    alifrom  ali to    envfrom  env to     acc
 ---   ------ ----- --------- --------- ------- -------    ------- -------    ------- -------    ----
   1 ?   11.2   0.0   0.00015       2.2       3      56 ..      12      65 ..      10      81 .. 0.80
   2 ?   -1.4   0.0       1.1   1.6e+04     250     258 ..     208     216 ..     102     234 .. 0.67

  Alignments for each domain:
  == domain 1  score: 11.2 bits;  conditional E-value: 0.00015
                                     burpitideAlign  3 lmkSffallAllsllLlastieARkeP..geywksvvknqptpeaiealldskkkt 56
                                                       +m+S++ l  lls++Ll +++ ++ke   ++yw++  + +p+p ++ea l    ++
  NODE_30822_length_1297_cov_10.389706_g15672_i0.p1 12 FMASTLCL--LLSIFLLLNATGSSKEMsaVDYWNKLLPKTPLPSSLEAFLPRDPSQ 65
                                                       57754444..79*************8555*******************98665555 PP

  == domain 2  score: -1.4 bits;  conditional E-value: 1.1
                                     burpitideAlign 250 esvvngqsv 258
                                                         s+vng + 
  NODE_30822_length_1297_cov_10.389706_g15672_i0.p1 208 YSFVNGEER 216
                                                        222222222 PP

>> NODE_50924_length_591_cov_359.447876_g90_i41.p1  type:complete len:76 gc:universal NODE_50924_length_591_cov_359.4478
   #    score  bias  c-Evalue  i-Evalue hmmfrom  hmm to    alifrom  ali to    envfrom  env to     acc
 ---   ------ ----- --------- --------- ------- -------    ------- -------    ------- -------    ----
   1 ?   12.3   0.0   7.2e-05       1.1       4      27 ..       1      25 [.       1      62 [. 0.68

  Alignments for each domain:
  == domain 1  score: 12.3 bits;  conditional E-value: 7.2e-05
                                   burpitideAlign  4 mkSffallA.llsllLlastieARk 27
                                                     m Sf +++A +l l+L +st+++R 
  NODE_50924_length_591_cov_359.447876_g90_i41.p1  1 MSSFNVIFAfFLFLTLSSSTTASRW 25
                                                     88999****6556666677777774 PP

>> NODE_32165_length_1228_cov_290.201732_g12875_i2.p1  type:5prime_partial len:332 gc:universal NODE_32165_length_1228_c
   #    score  bias  c-Evalue  i-Evalue hmmfrom  hmm to    alifrom  ali to    envfrom  env to     acc
 ---   ------ ----- --------- --------- ------- -------    ------- -------    ------- -------    ----
   1 ?   11.8   0.2    0.0001       1.5       4      50 ..      19      65 ..      15     229 .. 0.92

  Alignments for each domain:
  == domain 1  score: 11.8 bits;  conditional E-value: 0.0001
                                      burpitideAlign  4 mkSffallAllsllLlastieARkeP..geywksvvknqptpeaieall 50
                                                        m+S++ l  lls++Ll +++ ++ke   ++yw++  + +p+p+++ a l
  NODE_32165_length_1228_cov_290.201732_g12875_i2.p1 19 MASTLCL--LLSIFLLINATSSSKEMsaVDYWNKLLPRTPLPKSLHAFL 65
                                                        6644333..8**************9555***************999887 PP

>> NODE_26375_length_1531_cov_47.313443_g6755_i1.p1  type:complete len:325 gc:universal NODE_26375_length_1531_cov_47.31
   #    score  bias  c-Evalue  i-Evalue hmmfrom  hmm to    alifrom  ali to    envfrom  env to     acc
 ---   ------ ----- --------- --------- ------- -------    ------- -------    ------- -------    ----
   1 ?   10.6   0.0   0.00024       3.5       8      55 ..       5      55 ..       1      66 [. 0.71

  Alignments for each domain:
  == domain 1  score: 10.6 bits;  conditional E-value: 0.00024
                                    burpitideAlign  8 fallAllsllLlastieARkeP...geywksvvknqptpeaiealldskkk 55
                                                       +++ l++l+Ll+ ++ A       + yw +v +++p+p ai+all s+++
  NODE_26375_length_1531_cov_47.313443_g6755_i1.p1  5 TSFFCLSVLFLLVGATNANSGSltvKAYWSEVFPHTPMPSAIQALLPSSTQ 55
                                                      455556666666555555444444499******************987765 PP


Internal pipeline statistics summary:
-------------------------------------
Query model(s):                            1  (312 nodes)
Target sequences:                     178449  (27863105 residues searched)
Passed MSV filter:                      5244  (0.0293865); expected 3569.0 (0.02)
Passed bias filter:                     3497  (0.0195966); expected 3569.0 (0.02)
Passed Vit filter:                       458  (0.00256656); expected 178.4 (0.001)
Passed Fwd filter:                        12  (6.72461e-05); expected 1.8 (1e-05)
Initial search space (Z):             178449  [actual number of targets]
Domain search space  (domZ):              12  [number of targets reported over threshold]
# CPU time: 0.50u 0.10s 00:00:00.60 Elapsed: 00:00:02.65
# Mc/sec: 3274.04
//
[ok]
