# Supplementary material for: Mining raw plant transcriptomic data for new cyclopeptide alkaloids
Source: Beilstein J Org Chem. 2024 Jul 11;20:1548–59. doi: 10.3762/bjoc.20.138 (PMC11250218; doi:10.3762/bjoc.20.138)
Supplement: File 4 — The split burpitide precursor peptide HMM and output from all 700 transcriptomes as a compressed archive. [file Beilstein_J_Org_Chem-20-1548-s004.zip › final/SRR1021741.pep.hmm]

# hmmsearch :: search profile(s) against a sequence database
# HMMER 3.3 (Nov 2019); http://hmmer.org/
# Copyright (C) 2019 Howard Hughes Medical Institute.
# Freely distributed under the BSD open source license.
# - - - - - - - - - - - - - - - - - - - - - - - - - - - - - - - - - - - -
# query HMM file:                  ../hmms/burpitide.hmm
# target sequence database:        SRR1021741.pep
# - - - - - - - - - - - - - - - - - - - - - - - - - - - - - - - - - - - -

Query:       burpitideAlign  [M=312]
Scores for complete sequences (score includes all domains):
   --- full sequence ---   --- best 1 domain ---    -#dom-
    E-value  score  bias    E-value  score  bias    exp  N  Sequence                                             Description
    ------- ------ -----    ------- ------ -----   ---- --  --------                                             -----------
    4.4e-26   94.9   0.1      1e-22   83.9   0.1    3.8  1  NODE_30090_length_1035_cov_1325.351927_g17468_i2.p1   type:5prime_partial len:279 gc:u
    1.4e-25   93.2   0.1    3.5e-22   82.1   0.1    3.9  1  NODE_25093_length_1289_cov_1105.125806_g17468_i0.p1   type:complete len:267 gc:univers
      4e-25   91.8  10.6    2.7e-24   89.0  10.6    2.2  1  NODE_30779_length_1001_cov_11.472689_g21302_i0.p1     type:5prime_partial len:240 gc:u
    1.6e-15   60.3   0.6      2e-15   59.9   0.6    1.1  1  NODE_49008_length_341_cov_182070.181507_g37501_i0.p1  type:internal len:114 gc:univers
    3.1e-15   59.3   2.2      4e-15   58.9   2.2    1.2  1  NODE_46139_length_389_cov_185552.755882_g34633_i0.p1  type:5prime_partial len:108 gc:u
      4e-15   58.9   0.6    5.2e-15   58.5   0.6    1.1  1  NODE_50145_length_325_cov_179432.260870_g38637_i0.p1  type:5prime_partial len:102 gc:u
    8.1e-15   57.9   0.4    1.1e-14   57.5   0.4    1.1  1  NODE_50203_length_324_cov_179130.600000_g38695_i0.p1  type:5prime_partial len:105 gc:u
    3.8e-13   52.4   0.5    4.7e-13   52.1   0.5    1.2  1  NODE_43939_length_440_cov_123833.698210_g32436_i0.p1  type:3prime_partial len:97 gc:un
    4.6e-13   52.1   7.1      5e-13   52.0   7.1    1.0  1  NODE_56891_length_260_cov_168494.417062_g45383_i0.p1  type:internal len:87 gc:universa
    6.9e-13   51.6   0.7      1e-12   51.0   0.7    1.3  1  NODE_49694_length_331_cov_174119.574468_g38187_i0.p1  type:5prime_partial len:104 gc:u
    7.8e-13   51.4   6.7    8.3e-13   51.3   6.7    1.0  1  NODE_56892_length_260_cov_165894.516588_g45384_i0.p1  type:internal len:87 gc:universa
    1.4e-12   50.5   1.9    1.9e-12   50.1   1.9    1.1  1  NODE_47819_length_359_cov_138087.283871_g36312_i0.p1  type:internal len:120 gc:univers
    1.7e-12   50.3   1.0    2.4e-12   49.8   1.0    1.2  1  NODE_43189_length_461_cov_187660.980583_g31694_i0.p1  type:3prime_partial len:116 gc:u
    1.4e-10   44.0   1.6    1.5e-10   43.9   1.6    1.0  1  NODE_63271_length_225_cov_162076.727273_g51763_i0.p2  type:internal len:75 gc:universa
    2.5e-10   43.2   3.2    2.5e-10   43.2   3.2    1.7  2  NODE_44213_length_433_cov_124523.661458_g32710_i0.p1  type:5prime_partial len:121 gc:u
    3.7e-10   42.6   0.1    4.4e-10   42.4   0.1    1.0  1  NODE_57836_length_254_cov_164955.087805_g46328_i0.p1  type:internal len:85 gc:universa
    5.1e-10   42.1   0.3      6e-10   41.9   0.3    1.0  1  NODE_42931_length_469_cov_119679.466667_g31439_i0.p1  type:5prime_partial len:114 gc:u
    8.7e-10   41.4   2.4      9e-10   41.3   2.4    1.0  1  NODE_63270_length_225_cov_162497.806818_g51762_i0.p1  type:internal len:75 gc:universa
    1.8e-09   40.3   0.0    4.9e-09   38.9   0.0    1.7  1  NODE_27001_length_1191_cov_13.569177_g18724_i0.p1     type:complete len:97 gc:universa
    2.3e-09   40.0   0.1    2.7e-09   39.8   0.1    1.1  1  NODE_57837_length_254_cov_164808.902439_g46329_i0.p1  type:internal len:85 gc:universa
      3e-09   39.6   0.3    3.6e-09   39.3   0.3    1.1  1  NODE_42930_length_469_cov_119981.542857_g31438_i0.p1  type:5prime_partial len:114 gc:u
    1.2e-08   37.6   1.1    1.4e-08   37.4   1.1    1.0  1  NODE_49289_length_337_cov_169237.256944_g37782_i0.p1  type:internal len:113 gc:univers
    1.5e-08   37.3   2.6    3.4e-08   36.2   2.6    1.7  1  NODE_45448_length_403_cov_137691.081921_g33942_i0.p1  type:internal len:135 gc:univers
    1.8e-08   37.1   2.2    2.3e-08   36.7   1.1    1.6  2  NODE_41009_length_533_cov_130935.469008_g29566_i0.p1  type:5prime_partial len:135 gc:u
      5e-08   35.6   1.1    6.3e-08   35.3   1.1    1.2  1  NODE_30178_length_1031_cov_39970.508147_g20882_i0.p1  type:3prime_partial len:95 gc:un
    1.3e-07   34.2   0.4    1.4e-07   34.1   0.4    1.0  1  NODE_44766_length_419_cov_95881.964865_g33261_i0.p1   type:5prime_partial len:97 gc:un
    1.7e-06   30.5   0.7    1.9e-06   30.4   0.7    1.0  1  NODE_57349_length_257_cov_179110.115385_g45841_i0.p1  type:internal len:86 gc:universa
    1.7e-05   27.3   2.2      4e-05   26.1   2.2    1.4  1  NODE_59350_length_245_cov_172143.306122_g47842_i0.p1  type:internal len:82 gc:universa
    5.7e-05   25.6   0.7    6.1e-05   25.5   0.7    1.0  1  NODE_40719_length_544_cov_97070.977778_g29290_i0.p1   type:5prime_partial len:78 gc:un
    6.1e-05   25.5   1.4     0.0002   23.8   1.4    1.7  1  NODE_53741_length_285_cov_149711.059322_g42233_i0.p1  type:internal len:95 gc:universa
    0.00023   23.6   2.8    0.00056   22.3   2.8    1.6  1  NODE_43189_length_461_cov_187660.980583_g31694_i0.p2  type:3prime_partial len:85 gc:un
    0.00033   23.1   0.1    0.00084   21.7   0.1    1.6  1  NODE_57197_length_258_cov_144731.607656_g45689_i0.p1  type:internal len:86 gc:universa
    0.00041   22.7   3.8    0.00098   21.5   3.8    1.6  1  NODE_57196_length_258_cov_160751.698565_g45688_i0.p1  type:internal len:86 gc:universa
    0.00041   22.7   3.8    0.00098   21.5   3.8    1.6  1  NODE_57198_length_258_cov_97342.655502_g45690_i0.p1   type:internal len:86 gc:universa
    0.00057   22.3   0.5     0.0056   19.0   0.5    1.9  1  NODE_56471_length_263_cov_147819.696262_g44963_i0.p1  type:internal len:88 gc:universa
    0.00057   22.3   0.3      0.019   17.3   0.3    3.5  1  NODE_28305_length_1122_cov_1134.838770_g17468_i1.p1   type:complete len:157 gc:univers
    0.00079   21.8   0.1    0.00091   21.6   0.1    1.2  1  NODE_50650_length_318_cov_110964.814126_g39142_i0.p2  type:5prime_partial len:75 gc:un
     0.0015   20.9   0.2     0.0016   20.8   0.2    1.0  1  NODE_60264_length_240_cov_85201.581152_g48756_i0.p2   type:internal len:80 gc:universa
  ------ inclusion threshold ------
      0.016   17.5   0.0       0.03   16.6   0.0    1.4  1  NODE_1314_length_4230_cov_31.893566_g990_i0.p2        type:5prime_partial len:238 gc:u
      0.026   16.8   0.0      0.057   15.7   0.0    1.5  1  NODE_23033_length_1396_cov_144.941351_g990_i1.p1      type:5prime_partial len:361 gc:u
      0.037   16.3   0.1      0.042   16.1   0.1    1.0  1  NODE_45714_length_397_cov_142589.310345_g34208_i0.p1  type:5prime_partial len:75 gc:un
      0.055   15.8   0.1      0.062   15.6   0.1    1.1  1  NODE_56074_length_266_cov_150305.953917_g44566_i0.p1  type:internal len:89 gc:universa
      0.063   15.6   0.1      0.075   15.3   0.1    1.1  1  NODE_53435_length_288_cov_128570.652720_g41927_i0.p1  type:internal len:96 gc:universa
      0.092   15.0   3.4      0.092   15.0   3.4    1.8  2  NODE_50650_length_318_cov_110964.814126_g39142_i0.p1  type:5prime_partial len:75 gc:un
       0.26   13.5   0.2        0.6   12.4   0.0    1.7  1  NODE_17546_length_1705_cov_3068.225845_g2544_i3.p1    type:complete len:308 gc:univers
       0.42   12.9   0.0       0.48   12.7   0.0    1.1  1  NODE_10927_length_2177_cov_195.109023_g4332_i1.p2     type:complete len:142 gc:univers
       0.42   12.9   0.0       0.48   12.7   0.0    1.1  1  NODE_5972_length_2775_cov_149.963316_g4332_i0.p2      type:complete len:142 gc:univers
        1.1   11.4   0.1         10    8.3   0.1    2.6  1  NODE_38138_length_655_cov_947.881188_g17468_i3.p2     type:3prime_partial len:157 gc:u
        1.2   11.4   4.1       0.33   13.2   0.8    1.6  2  NODE_44213_length_433_cov_124523.661458_g32710_i0.p2  type:5prime_partial len:80 gc:un


Domain annotation for each sequence (and alignments):
>> NODE_30090_length_1035_cov_1325.351927_g17468_i2.p1  type:5prime_partial len:279 gc:universal NODE_30090_length_1035_
   #    score  bias  c-Evalue  i-Evalue hmmfrom  hmm to    alifrom  ali to    envfrom  env to     acc
 ---   ------ ----- --------- --------- ------- -------    ------- -------    ------- -------    ----
   1 !   83.9   0.1   4.7e-26     1e-22       3     227 ..      12     271 ..      10     277 .. 0.53

  Alignments for each domain:
  == domain 1  score: 83.9 bits;  conditional E-value: 4.7e-26
                                       burpitideAlign   3 lmkSffallAllsllLlastieARkePgeywksvvknqptpeaiealldskkkt..kn 58 
                                                          lm+S+++l+Al+sl+L++ ++e+Rk+Pgeyw++v+k++ + eai+ l+   +k   k 
  NODE_30090_length_1035_cov_1325.351927_g17468_i2.p1  12 LMASSVTLIALFSLALFSGIAESRKDPGEYWQAVAKDEALVEAIRHLVHVDSKLeeKD 69 
                                                          7**********************************************86666555599 PP

                                       burpitideAlign  59 esvvkDlevkpssfllvyqgnkdg.............qskdkeek.a.........dl 93 
                                                          +s+v D+e++ps   ++     +g                    +            +
  NODE_30090_length_1035_cov_1325.351927_g17468_i2.p1  70 KSFVRDFEPRPSVTAYTDGIGLNGeknflknfqprpsA-----TAyNdgiglkgakIF 122
                                                          ************97776555555433334444332221.....111122223444445 PP

                                       burpitideAlign  94 kkdfeikpsqlllwyyhnkndeskskeessfvkdfevkPssllvwyrgnkngqsedks 151
                                                          + dfe++ps+     y +  + +       f+kdf ++Ps    + +g   g +  k 
  NODE_30090_length_1035_cov_1325.351927_g17468_i2.p1 123 MRDFEPRPSST---AYTEGIGLK---GGIIFLKDFVPRPSVT-AYNEGI--GLKGAKI 171
                                                          55555555555...222222211...1124557777777643.233332..1111111 PP

                                       burpitideAlign 152 s...........sekkfvkdfepkPsqlll.....wyrgnk.dgqsvdes........ 184
                                                          +            +k+f kdfep+Ps ++        rg+k   ++ ++         
  NODE_30090_length_1035_cov_1325.351927_g17468_i2.p1 172 FmrdfeprpsakGGKNFLKDFEPRPSAIVYndgisL-RGAKtFMKDFEPRlsvtaytd 228
                                                          112222334445677777777777777665222221.122111222222244445555 PP

                                       burpitideAlign 185 ......gksfvkdfepkPssvlvwyrgnkngqsedksskefvkdfsvdP 227
                                                                gk f kdfep+Ps    +  g   g +    +k+f kdf+++P
  NODE_30090_length_1035_cov_1325.351927_g17468_i2.p1 229 gidlkgGKNFLKDFEPRPSV-TAYTDGV--GLK---GEKNFEKDFEPRP 271
                                                          55555555555555555542.2233332..222...2223445555555 PP

>> NODE_25093_length_1289_cov_1105.125806_g17468_i0.p1  type:complete len:267 gc:universal NODE_25093_length_1289_cov_11
   #    score  bias  c-Evalue  i-Evalue hmmfrom  hmm to    alifrom  ali to    envfrom  env to     acc
 ---   ------ ----- --------- --------- ------- -------    ------- -------    ------- -------    ----
   1 !   82.1   0.1   1.6e-25   3.5e-22       4     228 ..       1     260 [.       1     265 [. 0.53

  Alignments for each domain:
  == domain 1  score: 82.1 bits;  conditional E-value: 1.6e-25
                                       burpitideAlign   4 mkSffallAllsllLlastieARkePgeywksvvknqptpeaiealldskkkt..kne 59 
                                                          m+S+++l+Al+sl+L++ ++e+Rk+Pgeyw++v+k++ + eai+ l+   +k   k +
  NODE_25093_length_1289_cov_1105.125806_g17468_i0.p1   1 MASSVTLIALFSLALFSGIAESRKDPGEYWQAVAKDEALVEAIRHLVHVDSKLeeKDK 58 
                                                          99********************************************86666555599* PP

                                       burpitideAlign  60 svvkDlevkpssfllvyqgnkdg.............qskdkeek.a.........dlk 94 
                                                          s+v D+e++ps   ++     +g                    +            ++
  NODE_25093_length_1289_cov_1105.125806_g17468_i0.p1  59 SFVRDFEPRPSVTAYTDGIGLNGeknflknfqprpsA-----TAyNdgiglkgakIFM 111
                                                          ***********97776555555433334444332221.....1111222234444455 PP

                                       burpitideAlign  95 kdfeikpsqlllwyyhnkndeskskeessfvkdfevkPssllvwyrgnkngqsedkss 152
                                                           dfe++ps+     y +  + +       f+kdf ++Ps    + +g   g +  k +
  NODE_25093_length_1289_cov_1105.125806_g17468_i0.p1 112 RDFEPRPSST---AYTEGIGLK---GGIIFLKDFVPRPSVT-AYNEGI--GLKGAKIF 160
                                                          5555555555...222222211...1124557777777643.233332..11111111 PP

                                       burpitideAlign 153 ...........sekkfvkdfepkPsqlll.....wyrgnk.dgqsvdes......... 184
                                                                      +k+f kdfep+Ps ++        rg+k   ++ ++          
  NODE_25093_length_1289_cov_1105.125806_g17468_i0.p1 161 mrdfeprpsakGGKNFLKDFEPRPSAIVYndgisL-RGAKtFMKDFEPRlsvtaytdg 217
                                                          12222334445677777777777777665222221.1221112222222444455555 PP

                                       burpitideAlign 185 .....gksfvkdfepkPssvlvwyrgnkngqsedksskefvkdfsvdPs 228
                                                               gk f kdfep+Ps    +  g   g +    +k+f kdf+++P+
  NODE_25093_length_1289_cov_1105.125806_g17468_i0.p1 218 idlkgGKNFLKDFEPRPSV-TAYTDGV--GLK---GEKNFEKDFEPRPN 260
                                                          5555555555555555542.2233332..222...22234455555553 PP

>> NODE_30779_length_1001_cov_11.472689_g21302_i0.p1  type:5prime_partial len:240 gc:universal NODE_30779_length_1001_co
   #    score  bias  c-Evalue  i-Evalue hmmfrom  hmm to    alifrom  ali to    envfrom  env to     acc
 ---   ------ ----- --------- --------- ------- -------    ------- -------    ------- -------    ----
   1 !   89.0  10.6   1.3e-27   2.7e-24       3     228 ..      11     200 ..       8     205 .. 0.59

  Alignments for each domain:
  == domain 1  score: 89.0 bits;  conditional E-value: 1.3e-27
                                     burpitideAlign   3 lmkSffallAllsllLlastieARkePgeywksvv.knqptpeaiealldskkktknesv 61 
                                                         m+S f+l+Al+sl+L++ +ie+Rk+Pgeyw++ +  n+ +  aie l+   ++      
  NODE_30779_length_1001_cov_11.472689_g21302_i0.p1  11 NMASYFSLFALFSLALFSAIIEGRKDPGEYWQADAaRNEGLVTAIEHLVLVDSSI----- 65 
                                                        6*******************************87767888877777775222222..... PP

                                     burpitideAlign  62 vkDlevkpssfllvyqgnkdgqskdkeek.a.dlkkdfeikpsqlllwyyhnkndesksk 119
                                                            ++k +     y+  k    kd+ ++    + k fe++p+      y++  +++   
  NODE_30779_length_1001_cov_11.472689_g21302_i0.p1  66 ----PSKKKITSAHYHTLK----KDPVGAtNkFFVKHFEPRPNVS---AYGDDTKQN--- 111
                                                        ....222222223333332....3444443335677777777655...444333333... PP

                                     burpitideAlign 120 eessfvkdfevkPssllvwyrgnkngqsedksssekkfvkdfepkPsqlllwyrgnkdgq 179
                                                        e++sf+kdf+++P+    +   +   q+ed     k+f+kdfep+P+        ++++ 
  NODE_30779_length_1001_cov_11.472689_g21302_i0.p1 112 EDKSFIKDFKPRPNVSAYGDDTK---QNED-----KSFMKDFEPRPNVSAYGDDTKQNE- 162
                                                        33467777777776555554444...3332.....346777777777555444444333. PP

                                     burpitideAlign 180 svdesgksfvkdfepkPssvlvwyrgnkngqsedksskefvkdfsvdPs 228
                                                             +ksf+kdfep+P+        ++n+++       f+kdf+++P+
  NODE_30779_length_1001_cov_11.472689_g21302_i0.p1 163 -----DKSFMKDFEPRPNVSAYGDDTKENEDK------SFMKDFEPRPN 200
                                                        .....457777777777766655555544443......36777777775 PP

>> NODE_49008_length_341_cov_182070.181507_g37501_i0.p1  type:internal len:114 gc:universal NODE_49008_length_341_cov_18
   #    score  bias  c-Evalue  i-Evalue hmmfrom  hmm to    alifrom  ali to    envfrom  env to     acc
 ---   ------ ----- --------- --------- ------- -------    ------- -------    ------- -------    ----
   1 !   59.9   0.6   9.3e-19     2e-15       5     114 ..       9     110 ..       6     113 .] 0.81

  Alignments for each domain:
  == domain 1  score: 59.9 bits;  conditional E-value: 9.3e-19
                                        burpitideAlign   5 kSffallA...llsllLlastieARkePgeywksvvknqptpeaiealldskkktkn 58 
                                                           +S+fal+    ++s++L+a+++eARk+ +++  s       p +i    d  k +++
  NODE_49008_length_341_cov_182070.181507_g37501_i0.p1   9 RSTFALVGflaFFSVILFACITEARKNLEDFQAS-------PSTISTNHDEAKAKDE 58 
                                                           77887765555*****************999888.......4455555555556677 PP

                                        burpitideAlign  59 esvvkDlevkpssfllvyqgnkdgqskdkeekadlkkdfeikpsqlllwyyhnknd 114
                                                           +++ kD++++  + + +y+ n+d ++k k+ek +++ df++k  q+ l+y+ n ++
  NODE_49008_length_341_cov_182070.181507_g37501_i0.p1  59 KQFMKDFDSRNAQ-IHLYHRNDD-EAKAKNEK-QFMHDFDSKNAQI-LLYHRNDDE 110
                                                           9*******99999.9********.********.*************.666665554 PP

>> NODE_46139_length_389_cov_185552.755882_g34633_i0.p1  type:5prime_partial len:108 gc:universal NODE_46139_length_389_
   #    score  bias  c-Evalue  i-Evalue hmmfrom  hmm to    alifrom  ali to    envfrom  env to     acc
 ---   ------ ----- --------- --------- ------- -------    ------- -------    ------- -------    ----
   1 !   58.9   2.2   1.9e-18     4e-15      10     118 ..       1      98 [.       1     106 [. 0.82

  Alignments for each domain:
  == domain 1  score: 58.9 bits;  conditional E-value: 1.9e-18
                                        burpitideAlign  10 llAllsllLlastieARkePgeywksvvknqptpeaiealldskkktknesvvkDle 66 
                                                           +lA++s++L+a+++eARk+ +++  s       p +i    d  k ++++++ kD++
  NODE_46139_length_389_cov_185552.755882_g34633_i0.p1   1 FLAFFSVILFACITEARKNLEDFQAS-------PSTISTNHDEAKAKDEKQFMKDFD 50 
                                                           79******************999888.......44555555555566779******* PP

                                        burpitideAlign  67 vkpssfllvyqgnkdgqskdkeekadlkkdfeikpsqlllwyyhnkndesks 118
                                                           ++  + +l+y+ n+d ++k k+ek +++ df++k  q+ l+y+ n ++ ++s
  NODE_46139_length_389_cov_185552.755882_g34633_i0.p1  51 SRNAQ-ILLYHRNDD-EAKAKNEK-QFMHDFDSKNAQI-LLYHRNDDEAKES 98 
                                                           99999.999******.9******9.*************.6666665555544 PP

>> NODE_50145_length_325_cov_179432.260870_g38637_i0.p1  type:5prime_partial len:102 gc:universal NODE_50145_length_325_
   #    score  bias  c-Evalue  i-Evalue hmmfrom  hmm to    alifrom  ali to    envfrom  env to     acc
 ---   ------ ----- --------- --------- ------- -------    ------- -------    ------- -------    ----
   1 !   58.5   0.6   2.4e-18   5.2e-15      10     115 ..       1      95 [.       1      99 [. 0.86

  Alignments for each domain:
  == domain 1  score: 58.5 bits;  conditional E-value: 2.4e-18
                                        burpitideAlign  10 llAllsllLlastieARkePgeywksvvknqptpeaiealldskkktknesvvkDle 66 
                                                           +lA++s++L+a+++eARk+ +++  s       p +i    d  k ++++++ kD++
  NODE_50145_length_325_cov_179432.260870_g38637_i0.p1   1 FLAFFSVILFACITEARKNLEDFQAS-------PSTISTNHDEAKAKDEKQFMKDFD 50 
                                                           79******************999888.......44555555555566779******* PP

                                        burpitideAlign  67 vkpssfllvyqgnkdgqskdkeekadlkkdfeikpsqlllwyyhnknde 115
                                                           ++  + +l+y+ n+d ++k k+ek +++ df++k  q+ l+y+ n ++e
  NODE_50145_length_325_cov_179432.260870_g38637_i0.p1  51 SRNAQ-ILLYHRNDD-EAKAKNEK-QFMHDFDSKNAQI-LLYHRNDDEE 95 
                                                           99999.999******.9******9.*************.8888888876 PP

>> NODE_50203_length_324_cov_179130.600000_g38695_i0.p1  type:5prime_partial len:105 gc:universal NODE_50203_length_324_
   #    score  bias  c-Evalue  i-Evalue hmmfrom  hmm to    alifrom  ali to    envfrom  env to     acc
 ---   ------ ----- --------- --------- ------- -------    ------- -------    ------- -------    ----
   1 !   57.5   0.4     5e-18   1.1e-14      10     114 ..       1      94 [.       1     100 [. 0.85

  Alignments for each domain:
  == domain 1  score: 57.5 bits;  conditional E-value: 5e-18
                                        burpitideAlign  10 llAllsllLlastieARkePgeywksvvknqptpeaiealldskkktknesvvkDle 66 
                                                           +lA++s++L+a+++eARk+ +++  s       p +i    d  k ++++++ kD++
  NODE_50203_length_324_cov_179130.600000_g38695_i0.p1   1 FLAFFSVILFACITEARKNLEDFQAS-------PSTISTNHDEAKAKDEKQFMKDFD 50 
                                                           79******************999888.......44555555555566779******* PP

                                        burpitideAlign  67 vkpssfllvyqgnkdgqskdkeekadlkkdfeikpsqlllwyyhnknd 114
                                                           ++  + +l+y+ n+d ++k k+ek +++ df++k  q+ l+y+ n ++
  NODE_50203_length_324_cov_179130.600000_g38695_i0.p1  51 SRNAQ-ILLYHRNDD-EAKAKNEK-QFMHDFDSKNAQI-LLYHRNDDE 94 
                                                           99999.999******.9******9.*************.777776654 PP

>> NODE_43939_length_440_cov_123833.698210_g32436_i0.p1  type:3prime_partial len:97 gc:universal NODE_43939_length_440_c
   #    score  bias  c-Evalue  i-Evalue hmmfrom  hmm to    alifrom  ali to    envfrom  env to     acc
 ---   ------ ----- --------- --------- ------- -------    ------- -------    ------- -------    ----
   1 !   52.1   0.5   2.2e-16   4.7e-13       5     104 ..       3      95 ..       1      96 [] 0.84

  Alignments for each domain:
  == domain 1  score: 52.1 bits;  conditional E-value: 2.2e-16
                                        burpitideAlign   5 kSffallA...llsllLlastieARkePgeywksvvknqptpeaiealldskkktkn 58 
                                                           +S+fal+    ++s++L+a+++ ARk+ +++  s       p +i    d  k +++
  NODE_43939_length_440_cov_123833.698210_g32436_i0.p1   3 RSTFALVGflaFFSVILFACITDARKNLEDFQAS-------PSTISTNHDEAKAKDE 52 
                                                           67777665555*****************999888.......4455555555556677 PP

                                        burpitideAlign  59 esvvkDlevkpssfllvyqgnkdgqskdkeekadlkkdfeikpsql 104
                                                           +++ kD++++  + +l+y+ n+d ++k k+ek +++ df++k  q+
  NODE_43939_length_440_cov_123833.698210_g32436_i0.p1  53 KQFMKDFDSRNAQ-ILLYHRNDD-EAKAKNEK-QFMHDFDSKNAQI 95 
                                                           9*******99999.999******.9******9.*********9998 PP

>> NODE_56891_length_260_cov_168494.417062_g45383_i0.p1  type:internal len:87 gc:universal NODE_56891_length_260_cov_168
   #    score  bias  c-Evalue  i-Evalue hmmfrom  hmm to    alifrom  ali to    envfrom  env to     acc
 ---   ------ ----- --------- --------- ------- -------    ------- -------    ------- -------    ----
   1 !   52.0   7.1   2.4e-16     5e-13      72     163 ..       3      86 .]       1      86 [] 0.77

  Alignments for each domain:
  == domain 1  score: 52.0 bits;  conditional E-value: 2.4e-16
                                        burpitideAlign  72 fllvyqgnkdgqskdkeekadlkkdfeikpsqlllwyyhnkndeskskeessfvkdf 128
                                                            +l+y+ n+d ++k k+ek +++ df++k  q+ l+y+  ++de+k+k+e+ f+ df
  NODE_56891_length_260_cov_168494.417062_g45383_i0.p1   3 QILLYHRNDD-EAKAKNEK-QFMHDFDSKNAQI-LLYHR-NDDEAKEKNEKQFMHDF 55 
                                                           4789999999.99999999.9999999999999.55555.55566666666699999 PP

                                        burpitideAlign 129 evkPssllvwyrgnkngqsedksssekkfvkdfep 163
                                                           ++k  ++l+++r+   ++++ k   ek+f+kdf++
  NODE_56891_length_260_cov_168494.417062_g45383_i0.p1  56 DSKNAQILLYHRND--DEAKAK--DEKQFMKDFDS 86 
                                                           99999999998887..444444..35899999985 PP

>> NODE_49694_length_331_cov_174119.574468_g38187_i0.p1  type:5prime_partial len:104 gc:universal NODE_49694_length_331_
   #    score  bias  c-Evalue  i-Evalue hmmfrom  hmm to    alifrom  ali to    envfrom  env to     acc
 ---   ------ ----- --------- --------- ------- -------    ------- -------    ------- -------    ----
   1 !   51.0   0.7   4.9e-16     1e-12       5     100 ..       9      97 ..       6     103 .. 0.83

  Alignments for each domain:
  == domain 1  score: 51.0 bits;  conditional E-value: 4.9e-16
                                        burpitideAlign   5 kSffallA...llsllLlastieARkePgeywksvvknqptpeaiealldskkktkn 58 
                                                           +S+fal+    ++s++L+a+++eARk+ +++  s       p +i    d  k +++
  NODE_49694_length_331_cov_174119.574468_g38187_i0.p1   9 RSTFALVGflaFFSVILFACITEARKNLEDFQAS-------PSTISTNHDEAKAKDE 58 
                                                           77887765555*****************999888.......4455555555556677 PP

                                        burpitideAlign  59 esvvkDlevkpssfllvyqgnkdgqskdkeekadlkkdfeik 100
                                                           +++ kD++++  + +l+y+ n+d ++k k+ek +++ df++k
  NODE_49694_length_331_cov_174119.574468_g38187_i0.p1  59 KQFMKDFDSRNAQ-ILLYHRNDD-EAKAKNEK-QFMHDFDSK 97 
                                                           9*******99999.999******.9*****99.9****9987 PP

>> NODE_56892_length_260_cov_165894.516588_g45384_i0.p1  type:internal len:87 gc:universal NODE_56892_length_260_cov_165
   #    score  bias  c-Evalue  i-Evalue hmmfrom  hmm to    alifrom  ali to    envfrom  env to     acc
 ---   ------ ----- --------- --------- ------- -------    ------- -------    ------- -------    ----
   1 !   51.3   6.7   3.9e-16   8.3e-13      72     163 ..       3      86 .]       1      86 [] 0.80

  Alignments for each domain:
  == domain 1  score: 51.3 bits;  conditional E-value: 3.9e-16
                                        burpitideAlign  72 fllvyqgnkdgqskdkeekadlkkdfeikpsqlllwyyhnkndeskskeessfvkdf 128
                                                            +l+y+ n+d ++k k+ek +++ df++k  q+  + yh ++d++k+k+e+ f+ df
  NODE_56892_length_260_cov_165894.516588_g45384_i0.p1   3 QILLYHRNDD-EAKAKNEK-QFMHDFDSKNAQI--LLYHRNDDKAKAKNEKQFMHDF 55 
                                                           47899*****.99999999.9***********9..445566777777778889**** PP

                                        burpitideAlign 129 evkPssllvwyrgnkngqsedksssekkfvkdfep 163
                                                           ++k  ++l+++r+   ++++ k   ek+f+kdf++
  NODE_56892_length_260_cov_165894.516588_g45384_i0.p1  56 DSKNAQILLYHRND--DEAKAK--DEKQFMKDFDS 86 
                                                           **999999999887..444444..3589***9985 PP

>> NODE_47819_length_359_cov_138087.283871_g36312_i0.p1  type:internal len:120 gc:universal NODE_47819_length_359_cov_13
   #    score  bias  c-Evalue  i-Evalue hmmfrom  hmm to    alifrom  ali to    envfrom  env to     acc
 ---   ------ ----- --------- --------- ------- -------    ------- -------    ------- -------    ----
   1 !   50.1   1.9   8.9e-16   1.9e-12       9     114 ..      22     116 ..      17     119 .] 0.80

  Alignments for each domain:
  == domain 1  score: 50.1 bits;  conditional E-value: 8.9e-16
                                        burpitideAlign   9 allAllsllLlastieARkePgeywksvvknqptpeaiealldskkktknesvvkDl 65 
                                                           +++  +s++L+a+++eARk+  e++++       p +i    d  k ++++++ kD+
  NODE_47819_length_359_cov_138087.283871_g36312_i0.p1  22 SFINCFSVILFACITEARKNL-ENFQAS------PSTISTNHDEAKAKDEKQFMKDF 71 
                                                           677789999***********9.555552......44555555555556779****** PP

                                        burpitideAlign  66 evkpssfllvyqgnkdgqskdkeekadlkkdfeikpsqlllwyyhnknd 114
                                                           +++  + +l+y+ n+d ++k k+ek +++ df++k  q+ l+y+ n ++
  NODE_47819_length_359_cov_138087.283871_g36312_i0.p1  72 DSRNAQ-ILLYHRNDD-EAKAKNEK-QFMHDFDSKNAQI-LLYHRNDDE 116
                                                           *99999.999******.9******9.*************.666665554 PP

>> NODE_43189_length_461_cov_187660.980583_g31694_i0.p1  type:3prime_partial len:116 gc:universal NODE_43189_length_461_
   #    score  bias  c-Evalue  i-Evalue hmmfrom  hmm to    alifrom  ali to    envfrom  env to     acc
 ---   ------ ----- --------- --------- ------- -------    ------- -------    ------- -------    ----
   1 !   49.8   1.0   1.1e-15   2.4e-12       5     100 ..      26     114 ..      22     115 .] 0.83

  Alignments for each domain:
  == domain 1  score: 49.8 bits;  conditional E-value: 1.1e-15
                                        burpitideAlign   5 kSffallA...llsllLlastieARkePgeywksvvknqptpeaiealldskkktkn 58 
                                                           +S+fal+    ++s++L+a+++eARk+ +++  s       p +i    d  k +++
  NODE_43189_length_461_cov_187660.980583_g31694_i0.p1  26 RSTFALVGflaFFSVILFACITEARKNLEDFQAS-------PSTISTNHDEAKAKDE 75 
                                                           78888765555*****************999888.......4455555555556677 PP

                                        burpitideAlign  59 esvvkDlevkpssfllvyqgnkdgqskdkeekadlkkdfeik 100
                                                           +++ kD++++  + +l+y+ n+d ++k k+ek +++ df++k
  NODE_43189_length_461_cov_187660.980583_g31694_i0.p1  76 KQFMKDFDSRNAQ-ILLYHRNDD-EAKAKNEK-QFMHDFDSK 114
                                                           9*******99999.999******.9*****99.9****9986 PP

>> NODE_63271_length_225_cov_162076.727273_g51763_i0.p2  type:internal len:75 gc:universal NODE_63271_length_225_cov_162
   #    score  bias  c-Evalue  i-Evalue hmmfrom  hmm to    alifrom  ali to    envfrom  env to     acc
 ---   ------ ----- --------- --------- ------- -------    ------- -------    ------- -------    ----
   1 !   43.9   1.6   6.9e-14   1.5e-10      73     143 ..       4      70 ..       1      74 [] 0.74

  Alignments for each domain:
  == domain 1  score: 43.9 bits;  conditional E-value: 6.9e-14
                                        burpitideAlign  73 llvyqgnkdgqskdkeekadlkkdfeikpsqlllwyyhnkndeskskeessfvkdfe 129
                                                           +l+y+ n+d ++k k+ek +++ df++k  q+  + yh ++de+k+k+e+ f+ df+
  NODE_63271_length_225_cov_162076.727273_g51763_i0.p2   4 ILLYHRNDD-EAKAKNEK-QFMHDFDSKYAQI--LLYHRNDDEAKAKNEKQFMHDFD 56 
                                                           788899999.88888888.8999999999998..33555666677777777899999 PP

                                        burpitideAlign 130 vkPssllvwyrgnk 143
                                                           +k  ++l+++r+  
  NODE_63271_length_225_cov_162076.727273_g51763_i0.p2  57 SKNAQILLYHRNDD 70 
                                                           98888888888763 PP

>> NODE_44213_length_433_cov_124523.661458_g32710_i0.p1  type:5prime_partial len:121 gc:universal NODE_44213_length_433_
   #    score  bias  c-Evalue  i-Evalue hmmfrom  hmm to    alifrom  ali to    envfrom  env to     acc
 ---   ------ ----- --------- --------- ------- -------    ------- -------    ------- -------    ----
   1 !   43.2   3.2   1.2e-13   2.5e-10      73     171 ..       4      94 ..       1     102 [. 0.65
   2 ?    0.2   0.3       1.4     3e+03       5      22 ..     100     117 ..      93     118 .. 0.90

  Alignments for each domain:
  == domain 1  score: 43.2 bits;  conditional E-value: 1.2e-13
                                        burpitideAlign  73 llvyqgnkdgqskdkeekadlkkdfeikpsqlllwyyhnkndeskskeessfvkdfe 129
                                                           +l+y+ n+d ++k k+ek +++ df++k  q+ l+ yh ++de+k+k e+ f+kdf+
  NODE_44213_length_433_cov_124523.661458_g32710_i0.p1   4 ILLYHRNDD-EAKAKNEK-QFMHDFDSKNAQI-LL-YHRNDDEAKAKDEKQFMKDFD 56 
                                                           677888888.88888877.8888888888888.33.444555555666666888888 PP

                                        burpitideAlign 130 vkPssllvwyrgnkngqsedksssekkfvkdfepkPsqlllw 171
                                                           +k   l++++ +  ++  +    +ek+  ++f     qlll 
  NODE_44213_length_433_cov_124523.661458_g32710_i0.p1  57 SKNANLFPYQYHVDVATHK----EEKPIKENFAATHAQLLLN 94 
                                                           8877777777776343333....3467777777777776654 PP

  == domain 2  score: 0.2 bits;  conditional E-value: 1.4
                                        burpitideAlign   5 kSffallAllsllLlast 22 
                                                           +S f+l+ ++sl + +st
  NODE_44213_length_433_cov_124523.661458_g32710_i0.p1 100 RSKFSLIGFSSLCVATST 117
                                                           899********9999887 PP

>> NODE_57836_length_254_cov_164955.087805_g46328_i0.p1  type:internal len:85 gc:universal NODE_57836_length_254_cov_164
   #    score  bias  c-Evalue  i-Evalue hmmfrom  hmm to    alifrom  ali to    envfrom  env to     acc
 ---   ------ ----- --------- --------- ------- -------    ------- -------    ------- -------    ----
   1 !   42.4   0.1   2.1e-13   4.4e-10       5      84 ..       9      82 ..       6      84 .] 0.79

  Alignments for each domain:
  == domain 1  score: 42.4 bits;  conditional E-value: 2.1e-13
                                        burpitideAlign  5 kSffallA...llsllLlastieARkePgeywksvvknqptpeaiealldskkktknes 60
                                                          +S+fal+    ++s++L+a+++eARk+ +++  s       p +i    d  k +++++
  NODE_57836_length_254_cov_164955.087805_g46328_i0.p1  9 RSTFALVGflaFFSVILFACITEARKNLEDFQAS-------PSTISTNHDEAKAKDEKQ 60
                                                          78887765555*****************999888.......44555555555566779* PP

                                        burpitideAlign 61 vvkDlevkpssfllvyqgnkdgqs 84
                                                          ++kD++++  + +l+y+ n+d ++
  NODE_57836_length_254_cov_164955.087805_g46328_i0.p1 61 FIKDFDSRNAQ-ILLYHRNDD-EA 82
                                                          ******99999.999999999.44 PP

>> NODE_42931_length_469_cov_119679.466667_g31439_i0.p1  type:5prime_partial len:114 gc:universal NODE_42931_length_469_
   #    score  bias  c-Evalue  i-Evalue hmmfrom  hmm to    alifrom  ali to    envfrom  env to     acc
 ---   ------ ----- --------- --------- ------- -------    ------- -------    ------- -------    ----
   1 !   41.9   0.3   2.8e-13     6e-10       5     111 ..       9     106 ..       6     113 .. 0.72

  Alignments for each domain:
  == domain 1  score: 41.9 bits;  conditional E-value: 2.8e-13
                                        burpitideAlign   5 kSffallA...llsllLlastieARkePgeywksvvknqptpeaiealldskkktkn 58 
                                                           +S+fal+    ++s++L+a+++eARk+ +++  s       p +i    d  k +++
  NODE_42931_length_469_cov_119679.466667_g31439_i0.p1   9 RSTFALVGflaFFSVILFACITEARKNLEDFQAS-------PSTISTNHDEAKAKDE 58 
                                                           77887765555*****************999888.......4455555555556677 PP

                                        burpitideAlign  59 esvvkDlevkpssfllvyqgnkdgqskdkeekadlkkdfeikpsqlllwyyhn 111
                                                           ++++kD+++k    l+ yq   d  ++ keek + k++f+    qlll  +h+
  NODE_42931_length_469_cov_119679.466667_g31439_i0.p1  59 KQFIKDFDSKNAN-LFPYQYHVD-VATHKEEK-PIKENFDATHAQLLL--NHG 106
                                                           9*******98766.444555555.45777778.999****99999944..333 PP

>> NODE_63270_length_225_cov_162497.806818_g51762_i0.p1  type:internal len:75 gc:universal NODE_63270_length_225_cov_162
   #    score  bias  c-Evalue  i-Evalue hmmfrom  hmm to    alifrom  ali to    envfrom  env to     acc
 ---   ------ ----- --------- --------- ------- -------    ------- -------    ------- -------    ----
   1 !   41.3   2.4   4.2e-13     9e-10      73     142 ..       4      69 ..       1      74 [] 0.60

  Alignments for each domain:
  == domain 1  score: 41.3 bits;  conditional E-value: 4.2e-13
                                        burpitideAlign  73 llvyqgnkdgqskdkeekadlkkdfeikpsqlllwyyhnkndeskskeessfvkdfe 129
                                                           +l+y+ n+d ++k k+ek +++ df++k  q+    yh ++de+k+k+e+ f+ df+
  NODE_63270_length_225_cov_162497.806818_g51762_i0.p1   4 ILLYHRNDD-EAKAKNEK-QFMHDFDSKNAQI--HLYHRNDDEAKAKNEKQFMHDFD 56 
                                                           566777777.66666666.7777777777777..22444555555555666777777 PP

                                        burpitideAlign 130 vkPssllvwyrgn 142
                                                           +k  ++l+++r+ 
  NODE_63270_length_225_cov_162497.806818_g51762_i0.p1  57 SKNAQILLYHRND 69 
                                                           7777777766665 PP

>> NODE_27001_length_1191_cov_13.569177_g18724_i0.p1  type:complete len:97 gc:universal NODE_27001_length_1191_cov_13.56
   #    score  bias  c-Evalue  i-Evalue hmmfrom  hmm to    alifrom  ali to    envfrom  env to     acc
 ---   ------ ----- --------- --------- ------- -------    ------- -------    ------- -------    ----
   1 !   38.9   0.0   2.3e-12   4.9e-09       4      56 ..       1      56 [.       1      93 [. 0.80

  Alignments for each domain:
  == domain 1  score: 38.9 bits;  conditional E-value: 2.3e-12
                                     burpitideAlign  4 mkSffallAllsllLlas...tieARkePgeywksvvknqptpeaiealldskkkt 56
                                                       m+S+  ++ ll++ L++      +ARk Pg+ywks+++++p+p+ai++ll  + + 
  NODE_27001_length_1191_cov_13.569177_g18724_i0.p1  1 MRSSCLVFLLLLFSLFSVvyiSEAARKGPGDYWKSIMQDEPMPKAIKELLHEEYSP 56
                                                       7888777775555566553335689************************9776655 PP

>> NODE_57837_length_254_cov_164808.902439_g46329_i0.p1  type:internal len:85 gc:universal NODE_57837_length_254_cov_164
   #    score  bias  c-Evalue  i-Evalue hmmfrom  hmm to    alifrom  ali to    envfrom  env to     acc
 ---   ------ ----- --------- --------- ------- -------    ------- -------    ------- -------    ----
   1 !   39.8   0.1   1.3e-12   2.7e-09       5      84 ..       9      82 ..       6      84 .] 0.79

  Alignments for each domain:
  == domain 1  score: 39.8 bits;  conditional E-value: 1.3e-12
                                        burpitideAlign  5 kSffallA...llsllLlastieARkePgeywksvvknqptpeaiealldskkktknes 60
                                                          +S+fal+    ++s++L+a+++eARk+ +++  s       p +i    d  k +++++
  NODE_57837_length_254_cov_164808.902439_g46329_i0.p1  9 RSTFALVGflaFFSVILFACITEARKNLEDFQAS-------PSTISTNHDEAKAKDEKQ 60
                                                          78887765555*****************999888.......44555555555566779* PP

                                        burpitideAlign 61 vvkDlevkpssfllvyqgnkdgqs 84
                                                          + kD+ ++  + +l+y+ n+d ++
  NODE_57837_length_254_cov_164808.902439_g46329_i0.p1 61 FMKDFYSRNAQ-ILLYHRNDD-EA 82
                                                          ******99999.999999999.44 PP

>> NODE_42930_length_469_cov_119981.542857_g31438_i0.p1  type:5prime_partial len:114 gc:universal NODE_42930_length_469_
   #    score  bias  c-Evalue  i-Evalue hmmfrom  hmm to    alifrom  ali to    envfrom  env to     acc
 ---   ------ ----- --------- --------- ------- -------    ------- -------    ------- -------    ----
   1 !   39.3   0.3   1.7e-12   3.6e-09       5     111 ..       9     106 ..       6     113 .. 0.72

  Alignments for each domain:
  == domain 1  score: 39.3 bits;  conditional E-value: 1.7e-12
                                        burpitideAlign   5 kSffallA...llsllLlastieARkePgeywksvvknqptpeaiealldskkktkn 58 
                                                           +S+fal+    ++s++L+a+++eARk+ +++  s       p +i    d  k +++
  NODE_42930_length_469_cov_119981.542857_g31438_i0.p1   9 RSTFALVGflaFFSVILFACITEARKNLEDFQAS-------PSTISTNHDEAKAKDE 58 
                                                           77887765555*****************999888.......4455555555556677 PP

                                        burpitideAlign  59 esvvkDlevkpssfllvyqgnkdgqskdkeekadlkkdfeikpsqlllwyyhn 111
                                                           +++ kD+ +k    l+ yq   d  ++ keek + k++f+    qlll  +h+
  NODE_42930_length_469_cov_119981.542857_g31438_i0.p1  59 KQFMKDFYSKNAN-LFPYQYHVD-VATHKEEK-PIKENFDATHAQLLL--NHG 106
                                                           9*******88766.444555555.45777778.999****99999944..333 PP

>> NODE_49289_length_337_cov_169237.256944_g37782_i0.p1  type:internal len:113 gc:universal NODE_49289_length_337_cov_16
   #    score  bias  c-Evalue  i-Evalue hmmfrom  hmm to    alifrom  ali to    envfrom  env to     acc
 ---   ------ ----- --------- --------- ------- -------    ------- -------    ------- -------    ----
   1 !   37.4   1.1   6.5e-12   1.4e-08      73     142 ..       4      69 ..       1      73 [. 0.70

  Alignments for each domain:
  == domain 1  score: 37.4 bits;  conditional E-value: 6.5e-12
                                        burpitideAlign  73 llvyqgnkdgqskdkeekadlkkdfeikpsqlllwyyhnkndeskskeessfvkdfe 129
                                                           +l+y+ n+d ++k k+ek +++ df++k  q+  + yh ++de+k+k+e+ ++ df+
  NODE_49289_length_337_cov_169237.256944_g37782_i0.p1   4 ILLYHRNDD-EAKAKNEK-QFMHDFDSKNAQI--LLYHRNDDEAKAKNEKQVMHDFD 56 
                                                           677888888.88888888.8888888888888..33445566666666666888888 PP

                                        burpitideAlign 130 vkPssllvwyrgn 142
                                                           ++  ++ +++r+ 
  NODE_49289_length_337_cov_169237.256944_g37782_i0.p1  57 SRNAQIRLYHRND 69 
                                                           8888887777765 PP

>> NODE_45448_length_403_cov_137691.081921_g33942_i0.p1  type:internal len:135 gc:universal NODE_45448_length_403_cov_13
   #    score  bias  c-Evalue  i-Evalue hmmfrom  hmm to    alifrom  ali to    envfrom  env to     acc
 ---   ------ ----- --------- --------- ------- -------    ------- -------    ------- -------    ----
   1 !   36.2   2.6   1.6e-11   3.4e-08      73     142 ..       4      69 ..       1     131 [. 0.72

  Alignments for each domain:
  == domain 1  score: 36.2 bits;  conditional E-value: 1.6e-11
                                        burpitideAlign  73 llvyqgnkdgqskdkeekadlkkdfeikpsqlllwyyhnkndeskskeessfvkdfe 129
                                                           +l+y+ n+d ++k k+ek +++ df++k  q+  + yh ++de+k+k+e+ ++ df+
  NODE_45448_length_403_cov_137691.081921_g33942_i0.p1   4 ILLYHRNDD-EAKAKNEK-QFMHDFDSKNAQI--LLYHRNDDEAKAKNEKQVMHDFD 56 
                                                           567777777.77777777.7777777777777..33444555555555566777777 PP

                                        burpitideAlign 130 vkPssllvwyrgn 142
                                                           ++  ++ +++r+ 
  NODE_45448_length_403_cov_137691.081921_g33942_i0.p1  57 SRNAQIRLYHRND 69 
                                                           7777777766654 PP

>> NODE_41009_length_533_cov_130935.469008_g29566_i0.p1  type:5prime_partial len:135 gc:universal NODE_41009_length_533_
   #    score  bias  c-Evalue  i-Evalue hmmfrom  hmm to    alifrom  ali to    envfrom  env to     acc
 ---   ------ ----- --------- --------- ------- -------    ------- -------    ------- -------    ----
   1 !   36.7   1.1   1.1e-11   2.3e-08      73     142 ..       4      69 ..       1      73 [. 0.70
   2 ?   -1.0   0.0       3.2   6.7e+03      86     169 ..     105     123 ..      89     134 .. 0.45

  Alignments for each domain:
  == domain 1  score: 36.7 bits;  conditional E-value: 1.1e-11
                                        burpitideAlign  73 llvyqgnkdgqskdkeekadlkkdfeikpsqlllwyyhnkndeskskeessfvkdfe 129
                                                           +l+y+ n+d ++k k+ek +++ df++k  q+  + yh ++de+k+k+e+ ++ df+
  NODE_41009_length_533_cov_130935.469008_g29566_i0.p1   4 ILLYHRNDD-EAKAKNEK-QFMHDFDSKNAQI--LLYHRNDDEAKAKNEKQVMHDFD 56 
                                                           677888888.88888888.8888888888888..33445566666666666888888 PP

                                        burpitideAlign 130 vkPssllvwyrgn 142
                                                           ++  ++ +++r+ 
  NODE_41009_length_533_cov_130935.469008_g29566_i0.p1  57 SRNAQIRLYHRND 69 
                                                           8888887777765 PP

  == domain 2  score: -1.0 bits;  conditional E-value: 3.2
                                        burpitideAlign  86 dkeekadlkkdfeikpsqlllwyyhnkndeskskeessfvkdfevkPssllvwyrgn 142
                                                            keek + k++f+    ql                                      
  NODE_41009_length_533_cov_130935.469008_g29566_i0.p1 105 HKEEK-PIKENFDATHAQL-------------------------------------- 122
                                                           22222.3333333333333...................................... PP

                                        burpitideAlign 143 kngqsedksssekkfvkdfepkPsqll 169
                                                                                     l
  NODE_41009_length_533_cov_130935.469008_g29566_i0.p1 123 --------------------------L 123
                                                           ..........................2 PP

>> NODE_30178_length_1031_cov_39970.508147_g20882_i0.p1  type:3prime_partial len:95 gc:universal NODE_30178_length_1031_
   #    score  bias  c-Evalue  i-Evalue hmmfrom  hmm to    alifrom  ali to    envfrom  env to     acc
 ---   ------ ----- --------- --------- ------- -------    ------- -------    ------- -------    ----
   1 !   35.3   1.1     3e-11   6.3e-08      19     104 ..      18      93 ..       7      94 .] 0.72

  Alignments for each domain:
  == domain 1  score: 35.3 bits;  conditional E-value: 3e-11
                                        burpitideAlign  19 lastieARkePgeywksvvknqptpeaiealldskkktknesvvkDlevkpssfllv 75 
                                                           +a+++eARk+ +++  s       p +i    d  k ++++++ kD++++  + +l+
  NODE_30178_length_1031_cov_39970.508147_g20882_i0.p1  18 FACITEARKNLEDFQAS-------PSTISTNHDEAKAKDEKQFMKDFDSRNAQ-ILL 66 
                                                           77888888888777777.......33444444444455668888888888777.788 PP

                                        burpitideAlign  76 yqgnkdgqskdkeekadlkkdfeikpsql 104
                                                           y+ n+d ++k k+ek +++ df++k  q+
  NODE_30178_length_1031_cov_39970.508147_g20882_i0.p1  67 YHRNDD-EAKAKNEK-QFMHDFDSKNAQI 93 
                                                           888888.88888888.8888888887776 PP

>> NODE_44766_length_419_cov_95881.964865_g33261_i0.p1  type:5prime_partial len:97 gc:universal NODE_44766_length_419_co
   #    score  bias  c-Evalue  i-Evalue hmmfrom  hmm to    alifrom  ali to    envfrom  env to     acc
 ---   ------ ----- --------- --------- ------- -------    ------- -------    ------- -------    ----
   1 !   34.1   0.4   6.6e-11   1.4e-07     123     201 ..      14      86 ..       3      96 .. 0.60

  Alignments for each domain:
  == domain 1  score: 34.1 bits;  conditional E-value: 6.6e-11
                                       burpitideAlign 123 sfvkdfevkPssllvwyrgnkngqsedksssekkfvkdfepkPsqlllwyrgnkdgqs 180
                                                          sf+ df++k  ++l+++r+   ++++ k   ek+f+kdf++k   l++ +++  d   
  NODE_44766_length_419_cov_95881.964865_g33261_i0.p1  14 SFMHDFDSKNAQILLYHRND--DEAKAK--DEKQFMKDFDSKNANLFPYQYHV-DVAT 66 
                                                          77777777777777777666..333333..34677777777777777777777.3333 PP

                                       burpitideAlign 181 vdesgksfvkdfepkPssvlv 201
                                                            +++k+++ +f+    ++l+
  NODE_44766_length_419_cov_95881.964865_g33261_i0.p1  67 -HKEEKPIKENFDATHAQLLL 86 
                                                          .45577777777764444443 PP

>> NODE_57349_length_257_cov_179110.115385_g45841_i0.p1  type:internal len:86 gc:universal NODE_57349_length_257_cov_179
   #    score  bias  c-Evalue  i-Evalue hmmfrom  hmm to    alifrom  ali to    envfrom  env to     acc
 ---   ------ ----- --------- --------- ------- -------    ------- -------    ------- -------    ----
   1 !   30.4   0.7   9.2e-10   1.9e-06     116     175 ..       3      58 ..       1      62 [. 0.41

  Alignments for each domain:
  == domain 1  score: 30.4 bits;  conditional E-value: 9.2e-10
                                        burpitideAlign 116 skskeessfvkdfevkPssllvwyrgnkngqsedksssekkfvkdfepkPsqlllwy 172
                                                           +k+k e+ f+kdf+++  ++l+++r+   ++++ k  +ek+++ df+++  q+ l +
  NODE_57349_length_257_cov_179110.115385_g45841_i0.p1   3 AKAKDEKQFMKDFDSRNAQILLYHRND--DEAKAK--NEKQVMHDFDSRNAQIRLYH 55 
                                                           334444445555555555544444443..222222..33455555555555444444 PP

                                        burpitideAlign 173 rgn 175
                                                           r+ 
  NODE_57349_length_257_cov_179110.115385_g45841_i0.p1  56 RND 58 
                                                           433 PP

>> NODE_59350_length_245_cov_172143.306122_g47842_i0.p1  type:internal len:82 gc:universal NODE_59350_length_245_cov_172
   #    score  bias  c-Evalue  i-Evalue hmmfrom  hmm to    alifrom  ali to    envfrom  env to     acc
 ---   ------ ----- --------- --------- ------- -------    ------- -------    ------- -------    ----
   1 !   26.1   2.2   1.9e-08     4e-05       5      70 ..       9      70 ..       6      73 .. 0.77

  Alignments for each domain:
  == domain 1  score: 26.1 bits;  conditional E-value: 1.9e-08
                                        burpitideAlign  5 kSffallA...llsllLlastieARkePgeywksvvknqptpeaiealldskkktknes 60
                                                          +S+fal+    ++s++L+a+++eARk+ +++  s       p +i    d  k +++++
  NODE_59350_length_245_cov_172143.306122_g47842_i0.p1  9 RSTFALVGflaFFSVILFACITEARKNLEDFQAS-------PSTISTNHDEAKAKDEKQ 60
                                                          78887765555*****************999888.......44555555555566779* PP

                                        burpitideAlign 61 vvkDlevkps 70
                                                          + kD+++++ 
  NODE_59350_length_245_cov_172143.306122_g47842_i0.p1 61 FMKDFDSRDR 70
                                                          ******9875 PP

>> NODE_40719_length_544_cov_97070.977778_g29290_i0.p1  type:5prime_partial len:78 gc:universal NODE_40719_length_544_co
   #    score  bias  c-Evalue  i-Evalue hmmfrom  hmm to    alifrom  ali to    envfrom  env to     acc
 ---   ------ ----- --------- --------- ------- -------    ------- -------    ------- -------    ----
   1 !   25.5   0.7   2.9e-08   6.1e-05      73     171 ..       4      65 ..       1      76 [. 0.39

  Alignments for each domain:
  == domain 1  score: 25.5 bits;  conditional E-value: 2.9e-08
                                       burpitideAlign  73 llvyqgnkdgqskdkeekadlkkdfeikpsqlllwyyhnkndeskskeessfvkdfev 130
                                                          +l+y+ n+d ++k k+ek +++kdf++k   l++ +yh  ++    kee+++ ++f+ 
  NODE_40719_length_544_cov_97070.977778_g29290_i0.p1   4 ILLYHRNDD-EAKAKDEK-QFMKDFDSKNANLFPYQYHVDVA--THKEEKPIKENFDA 57 
                                                          344444444.44444444.44444444444443333332222..22333444444444 PP

                                       burpitideAlign 131 kPssllvwyrgnkngqsedksssekkfvkdfepkPsqlllw 171
                                                                                              qlll 
  NODE_40719_length_544_cov_97070.977778_g29290_i0.p1  58 ---------------------------------THAQLLLN 65 
                                                          .................................44443332 PP

>> NODE_53741_length_285_cov_149711.059322_g42233_i0.p1  type:internal len:95 gc:universal NODE_53741_length_285_cov_149
   #    score  bias  c-Evalue  i-Evalue hmmfrom  hmm to    alifrom  ali to    envfrom  env to     acc
 ---   ------ ----- --------- --------- ------- -------    ------- -------    ------- -------    ----
   1 !   23.8   1.4   9.2e-08    0.0002      72     164 ..       3      92 ..       1      94 [] 0.77

  Alignments for each domain:
  == domain 1  score: 23.8 bits;  conditional E-value: 9.2e-08
                                        burpitideAlign  72 fllvyqgnkdgqskdkeekadlkkdfeikpsqlllwyyhnkndeskskeessfv... 125
                                                            +l+y+ n+d ++k k+ek +++ df+++  q+  +y+ n +de+        +   
  NODE_53741_length_285_cov_149711.059322_g42233_i0.p1   3 QILLYHRNDD-EAKAKNEK-QVMHDFDSRNAQI-RLYHRN-DDEAIFF-----Flmi 50 
                                                           4899******.99999999.*************.555554.4444221.....1234 PP

                                        burpitideAlign 126 ......kdfevkPssllvwyrgnkngqsedksssekkfvkdfepk 164
                                                                   f+++  +  + y+ n +++++ k  +ek+f+ df++k
  NODE_53741_length_285_cov_149711.059322_g42233_i0.p1  51 rrpprsTLFPYTTLFRSLLYHRN-DDEAKAK--NEKQFMHDFDSK 92 
                                                           44554499999************.7777777..679******997 PP

>> NODE_43189_length_461_cov_187660.980583_g31694_i0.p2  type:3prime_partial len:85 gc:universal NODE_43189_length_461_c
   #    score  bias  c-Evalue  i-Evalue hmmfrom  hmm to    alifrom  ali to    envfrom  env to     acc
 ---   ------ ----- --------- --------- ------- -------    ------- -------    ------- -------    ----
   1 !   22.3   2.8   2.6e-07   0.00056       4      66 ..      28      83 ..      25      84 .] 0.79

  Alignments for each domain:
  == domain 1  score: 22.3 bits;  conditional E-value: 2.6e-07
                                        burpitideAlign  4 mkSffallAllsllLlastieARkePgeywksvvknqptpeaiealldskkktknesvv 62
                                                           k ++ +lA++s++L+a+++eARk+ +++  s       p +i    d  k ++++++ 
  NODE_43189_length_461_cov_187660.980583_g31694_i0.p2 28 TKALVGFLAFFSVILFACITEARKNLEDFQAS-------PSTISTNHDEAKAKDEKQFM 79
                                                          588899********************998888.......44555554555556779999 PP

                                        burpitideAlign 63 kDle 66
                                                          kD++
  NODE_43189_length_461_cov_187660.980583_g31694_i0.p2 80 KDFD 83
                                                          9997 PP

>> NODE_57197_length_258_cov_144731.607656_g45689_i0.p1  type:internal len:86 gc:universal NODE_57197_length_258_cov_144
   #    score  bias  c-Evalue  i-Evalue hmmfrom  hmm to    alifrom  ali to    envfrom  env to     acc
 ---   ------ ----- --------- --------- ------- -------    ------- -------    ------- -------    ----
   1 !   21.7   0.1     4e-07   0.00084      72     141 ..       3      85 .]       1      85 [] 0.76

  Alignments for each domain:
  == domain 1  score: 21.7 bits;  conditional E-value: 4e-07
                                        burpitideAlign  72 fllvyqgnkdgqskdkeekadlkkdfeikpsqlllwyyhnkndeskskees...... 122
                                                            +l+y+ n+d ++k k+ek +++ df+++  q+  +y+ n ++              
  NODE_57197_length_258_cov_144731.607656_g45689_i0.p1   3 QILLYHRNDD-EAKAKNEK-QVMHDFDSRNAQI-RLYHRNDDEAI-F---Fflmirr 52 
                                                           4789999999.99999999.9999999999999.55555444443.2...1333566 PP

                                        burpitideAlign 123 ..............sfvkdfevkPssllvwyrg 141
                                                                         sf+ df++k  ++l+++r+
  NODE_57197_length_258_cov_144731.607656_g45689_i0.p1  53 pprstlfpyttlfrSFMHDFDSKNAQILLYHRN 85 
                                                           677779999999999999999999999999875 PP

>> NODE_57196_length_258_cov_160751.698565_g45688_i0.p1  type:internal len:86 gc:universal NODE_57196_length_258_cov_160
   #    score  bias  c-Evalue  i-Evalue hmmfrom  hmm to    alifrom  ali to    envfrom  env to     acc
 ---   ------ ----- --------- --------- ------- -------    ------- -------    ------- -------    ----
   1 !   21.5   3.8   4.6e-07   0.00098       5      66 ..      27      84 ..      23      85 .] 0.76

  Alignments for each domain:
  == domain 1  score: 21.5 bits;  conditional E-value: 4.6e-07
                                        burpitideAlign  5 kSffallA...llsllLlastieARkePgeywksvvknqptpeaiealldskkktknes 60
                                                          +S+fal+    ++s++L+a+++eARk+ +++  s       p +i    d  k +++++
  NODE_57196_length_258_cov_160751.698565_g45688_i0.p1 27 RSTFALVGflaFFSVILFACITEARKNLEDFQAS-------PSTISTNHDEAKAKDEKQ 78
                                                          78888766555*****************998888.......445555545555567799 PP

                                        burpitideAlign 61 vvkDle 66
                                                          + kD++
  NODE_57196_length_258_cov_160751.698565_g45688_i0.p1 79 FMKDFD 84
                                                          999997 PP

>> NODE_57198_length_258_cov_97342.655502_g45690_i0.p1  type:internal len:86 gc:universal NODE_57198_length_258_cov_9734
   #    score  bias  c-Evalue  i-Evalue hmmfrom  hmm to    alifrom  ali to    envfrom  env to     acc
 ---   ------ ----- --------- --------- ------- -------    ------- -------    ------- -------    ----
   1 !   21.5   3.8   4.6e-07   0.00098       5      66 ..      27      84 ..      23      85 .] 0.76

  Alignments for each domain:
  == domain 1  score: 21.5 bits;  conditional E-value: 4.6e-07
                                       burpitideAlign  5 kSffallA...llsllLlastieARkePgeywksvvknqptpeaiealldskkktknesv 61
                                                         +S+fal+    ++s++L+a+++eARk+ +++  s       p +i    d  k ++++++
  NODE_57198_length_258_cov_97342.655502_g45690_i0.p1 27 RSTFALVGflaFFSVILFACITEARKNLEDFQAS-------PSTISTNHDEAKAKDEKQF 79
                                                         78888766555*****************998888.......4455555455555677999 PP

                                       burpitideAlign 62 vkDle 66
                                                          kD++
  NODE_57198_length_258_cov_97342.655502_g45690_i0.p1 80 MKDFD 84
                                                         99997 PP

>> NODE_56471_length_263_cov_147819.696262_g44963_i0.p1  type:internal len:88 gc:universal NODE_56471_length_263_cov_147
   #    score  bias  c-Evalue  i-Evalue hmmfrom  hmm to    alifrom  ali to    envfrom  env to     acc
 ---   ------ ----- --------- --------- ------- -------    ------- -------    ------- -------    ----
   1 !   19.0   0.5   2.6e-06    0.0056     107     170 ..       5      85 ..       1      87 [] 0.51

  Alignments for each domain:
  == domain 1  score: 19.0 bits;  conditional E-value: 2.6e-06
                                        burpitideAlign 107 wyyhnkndeskskeessfvkdfevkPssllvwyrgnkngqsedkss........... 152
                                                           + yh ++de+k+k+e+ ++ df+++  ++ +++r+   ++++  +            
  NODE_56471_length_263_cov_147819.696262_g44963_i0.p1   5 LLYHRNDDEAKAKNEKQVMHDFDSRNAQIRLYHRND--DEAIFFFLmirrpprstlf 59 
                                                           334445555555555556666666666655555444..2222222244444555555 PP

                                        burpitideAlign 153 ........sekkfvkdfepkPsqlll 170
                                                                   +ek+f+ df++k  q+ll
  NODE_56471_length_263_cov_147819.696262_g44963_i0.p1  60 pyttlfrsNEKQFMHDFDSKNAQILL 85 
                                                           56666666666666666666666665 PP

>> NODE_28305_length_1122_cov_1134.838770_g17468_i1.p1  type:complete len:157 gc:universal NODE_28305_length_1122_cov_11
   #    score  bias  c-Evalue  i-Evalue hmmfrom  hmm to    alifrom  ali to    envfrom  env to     acc
 ---   ------ ----- --------- --------- ------- -------    ------- -------    ------- -------    ----
   1 !   17.3   0.3   9.1e-06     0.019      89     197 ..      61     150 ..       1     155 [. 0.53

  Alignments for each domain:
  == domain 1  score: 17.3 bits;  conditional E-value: 9.1e-06
                                       burpitideAlign  89 ek.adlkkdfeikpsqlllwyyhnkndeskskeessfvkdfevkPssllvwyrgnkng 145
                                                          +  +++ kdfe++ps +  +y   +++ s   +++ f+kdfe+   s+  +  g    
  NODE_28305_length_1122_cov_1134.838770_g17468_i1.p1  61 KGgKNFLKDFEPRPSAI--VY---NDGISLRGAKT-FMKDFEP-RLSVTAYTDGI--- 108
                                                          22225555555555555..22...22333333223.5555555.23333333333... PP

                                       burpitideAlign 146 qsedksssekkfvkdfepkPsqlllwyrgnkdgqsvdesgksfvkdfepkPs 197
                                                            + k   +k+f kdfep+Ps                + +k f kdfep+P+
  NODE_28305_length_1122_cov_1134.838770_g17468_i1.p1 109 --DLK--GGKNFLKDFEPRPSVTAYTDGVG--L----KGEKNFEKDFEPRPN 150
                                                          ..111..24455555555554332222111..1....124455555555554 PP

>> NODE_50650_length_318_cov_110964.814126_g39142_i0.p2  type:5prime_partial len:75 gc:universal NODE_50650_length_318_c
   #    score  bias  c-Evalue  i-Evalue hmmfrom  hmm to    alifrom  ali to    envfrom  env to     acc
 ---   ------ ----- --------- --------- ------- -------    ------- -------    ------- -------    ----
   1 !   21.6   0.1   4.3e-07   0.00091     109     168 ..       2      57 ..       1      71 [. 0.49

  Alignments for each domain:
  == domain 1  score: 21.6 bits;  conditional E-value: 4.3e-07
                                        burpitideAlign 109 yhnkndeskskeessfvkdfevkPssllvwyrgnkngqsedksssekkfvkdfepkP 165
                                                           yh ++de+k+k e+ f+kdf++k   l++++ +  ++  +    +ek+  ++f+   
  NODE_50650_length_318_cov_110964.814126_g39142_i0.p2   2 YHRNDDEAKAKDEKQFMKDFDSKNANLFPYQYHVDVATHK----EEKPIKENFDATH 54 
                                                           4444455555555555555555555555544444222222....2244444444444 PP

                                        burpitideAlign 166 sql 168
                                                            q+
  NODE_50650_length_318_cov_110964.814126_g39142_i0.p2  55 AQF 57 
                                                           443 PP

>> NODE_60264_length_240_cov_85201.581152_g48756_i0.p2  type:internal len:80 gc:universal NODE_60264_length_240_cov_8520
   #    score  bias  c-Evalue  i-Evalue hmmfrom  hmm to    alifrom  ali to    envfrom  env to     acc
 ---   ------ ----- --------- --------- ------- -------    ------- -------    ------- -------    ----
   1 !   20.8   0.2   7.5e-07    0.0016      69     114 ..      34      76 ..      25      79 .] 0.69

  Alignments for each domain:
  == domain 1  score: 20.8 bits;  conditional E-value: 7.5e-07
                                       burpitideAlign  69 pssfllvyqgnkdgqskdkeekadlkkdfeikpsqlllwyyhnknd 114
                                                           +  +l+++ n+d ++k k+ek +++ df++k  q+ l+y+ n ++
  NODE_60264_length_240_cov_85201.581152_g48756_i0.p2  34 KNAQILLSHRNDD-EAKAKNEK-QFMHDFDSKNAQI-LLYHRNDDE 76 
                                                          4555778888888.88888888.8888888888888.555554443 PP

>> NODE_1314_length_4230_cov_31.893566_g990_i0.p2  type:5prime_partial len:238 gc:universal NODE_1314_length_4230_cov_31
   #    score  bias  c-Evalue  i-Evalue hmmfrom  hmm to    alifrom  ali to    envfrom  env to     acc
 ---   ------ ----- --------- --------- ------- -------    ------- -------    ------- -------    ----
   1 ?   16.6   0.0   1.4e-05      0.03      14      59 ..      32      78 ..      24      82 .. 0.77

  Alignments for each domain:
  == domain 1  score: 16.6 bits;  conditional E-value: 1.4e-05
                                  burpitideAlign 14 lsllLlastieARkePgeywksvvknqptpeaiealldskkkt.kne 59
                                                    ++ +L   ++++  + + ywks+ +n+p+p+a+++ll ++ ++ k  
  NODE_1314_length_4230_cov_31.893566_g990_i0.p2 32 FCTFLSLAIVASHADLDAYWKSKLPNTPMPKAVRDLLHNEWSDdKSV 78
                                                    565555555555555699*******************9998885544 PP

>> NODE_23033_length_1396_cov_144.941351_g990_i1.p1  type:5prime_partial len:361 gc:universal NODE_23033_length_1396_cov
   #    score  bias  c-Evalue  i-Evalue hmmfrom  hmm to    alifrom  ali to    envfrom  env to     acc
 ---   ------ ----- --------- --------- ------- -------    ------- -------    ------- -------    ----
   1 ?   15.7   0.0   2.7e-05     0.057      14      59 ..      32      78 ..      24      82 .. 0.76

  Alignments for each domain:
  == domain 1  score: 15.7 bits;  conditional E-value: 2.7e-05
                                    burpitideAlign 14 lsllLlastieARkePgeywksvvknqptpeaiealldskkkt.kne 59
                                                      ++ +L   ++++  + + ywks+ +n+p+p+a+++ll ++ ++ k  
  NODE_23033_length_1396_cov_144.941351_g990_i1.p1 32 FCTFLSLAIVASHADLDAYWKSKLPNTPMPKAVRDLLHNEWSDdKSV 78
                                                      565555555555555699*******************9998885544 PP

>> NODE_45714_length_397_cov_142589.310345_g34208_i0.p1  type:5prime_partial len:75 gc:universal NODE_45714_length_397_c
   #    score  bias  c-Evalue  i-Evalue hmmfrom  hmm to    alifrom  ali to    envfrom  env to     acc
 ---   ------ ----- --------- --------- ------- -------    ------- -------    ------- -------    ----
   1 ?   16.1   0.1     2e-05     0.042      73     112 ..       4      40 ..       1      44 [. 0.49

  Alignments for each domain:
  == domain 1  score: 16.1 bits;  conditional E-value: 2e-05
                                        burpitideAlign  73 llvyqgnkdgqskdkeekadlkkdfeikpsqlllwyyhnk 112
                                                           +l+y+ n+d ++k k+ek +++ df+++  q+  +y+ n 
  NODE_45714_length_397_cov_142589.310345_g34208_i0.p1   4 ILLYHRNDD-EAKAKNEK-QVMHDFDSRNAQI-RLYHRND 40 
                                                           455555555.55555555.5555555555555.3333333 PP

>> NODE_56074_length_266_cov_150305.953917_g44566_i0.p1  type:internal len:89 gc:universal NODE_56074_length_266_cov_150
   #    score  bias  c-Evalue  i-Evalue hmmfrom  hmm to    alifrom  ali to    envfrom  env to     acc
 ---   ------ ----- --------- --------- ------- -------    ------- -------    ------- -------    ----
   1 ?   15.6   0.1   2.9e-05     0.062      73     112 ..       4      40 ..       1      44 [. 0.49

  Alignments for each domain:
  == domain 1  score: 15.6 bits;  conditional E-value: 2.9e-05
                                        burpitideAlign  73 llvyqgnkdgqskdkeekadlkkdfeikpsqlllwyyhnk 112
                                                           +l+y+ n+d ++k k+ek +++ df+++  q+  +y+ n 
  NODE_56074_length_266_cov_150305.953917_g44566_i0.p1   4 ILLYHRNDD-EAKAKNEK-QVMHDFDSRNAQI-RLYHRND 40 
                                                           455555555.55555555.5555555555555.3333333 PP

>> NODE_53435_length_288_cov_128570.652720_g41927_i0.p1  type:internal len:96 gc:universal NODE_53435_length_288_cov_128
   #    score  bias  c-Evalue  i-Evalue hmmfrom  hmm to    alifrom  ali to    envfrom  env to     acc
 ---   ------ ----- --------- --------- ------- -------    ------- -------    ------- -------    ----
   1 ?   15.3   0.1   3.5e-05     0.075      73     112 ..       4      40 ..       1      44 [. 0.49

  Alignments for each domain:
  == domain 1  score: 15.3 bits;  conditional E-value: 3.5e-05
                                        burpitideAlign  73 llvyqgnkdgqskdkeekadlkkdfeikpsqlllwyyhnk 112
                                                           +l+y+ n+d ++k k+ek +++ df+++  q+  +y+ n 
  NODE_53435_length_288_cov_128570.652720_g41927_i0.p1   4 ILLYHRNDD-EAKAKNEK-QVMHDFDSRNAQI-RLYHRND 40 
                                                           455555555.55555555.5555555555555.3333333 PP

>> NODE_50650_length_318_cov_110964.814126_g39142_i0.p1  type:5prime_partial len:75 gc:universal NODE_50650_length_318_c
   #    score  bias  c-Evalue  i-Evalue hmmfrom  hmm to    alifrom  ali to    envfrom  env to     acc
 ---   ------ ----- --------- --------- ------- -------    ------- -------    ------- -------    ----
   1 ?   15.0   3.4   4.3e-05     0.092     109     148 ..       2      41 ..       1      62 [. 0.49
   2 ?    0.7   0.3      0.98   2.1e+03       5      22 ..      54      71 ..      50      72 .. 0.87

  Alignments for each domain:
  == domain 1  score: 15.0 bits;  conditional E-value: 4.3e-05
                                        burpitideAlign 109 yhnkndeskskeessfvkdfevkPssllvwyrgnkngqse 148
                                                           yh ++de+k+k e+ f+kdf++k   l++++ +  ++  +
  NODE_50650_length_318_cov_110964.814126_g39142_i0.p1   2 YHRNDDEAKAKDEKQFMKDFDSKNANLFPYQYHVDVATHK 41 
                                                           4444445555545555555555544444444443222222 PP

  == domain 2  score: 0.7 bits;  conditional E-value: 0.98
                                        burpitideAlign  5 kSffallAllsllLlast 22
                                                          +S f+l+ ++sl + +st
  NODE_50650_length_318_cov_110964.814126_g39142_i0.p1 54 ASKFSLIGFSSLCVATST 71
                                                          688********9999887 PP

>> NODE_17546_length_1705_cov_3068.225845_g2544_i3.p1  type:complete len:308 gc:universal NODE_17546_length_1705_cov_306
   #    score  bias  c-Evalue  i-Evalue hmmfrom  hmm to    alifrom  ali to    envfrom  env to     acc
 ---   ------ ----- --------- --------- ------- -------    ------- -------    ------- -------    ----
   1 ?   12.4   0.0   0.00028       0.6      13      56 ..       8      51 ..       1      59 [. 0.69

  Alignments for each domain:
  == domain 1  score: 12.4 bits;  conditional E-value: 0.00028
                                      burpitideAlign 13 llsllLlastieARkeP.geywksvvknqptpeaiealldskkkt 56
                                                        l++ + ++ +++A+  + + ywk++ +n+p+p+a+++ll ++  +
  NODE_17546_length_1705_cov_3068.225845_g2544_i3.p1  8 LFC-MFFSPAVAASHVDlDIYWKTKLPNTPMPKAVRDLLHNEWLE 51
                                                        444.3444566666666477******************9776544 PP

>> NODE_10927_length_2177_cov_195.109023_g4332_i1.p2  type:complete len:142 gc:universal NODE_10927_length_2177_cov_195.
   #    score  bias  c-Evalue  i-Evalue hmmfrom  hmm to    alifrom  ali to    envfrom  env to     acc
 ---   ------ ----- --------- --------- ------- -------    ------- -------    ------- -------    ----
   1 ?   12.7   0.0   0.00023      0.48      83     152 ..      19     113 ..       3     130 .. 0.67

  Alignments for each domain:
  == domain 1  score: 12.7 bits;  conditional E-value: 0.00023
                                     burpitideAlign  83 qskdkeekadlkkdfeikpsqlllwyyhnkndeskskeessfv................. 125
                                                        +++++ ++ ++++++ i+p q+++++++ + +   ++ +  ++                 
  NODE_10927_length_2177_cov_195.109023_g4332_i1.p2  19 EEASTVSSSGNQNPTTIAPHQVVPIKKKRNLPGMPDPDAE-VItlspntllatnrfvcei 77 
                                                        2222222237899999999999999988888888887777.2234445556666667888 PP

                                     burpitideAlign 126 ........kdfev.kPssllvwyrgnkngqsedkss 152
                                                                 ++++ + +++l+w+ +++ng++++k +
  NODE_10927_length_2177_cov_195.109023_g4332_i1.p2  78 cnkgfqrdQNLQLhRRGHNLPWKLKQRNGKEIKKRV 113
                                                        887777554444478888899999999988888866 PP

>> NODE_5972_length_2775_cov_149.963316_g4332_i0.p2  type:complete len:142 gc:universal NODE_5972_length_2775_cov_149.96
   #    score  bias  c-Evalue  i-Evalue hmmfrom  hmm to    alifrom  ali to    envfrom  env to     acc
 ---   ------ ----- --------- --------- ------- -------    ------- -------    ------- -------    ----
   1 ?   12.7   0.0   0.00023      0.48      83     152 ..      19     113 ..       3     130 .. 0.67

  Alignments for each domain:
  == domain 1  score: 12.7 bits;  conditional E-value: 0.00023
                                    burpitideAlign  83 qskdkeekadlkkdfeikpsqlllwyyhnkndeskskeessfv.................. 125
                                                       +++++ ++ ++++++ i+p q+++++++ + +   ++ +  ++                  
  NODE_5972_length_2775_cov_149.963316_g4332_i0.p2  19 EEASTVSSSGNQNPTTIAPHQVVPIKKKRNLPGMPDPDAE-VItlspntllatnrfvceic 78 
                                                       2222222237899999999999999988888888887777.22344455566666678888 PP

                                    burpitideAlign 126 .......kdfev.kPssllvwyrgnkngqsedkss 152
                                                               ++++ + +++l+w+ +++ng++++k +
  NODE_5972_length_2775_cov_149.963316_g4332_i0.p2  79 nkgfqrdQNLQLhRRGHNLPWKLKQRNGKEIKKRV 113
                                                       87777554444478888899999999988888866 PP

>> NODE_38138_length_655_cov_947.881188_g17468_i3.p2  type:3prime_partial len:157 gc:universal NODE_38138_length_655_cov
   #    score  bias  c-Evalue  i-Evalue hmmfrom  hmm to    alifrom  ali to    envfrom  env to     acc
 ---   ------ ----- --------- --------- ------- -------    ------- -------    ------- -------    ----
   1 ?    8.3   0.1    0.0048        10     153     195 ..      62      98 ..       1     105 [. 0.70

  Alignments for each domain:
  == domain 1  score: 8.3 bits;  conditional E-value: 0.0048
                                     burpitideAlign 153 sekkfvkdfepkPsqlllwyrgnkdgqsvdesgksfvkdfepk 195
                                                         +k+f kdfep+Ps ++     n dg s     k f+kdfep+
  NODE_38138_length_655_cov_947.881188_g17468_i3.p2  62 GGKNFLKDFEPRPSAIVY----N-DGISL-RGAKTFMKDFEPR 98 
                                                        456667777777766543....2.33332.3355556666555 PP

>> NODE_44213_length_433_cov_124523.661458_g32710_i0.p2  type:5prime_partial len:80 gc:universal NODE_44213_length_433_c
   #    score  bias  c-Evalue  i-Evalue hmmfrom  hmm to    alifrom  ali to    envfrom  env to     acc
 ---   ------ ----- --------- --------- ------- -------    ------- -------    ------- -------    ----
   1 ?   13.2   0.8   0.00016      0.33     152     194 ..       5      45 ..       1      54 [. 0.50
   2 ?   -1.0   0.1       3.3     7e+03       5      22 ..      61      76 ..      52      77 .. 0.84

  Alignments for each domain:
  == domain 1  score: 13.2 bits;  conditional E-value: 0.00016
                                        burpitideAlign 152 ssekkfvkdfepkPsqlllwyrgnkdgqsvdesgksfvkdfep 194
                                                             ek+f+kdf++k   l++ +++  d     +++k+++ +f++
  NODE_44213_length_433_cov_124523.661458_g32710_i0.p2   5 KDEKQFMKDFDSKNANLFPYQYHV-DVAT-HKEEKPIKENFDL 45 
                                                           234566666666666666666666.3222.3445555555554 PP

  == domain 2  score: -1.0 bits;  conditional E-value: 3.3
                                        burpitideAlign  5 kSffallAllsllLlast 22
                                                          k  f+l+ ++sl + +st
  NODE_44213_length_433_cov_124523.661458_g32710_i0.p2 61 K--FSLIGFSSLCVATST 76
                                                          4..999*****9998887 PP


Internal pipeline statistics summary:
-------------------------------------
Query model(s):                            1  (312 nodes)
Target sequences:                     103882  (21717337 residues searched)
Passed MSV filter:                      4437  (0.0427119); expected 2077.6 (0.02)
Passed bias filter:                     2405  (0.0231513); expected 2077.6 (0.02)
Passed Vit filter:                       281  (0.00270499); expected 103.9 (0.001)
Passed Fwd filter:                        49  (0.000471689); expected 1.0 (1e-05)
Initial search space (Z):             103882  [actual number of targets]
Domain search space  (domZ):              49  [number of targets reported over threshold]
# CPU time: 0.62u 0.06s 00:00:00.68 Elapsed: 00:00:01.85
# Mc/sec: 3643.45
//
[ok]
