# Supplementary material for: Mining raw plant transcriptomic data for new cyclopeptide alkaloids
Source: Beilstein J Org Chem. 2024 Jul 11;20:1548–59. doi: 10.3762/bjoc.20.138 (PMC11250218; doi:10.3762/bjoc.20.138)
Supplement: File 4 — The split burpitide precursor peptide HMM and output from all 700 transcriptomes as a compressed archive. [file Beilstein_J_Org_Chem-20-1548-s004.zip › final/SRR10854871.pep.hmm]

# hmmsearch :: search profile(s) against a sequence database
# HMMER 3.3 (Nov 2019); http://hmmer.org/
# Copyright (C) 2019 Howard Hughes Medical Institute.
# Freely distributed under the BSD open source license.
# - - - - - - - - - - - - - - - - - - - - - - - - - - - - - - - - - - - -
# query HMM file:                  ../hmms/burpitide.hmm
# target sequence database:        SRR10854871.pep
# - - - - - - - - - - - - - - - - - - - - - - - - - - - - - - - - - - - -

Query:       burpitideAlign  [M=312]
Scores for complete sequences (score includes all domains):
   --- full sequence ---   --- best 1 domain ---    -#dom-
    E-value  score  bias    E-value  score  bias    exp  N  Sequence                                           Description
    ------- ------ -----    ------- ------ -----   ---- --  --------                                           -----------
    7.1e-18   67.9   2.0    2.6e-17   66.0   2.0    2.0  1  NODE_13489_length_799_cov_2165.377410_g12191_i0.p1  type:complete len:157 gc:univers
    5.2e-15   58.5   0.7    1.3e-13   53.9   0.7    2.0  1  NODE_19500_length_562_cov_16.000000_g18063_i0.p1    type:complete len:113 gc:univers


Domain annotation for each sequence (and alignments):
>> NODE_13489_length_799_cov_2165.377410_g12191_i0.p1  type:complete len:157 gc:universal NODE_13489_length_799_cov_2165
   #    score  bias  c-Evalue  i-Evalue hmmfrom  hmm to    alifrom  ali to    envfrom  env to     acc
 ---   ------ ----- --------- --------- ------- -------    ------- -------    ------- -------    ----
   1 !   66.0   2.0   5.2e-22   2.6e-17       8     166 ..       5     150 ..       1     155 [. 0.73

  Alignments for each domain:
  == domain 1  score: 66.0 bits;  conditional E-value: 5.2e-22
                                      burpitideAlign   8 fallAllsllLlastieARkePgeywksvvknqptpeaiealldskkktknesvvkDle 66 
                                                         fa++Al+sl+L+a+ ie+R  Pgeyw +v+k++p+p++i+al+    k++++s v + +
  NODE_13489_length_799_cov_2165.377410_g12191_i0.p1   5 FAFIALFSLVLFANNIEGRLGPGEYWLEVMKDEPMPQSIQALI---RKDSGSSPVHNTK 60 
                                                         9*****************************************7...6666666666666 PP

                                      burpitideAlign  67 vkpssfllvyqgnkdgqskdkeekadlkkdfeikpsqlllwyyhnkndeskskeessfv 125
                                                         ++            d++++ + +  + +k fe++ps      yh+  + ++++e++s  
  NODE_13489_length_799_cov_2165.377410_g12191_i0.p1  61 MD-----------CDLEAQAQTQTRNQDKLFEPRPSVT---SYHDGTKLQEEEEKKSSD 105
                                                         33...........2333333333324668899999977...444444444444444556 PP

                                      burpitideAlign 126 kdfevkPssllvwyrgnkngqsedkss......sekkfvkdfepkPs 166
                                                         kdfe++P+  +  y+g + ++  + ss      +ek+fvkdf+p+Ps
  NODE_13489_length_799_cov_2165.377410_g12191_i0.p1 106 KDFEPRPN--VSSYHGDEFEPRPNLSSyhgdddKEKSFVKDFDPRPS 150
                                                         99999886..5567777555554444468999999999999999998 PP

>> NODE_19500_length_562_cov_16.000000_g18063_i0.p1  type:complete len:113 gc:universal NODE_19500_length_562_cov_16.000
   #    score  bias  c-Evalue  i-Evalue hmmfrom  hmm to    alifrom  ali to    envfrom  env to     acc
 ---   ------ ----- --------- --------- ------- -------    ------- -------    ------- -------    ----
   1 !   53.9   0.7   2.6e-18   1.3e-13       6      96 ..       4     109 ..       1     112 [. 0.82

  Alignments for each domain:
  == domain 1  score: 53.9 bits;  conditional E-value: 2.6e-18
                                    burpitideAlign   6 SffallAllsllLlastieARkePgeywksvvknqpt.................peaieal 49 
                                                       S  +++ ++s++L+++   ARkeP +ywk+v+k +p+                 ++++e  
  NODE_19500_length_562_cov_16.000000_g18063_i0.p1   4 SCATFIFIFSFFLFVNLMNARKEPADYWKNVMKGEPMpkaiqdlvpqdhsthisNKNMEGI 64 
                                                       445666699***********************99999888888888888888888888888 PP

                                    burpitideAlign  50 ldskkktknesvvkDlevkpssfllvyqgnkdgqskdkeek.adlkkd 96 
                                                        + ++k +++ +vkD++   +  l++y++n+  ++ ++ +k +d ++ 
  NODE_19500_length_562_cov_16.000000_g18063_i0.p1  65 -SVNEKVSKGIFVKDFD--TTHPLIIYHSNDKHEQLEPLSKkKDEDNK 109
                                                       .66667778*******9..677789*************9995554444 PP


Internal pipeline statistics summary:
-------------------------------------
Query model(s):                            1  (312 nodes)
Target sequences:                     101691  (13741028 residues searched)
Passed MSV filter:                      2781  (0.0273476); expected 2033.8 (0.02)
Passed bias filter:                     1613  (0.0158618); expected 2033.8 (0.02)
Passed Vit filter:                       169  (0.0016619); expected 101.7 (0.001)
Passed Fwd filter:                         2  (1.96674e-05); expected 1.0 (1e-05)
Initial search space (Z):             101691  [actual number of targets]
Domain search space  (domZ):               2  [number of targets reported over threshold]
# CPU time: 0.25u 0.05s 00:00:00.30 Elapsed: 00:00:01.42
# Mc/sec: 3009.68
//
[ok]
