# Supplementary material for: Mining raw plant transcriptomic data for new cyclopeptide alkaloids
Source: Beilstein J Org Chem. 2024 Jul 11;20:1548–59. doi: 10.3762/bjoc.20.138 (PMC11250218; doi:10.3762/bjoc.20.138)
Supplement: File 4 — The split burpitide precursor peptide HMM and output from all 700 transcriptomes as a compressed archive. [file Beilstein_J_Org_Chem-20-1548-s004.zip › final/SRR11050897.pep.hmm]

# hmmsearch :: search profile(s) against a sequence database
# HMMER 3.3 (Nov 2019); http://hmmer.org/
# Copyright (C) 2019 Howard Hughes Medical Institute.
# Freely distributed under the BSD open source license.
# - - - - - - - - - - - - - - - - - - - - - - - - - - - - - - - - - - - -
# query HMM file:                  ../hmms/burpitide.hmm
# target sequence database:        SRR11050897.pep
# - - - - - - - - - - - - - - - - - - - - - - - - - - - - - - - - - - - -

Query:       burpitideAlign  [M=312]
Scores for complete sequences (score includes all domains):
   --- full sequence ---   --- best 1 domain ---    -#dom-
    E-value  score  bias    E-value  score  bias    exp  N  Sequence                                            Description
    ------- ------ -----    ------- ------ -----   ---- --  --------                                            -----------
    1.1e-14   57.2   0.0    2.1e-14   56.3   0.0    1.4  1  NODE_36304_length_519_cov_3.042601_g26315_i0.p2      type:5prime_partial len:115 gc:u
     0.0035   19.4   0.0     0.0041   19.2   0.0    1.1  1  NODE_33330_length_610_cov_9816.389199_g11237_i2.p1   type:complete len:138 gc:univers
     0.0048   19.0   0.1      0.014   17.5   0.0    1.7  2  NODE_24684_length_985_cov_7813.280702_g11237_i1.p1   type:complete len:267 gc:univers
     0.0094   18.0   0.1      0.023   16.7   0.0    1.6  2  NODE_16911_length_1423_cov_3815.517037_g11237_i0.p1  type:complete len:380 gc:univers
  ------ inclusion threshold ------
      0.024   16.7   0.3       0.03   16.4   0.3    1.1  1  NODE_4695_length_2599_cov_8.625495_g3212_i0.p2       type:3prime_partial len:103 gc:u
      0.051   15.6   0.0      0.093   14.7   0.0    1.4  1  NODE_22790_length_1084_cov_1341.914936_g13468_i1.p1  type:3prime_partial len:270 gc:u


Domain annotation for each sequence (and alignments):
>> NODE_36304_length_519_cov_3.042601_g26315_i0.p2  type:5prime_partial len:115 gc:universal NODE_36304_length_519_cov_3
   #    score  bias  c-Evalue  i-Evalue hmmfrom  hmm to    alifrom  ali to    envfrom  env to     acc
 ---   ------ ----- --------- --------- ------- -------    ------- -------    ------- -------    ----
   1 !   56.3   0.0   1.4e-18   2.1e-14       4      99 ..      13     104 ..       8     112 .. 0.78

  Alignments for each domain:
  == domain 1  score: 56.3 bits;  conditional E-value: 1.4e-18
                                   burpitideAlign   4 mkSffallA...llsllLlastieARkePgeywksvvknqptpeaiealldskkkt.....k 57 
                                                      mkS + +lA   l+sllL+++ + ARk+ g+ywks++k+qp+pe+i++l+           k
  NODE_36304_length_519_cov_3.042601_g26315_i0.p2  13 MKS-ILVLAiffLFSLLLFVNPNDARKDTGDYWKSIMKDQPIPETIKELFHQDPPYlfdatK 73 
                                                      995.555666889************************************9866422223349 PP

                                   burpitideAlign  58 nesvvkDlevkpssfllvyqgnkdgqskdkeekadlkkdfei 99 
                                                      ++ +v D++ +p+   ++y+ ++         k ++ kdfe+
  NODE_36304_length_519_cov_3.042601_g26315_i0.p2  74 KDHFVLDFDARPNA--IIYHAKEE--------K-PNVKDFEP 104
                                                      9************9..56665554........2.44555555 PP

>> NODE_33330_length_610_cov_9816.389199_g11237_i2.p1  type:complete len:138 gc:universal NODE_33330_length_610_cov_9816
   #    score  bias  c-Evalue  i-Evalue hmmfrom  hmm to    alifrom  ali to    envfrom  env to     acc
 ---   ------ ----- --------- --------- ------- -------    ------- -------    ------- -------    ----
   1 !   19.2   0.0   2.8e-07    0.0041       8      51 ..       3      44 ..       1      56 [. 0.86

  Alignments for each domain:
  == domain 1  score: 19.2 bits;  conditional E-value: 2.8e-07
                                      burpitideAlign  8 fallAllsllLlastieARkePgeywksvvknqptpeaiealld 51
                                                        + +lA+l+++L+as  +A   P+ yw+sv +n+p+p+a+ +ll+
  NODE_33330_length_610_cov_9816.389199_g11237_i2.p1  3 LHILAFLAVALVAS--HAAVPPEKYWNSVLPNTPMPKALSDLLQ 44
                                                        679*********98..56679******************99985 PP

>> NODE_24684_length_985_cov_7813.280702_g11237_i1.p1  type:complete len:267 gc:universal NODE_24684_length_985_cov_7813
   #    score  bias  c-Evalue  i-Evalue hmmfrom  hmm to    alifrom  ali to    envfrom  env to     acc
 ---   ------ ----- --------- --------- ------- -------    ------- -------    ------- -------    ----
   1 !   17.5   0.0   9.5e-07     0.014       8      51 ..       3      44 ..       1      55 [. 0.87
   2 ?   -1.3   0.0      0.51   7.4e+03     245     245 ..     206     206 ..     128     227 .. 0.52

  Alignments for each domain:
  == domain 1  score: 17.5 bits;  conditional E-value: 9.5e-07
                                      burpitideAlign  8 fallAllsllLlastieARkePgeywksvvknqptpeaiealld 51
                                                        + +lA+l+++L+as  +A   P+ yw+sv +n+p+p+a+ +ll+
  NODE_24684_length_985_cov_7813.280702_g11237_i1.p1  3 LHILAFLAVALVAS--HAAVPPEKYWNSVLPNTPMPKALSDLLQ 44
                                                        679*********98..56679******************99984 PP

  == domain 2  score: -1.3 bits;  conditional E-value: 0.51
                                      burpitideAlign 245 e 245
                                                         +
  NODE_24684_length_985_cov_7813.280702_g11237_i1.p1 206 S 206
                                                         1 PP

>> NODE_16911_length_1423_cov_3815.517037_g11237_i0.p1  type:complete len:380 gc:universal NODE_16911_length_1423_cov_38
   #    score  bias  c-Evalue  i-Evalue hmmfrom  hmm to    alifrom  ali to    envfrom  env to     acc
 ---   ------ ----- --------- --------- ------- -------    ------- -------    ------- -------    ----
   1 !   16.7   0.0   1.6e-06     0.023       8      51 ..       3      44 ..       1      55 [. 0.87
   2 ?   -2.3   0.0         1   1.4e+04     245     245 ..     206     206 ..     131     226 .. 0.56

  Alignments for each domain:
  == domain 1  score: 16.7 bits;  conditional E-value: 1.6e-06
                                       burpitideAlign  8 fallAllsllLlastieARkePgeywksvvknqptpeaiealld 51
                                                         + +lA+l+++L+as  +A   P+ yw+sv +n+p+p+a+ +ll+
  NODE_16911_length_1423_cov_3815.517037_g11237_i0.p1  3 LHILAFLAVALVAS--HAAVPPEKYWNSVLPNTPMPKALSDLLQ 44
                                                         679*********98..56679******************99984 PP

  == domain 2  score: -2.3 bits;  conditional E-value: 1
                                       burpitideAlign 245 e 245
                                                          +
  NODE_16911_length_1423_cov_3815.517037_g11237_i0.p1 206 S 206
                                                          1 PP

>> NODE_4695_length_2599_cov_8.625495_g3212_i0.p2  type:3prime_partial len:103 gc:universal NODE_4695_length_2599_cov_8.
   #    score  bias  c-Evalue  i-Evalue hmmfrom  hmm to    alifrom  ali to    envfrom  env to     acc
 ---   ------ ----- --------- --------- ------- -------    ------- -------    ------- -------    ----
   1 ?   16.4   0.3   2.1e-06      0.03     204     287 ..       7      95 ..       3     100 .. 0.80

  Alignments for each domain:
  == domain 1  score: 16.4 bits;  conditional E-value: 2.1e-06
                                  burpitideAlign 204 rgnkngqsedksskefvkdfsvdPssllliykgnkvdpseneetekesvvngqsvdPss.... 262
                                                     ++n+n +++++  +e v+ fs +P  l+ + +g++       e ++ sv+  +s+ Ps+    
  NODE_4695_length_2599_cov_8.625495_g3212_i0.p2   7 HHNRNITQQSS-IAEPVIAFSTKPRDLPSWSHGQE------RERKGLSVSFSFSLLPSPllhf 62 
                                                     67888887655.448999****************9......78999***************9* PP

                                  burpitideAlign 263 ....qlllyrgnkkvesse.....yeiNqngekn 287
                                                         q+l++ +++k+e  e      + N++ ++ 
  NODE_4695_length_2599_cov_8.625495_g3212_i0.p2  63 pletQILVLSNKNKKER-ErererKKENKDTQQG 95 
                                                     9*999999987444433.3357777778877775 PP

>> NODE_22790_length_1084_cov_1341.914936_g13468_i1.p1  type:3prime_partial len:270 gc:universal NODE_22790_length_1084_
   #    score  bias  c-Evalue  i-Evalue hmmfrom  hmm to    alifrom  ali to    envfrom  env to     acc
 ---   ------ ----- --------- --------- ------- -------    ------- -------    ------- -------    ----
   1 ?   14.7   0.0   6.5e-06     0.093       6      53 ..       4      49 ..       1      56 [. 0.83

  Alignments for each domain:
  == domain 1  score: 14.7 bits;  conditional E-value: 6.5e-06
                                       burpitideAlign  6 SffallAllsllLlastieARkePgeywksvvknqptpeaiealldsk 53
                                                         S++ +l +++l+L++s  +A+   + yw+sv +n+p+p+a++++l+s 
  NODE_22790_length_1084_cov_1341.914936_g13468_i1.p1  4 SILPVLVFFCLALVGS--HASLPSKVYWQSVLPNTPMPKAVQDSLSSD 49
                                                         445567799*999998..68888899******************9765 PP


Internal pipeline statistics summary:
-------------------------------------
Query model(s):                            1  (312 nodes)
Target sequences:                      86608  (17089969 residues searched)
Passed MSV filter:                      3856  (0.0445224); expected 1732.2 (0.02)
Passed bias filter:                     1980  (0.0228616); expected 1732.2 (0.02)
Passed Vit filter:                       185  (0.00213606); expected 86.6 (0.001)
Passed Fwd filter:                         6  (6.92777e-05); expected 0.9 (1e-05)
Initial search space (Z):              86608  [actual number of targets]
Domain search space  (domZ):               6  [number of targets reported over threshold]
# CPU time: 0.44u 0.07s 00:00:00.51 Elapsed: 00:00:01.54
# Mc/sec: 3444.33
//
[ok]
