# Supplementary material for: Mining raw plant transcriptomic data for new cyclopeptide alkaloids
Source: Beilstein J Org Chem. 2024 Jul 11;20:1548–59. doi: 10.3762/bjoc.20.138 (PMC11250218; doi:10.3762/bjoc.20.138)
Supplement: File 4 — The split burpitide precursor peptide HMM and output from all 700 transcriptomes as a compressed archive. [file Beilstein_J_Org_Chem-20-1548-s004.zip › final/SRR1107781.pep.hmm]

# hmmsearch :: search profile(s) against a sequence database
# HMMER 3.3 (Nov 2019); http://hmmer.org/
# Copyright (C) 2019 Howard Hughes Medical Institute.
# Freely distributed under the BSD open source license.
# - - - - - - - - - - - - - - - - - - - - - - - - - - - - - - - - - - - -
# query HMM file:                  ../hmms/burpitide.hmm
# target sequence database:        SRR1107781.pep
# - - - - - - - - - - - - - - - - - - - - - - - - - - - - - - - - - - - -

Query:       burpitideAlign  [M=312]
Scores for complete sequences (score includes all domains):
   --- full sequence ---   --- best 1 domain ---    -#dom-
    E-value  score  bias    E-value  score  bias    exp  N  Sequence                                           Description
    ------- ------ -----    ------- ------ -----   ---- --  --------                                           -----------
    3.3e-09   39.3   3.1    1.1e-08   37.6   3.1    2.1  1  NODE_41734_length_473_cov_6.639151_g28750_i0.p1     type:5prime_partial len:125 gc:u
    0.00011   24.4   0.2     0.0018   20.5   0.2    2.0  1  NODE_34558_length_725_cov_3.433432_g22247_i0.p1     type:complete len:108 gc:univers
    0.00096   21.4   0.0     0.0019   20.4   0.0    1.4  1  NODE_24244_length_1195_cov_30.761780_g15343_i0.p1   type:5prime_partial len:301 gc:u
  ------ inclusion threshold ------
      0.022   16.9   1.9      0.059   15.5   0.5    2.1  2  NODE_26151_length_1105_cov_522.928977_g16506_i0.p1  type:complete len:317 gc:univers
      0.029   16.5   1.4      0.079   15.1   0.0    2.2  2  NODE_27476_length_1043_cov_822.861167_g16977_i3.p1  type:3prime_partial len:323 gc:u


Domain annotation for each sequence (and alignments):
>> NODE_41734_length_473_cov_6.639151_g28750_i0.p1  type:5prime_partial len:125 gc:universal NODE_41734_length_473_cov_6
   #    score  bias  c-Evalue  i-Evalue hmmfrom  hmm to    alifrom  ali to    envfrom  env to     acc
 ---   ------ ----- --------- --------- ------- -------    ------- -------    ------- -------    ----
   1 !   37.6   3.1   5.9e-13   1.1e-08      25     166 ..       1     118 [.       1     122 [. 0.70

  Alignments for each domain:
  == domain 1  score: 37.6 bits;  conditional E-value: 5.9e-13
                                   burpitideAlign  25 ARkePgeywksvvknqptpeaiealldskkktknesvvkDlevkpssfllvyqgnkdgqskd 86 
                                                      ARk+Pg yw++v+k + ++eai  l+        +s + D + k +s     ++nkd +++ 
  NODE_41734_length_473_cov_6.639151_g28750_i0.p1   1 ARKDPGAYWQAVAKTEALEEAIDHLVHT------DSSLSDKK-KITS--GCHTSNKD-SAVI 52 
                                                      9************999999999999843......34444444.3333..45677888.4455 PP

                                   burpitideAlign  87 keekadlkkdfeikpsqlllwyyhnkndeskskeessfvkdfevkPssllvwyrgnkngqse 148
                                                      +++k ++  dfe++p+      y+  ++++k++  + f+kdfe++P+     y +  +g + 
  NODE_41734_length_473_cov_6.639151_g28750_i0.p1  53 TANKRSFVTDFEPRPNLS---AYG-DDAKQKDD--KTFMKDFEPRPNV--TVYDDD-VGLKG 105
                                                      5544599********965...344.45555555..347******9975..445454.33333 PP

                                   burpitideAlign 149 dksssekkfvkdfepkPs 166
                                                           ek+f+kdfep+P+
  NODE_41734_length_473_cov_6.639151_g28750_i0.p1 106 -----EKNFGKDFEPRPN 118
                                                      .....4679********8 PP

>> NODE_34558_length_725_cov_3.433432_g22247_i0.p1  type:complete len:108 gc:universal NODE_34558_length_725_cov_3.43343
   #    score  bias  c-Evalue  i-Evalue hmmfrom  hmm to    alifrom  ali to    envfrom  env to     acc
 ---   ------ ----- --------- --------- ------- -------    ------- -------    ------- -------    ----
   1 !   20.5   0.2   9.8e-08    0.0018      23      78 ..      28      80 ..      23     103 .. 0.64

  Alignments for each domain:
  == domain 1  score: 20.5 bits;  conditional E-value: 9.8e-08
                                   burpitideAlign 23 ieARkePgeywksvvknqptpeaiealldskkkt.knesvvkDlevkpssfllvyqg 78
                                                      eA   P++ywk+++k++p+p+a+ +l+   + + ++++      ++ +++++++ +
  NODE_34558_length_725_cov_3.433432_g22247_i0.p1 28 SEAKIGPEDYWKNIMKDEPMPKALTDLFHDDSTSdDHQRH----YSNKNQIPQTSSK 80
                                                     677778*********************8544444233333....3344444444433 PP

>> NODE_24244_length_1195_cov_30.761780_g15343_i0.p1  type:5prime_partial len:301 gc:universal NODE_24244_length_1195_co
   #    score  bias  c-Evalue  i-Evalue hmmfrom  hmm to    alifrom  ali to    envfrom  env to     acc
 ---   ------ ----- --------- --------- ------- -------    ------- -------    ------- -------    ----
   1 !   20.4   0.0     1e-07    0.0019      11      71 ..      11      66 ..       4      91 .. 0.78

  Alignments for each domain:
  == domain 1  score: 20.4 bits;  conditional E-value: 1e-07
                                     burpitideAlign 11 lAllsllLlastieARkePgeywksvvknqptpeaiealldskkktknesvvkDlevkpss 71
                                                       l +l+ +L   ++++  +P+ ywks+ +n+p+p+ai++ll     + ++ +v++l+v +  
  NODE_24244_length_1195_cov_30.761780_g15343_i0.p1 11 LNFLT-FLSLAVAASHADPDFYWKSKLPNTPMPKAIRDLL----HDGGSVTVTQLKVSRDE 66
                                                       44444.566667888889*********************8....66777889999987655 PP

>> NODE_26151_length_1105_cov_522.928977_g16506_i0.p1  type:complete len:317 gc:universal NODE_26151_length_1105_cov_522
   #    score  bias  c-Evalue  i-Evalue hmmfrom  hmm to    alifrom  ali to    envfrom  env to     acc
 ---   ------ ----- --------- --------- ------- -------    ------- -------    ------- -------    ----
   1 ?   15.5   0.5   3.2e-06     0.059      16      59 ..      10      54 ..       1     160 [. 0.76
   2 ?    1.1   0.3     0.078   1.5e+03     246     262 ..     143     159 ..      66     242 .. 0.66

  Alignments for each domain:
  == domain 1  score: 15.5 bits;  conditional E-value: 3.2e-06
                                      burpitideAlign 16 llLlastieARkeP.geywksvvknqptpeaiealldskkktkne 59
                                                        l+ l+ +++A+ ++  +ywks+ +n+p+p+a+ +ll ++  +++ 
  NODE_26151_length_1105_cov_522.928977_g16506_i0.p1 10 LTALSLAVAASHADlHTYWKSKLPNTPMPKAVNDLLHNELLQDKR 54
                                                        3344446677777779********************776655333 PP

  == domain 2  score: 1.1 bits;  conditional E-value: 0.078
                                      burpitideAlign 246 etekesvvngqsvdPss 262
                                                         ++++ ++ +++sv+P+s
  NODE_26151_length_1105_cov_522.928977_g16506_i0.p1 143 SKNIPEILKKFSVKPQS 159
                                                         33334444444444443 PP

>> NODE_27476_length_1043_cov_822.861167_g16977_i3.p1  type:3prime_partial len:323 gc:universal NODE_27476_length_1043_c
   #    score  bias  c-Evalue  i-Evalue hmmfrom  hmm to    alifrom  ali to    envfrom  env to     acc
 ---   ------ ----- --------- --------- ------- -------    ------- -------    ------- -------    ----
   1 ?   15.1   0.0   4.3e-06     0.079       1      61 [.       1      56 [.       1      73 [. 0.82
   2 ?   -0.3   0.5       0.2   3.7e+03     254     261 ..     159     166 ..      95     247 .. 0.64

  Alignments for each domain:
  == domain 1  score: 15.1 bits;  conditional E-value: 4.3e-06
                                      burpitideAlign  1 melmkSffallAllsllLlastieARkePgeywksvvknqptpeaiealldskkktknesv 61
                                                        mel+k ++ +lA+lsl+ +as +    +   ywks+ +n+p+p+ai++ll+++  ++++s+
  NODE_27476_length_1043_cov_822.861167_g16977_i3.p1  1 MELLK-LLHILAVLSLAAVASHV----DLHIYWKSKLPNTPMPKAIRDLLNNELLQDQKSI 56
                                                        67777.77888888876666655....5688*******************99888777765 PP

  == domain 2  score: -0.3 bits;  conditional E-value: 0.2
                                      burpitideAlign 254 ngqsvdPs 261
                                                         +++sv+P+
  NODE_27476_length_1043_cov_822.861167_g16977_i3.p1 159 KKFSVKPQ 166
                                                         22222222 PP


Internal pipeline statistics summary:
-------------------------------------
Query model(s):                            1  (312 nodes)
Target sequences:                      92540  (18314157 residues searched)
Passed MSV filter:                      3742  (0.0404366); expected 1850.8 (0.02)
Passed bias filter:                     1996  (0.0215691); expected 1850.8 (0.02)
Passed Vit filter:                       193  (0.00208558); expected 92.5 (0.001)
Passed Fwd filter:                         5  (5.40307e-05); expected 0.9 (1e-05)
Initial search space (Z):              92540  [actual number of targets]
Domain search space  (domZ):               5  [number of targets reported over threshold]
# CPU time: 0.31u 0.07s 00:00:00.38 Elapsed: 00:00:01.65
# Mc/sec: 3446.92
//
[ok]
