# Supplementary material for: Mining raw plant transcriptomic data for new cyclopeptide alkaloids
Source: Beilstein J Org Chem. 2024 Jul 11;20:1548–59. doi: 10.3762/bjoc.20.138 (PMC11250218; doi:10.3762/bjoc.20.138)
Supplement: File 4 — The split burpitide precursor peptide HMM and output from all 700 transcriptomes as a compressed archive. [file Beilstein_J_Org_Chem-20-1548-s004.zip › final/SRR11211559.pep.hmm]

# hmmsearch :: search profile(s) against a sequence database
# HMMER 3.3 (Nov 2019); http://hmmer.org/
# Copyright (C) 2019 Howard Hughes Medical Institute.
# Freely distributed under the BSD open source license.
# - - - - - - - - - - - - - - - - - - - - - - - - - - - - - - - - - - - -
# query HMM file:                  ../hmms/burpitide.hmm
# target sequence database:        SRR11211559.pep
# - - - - - - - - - - - - - - - - - - - - - - - - - - - - - - - - - - - -

Query:       burpitideAlign  [M=312]
Scores for complete sequences (score includes all domains):
   --- full sequence ---   --- best 1 domain ---    -#dom-
    E-value  score  bias    E-value  score  bias    exp  N  Sequence                                          Description
    ------- ------ -----    ------- ------ -----   ---- --  --------                                          -----------
    8.7e-14   54.7   0.0      1e-13   54.5   0.0    1.0  1  NODE_28973_length_664_cov_86.577114_g23685_i0.p2   type:complete len:94 gc:universa
    2.2e-13   53.4   0.0    2.5e-13   53.2   0.0    1.0  1  NODE_28972_length_664_cov_212.759536_g23684_i0.p2  type:complete len:94 gc:universa
  ------ inclusion threshold ------
      0.017   17.6   0.0      0.033   16.7   0.0    1.4  1  NODE_11978_length_1406_cov_763.734572_g9344_i0.p1  type:complete len:338 gc:univers
       0.13   14.7   0.0       0.23   13.9   0.0    1.4  1  NODE_12054_length_1402_cov_447.848620_g9407_i0.p1  type:complete len:338 gc:univers
        5.6    9.3   6.0         21    7.5   6.0    2.1  1  NODE_6311_length_1808_cov_12.499141_g4822_i0.p3    type:complete len:100 gc:univers


Domain annotation for each sequence (and alignments):
>> NODE_28973_length_664_cov_86.577114_g23685_i0.p2  type:complete len:94 gc:universal NODE_28973_length_664_cov_86.5771
   #    score  bias  c-Evalue  i-Evalue hmmfrom  hmm to    alifrom  ali to    envfrom  env to     acc
 ---   ------ ----- --------- --------- ------- -------    ------- -------    ------- -------    ----
   1 !   54.5   0.0   4.3e-18     1e-13       4      81 ..       1      81 [.       1      92 [. 0.81

  Alignments for each domain:
  == domain 1  score: 54.5 bits;  conditional E-value: 4.3e-18
                                    burpitideAlign  4 mkSffallA...llsllLlastieARkePgeywksvvknqptpeaiealldskkktknesvvk 63
                                                      mkS+ a+ A   l+ +lL a++ +AR +P+ ywk+v+k+qp+p+a+++ +     +    +vk
  NODE_28973_length_664_cov_86.577114_g23685_i0.p2  1 MKSTTAFAAlfvLSFVLLSARVSHARGNPDAYWKEVMKDQPMPDALKDIVAEDGIETARDFVK 63
                                                      9********884445577778****************************998888899***** PP

                                    burpitideAlign 64 Dlevkpssfllvyqgnkd 81
                                                      D++v++s +++  ++++ 
  NODE_28973_length_664_cov_86.577114_g23685_i0.p2 64 DFDVRQSAIIYHGRDEDV 81
                                                      ****99995444444443 PP

>> NODE_28972_length_664_cov_212.759536_g23684_i0.p2  type:complete len:94 gc:universal NODE_28972_length_664_cov_212.75
   #    score  bias  c-Evalue  i-Evalue hmmfrom  hmm to    alifrom  ali to    envfrom  env to     acc
 ---   ------ ----- --------- --------- ------- -------    ------- -------    ------- -------    ----
   1 !   53.2   0.0   1.1e-17   2.5e-13       4      81 ..       1      81 [.       1      92 [. 0.82

  Alignments for each domain:
  == domain 1  score: 53.2 bits;  conditional E-value: 1.1e-17
                                     burpitideAlign  4 mkSffallA...llsllLlastieARkePgeywksvvknqptpeaiealldskkktknesvv 62
                                                       mkS+ a+ A   l+ +lL a++ +AR +P+ ywk+v+k+qp+p+a+++ +     +    +v
  NODE_28972_length_664_cov_212.759536_g23684_i0.p2  1 MKSTTAFAAlfvLSFVLLSARASHARGNPDVYWKEVMKDQPMPDALKDIVAEDGIETARDFV 62
                                                       9********884445577778****************************998888899**** PP

                                     burpitideAlign 63 kDlevkpssfllvyqgnkd 81
                                                       kD++v++s +++  ++++ 
  NODE_28972_length_664_cov_212.759536_g23684_i0.p2 63 KDFDVRQSAIIYHGREEDV 81
                                                       ******9996655555554 PP

>> NODE_11978_length_1406_cov_763.734572_g9344_i0.p1  type:complete len:338 gc:universal NODE_11978_length_1406_cov_763.
   #    score  bias  c-Evalue  i-Evalue hmmfrom  hmm to    alifrom  ali to    envfrom  env to     acc
 ---   ------ ----- --------- --------- ------- -------    ------- -------    ------- -------    ----
   1 ?   16.7   0.0   1.4e-06     0.033       9      64 ..       4      60 ..       1      66 [. 0.79

  Alignments for each domain:
  == domain 1  score: 16.7 bits;  conditional E-value: 1.4e-06
                                     burpitideAlign  9 allA.llsllLlastieARkePgeywksvvknqptpeaiealldskkktknesvvkD 64
                                                        ll+ +l+l++    ++A   P+eywksv + + +p+ai++ ld     +++ +v D
  NODE_11978_length_1406_cov_763.734572_g9344_i0.p1  4 KLLSvALLLTVSLASTQAVVPPQEYWKSVLSSTRMPKAIKDILDQTYTIDEDGTVDD 60
                                                       4666555666666688899999*********************87776666666666 PP

>> NODE_12054_length_1402_cov_447.848620_g9407_i0.p1  type:complete len:338 gc:universal NODE_12054_length_1402_cov_447.
   #    score  bias  c-Evalue  i-Evalue hmmfrom  hmm to    alifrom  ali to    envfrom  env to     acc
 ---   ------ ----- --------- --------- ------- -------    ------- -------    ------- -------    ----
   1 ?   13.9   0.0   9.8e-06      0.23       9      53 ..       4      49 ..       1      59 [. 0.80

  Alignments for each domain:
  == domain 1  score: 13.9 bits;  conditional E-value: 9.8e-06
                                     burpitideAlign  9 allA.llsllLlastieARkePgeywksvvknqptpeaiealldsk 53
                                                        ll+ +l+l++    ++A   P+eywk+v + + +p+ai++ l   
  NODE_12054_length_1402_cov_447.848620_g9407_i0.p1  4 KLLSvALVLTVSLASTQAAVPPQEYWKQVLPSTRMPKAIKDILYQT 49
                                                       577777777888888899999********************98554 PP

>> NODE_6311_length_1808_cov_12.499141_g4822_i0.p3  type:complete len:100 gc:universal NODE_6311_length_1808_cov_12.4991
   #    score  bias  c-Evalue  i-Evalue hmmfrom  hmm to    alifrom  ali to    envfrom  env to     acc
 ---   ------ ----- --------- --------- ------- -------    ------- -------    ------- -------    ----
   1 ?    7.5   6.0   0.00088        21      98     188 ..       3      73 ..       1      85 [. 0.56

  Alignments for each domain:
  == domain 1  score: 7.5 bits;  conditional E-value: 0.00088
                                   burpitideAlign  98 eikpsqlllwyyhnkndeskskeessfvkdfev.kPssllvwyrgnkngqsedksssekkfv 158
                                                      ++kp ++++w yh +          sf+ ++++ kP s+ +w  +    + + +        
  NODE_6311_length_1808_cov_12.499141_g4822_i0.p3   3 SPKPYSIPPWLYHRH----------SFLHQISSlKPYSIPPWLYHRHSFPHQLS-------- 46 
                                                      667777777777744..........56666666666666666555533333333........ PP

                                   burpitideAlign 159 kdfepkPsqlllwyrgnkdgqsvdesgksf 188
                                                         +pkP +++lw+++  + q + +s+k+ 
  NODE_6311_length_1808_cov_12.499141_g4822_i0.p3  47 ---SPKPYSIPLWHYHRPSLQHQMSSSKPY 73 
                                                      ...566666666666666555555555543 PP


Internal pipeline statistics summary:
-------------------------------------
Query model(s):                            1  (312 nodes)
Target sequences:                     116725  (18802808 residues searched)
Passed MSV filter:                      3361  (0.0287942); expected 2334.5 (0.02)
Passed bias filter:                     2147  (0.0183937); expected 2334.5 (0.02)
Passed Vit filter:                       228  (0.00195331); expected 116.7 (0.001)
Passed Fwd filter:                         5  (4.28357e-05); expected 1.2 (1e-05)
Initial search space (Z):             116725  [actual number of targets]
Domain search space  (domZ):               5  [number of targets reported over threshold]
# CPU time: 0.46u 0.13s 00:00:00.59 Elapsed: 00:00:01.81
# Mc/sec: 3228.31
//
[ok]
