# Supplementary material for: Mining raw plant transcriptomic data for new cyclopeptide alkaloids
Source: Beilstein J Org Chem. 2024 Jul 11;20:1548–59. doi: 10.3762/bjoc.20.138 (PMC11250218; doi:10.3762/bjoc.20.138)
Supplement: File 4 — The split burpitide precursor peptide HMM and output from all 700 transcriptomes as a compressed archive. [file Beilstein_J_Org_Chem-20-1548-s004.zip › final/SRR11487678.pep.hmm]

# hmmsearch :: search profile(s) against a sequence database
# HMMER 3.3 (Nov 2019); http://hmmer.org/
# Copyright (C) 2019 Howard Hughes Medical Institute.
# Freely distributed under the BSD open source license.
# - - - - - - - - - - - - - - - - - - - - - - - - - - - - - - - - - - - -
# query HMM file:                  ../hmms/burpitide.hmm
# target sequence database:        SRR11487678.pep
# - - - - - - - - - - - - - - - - - - - - - - - - - - - - - - - - - - - -

Query:       burpitideAlign  [M=312]
Scores for complete sequences (score includes all domains):
   --- full sequence ---   --- best 1 domain ---    -#dom-
    E-value  score  bias    E-value  score  bias    exp  N  Sequence                                         Description
    ------- ------ -----    ------- ------ -----   ---- --  --------                                         -----------
  ------ inclusion threshold ------
       0.02   17.0   3.8      0.025   16.6   3.8    1.1  1  NODE_18447_length_862_cov_12.717097_g12496_i0.p1  type:5prime_partial len:212 gc:u
       0.02   17.0   3.8      0.025   16.6   3.8    1.1  1  NODE_18655_length_857_cov_13.684406_g12496_i1.p1  type:5prime_partial len:212 gc:u
      0.021   16.9   0.0      0.042   15.9   0.0    1.4  2  NODE_4723_length_1475_cov_157.306452_g622_i1.p1   type:5prime_partial len:394 gc:u
      0.033   16.3   0.0      0.037   16.1   0.0    1.1  1  NODE_47335_length_437_cov_2.541237_g38900_i0.p1   type:5prime_partial len:85 gc:un
       0.14   14.1   2.1        6.2    8.8   0.3    2.0  2  NODE_6291_length_1342_cov_45.606342_g2456_i1.p3   type:3prime_partial len:218 gc:u
        0.4   12.7   0.0       0.67   11.9   0.0    1.4  1  NODE_11176_length_1086_cov_5.353905_g7116_i0.p1   type:5prime_partial len:303 gc:u


Domain annotation for each sequence (and alignments):
>> NODE_18447_length_862_cov_12.717097_g12496_i0.p1  type:5prime_partial len:212 gc:universal NODE_18447_length_862_cov_
   #    score  bias  c-Evalue  i-Evalue hmmfrom  hmm to    alifrom  ali to    envfrom  env to     acc
 ---   ------ ----- --------- --------- ------- -------    ------- -------    ------- -------    ----
   1 ?   16.6   3.8   1.7e-06     0.025      98     244 ..       5     166 ..       2     207 .. 0.77

  Alignments for each domain:
  == domain 1  score: 16.6 bits;  conditional E-value: 1.7e-06
                                    burpitideAlign  98 eikpsqlllwyyhnkndeskskeessfvkdfevkPssllvwyrgnkngqsedkss.sekkf 157
                                                       +++p++    +++ +  ++ ++    f +++e +P  ll  +r     qs++ +  + ++f
  NODE_18447_length_862_cov_12.717097_g12496_i0.p1   5 SSRPGSKASSRRSIRIHQASKSLPEDFHNQMEDDPLDLLDRQRTRSAVQSSSRLKrKTEDF 65 
                                                       556666666666666666666666678899999*****99999999999999987555555 PP

                                    burpitideAlign 158 vkdfepkPsqlllwyrgnkdgqsvdes..................gksfvkdfepkPssvl 200
                                                       ++  e++P + +++++g  ++  +d+                    ks  +++ +k s  +
  NODE_18447_length_862_cov_12.717097_g12496_i0.p1  66 DE-PEIDPDGRIVVREGG-NKPRKDKNiisehgsetrsqasvrssAKSREQRKRVKTSDSG 124
                                                       55.7**********9998.78887777888889999998888888888899********** PP

                                    burpitideAlign 201 vwyrgnkngqsedksskefvkdfsvdPssllliykgnkvdpsen 244
                                                       + y gn + +s++ s+ +++kd ++dP   +++ ++     se+
  NODE_18447_length_862_cov_12.717097_g12496_i0.p1 125 WAYAGN-EYSSKKASGDVKKKD-KLDPYAYWPLDRKLLNRRSEH 166
                                                       *****9.777778888889999.****98888877655445554 PP

>> NODE_18655_length_857_cov_13.684406_g12496_i1.p1  type:5prime_partial len:212 gc:universal NODE_18655_length_857_cov_
   #    score  bias  c-Evalue  i-Evalue hmmfrom  hmm to    alifrom  ali to    envfrom  env to     acc
 ---   ------ ----- --------- --------- ------- -------    ------- -------    ------- -------    ----
   1 ?   16.6   3.8   1.7e-06     0.025      98     244 ..       5     166 ..       2     207 .. 0.77

  Alignments for each domain:
  == domain 1  score: 16.6 bits;  conditional E-value: 1.7e-06
                                    burpitideAlign  98 eikpsqlllwyyhnkndeskskeessfvkdfevkPssllvwyrgnkngqsedkss.sekkf 157
                                                       +++p++    +++ +  ++ ++    f +++e +P  ll  +r     qs++ +  + ++f
  NODE_18655_length_857_cov_13.684406_g12496_i1.p1   5 SSRPGSKASSRRSIRIHQASKSLPEDFHNQMEDDPLDLLDRQRTRSAVQSSSRLKrKTEDF 65 
                                                       556666666666666666666666678899999*****99999999999999987555555 PP

                                    burpitideAlign 158 vkdfepkPsqlllwyrgnkdgqsvdes..................gksfvkdfepkPssvl 200
                                                       ++  e++P + +++++g  ++  +d+                    ks  +++ +k s  +
  NODE_18655_length_857_cov_13.684406_g12496_i1.p1  66 DE-PEIDPDGRIVVREGG-NKPRKDKNiisehgsetrsqasvrssAKSREQRKRVKTSDSG 124
                                                       55.7**********9998.78887777888889999998888888888899********** PP

                                    burpitideAlign 201 vwyrgnkngqsedksskefvkdfsvdPssllliykgnkvdpsen 244
                                                       + y gn + +s++ s+ +++kd ++dP   +++ ++     se+
  NODE_18655_length_857_cov_13.684406_g12496_i1.p1 125 WAYAGN-EYSSKKASGDVKKKD-KLDPYAYWPLDRKLLNRRSEH 166
                                                       *****9.777778888889999.****98888877655445554 PP

>> NODE_4723_length_1475_cov_157.306452_g622_i1.p1  type:5prime_partial len:394 gc:universal NODE_4723_length_1475_cov_1
   #    score  bias  c-Evalue  i-Evalue hmmfrom  hmm to    alifrom  ali to    envfrom  env to     acc
 ---   ------ ----- --------- --------- ------- -------    ------- -------    ------- -------    ----
   1 ?   15.9   0.0   2.8e-06     0.042       4      50 ..       2      51 ..       1      61 [. 0.88
   2 ?   -3.8   0.0       2.9   4.2e+04     185     210 ..     146     169 ..     140     194 .. 0.57

  Alignments for each domain:
  == domain 1  score: 15.9 bits;  conditional E-value: 2.8e-06
                                   burpitideAlign  4 mkSffallAllsllLlastieARkeP...geywksvvknqptpeaieall 50
                                                     ++S+  l +lls+lL++s+++A+ +    +eyw++v + +p+p  i+  +
  NODE_4723_length_1475_cov_157.306452_g622_i1.p1  2 HRSMGRLPSLLSFLLVVSVAAASHAVlpaQEYWNKVLPTTPMPAVIQHFV 51
                                                     578888999***************95557**************9999875 PP

  == domain 2  score: -3.8 bits;  conditional E-value: 2.9
                                   burpitideAlign 185 gksfvkdfepkPssvlvwyrgnkngq 210
                                                      gk++v    ++P+ + ++y+ ++ ++
  NODE_4723_length_1475_cov_157.306452_g622_i1.p1 146 GKPVV--VNVRPGYNPFYYHYAATET 169
                                                      55555..4455555555555544333 PP

>> NODE_47335_length_437_cov_2.541237_g38900_i0.p1  type:5prime_partial len:85 gc:universal NODE_47335_length_437_cov_2.
   #    score  bias  c-Evalue  i-Evalue hmmfrom  hmm to    alifrom  ali to    envfrom  env to     acc
 ---   ------ ----- --------- --------- ------- -------    ------- -------    ------- -------    ----
   1 ?   16.1   0.0   2.5e-06     0.037       4      31 ..       8      37 ..       5      55 .. 0.82

  Alignments for each domain:
  == domain 1  score: 16.1 bits;  conditional E-value: 2.5e-06
                                   burpitideAlign  4 mkSffallAllsllLlas..tieARkePge 31
                                                     m+  f++lA+l+llL++s   i AR+eP++
  NODE_47335_length_437_cov_2.541237_g38900_i0.p1  8 MAKKFTILAVLALLLFVSvtEIVARTEPTD 37
                                                     5556**************44456*****98 PP

>> NODE_6291_length_1342_cov_45.606342_g2456_i1.p3  type:3prime_partial len:218 gc:universal NODE_6291_length_1342_cov_4
   #    score  bias  c-Evalue  i-Evalue hmmfrom  hmm to    alifrom  ali to    envfrom  env to     acc
 ---   ------ ----- --------- --------- ------- -------    ------- -------    ------- -------    ----
   1 ?    4.9   0.1    0.0064        93     162     214 ..      18      70 ..       2      84 .. 0.65
   2 ?    8.8   0.3   0.00042       6.2     162     243 ..     123     202 ..     113     216 .. 0.64

  Alignments for each domain:
  == domain 1  score: 4.9 bits;  conditional E-value: 0.0064
                                   burpitideAlign 162 epkPsqlllwyrgnkdgqsvdesgksfvkdfepkPssvlvwyrgnkngqsedk 214
                                                       p+  ++l++++ n ++q+ ++  k   +  +++    l+ ++ n+n q+ + 
  NODE_6291_length_1342_cov_45.606342_g2456_i1.p3  18 VPNTRSILPMRKENTNSQNLSTMRKAEEITEQVEAILILPRRKENMNSQNLST 70 
                                                      46667888888888888887777666665555555555555555555555433 PP

  == domain 2  score: 8.8 bits;  conditional E-value: 0.00042
                                   burpitideAlign 162 epkPsqlllwyrgnkdgqsvdesgksfvkdfepkPssvlvwyrgnkngqsedksskefvkdf 223
                                                       p+  ++l++++ n ++q+ ++  k   +  ++  +  l+  r ++n +s++ ss  + ++ 
  NODE_6291_length_1342_cov_45.606342_g2456_i1.p3 123 VPNTRSILPMRKENTNSQNLSTMRKAEEITEQV--EAILILPRRKENTNSQNLSSMKKAEEI 182
                                                      567778899999999988888776666544444..556666666666666666665555555 PP

                                   burpitideAlign 224 svdPssllliykgnkvdpse 243
                                                        +   +l+i + n+ ++ +
  NODE_6291_length_1342_cov_45.606342_g2456_i1.p3 183 TEQVEAILIIPRRNENMNFQ 202
                                                      56666677777777644433 PP

>> NODE_11176_length_1086_cov_5.353905_g7116_i0.p1  type:5prime_partial len:303 gc:universal NODE_11176_length_1086_cov_
   #    score  bias  c-Evalue  i-Evalue hmmfrom  hmm to    alifrom  ali to    envfrom  env to     acc
 ---   ------ ----- --------- --------- ------- -------    ------- -------    ------- -------    ----
   1 ?   11.9   0.0   4.6e-05      0.67      11      50 ..       7      47 ..       1      62 [. 0.81

  Alignments for each domain:
  == domain 1  score: 11.9 bits;  conditional E-value: 4.6e-05
                                   burpitideAlign 11 lAllsllLlastieARkePge.ywksvvknqptpeaieall 50
                                                     l lls++Ll+ t+    +P e ywk+v +n+p+p+ai+  l
  NODE_11176_length_1086_cov_5.353905_g7116_i0.p1  7 LPLLSIFLLSATADHAVSPAEvYWKTVLPNTPIPDAIQVHL 47
                                                     4489999999988777777554***************9765 PP


Internal pipeline statistics summary:
-------------------------------------
Query model(s):                            1  (312 nodes)
Target sequences:                      87737  (12243994 residues searched)
Passed MSV filter:                      2898  (0.0330305); expected 1754.7 (0.02)
Passed bias filter:                     1736  (0.0197864); expected 1754.7 (0.02)
Passed Vit filter:                       159  (0.00181223); expected 87.7 (0.001)
Passed Fwd filter:                         6  (6.83862e-05); expected 0.9 (1e-05)
Initial search space (Z):              87737  [actual number of targets]
Domain search space  (domZ):               6  [number of targets reported over threshold]
# CPU time: 0.23u 0.04s 00:00:00.27 Elapsed: 00:00:01.30
# Mc/sec: 2918.93
//
[ok]
