# Supplementary material for: Mining raw plant transcriptomic data for new cyclopeptide alkaloids
Source: Beilstein J Org Chem. 2024 Jul 11;20:1548–59. doi: 10.3762/bjoc.20.138 (PMC11250218; doi:10.3762/bjoc.20.138)
Supplement: File 4 — The split burpitide precursor peptide HMM and output from all 700 transcriptomes as a compressed archive. [file Beilstein_J_Org_Chem-20-1548-s004.zip › final/SRR11566832.pep.hmm]

# hmmsearch :: search profile(s) against a sequence database
# HMMER 3.3 (Nov 2019); http://hmmer.org/
# Copyright (C) 2019 Howard Hughes Medical Institute.
# Freely distributed under the BSD open source license.
# - - - - - - - - - - - - - - - - - - - - - - - - - - - - - - - - - - - -
# query HMM file:                  ../hmms/burpitide.hmm
# target sequence database:        SRR11566832.pep
# - - - - - - - - - - - - - - - - - - - - - - - - - - - - - - - - - - - -

Query:       burpitideAlign  [M=312]
Scores for complete sequences (score includes all domains):
   --- full sequence ---   --- best 1 domain ---    -#dom-
    E-value  score  bias    E-value  score  bias    exp  N  Sequence                                          Description
    ------- ------ -----    ------- ------ -----   ---- --  --------                                          -----------
  ------ inclusion threshold ------
        0.3   13.3   0.1          1   11.5   0.0    1.9  2  NODE_14399_length_1447_cov_30.102620_g10818_i0.p1  type:complete len:335 gc:univers


Domain annotation for each sequence (and alignments):
>> NODE_14399_length_1447_cov_30.102620_g10818_i0.p1  type:complete len:335 gc:universal NODE_14399_length_1447_cov_30.1
   #    score  bias  c-Evalue  i-Evalue hmmfrom  hmm to    alifrom  ali to    envfrom  env to     acc
 ---   ------ ----- --------- --------- ------- -------    ------- -------    ------- -------    ----
   1 ?   11.5   0.0     1e-05         1       9      50 ..       7      45 ..       1      57 [. 0.80
   2 ?   -0.6   0.0     0.051   5.1e+03     244     244 ..     159     159 ..      70     252 .. 0.56

  Alignments for each domain:
  == domain 1  score: 11.5 bits;  conditional E-value: 1e-05
                                     burpitideAlign  9 allAllsllLlastieARkePgeywksvvknqptpeaieall 50
                                                        + A+lsl+L++s +  +   + yw+sv++n p+p+a+++ll
  NODE_14399_length_1447_cov_30.102620_g10818_i0.p1  7 PICAVLSLALVVSHAVPS---EIYWQSVMPNSPMPKAVQNLL 45
                                                       456799999999987643...56****************998 PP

  == domain 2  score: -0.6 bits;  conditional E-value: 0.051
                                     burpitideAlign 244 n 244
                                                         
  NODE_14399_length_1447_cov_30.102620_g10818_i0.p1 159 F 159
                                                        1 PP


Internal pipeline statistics summary:
-------------------------------------
Query model(s):                            1  (312 nodes)
Target sequences:                      99757  (16565891 residues searched)
Passed MSV filter:                      2974  (0.0298124); expected 1995.1 (0.02)
Passed bias filter:                     1674  (0.0167808); expected 1995.1 (0.02)
Passed Vit filter:                       158  (0.00158385); expected 99.8 (0.001)
Passed Fwd filter:                         1  (1.00244e-05); expected 1.0 (1e-05)
Initial search space (Z):              99757  [actual number of targets]
Domain search space  (domZ):               1  [number of targets reported over threshold]
# CPU time: 0.42u 0.08s 00:00:00.50 Elapsed: 00:00:01.59
# Mc/sec: 3235.13
//
[ok]
