# Supplementary material for: Mining raw plant transcriptomic data for new cyclopeptide alkaloids
Source: Beilstein J Org Chem. 2024 Jul 11;20:1548–59. doi: 10.3762/bjoc.20.138 (PMC11250218; doi:10.3762/bjoc.20.138)
Supplement: File 4 — The split burpitide precursor peptide HMM and output from all 700 transcriptomes as a compressed archive. [file Beilstein_J_Org_Chem-20-1548-s004.zip › final/SRR11573043.pep.hmm]

# hmmsearch :: search profile(s) against a sequence database
# HMMER 3.3 (Nov 2019); http://hmmer.org/
# Copyright (C) 2019 Howard Hughes Medical Institute.
# Freely distributed under the BSD open source license.
# - - - - - - - - - - - - - - - - - - - - - - - - - - - - - - - - - - - -
# query HMM file:                  ../hmms/burpitide.hmm
# target sequence database:        SRR11573043.pep
# - - - - - - - - - - - - - - - - - - - - - - - - - - - - - - - - - - - -

Query:       burpitideAlign  [M=312]
Scores for complete sequences (score includes all domains):
   --- full sequence ---   --- best 1 domain ---    -#dom-
    E-value  score  bias    E-value  score  bias    exp  N  Sequence                                          Description
    ------- ------ -----    ------- ------ -----   ---- --  --------                                          -----------
    1.1e-11   47.9   0.0    1.2e-11   47.8   0.0    1.0  1  NODE_49778_length_333_cov_10.319231_g45183_i0.p1   type:5prime_partial len:95 gc:un
    8.3e-07   31.8   0.1    2.1e-06   30.5   0.1    1.8  1  NODE_18800_length_934_cov_932.310105_g15124_i0.p1  type:complete len:177 gc:univers
     0.0001   25.0   0.1    0.00027   23.6   0.1    1.7  1  NODE_48871_length_339_cov_5.763158_g44276_i0.p1    type:3prime_partial len:92 gc:un
    0.00086   21.9   0.0     0.0018   20.8   0.0    1.5  1  NODE_11404_length_1325_cov_246.678914_g9031_i0.p1  type:complete len:362 gc:univers
  ------ inclusion threshold ------
      0.028   17.0   0.9      0.032   16.8   0.9    1.0  1  NODE_64479_length_271_cov_3.747475_g59884_i0.p1    type:internal len:91 gc:universa
      0.044   16.3   0.1       0.47   12.9   0.1    1.9  1  NODE_14015_length_1167_cov_76.468007_g11150_i0.p1  type:5prime_partial len:304 gc:u
      0.064   15.8   3.5      0.078   15.5   3.5    1.1  1  NODE_41180_length_401_cov_9.792683_g36585_i0.p2    type:internal len:134 gc:univers
      0.086   15.4   0.9      0.098   15.2   0.9    1.1  1  NODE_32861_length_515_cov_7.312217_g28289_i0.p1    type:5prime_partial len:97 gc:un
       0.45   13.0   0.0       0.45   13.0   0.0    1.2  1  NODE_22929_length_770_cov_107.836442_g18750_i0.p1  type:complete len:118 gc:univers
        1.4   11.4   0.0        1.5   11.3   0.0    1.1  1  NODE_52943_length_315_cov_5.148760_g48348_i0.p1    type:complete len:89 gc:universa


Domain annotation for each sequence (and alignments):
>> NODE_49778_length_333_cov_10.319231_g45183_i0.p1  type:5prime_partial len:95 gc:universal NODE_49778_length_333_cov_1
   #    score  bias  c-Evalue  i-Evalue hmmfrom  hmm to    alifrom  ali to    envfrom  env to     acc
 ---   ------ ----- --------- --------- ------- -------    ------- -------    ------- -------    ----
   1 !   47.8   0.0   9.6e-16   1.2e-11      10      78 ..       5      79 ..       1      90 [. 0.83

  Alignments for each domain:
  == domain 1  score: 47.8 bits;  conditional E-value: 9.6e-16
                                    burpitideAlign 10 llA...llsllLlastieARkePgeywksvvknqptpeaiealldskkkt...knesvvkDle 66
                                                      ++A   llsllLla + ++Rke geywk+++k++ +p+ +++ll   ++    +ne++ + ++
  NODE_49778_length_333_cov_10.319231_g45183_i0.p1  5 FVAfflLLSLLLLADVSQGRKEQGEYWKKIMKDEAIPDILKQLLFDDSSVtqkQNERFTNSFD 67
                                                      44444499***********************************944333334689******** PP

                                    burpitideAlign 67 vkpssfllvyqg 78
                                                      ++p+ +++ +++
  NODE_49778_length_333_cov_10.319231_g45183_i0.p1 68 PHPNAIIYHSHN 79
                                                      *****7777765 PP

>> NODE_18800_length_934_cov_932.310105_g15124_i0.p1  type:complete len:177 gc:universal NODE_18800_length_934_cov_932.3
   #    score  bias  c-Evalue  i-Evalue hmmfrom  hmm to    alifrom  ali to    envfrom  env to     acc
 ---   ------ ----- --------- --------- ------- -------    ------- -------    ------- -------    ----
   1 !   30.5   0.1   1.7e-10   2.1e-06      13     133 ..      11     123 ..       1     160 [. 0.60

  Alignments for each domain:
  == domain 1  score: 30.5 bits;  conditional E-value: 1.7e-10
                                     burpitideAlign  13 llsllLlastieARkePgeywksvvknqpt.......peaiealldskkkt...knesvv 62 
                                                        l++l Ll++ ie+R ePg  w +v+++  +        + ie++ ++ +     k + ++
  NODE_18800_length_934_cov_932.310105_g15124_i0.p1  11 LVLLHLLVNNIESRYEPGGHWRKVMEEDCLedmkfenVKDIEPRPSFMSYPddiKDQHFA 70 
                                                        78899********************55544444445545554433322221224555555 PP

                                     burpitideAlign  63 kDlevkpssfllvyqgnkdgqskdkeekadlkkdfeikpsqlllwyyhnkndeskskees 122
                                                        kD+e++ps    +y++n+      k++   + kd e++p +   +y ++ n++       
  NODE_18800_length_934_cov_932.310105_g15124_i0.p1  71 KDIEPRPSL--TFYPNNNV-----KAK--LFIKDIEPRPTGS--FYPNDVNVKF------ 113
                                                        555555543..45555544.....222..2455555555554..4444333333...... PP

                                     burpitideAlign 123 sfvkdfevkPs 133
                                                         f++d+e++Ps
  NODE_18800_length_934_cov_932.310105_g15124_i0.p1 114 -FIEDIEPRPS 123
                                                        .4555555554 PP

>> NODE_48871_length_339_cov_5.763158_g44276_i0.p1  type:3prime_partial len:92 gc:universal NODE_48871_length_339_cov_5.
   #    score  bias  c-Evalue  i-Evalue hmmfrom  hmm to    alifrom  ali to    envfrom  env to     acc
 ---   ------ ----- --------- --------- ------- -------    ------- -------    ------- -------    ----
   1 !   23.6   0.1   2.2e-08   0.00027       9      48 ..       5      41 ..       1      88 [. 0.82

  Alignments for each domain:
  == domain 1  score: 23.6 bits;  conditional E-value: 2.2e-08
                                   burpitideAlign  9 allAllsllLlastieARkePgeywksvvknqptpeaiea 48
                                                     +++ +lsllL+a+tie+R   +e+w++++k++p+pe i +
  NODE_48871_length_339_cov_5.763158_g44276_i0.p1  5 VFITFLSLLLFANTIESR---DEFWQNEIKEEPLPEEIHY 41
                                                     6899**************...699**********999976 PP

>> NODE_11404_length_1325_cov_246.678914_g9031_i0.p1  type:complete len:362 gc:universal NODE_11404_length_1325_cov_246.
   #    score  bias  c-Evalue  i-Evalue hmmfrom  hmm to    alifrom  ali to    envfrom  env to     acc
 ---   ------ ----- --------- --------- ------- -------    ------- -------    ------- -------    ----
   1 !   20.8   0.0   1.5e-07    0.0018       4      53 ..       1      49 [.       1      59 [. 0.78

  Alignments for each domain:
  == domain 1  score: 20.8 bits;  conditional E-value: 1.5e-07
                                     burpitideAlign  4 mkSffal.lAllsllLlastieARkePgeywksvvknqptpeaiealldsk 53
                                                       m S f+l lAl+ ++++as  +A ++P+eyw sv   +p+p+ai+ ll+s 
  NODE_11404_length_1325_cov_246.678914_g9031_i0.p1  1 MESHFSLiLALFIVAIVAS--HADRSPEEYWSSVLLTTPMPKAIKGLLSSD 49
                                                       5566665167888777766..899***********************9876 PP

>> NODE_64479_length_271_cov_3.747475_g59884_i0.p1  type:internal len:91 gc:universal NODE_64479_length_271_cov_3.747475
   #    score  bias  c-Evalue  i-Evalue hmmfrom  hmm to    alifrom  ali to    envfrom  env to     acc
 ---   ------ ----- --------- --------- ------- -------    ------- -------    ------- -------    ----
   1 ?   16.8   0.9   2.6e-06     0.032      50     130 ..      10      89 ..       7      90 .] 0.76

  Alignments for each domain:
  == domain 1  score: 16.8 bits;  conditional E-value: 2.6e-06
                                   burpitideAlign  50 ldskkktknesvvkDlevkpssfllvy.qgnkdgqskdkeekadlkkdfeikpsqlllwyyh 110
                                                      +d + k+k++ ++kD++++p  f +v    + d + kdk+++  + kd +++p  + ++  +
  NODE_64479_length_271_cov_3.747475_g59884_i0.p1  10 IDISGKDKKDHFLKDIKSRPIPFYPVFdDVKIDISGKDKKDN--FLKDIKSRPIPFYPVFDD 69 
                                                      567788899999999999985543333033445577777766..999999999999999999 PP

                                   burpitideAlign 111 nkndeskskeessfvkdfev 130
                                                       k d s ++++  fvkd+++
  NODE_64479_length_271_cov_3.747475_g59884_i0.p1  70 VKTDISGKDQTDHFVKDIKS 89 
                                                      99999999999999999986 PP

>> NODE_14015_length_1167_cov_76.468007_g11150_i0.p1  type:5prime_partial len:304 gc:universal NODE_14015_length_1167_co
   #    score  bias  c-Evalue  i-Evalue hmmfrom  hmm to    alifrom  ali to    envfrom  env to     acc
 ---   ------ ----- --------- --------- ------- -------    ------- -------    ------- -------    ----
   1 ?   12.9   0.1   3.8e-05      0.47      96     238 ..      44     193 ..       9     207 .. 0.59

  Alignments for each domain:
  == domain 1  score: 12.9 bits;  conditional E-value: 3.8e-05
                                     burpitideAlign  96 dfeikpsqlllwyyhnkndeskskeessfvkdfev..kPssllvwyrgnkngqsedksss 153
                                                         f++ p ql l+ yh+  ++  s+  +s++ +++v  +P s     ++++ +        
  NODE_14015_length_1167_cov_76.468007_g11150_i0.p1  44 SFDSHPLQLNLMPYHDASSDRTSETGRSLIRGIDVnrTPPSTADCDEEEEEAA------- 96 
                                                        68899999999999988888877777799999999554544444444442222....... PP

                                     burpitideAlign 154 ekkfvkdfepkPsqlllwyrgnkdgqsvdes............................. 184
                                                            +    + +s++l  +r+ ++++  d                               
  NODE_14015_length_1167_cov_76.468007_g11150_i0.p1  97 ----MSSPNSTISSVLSGKRSEREANGGDGDgdracsrgisdeeedaetsrkklrltkdq 152
                                                        ....22236789999999999885554444444668888888877777765544444444 PP

                                     burpitideAlign 185 ....gksf..............vkdfepkPssvlvwyrgnkngqsedksskefvkdfsvd 226
                                                            ++sf               k                                  ++
  NODE_14015_length_1167_cov_76.468007_g11150_i0.p1 153 savlEESFkqhntlnpkqklalAKQLG-------------------------------LR 181
                                                        444422223333333333334444444...............................55 PP

                                     burpitideAlign 227 Pssllliykgnk 238
                                                        P ++ ++y++  
  NODE_14015_length_1167_cov_76.468007_g11150_i0.p1 182 PRQVEVWYQNRR 193
                                                        555555555544 PP

>> NODE_41180_length_401_cov_9.792683_g36585_i0.p2  type:internal len:134 gc:universal NODE_41180_length_401_cov_9.79268
   #    score  bias  c-Evalue  i-Evalue hmmfrom  hmm to    alifrom  ali to    envfrom  env to     acc
 ---   ------ ----- --------- --------- ------- -------    ------- -------    ------- -------    ----
   1 ?   15.5   3.5   6.4e-06     0.078     126     243 ..      11     129 ..       3     133 .] 0.41

  Alignments for each domain:
  == domain 1  score: 15.5 bits;  conditional E-value: 6.4e-06
                                   burpitideAlign 126 kdfevkPssllvw.yrgnkngqsedksssekkfvkdfepkPsqlllwyrgnkdgqsvdes.. 184
                                                      kd +++P+   ++ yr+    q+        + +kd+ p+P+ l l  +g+ d++ + +   
  NODE_41180_length_401_cov_9.792683_g36585_i0.p2  11 KDVKPQPNVRDLYsYRKDAKPQPNVR--DLYSYGKDAKPQPNVLDLYSYGK-DAKPQPNVld 69 
                                                      44444444433321222222222222..12245555555555555555555.3333222221 PP

                                   burpitideAlign 185 gksfvkdfepkPssvlvwyrgnkngqsedksske...fvkdfsvdPssllliykgnkvdpse 243
                                                        s  kd++p+P+   ++  g+ +++  +++ +      kd +++P+ l l  +g++v+p+ 
  NODE_41180_length_401_cov_9.792683_g36585_i0.p2  70 LYSYGKDAKPQPNVRDLYSYGK-DAKP-QPNVRDlysYGKDAKPQPNVLDLYSYGKDVKPQP 129
                                                      3333555555555555555554.3332.2222223444455555555555555555555554 PP

>> NODE_32861_length_515_cov_7.312217_g28289_i0.p1  type:5prime_partial len:97 gc:universal NODE_32861_length_515_cov_7.
   #    score  bias  c-Evalue  i-Evalue hmmfrom  hmm to    alifrom  ali to    envfrom  env to     acc
 ---   ------ ----- --------- --------- ------- -------    ------- -------    ------- -------    ----
   1 ?   15.2   0.9     8e-06     0.098     123     186 ..      20      81 ..       3      95 .. 0.53

  Alignments for each domain:
  == domain 1  score: 15.2 bits;  conditional E-value: 8e-06
                                   burpitideAlign 123 sfvkdfevkPssllvwyrgnkngqsedksssekkfvkdfepkPsqlllwyrgnkdgqsvdes 184
                                                       fvkd++++P  + +   + k + s ++  + ++fvkd+ ++P  + ++    k ++s  e+
  NODE_32861_length_515_cov_7.312217_g28289_i0.p1  20 HFVKDIKSRPIPFYPVFDEVKTEISAKD--QTNHFVKDIKSRPIPFYPVIDEVKTHDSSKET 79 
                                                      3555555555555555555555555555..34555555555555555555555544443333 PP

                                   burpitideAlign 185 gk 186
                                                      ++
  NODE_32861_length_515_cov_7.312217_g28289_i0.p1  80 ER 81 
                                                      22 PP

>> NODE_22929_length_770_cov_107.836442_g18750_i0.p1  type:complete len:118 gc:universal NODE_22929_length_770_cov_107.8
   #    score  bias  c-Evalue  i-Evalue hmmfrom  hmm to    alifrom  ali to    envfrom  env to     acc
 ---   ------ ----- --------- --------- ------- -------    ------- -------    ------- -------    ----
   1 ?   13.0   0.0   3.7e-05      0.45       5      64 ..       2      66 ..       1     103 [. 0.71

  Alignments for each domain:
  == domain 1  score: 13.0 bits;  conditional E-value: 3.7e-05
                                     burpitideAlign  5 kSffallA..llsllLlastieARkePgeywksvv..knqptpeaiealldskkkt.knesv 61
                                                       kS  a l   ll+ lLla t++AR++ +  w+s+   kn +++e  + ++  ++ + k + v
  NODE_22929_length_770_cov_107.836442_g18750_i0.p1  2 KSRAASLFliLLLPLLLAATAAARNSMVGGWHSIEdvKNPHIQEIGKFAVAQHNANsKAGLV 63
                                                       54433222248899*******************74447777766666555444433455555 PP

                                     burpitideAlign 62 vkD 64
                                                        k 
  NODE_22929_length_770_cov_107.836442_g18750_i0.p1 64 FKS 66
                                                       555 PP

>> NODE_52943_length_315_cov_5.148760_g48348_i0.p1  type:complete len:89 gc:universal NODE_52943_length_315_cov_5.148760
   #    score  bias  c-Evalue  i-Evalue hmmfrom  hmm to    alifrom  ali to    envfrom  env to     acc
 ---   ------ ----- --------- --------- ------- -------    ------- -------    ------- -------    ----
   1 ?   11.3   0.0   0.00012       1.5       1      30 [.       1      33 [.       1      48 [. 0.83

  Alignments for each domain:
  == domain 1  score: 11.3 bits;  conditional E-value: 0.00012
                                   burpitideAlign  1 melmkSffallA..llsllLlas.tieARkePg 30
                                                     m   kSf  l++  l+++lL++s +++AR+ P+
  NODE_52943_length_315_cov_5.148760_g48348_i0.p1  1 MRGWKSFGNLFSllLFAILLISSqVAAARNLPQ 33
                                                     55679********99999999996788888776 PP


Internal pipeline statistics summary:
-------------------------------------
Query model(s):                            1  (312 nodes)
Target sequences:                     122773  (18360895 residues searched)
Passed MSV filter:                      4411  (0.0359281); expected 2455.5 (0.02)
Passed bias filter:                     2326  (0.0189455); expected 2455.5 (0.02)
Passed Vit filter:                       215  (0.0017512); expected 122.8 (0.001)
Passed Fwd filter:                        10  (8.14511e-05); expected 1.2 (1e-05)
Initial search space (Z):             122773  [actual number of targets]
Domain search space  (domZ):              10  [number of targets reported over threshold]
# CPU time: 0.37u 0.05s 00:00:00.42 Elapsed: 00:00:01.95
# Mc/sec: 2931.05
//
[ok]
