# Supplementary material for: Mining raw plant transcriptomic data for new cyclopeptide alkaloids
Source: Beilstein J Org Chem. 2024 Jul 11;20:1548–59. doi: 10.3762/bjoc.20.138 (PMC11250218; doi:10.3762/bjoc.20.138)
Supplement: File 4 — The split burpitide precursor peptide HMM and output from all 700 transcriptomes as a compressed archive. [file Beilstein_J_Org_Chem-20-1548-s004.zip › final/SRR11747019.pep.hmm]

# hmmsearch :: search profile(s) against a sequence database
# HMMER 3.3 (Nov 2019); http://hmmer.org/
# Copyright (C) 2019 Howard Hughes Medical Institute.
# Freely distributed under the BSD open source license.
# - - - - - - - - - - - - - - - - - - - - - - - - - - - - - - - - - - - -
# query HMM file:                  ../hmms/burpitide.hmm
# target sequence database:        SRR11747019.pep
# - - - - - - - - - - - - - - - - - - - - - - - - - - - - - - - - - - - -

Query:       burpitideAlign  [M=312]
Scores for complete sequences (score includes all domains):
   --- full sequence ---   --- best 1 domain ---    -#dom-
    E-value  score  bias    E-value  score  bias    exp  N  Sequence                                          Description
    ------- ------ -----    ------- ------ -----   ---- --  --------                                          -----------
    3.2e-16   62.9  13.2    9.5e-16   61.3  13.2    1.8  1  NODE_29100_length_837_cov_352.348168_g22047_i0.p1  type:complete len:170 gc:univers
  ------ inclusion threshold ------
        5.5    9.6   6.7        9.6    8.8   6.7    1.4  1  NODE_314_length_5381_cov_94.823851_g250_i0.p3      type:complete len:147 gc:univers


Domain annotation for each sequence (and alignments):
>> NODE_29100_length_837_cov_352.348168_g22047_i0.p1  type:complete len:170 gc:universal NODE_29100_length_837_cov_352.3
   #    score  bias  c-Evalue  i-Evalue hmmfrom  hmm to    alifrom  ali to    envfrom  env to     acc
 ---   ------ ----- --------- --------- ------- -------    ------- -------    ------- -------    ----
   1 !   61.3  13.2   1.4e-20   9.5e-16       6     178 ..       4     167 ..       1     169 [. 0.71

  Alignments for each domain:
  == domain 1  score: 61.3 bits;  conditional E-value: 1.4e-20
                                     burpitideAlign   6 SffallAllsllLlastieARkePgeywksvvknqptpeaieall........dskkktk 57 
                                                        S+ +l Al+++lL+as   AR +P++ywk+v+k +p+peai+ l+        +s+++++
  NODE_29100_length_837_cov_352.348168_g22047_i0.p1   4 SVSTLCALFLVLLFASSGNARQAPEDYWKDVMKKEPMPEAIKGLIhpnfdpllSSSASKE 63 
                                                        7889999******************************99999764222222227777777 PP

                                     burpitideAlign  58 nesvvkDlevkpssfllvyqgnkdgqskdkeekadlkkdfeikpsqlllwyyhnkndesk 117
                                                        + +   +le++p+    vy+++ +      ++  ++++ f+++p+    +y++++n ++ 
  NODE_29100_length_837_cov_352.348168_g22047_i0.p1  64 KPNSTRNLEPRPNV--SVYHNDHN------NK--KFDNYFKPRPNVS--VYHNENNNKK- 110
                                                        78888999988887..78888887......33..4788899999866..7777777766. PP

                                     burpitideAlign 118 skeessfvkdfevkPssllvwyrgnkngqsedkss.......sekkfvkdfepkPsqlll 170
                                                              f +dfe++P+  +     ++ ++ +           +++k+ kdfep+P+    
  NODE_29100_length_837_cov_352.348168_g22047_i0.p1 111 ------FDNDFEPRPNVSVYHNDAETKEDWS---RknpteksQDEKLAKDFEPRPNV--S 159
                                                        ......3489999998554433333222222...123567889999*********84..4 PP

                                     burpitideAlign 171 wyrgnkdg 178
                                                        +y+  +++
  NODE_29100_length_837_cov_352.348168_g22047_i0.p1 160 VYHDDENK 167
                                                        55555555 PP

>> NODE_314_length_5381_cov_94.823851_g250_i0.p3  type:complete len:147 gc:universal NODE_314_length_5381_cov_94.823851_
   #    score  bias  c-Evalue  i-Evalue hmmfrom  hmm to    alifrom  ali to    envfrom  env to     acc
 ---   ------ ----- --------- --------- ------- -------    ------- -------    ------- -------    ----
   1 ?    8.8   6.7   0.00014       9.6     154     230 ..      73     141 ..      50     145 .. 0.70

  Alignments for each domain:
  == domain 1  score: 8.8 bits;  conditional E-value: 0.00014
                                 burpitideAlign 154 ekkfvkdfepkPsqlllwyrgnkdgqsvdesgksfvkdfepkPssvlvwyrgnkngqsedkssk 217
                                                    +++  +++ p+Psq+++w ++n+d         +++ +  p+Ps++ +w + n++  + ++   
  NODE_314_length_5381_cov_94.823851_g250_i0.p3  73 QNYPIQNHCPEPSQNPQWLHSNQDLLQ---LNHPIQ-NHCPEPSQNPQWLHSNQDLLQLNH--- 129
                                                    466678888889999999998866655...466777.777888888888888877665433... PP

                                 burpitideAlign 218 efvkdfsvdPssl 230
                                                      +++ s++Ps+ 
  NODE_314_length_5381_cov_94.823851_g250_i0.p3 130 -PIQNHSPEPSQR 141
                                                    .345668888876 PP


Internal pipeline statistics summary:
-------------------------------------
Query model(s):                            1  (312 nodes)
Target sequences:                     135726  (23442347 residues searched)
Passed MSV filter:                      6192  (0.0456213); expected 2714.5 (0.02)
Passed bias filter:                     3119  (0.0229801); expected 2714.5 (0.02)
Passed Vit filter:                       327  (0.00240927); expected 135.7 (0.001)
Passed Fwd filter:                         3  (2.21034e-05); expected 1.4 (1e-05)
Initial search space (Z):             135726  [actual number of targets]
Domain search space  (domZ):               2  [number of targets reported over threshold]
# CPU time: 0.61u 0.12s 00:00:00.73 Elapsed: 00:00:02.28
# Mc/sec: 3202.81
//
[ok]
