# Supplementary material for: Mining raw plant transcriptomic data for new cyclopeptide alkaloids
Source: Beilstein J Org Chem. 2024 Jul 11;20:1548–59. doi: 10.3762/bjoc.20.138 (PMC11250218; doi:10.3762/bjoc.20.138)
Supplement: File 4 — The split burpitide precursor peptide HMM and output from all 700 transcriptomes as a compressed archive. [file Beilstein_J_Org_Chem-20-1548-s004.zip › final/SRR11747812.pep.hmm]

# hmmsearch :: search profile(s) against a sequence database
# HMMER 3.3 (Nov 2019); http://hmmer.org/
# Copyright (C) 2019 Howard Hughes Medical Institute.
# Freely distributed under the BSD open source license.
# - - - - - - - - - - - - - - - - - - - - - - - - - - - - - - - - - - - -
# query HMM file:                  ../hmms/burpitide.hmm
# target sequence database:        SRR11747812.pep
# - - - - - - - - - - - - - - - - - - - - - - - - - - - - - - - - - - - -

Query:       burpitideAlign  [M=312]
Scores for complete sequences (score includes all domains):
   --- full sequence ---   --- best 1 domain ---    -#dom-
    E-value  score  bias    E-value  score  bias    exp  N  Sequence                                           Description
    ------- ------ -----    ------- ------ -----   ---- --  --------                                           -----------
    2.6e-20   77.0  14.2    6.3e-11   46.2  14.2    7.9  1  NODE_10634_length_2048_cov_235.968608_g6683_i0.p1   type:5prime_partial len:592 gc:u
    2.8e-20   76.9   1.7    5.6e-20   75.9   1.7    1.6  1  NODE_45461_length_603_cov_6.543396_g32357_i0.p1     type:complete len:149 gc:univers
    9.3e-17   65.3  12.1    4.4e-10   43.4  12.1    6.0  1  NODE_19521_length_1475_cov_25.174750_g12257_i0.p1   type:complete len:412 gc:univers
    2.7e-14   57.3   7.5    8.4e-10   42.5   7.5    4.6  1  NODE_18953_length_1504_cov_791.181691_g11898_i0.p1  type:complete len:377 gc:univers
    8.9e-14   55.5  10.3    1.4e-09   41.8  10.3    4.7  1  NODE_20258_length_1436_cov_292.742480_g12702_i0.p1  type:complete len:338 gc:univers
    6.7e-13   52.7   5.3    7.4e-10   42.7   5.3    4.3  1  NODE_21657_length_1366_cov_834.726218_g11898_i1.p1  type:complete len:331 gc:univers
    1.3e-11   48.5   2.2    7.3e-11   46.0   2.2    1.9  1  NODE_35592_length_834_cov_18.461235_g23420_i0.p1    type:complete len:134 gc:univers
    1.4e-11   48.3   0.0    1.8e-11   47.9   0.0    1.1  1  NODE_64693_length_395_cov_85.645963_g51490_i0.p1    type:5prime_partial len:93 gc:un
     0.0013   22.1   0.0     0.0022   21.4   0.0    1.3  1  NODE_23530_length_1281_cov_7.098510_g14725_i0.p1    type:complete len:347 gc:univers
  ------ inclusion threshold ------
      0.085   16.2   2.2       0.19   15.0   0.0    2.2  2  NODE_27363_length_1121_cov_4.062977_g17271_i0.p1    type:complete len:317 gc:univers
        1.8   11.8   0.0        1.9   11.8   0.0    1.1  1  NODE_81604_length_322_cov_2.008032_g68401_i0.p1     type:internal len:108 gc:univers
        2.9   11.2   2.8        3.1   11.1   2.8    1.1  1  NODE_129491_length_251_cov_0.865169_g116288_i0.p1   type:internal len:84 gc:universa


Domain annotation for each sequence (and alignments):
>> NODE_10634_length_2048_cov_235.968608_g6683_i0.p1  type:5prime_partial len:592 gc:universal NODE_10634_length_2048_co
   #    score  bias  c-Evalue  i-Evalue hmmfrom  hmm to    alifrom  ali to    envfrom  env to     acc
 ---   ------ ----- --------- --------- ------- -------    ------- -------    ------- -------    ----
   1 !   46.2  14.2   3.5e-15   6.3e-11       4     204 ..      28     270 ..      21     588 .. 0.70

  Alignments for each domain:
  == domain 1  score: 46.2 bits;  conditional E-value: 3.5e-15
                                     burpitideAlign   4 mkSffallA..llsllLlastieARkePgeywksvvknqptpeaiealldskkktknesv 61 
                                                        mk  +  +   ++sllL++stie+R ePge+wk+vv+++ +peai+++l+ + +      
  NODE_10634_length_2048_cov_235.968608_g6683_i0.p1  28 MK--IPTFGiiFFSLLLFVSTIESRHEPGENWKKVVIDEALPEAIKDRLVQSDS------ 79 
                                                        66..55666679************************************944433...... PP

                                     burpitideAlign  62 vkDlevkpssfllvyqgnkdgqskdkeek.adlkkdfeikpsqlllwyyhnkndeskske 120
                                                                    ++  ++ d+ +  k e+ +++ kd e++ps    +y ++   +  +k 
  NODE_10634_length_2048_cov_235.968608_g6683_i0.p1  80 ----------KHVFPEKKTDCDEDTKLENdKSFVKDIEPRPSIT--FYPDDVKTKLFTKD 127
                                                        ..........3478899999999999999889999999999877..44333222222221 PP

                                     burpitideAlign 121 es...............sfvkdfevkPssllvwyrgnkngqsedkss............. 152
                                                                          fvkd+e++Ps    +y++ +  +   k               
  NODE_10634_length_2048_cov_235.968608_g6683_i0.p1 128 IEprtsvtfypddvktkLFVKDIEPRPSVT--FYPDDVKTKLFTKDIkpqpsvtfypedv 185
                                                        112453444444444444446666666543..3333211111111111122233334444 PP

                                     burpitideAlign 153 sekkfvkdfepkPsqlllwyrgnk..dgqsvdes.......................... 184
                                                        + k f+kdfep+Ps  +     +     ++ ++                           
  NODE_10634_length_2048_cov_235.968608_g6683_i0.p1 186 KTKFFTKDFEPRPSVTFYPDGVKTklFIKDIEPRpsvtfypddvktklfikdieprpsit 245
                                                        444444444444443333222221221111111123344444444222222222222222 PP

                                     burpitideAlign 185 .......gksfvkdfepkPssvlvwyr 204
                                                               +k fvkd ep+Ps  l +y+
  NODE_10634_length_2048_cov_235.968608_g6683_i0.p1 246 fypndvkTKLFVKDIEPRPS--LTFYP 270
                                                        22222222222222222222..22222 PP

>> NODE_45461_length_603_cov_6.543396_g32357_i0.p1  type:complete len:149 gc:universal NODE_45461_length_603_cov_6.54339
   #    score  bias  c-Evalue  i-Evalue hmmfrom  hmm to    alifrom  ali to    envfrom  env to     acc
 ---   ------ ----- --------- --------- ------- -------    ------- -------    ------- -------    ----
   1 !   75.9   1.7   3.1e-24   5.6e-20       4     166 ..       1     142 [.       1     146 [. 0.74

  Alignments for each domain:
  == domain 1  score: 75.9 bits;  conditional E-value: 3.1e-24
                                   burpitideAlign   4 mkSffallAllsllLlastieARkePgeywksvv..knqptpeaiealldskkktknesvvk 63 
                                                      m+S +al+Al+sl+L++ +ieARk+Pgeyw+ v+   n+ + eaie l           v  
  NODE_45461_length_603_cov_6.543396_g32357_i0.p1   1 MASPLALIALFSLALFSGIIEARKDPGEYWQGVAaaRNEALGEAIEHL---------AHV-- 51 
                                                      99*****************************99877999999999999.........444.. PP

                                   burpitideAlign  64 Dlevkpssfllvy..qgnkdgqskdkeek.adlkkdfeikpsqlllwyyhnkndeskskees 122
                                                      D++v  +  +     +++kd  s+  +++  ++  dfe++ps      y++ + ++k   ++
  NODE_45461_length_603_cov_6.543396_g32357_i0.p1  52 DFSVPNTKKITSDchTSKKD--SVAAKSNkNSFVTDFEPRPSAT---AYGDDDTKQKV--DK 106
                                                      66665555444321134444..33333332389*********99...77766666655..57 PP

                                   burpitideAlign 123 sfvkdfevkPssllvwyrgnkngqsedksssekkfvkdfepkPs 166
                                                      sf+kdfe++P+     y +     +  k   ekkf+kdfep+P+
  NODE_45461_length_603_cov_6.543396_g32357_i0.p1 107 SFMKDFEPRPNV--SVYDND----TGLK--GEKKFDKDFEPRPN 142
                                                      99******9974..445444....3334..35789********8 PP

>> NODE_19521_length_1475_cov_25.174750_g12257_i0.p1  type:complete len:412 gc:universal NODE_19521_length_1475_cov_25.1
   #    score  bias  c-Evalue  i-Evalue hmmfrom  hmm to    alifrom  ali to    envfrom  env to     acc
 ---   ------ ----- --------- --------- ------- -------    ------- -------    ------- -------    ----
   1 !   43.4  12.1   2.4e-14   4.4e-10      10     228 ..       6     216 ..       1     409 [. 0.56

  Alignments for each domain:
  == domain 1  score: 43.4 bits;  conditional E-value: 2.4e-14
                                     burpitideAlign  10 llA.llsllLlastieARkePgeywksvvknqptpeaiealldskkktknesvvkDlevk 68 
                                                        + + ++sllL++stie+R ePge+wk+vv+++ +p+ai+++l+ + +             
  NODE_19521_length_1475_cov_25.174750_g12257_i0.p1   6 FGSiFFSLLLFVSTIESRHEPGENWKKVVIDEALPKAIKDRLVQSDS------------- 52 
                                                        4458*************************************933332............. PP

                                     burpitideAlign  69 pssfllvyqgnkdgqskdkeek.adlkkdfeikpsqlllwyyhnkndeskskees..... 122
                                                           ++++  ++ d  +  k e+ +++ k+ e++ps    +y ++   +  +k        
  NODE_19521_length_1475_cov_25.174750_g12257_i0.p1  53 --KHVFW-EKKTDYDEDTKLENeKHFVKNIEPRPSVT--FYPEDVKTKLFTKDIEprpsv 107
                                                        ..33444.444444666667776699******99987..343322222211111123333 PP

                                     burpitideAlign 123 ..........sfvkdfevkPssllvwyrgnkngqsedksssekkfvkdfepkPsqlllwy 172
                                                                   fvkd+e++Ps    +y++      +    + k f kd+ep+Ps  +   
  NODE_19521_length_1475_cov_25.174750_g12257_i0.p1 108 kfypddvktkLFVKDIEPRPSV--TFYPDD-----V----KTKFFAKDIEPRPSVTFYPE 156
                                                        3333333333333555554442..233332.....1....22334455555554333222 PP

                                     burpitideAlign 173 rgnk..dgqsvdes...........gksfvkdfepkPssvlvwyrgnkngqsedksske. 218
                                                          +     ++ ++            +k f+kd e++Ps                    + 
  NODE_19521_length_1475_cov_25.174750_g12257_i0.p1 157 DVKTkfFVEDIEPRpslkfypddvkTKLFTKDIELRPS--------------------Vt 196
                                                        22211211111111333344443333333333333333....................03 PP

                                     burpitideAlign 219 ..........fvkdfsvdPs 228
                                                                  f+kd +++Ps
  NODE_19521_length_1475_cov_25.174750_g12257_i0.p1 197 fypddvktnlFIKDIEPRPS 216
                                                        33333333334444444442 PP

>> NODE_18953_length_1504_cov_791.181691_g11898_i0.p1  type:complete len:377 gc:universal NODE_18953_length_1504_cov_791
   #    score  bias  c-Evalue  i-Evalue hmmfrom  hmm to    alifrom  ali to    envfrom  env to     acc
 ---   ------ ----- --------- --------- ------- -------    ------- -------    ------- -------    ----
   1 !   42.5   7.5   4.6e-14   8.4e-10       4     261 ..      17     282 ..      11     367 .. 0.56

  Alignments for each domain:
  == domain 1  score: 42.5 bits;  conditional E-value: 4.6e-14
                                      burpitideAlign   4 mkSffallAllsllLlastieARkePgeywksvvknqptpeaiealldskkkt...... 56 
                                                         mkS+   + +l ll ++stie+R ePge+wk v+k+  +peai+ +l+ + ++      
  NODE_18953_length_1504_cov_791.181691_g11898_i0.p1  17 MKSSTFGIIFLHLLWFVSTIESRYEPGENWKIVIKDDALPEAIKGRLVHSDSKpifpek 75 
                                                         997766666************************************99876443333321 PP

                                      burpitideAlign  57 .........knesvvkDlevkpssfllvyqgnkdg................qskdkeek 90 
                                                                  + + + kD+e++ps    +y++++                  ++ ++ + 
  NODE_18953_length_1504_cov_791.181691_g11898_i0.p1  76 kcnenmklgNDKVFTKDIEPRPSL--SFYPDEDVKtklfardikpqpsatfYPDETVKP 132
                                                         122222333345578999988875..777777775677777777766665533333322 PP

                                      burpitideAlign  91 adlkkdfeikpsqlllwyyhnkndeskskeessfvkdfevkPssllvwyrgnkngqsed 149
                                                         + + kd e++ps      y++ n+++k      f kd+e++Ps    +y+++    ++ 
  NODE_18953_length_1504_cov_791.181691_g11898_i0.p1 133 KLFSKDIEPRPSAT---SYPDDNVKTK-----IFAKDIEPRPSA--TFYPDE----DV- 176
                                                         36677777777777...6676666663.....356777777775..345554....11. PP

                                      burpitideAlign 150 ksssekkfvkdfepkPsqlllwyrgnk...dgqsvdes............gksfvkdfe 193
                                                            + k f kd+ep+Ps  +   +  k    +++ ++             +k f kd e
  NODE_18953_length_1504_cov_791.181691_g11898_i0.p1 177 ---KTKLFAKDIEPRPSATFYPDEDVKtklFAKDIEPRpsatfypdedvkTKLFAKDIE 232
                                                         ...23446677777777665433333222211222222333333333333444444444 PP

                                      burpitideAlign 194 pkPssvlvwyrgnkngqsedksskefvkdfsvdPssllliykgnkvdpseneetekesv 252
                                                         p+Ps    +y+    ++      k f kd +++Ps  + + ++ k           + +
  NODE_18953_length_1504_cov_791.181691_g11898_i0.p1 233 PRPSAT--FYPDDSVKT------KLFAKDIEPRPSATFYLDENVK----------AKLF 273
                                                         444432..233321122......2355555555555555554444..........3333 PP

                                      burpitideAlign 253 vngqsvdPs 261
                                                         +++ +++Ps
  NODE_18953_length_1504_cov_791.181691_g11898_i0.p1 274 AKDIKPRPS 282
                                                         333333333 PP

>> NODE_20258_length_1436_cov_292.742480_g12702_i0.p1  type:complete len:338 gc:universal NODE_20258_length_1436_cov_292
   #    score  bias  c-Evalue  i-Evalue hmmfrom  hmm to    alifrom  ali to    envfrom  env to     acc
 ---   ------ ----- --------- --------- ------- -------    ------- -------    ------- -------    ----
   1 !   41.8  10.3   7.5e-14   1.4e-09       4     261 ..      17     282 ..      11     332 .. 0.52

  Alignments for each domain:
  == domain 1  score: 41.8 bits;  conditional E-value: 7.5e-14
                                      burpitideAlign   4 mkSffallAllsllLlastieARkePgeywksvvknqptpeaiealldskkktknesvv 62 
                                                         mkS+   + +l ll ++stie+R ePge+wk v+k+  +peai+ +l+ +         
  NODE_20258_length_1436_cov_292.742480_g12702_i0.p1  17 MKSSTFGIIFLHLLWFVSTIESRYEPGENWKIVIKDDALPEAIKGRLVHS--------- 66 
                                                         997766666*************************************9443......... PP

                                      burpitideAlign  63 kDlevkpssfllvyqgnkdgqskdkeek.adlkkdfeikpsqlllwyyhnkndeskske 120
                                                                 s +++  ++ d  ++ k e+ + + kd e++ps      y++ n+++k   
  NODE_20258_length_1436_cov_292.742480_g12702_i0.p1  67 -------DSKPIFPEKKCD--ENMKLENdKVFTKDIEPRPSAT---FYPDDNVKTK--- 110
                                                         .......334555555544..4444444446777777777766...3444444442... PP

                                      burpitideAlign 121 essfvkdfevkPssllvwyrgnkngqsedksssekkfvkdfepkPsqlllwyrgnk... 176
                                                            f kd+e++Ps    +y++     +    ++ k f kd+ p+Ps  +   ++ k   
  NODE_20258_length_1436_cov_292.742480_g12702_i0.p1 111 --LFAKDIEPRPSAT--FYPDD----D----VKTKLFAKDIKPQPSATFYPDENVKtkl 157
                                                         ..2456666666543..34333....1....1223455555555555555444444322 PP

                                      burpitideAlign 177 ...dgqsvdes..............gksfvkdfepkPssvlvwyrgnkngqsedksske 218
                                                            d+     +              +k f kd ep+Ps    +y+    +++   ++ +
  NODE_20258_length_1436_cov_292.742480_g12702_i0.p1 158 ffkDT-----EprpsatfypddnvkTKLFAKDIEPRPSAT--FYPDEDVKTKL-FAKDI 208
                                                         22111.....122223444444444444444444444432..23332112211.11111 PP

                                      burpitideAlign 219 ..................fvkdfsvdPssllliykgnkvdpse................ 243
                                                                           f kd +++Ps  +   ++ k    +                
  NODE_20258_length_1436_cov_292.742480_g12702_i0.p1 209 eprpsatfypddsvktklFAKDIEPRPSATFYPDENVK--T-Klfakdikprpsttfyp 264
                                                         12222222222222222255555555543333333333..1.12334444444555555 PP

                                      burpitideAlign 244 neetekesvvngqsvdPs 261
                                                         +++ +++ ++++ +++Ps
  NODE_20258_length_1436_cov_292.742480_g12702_i0.p1 265 DDDVKTKLFAKDIEPRPS 282
                                                         444444444445444444 PP

>> NODE_21657_length_1366_cov_834.726218_g11898_i1.p1  type:complete len:331 gc:universal NODE_21657_length_1366_cov_834
   #    score  bias  c-Evalue  i-Evalue hmmfrom  hmm to    alifrom  ali to    envfrom  env to     acc
 ---   ------ ----- --------- --------- ------- -------    ------- -------    ------- -------    ----
   1 !   42.7   5.3   4.1e-14   7.4e-10       4     261 ..      17     282 ..      13     322 .. 0.51

  Alignments for each domain:
  == domain 1  score: 42.7 bits;  conditional E-value: 4.1e-14
                                      burpitideAlign   4 mkSffallAllsllLlastieARkePgeywksvvknqptpeaiealldskkkt...... 56 
                                                         mkS+   + +l ll ++stie+R ePge+wk v+k+  +peai+ +l+ + ++      
  NODE_21657_length_1366_cov_834.726218_g11898_i1.p1  17 MKSSTFGIIFLHLLWFVSTIESRYEPGENWKIVIKDDALPEAIKGRLVHSDSKpifpek 75 
                                                         997766666*************************************9765443222221 PP

                                      burpitideAlign  57 .........knesvvkDlevkpssfllvyqgnkdg................qskdkeek 90 
                                                                  + + + kD+e++ps    +y++++                  ++ ++ + 
  NODE_21657_length_1366_cov_834.726218_g11898_i1.p1  76 kcnenmklgNDKVFTKDIEPRPSL--SFYPDEDVKtklfardikpqpsatfYPDETVKP 132
                                                         112122233334567888877764..666666664566666665555554433332222 PP

                                      burpitideAlign  91 adlkkdfeikpsqlllwyyhnkndeskskeessfvkdfevkPssllvwyrgnkngqsed 149
                                                         + + kd e++ps      y++ n+++k      f kd+e++Ps    +y+++    ++ 
  NODE_21657_length_1366_cov_834.726218_g11898_i1.p1 133 KLFSKDIEPRPSAT---SYPDDNVKTKI-----FAKDIEPRPSAT--FYPDE----DV- 176
                                                         25566666666665...55555555532.....445666655543..34433....11. PP

                                      burpitideAlign 150 ksssekkfvkdfepkPsqlllwyrgnkdgqsvdesgksfvkdfepkPssvlvwyrgnkn 208
                                                            + k f kd+ep+Ps  +    +         ++k f kd ep+Ps  +   ++   
  NODE_21657_length_1366_cov_834.726218_g11898_i1.p1 177 ---KTKLFAKDIEPRPSATFYPDDSV--------KTKLFAKDIEPRPSATFYLDENV-K 223
                                                         ...22334555555555443222111........25556666666665555444443.1 PP

                                      burpitideAlign 209 gqsedksskefvkdfsvdPssllliykgnkvdpse...............neetekesv 252
                                                         +       k f kd +++Ps    +y   +v+ +                +++ +++ +
  NODE_21657_length_1366_cov_834.726218_g11898_i1.p1 224 A-------KLFAKDIKPRPSAT--FYPDDDVKTKLfakdieprssatfypDGDVKTKLF 273
                                                         1.......23444433333322..22222211111333333444444444333333333 PP

                                      burpitideAlign 253 vngqsvdPs 261
                                                         +++ +++Ps
  NODE_21657_length_1366_cov_834.726218_g11898_i1.p1 274 AKDIEPRPS 282
                                                         333333333 PP

>> NODE_35592_length_834_cov_18.461235_g23420_i0.p1  type:complete len:134 gc:universal NODE_35592_length_834_cov_18.461
   #    score  bias  c-Evalue  i-Evalue hmmfrom  hmm to    alifrom  ali to    envfrom  env to     acc
 ---   ------ ----- --------- --------- ------- -------    ------- -------    ------- -------    ----
   1 !   46.0   2.2     4e-15   7.3e-11       8     133 ..       5     127 ..       1     132 [. 0.77

  Alignments for each domain:
  == domain 1  score: 46.0 bits;  conditional E-value: 4e-15
                                    burpitideAlign   8 fallA.llsllLlastieARkePgeywksvvknqpt.peaiealldskkktknesvvkDle 66 
                                                        a++  l++llL+astie+R eP++y  sv+k +p+ +e ++++l                
  NODE_35592_length_834_cov_18.461235_g23420_i0.p1   5 TAFIIiLFTLLLFASTIESRHEPEDYRSSVMKGEPLpNEETKNML---------------I 50 
                                                       5555569*****************************889999997...............2 PP

                                    burpitideAlign  67 vkpssfllvyqgnkdgqskdkeek.adlkkdfeikpsqlllwyyhnkndeskskees.... 122
                                                          +s++lv  +nkd+ ++ k e+ +++ +d e++p+    + y+n ++esk++ ++    
  NODE_35592_length_834_cov_18.461235_g23420_i0.p1  51 HSANSMPLVLEKNKDCHETLKPEEeKPFLNDVEPRPNLT--F-YPN-DVESKESFSKdtyw 107
                                                       345688**********8877777767**********976..4.443.55555554554567 PP

                                    burpitideAlign 123 .........sfvkdfevkPs 133
                                                                +f ++fe++P+
  NODE_35592_length_834_cov_18.461235_g23420_i0.p1 108 gkvdeqkekPFAENFEPRPN 127
                                                       77777777777777777776 PP

>> NODE_64693_length_395_cov_85.645963_g51490_i0.p1  type:5prime_partial len:93 gc:universal NODE_64693_length_395_cov_8
   #    score  bias  c-Evalue  i-Evalue hmmfrom  hmm to    alifrom  ali to    envfrom  env to     acc
 ---   ------ ----- --------- --------- ------- -------    ------- -------    ------- -------    ----
   1 !   47.9   0.0     1e-15   1.8e-11       8      76 ..      14      86 ..       7      91 .. 0.80

  Alignments for each domain:
  == domain 1  score: 47.9 bits;  conditional E-value: 1e-15
                                    burpitideAlign  8 fallAllsllLlastieARkePgeywksvvknqptpeaiealldskkkt....knesvvkDle 66
                                                      +a++ llsllL++ +  +Rke geywk ++knqp+p+ i++ll  ++      +++++ k+++
  NODE_64693_length_395_cov_85.645963_g51490_i0.p1 14 VAFFLLLSLLLFGDVSYGRKEQGEYWKRIMKNQPIPDLIKDLLFENSHPstsnQKDRFMKNFD 76
                                                      4455599***********************************96554322345889******* PP

                                    burpitideAlign 67 vkpssfllvy 76
                                                      ++p+ +++  
  NODE_64693_length_395_cov_85.645963_g51490_i0.p1 77 PHPNAIIYHA 86
                                                      ****966654 PP

>> NODE_23530_length_1281_cov_7.098510_g14725_i0.p1  type:complete len:347 gc:universal NODE_23530_length_1281_cov_7.098
   #    score  bias  c-Evalue  i-Evalue hmmfrom  hmm to    alifrom  ali to    envfrom  env to     acc
 ---   ------ ----- --------- --------- ------- -------    ------- -------    ------- -------    ----
   1 !   21.4   0.0   1.2e-07    0.0022       1      51 [.       1      49 [.       1      62 [. 0.78

  Alignments for each domain:
  == domain 1  score: 21.4 bits;  conditional E-value: 1.2e-07
                                    burpitideAlign  1 melmkSffallAllsllLlastieARkePgeywksvvknqptpeaiealld 51
                                                      me+ + f +++ +ls + ++  ++A  +P+eywksv +n+p+p++i +ll 
  NODE_23530_length_1281_cov_7.098510_g14725_i0.p1  1 MEFIR-FSSIFLFLS-VAIVAGAHAALSPEEYWKSVLPNTPIPKSINDLLT 49
                                                      66677.555555666.55566789999*********************984 PP

>> NODE_27363_length_1121_cov_4.062977_g17271_i0.p1  type:complete len:317 gc:universal NODE_27363_length_1121_cov_4.062
   #    score  bias  c-Evalue  i-Evalue hmmfrom  hmm to    alifrom  ali to    envfrom  env to     acc
 ---   ------ ----- --------- --------- ------- -------    ------- -------    ------- -------    ----
   1 ?   15.0   0.0   1.1e-05      0.19      16      57 ..      10      52 ..       1      63 [. 0.71
   2 ?    0.5   0.6      0.28   5.2e+03     246     262 ..     143     159 ..      82     235 .. 0.64

  Alignments for each domain:
  == domain 1  score: 15.0 bits;  conditional E-value: 1.1e-05
                                    burpitideAlign 16 llLlastieARkeP.geywksvvknqptpeaiealldskkktk 57
                                                      l+ l+ +++A+ ++  +ywks+ +n+p+p+a+ +ll ++  ++
  NODE_27363_length_1121_cov_4.062977_g17271_i0.p1 10 LTALSLAVAASHADlHTYWKSKLPNTPMPKAVNDLLHNELLQD 52
                                                      3344446677777779********************8876554 PP

  == domain 2  score: 0.5 bits;  conditional E-value: 0.28
                                    burpitideAlign 246 etekesvvngqsvdPss 262
                                                       ++++ ++ +++sv+P+s
  NODE_27363_length_1121_cov_4.062977_g17271_i0.p1 143 SKNIPEILKKFSVKPQS 159
                                                       33333444444444443 PP

>> NODE_81604_length_322_cov_2.008032_g68401_i0.p1  type:internal len:108 gc:universal NODE_81604_length_322_cov_2.00803
   #    score  bias  c-Evalue  i-Evalue hmmfrom  hmm to    alifrom  ali to    envfrom  env to     acc
 ---   ------ ----- --------- --------- ------- -------    ------- -------    ------- -------    ----
   1 ?   11.8   0.0   0.00011       1.9       8      37 ..      27      56 ..      23      89 .. 0.90

  Alignments for each domain:
  == domain 1  score: 11.8 bits;  conditional E-value: 0.00011
                                   burpitideAlign  8 fallAllsllLlastieARkePgeywksvv 37
                                                     + ++A++s+lL++s + A  +P+e  ++v+
  NODE_81604_length_322_cov_2.008032_g68401_i0.p1 27 ILFVAVFSVLLFTSPVRAEEDPKEAYGTVI 56
                                                     6799********************999986 PP

>> NODE_129491_length_251_cov_0.865169_g116288_i0.p1  type:internal len:84 gc:universal NODE_129491_length_251_cov_0.865
   #    score  bias  c-Evalue  i-Evalue hmmfrom  hmm to    alifrom  ali to    envfrom  env to     acc
 ---   ------ ----- --------- --------- ------- -------    ------- -------    ------- -------    ----
   1 ?   11.1   2.8   0.00017       3.1       3      27 ..      45      69 ..      14      70 .. 0.88

  Alignments for each domain:
  == domain 1  score: 11.1 bits;  conditional E-value: 0.00017
                                     burpitideAlign  3 lmkSffallAllsllLlastieARk 27
                                                       +m Sff l +lls+l++++ i++Rk
  NODE_129491_length_251_cov_0.865169_g116288_i0.p1 45 IMESFFLLSSLLSILIFSNSIQSRK 69
                                                       4***********************9 PP


Internal pipeline statistics summary:
-------------------------------------
Query model(s):                            1  (312 nodes)
Target sequences:                     217901  (32408788 residues searched)
Passed MSV filter:                     10309  (0.0473105); expected 4358.0 (0.02)
Passed bias filter:                     4660  (0.0213859); expected 4358.0 (0.02)
Passed Vit filter:                       496  (0.00227626); expected 217.9 (0.001)
Passed Fwd filter:                        12  (5.50709e-05); expected 2.2 (1e-05)
Initial search space (Z):             217901  [actual number of targets]
Domain search space  (domZ):              12  [number of targets reported over threshold]
# CPU time: 0.74u 0.10s 00:00:00.84 Elapsed: 00:00:03.64
# Mc/sec: 2777.28
//
[ok]
