# Supplementary material for: Mining raw plant transcriptomic data for new cyclopeptide alkaloids
Source: Beilstein J Org Chem. 2024 Jul 11;20:1548–59. doi: 10.3762/bjoc.20.138 (PMC11250218; doi:10.3762/bjoc.20.138)
Supplement: File 4 — The split burpitide precursor peptide HMM and output from all 700 transcriptomes as a compressed archive. [file Beilstein_J_Org_Chem-20-1548-s004.zip › final/SRR11912453.pep.hmm]

# hmmsearch :: search profile(s) against a sequence database
# HMMER 3.3 (Nov 2019); http://hmmer.org/
# Copyright (C) 2019 Howard Hughes Medical Institute.
# Freely distributed under the BSD open source license.
# - - - - - - - - - - - - - - - - - - - - - - - - - - - - - - - - - - - -
# query HMM file:                  ../hmms/burpitide.hmm
# target sequence database:        SRR11912453.pep
# - - - - - - - - - - - - - - - - - - - - - - - - - - - - - - - - - - - -

Query:       burpitideAlign  [M=312]
Scores for complete sequences (score includes all domains):
   --- full sequence ---   --- best 1 domain ---    -#dom-
    E-value  score  bias    E-value  score  bias    exp  N  Sequence                                           Description
    ------- ------ -----    ------- ------ -----   ---- --  --------                                           -----------
    1.3e-21   80.6  15.0    3.8e-20   75.8  14.7    2.4  1  NODE_29469_length_1039_cov_50.204969_g18597_i0.p1   type:5prime_partial len:296 gc:u
    1.7e-13   53.9   0.1    1.1e-12   51.2   0.1    1.8  1  NODE_83008_length_332_cov_3.351351_g69028_i0.p1     type:complete len:93 gc:universa
    6.9e-13   51.9   2.3    1.1e-12   51.2   2.3    1.2  1  NODE_30322_length_1011_cov_6.053305_g19223_i0.p1    type:5prime_partial len:279 gc:u
    1.3e-12   51.1   0.0      2e-12   50.4   0.0    1.3  1  NODE_45591_length_627_cov_16.068592_g31918_i0.p1    type:complete len:90 gc:universa
    7.6e-07   32.1   0.6    0.00019   24.2   0.6    2.1  1  NODE_81815_length_336_cov_3.083650_g67835_i0.p1     type:internal len:112 gc:univers
    3.4e-06   30.0   0.1      0.023   17.4   0.1    2.1  2  NODE_77784_length_351_cov_5.410072_g63804_i0.p1     type:3prime_partial len:80 gc:un
    4.3e-05   26.3   0.5    4.4e-05   26.3   0.5    1.0  1  NODE_68975_length_393_cov_1.040625_g55000_i0.p1     type:5prime_partial len:99 gc:un
     0.0058   19.3   0.2      0.017   17.8   0.2    1.8  1  NODE_19573_length_1448_cov_389.739636_g5860_i1.p1   type:complete len:306 gc:univers
     0.0083   18.8   0.2       0.63   12.7   0.0    2.0  2  NODE_30322_length_1011_cov_6.053305_g19223_i0.p2    type:5prime_partial len:94 gc:un
  ------ inclusion threshold ------
      0.014   18.1   0.0      0.015   18.0   0.0    1.1  1  NODE_92601_length_303_cov_1.000000_g78620_i0.p1     type:internal len:101 gc:univers
      0.016   17.9   0.3      0.055   16.1   0.1    1.8  2  NODE_24527_length_1227_cov_13.879549_g15319_i0.p1   type:5prime_partial len:380 gc:u
        0.1   15.2   0.0       0.13   14.9   0.0    1.1  1  NODE_7380_length_2347_cov_113.015831_g4627_i0.p2    type:complete len:112 gc:univers
        0.1   15.2   0.0       0.13   14.9   0.0    1.1  1  NODE_8222_length_2242_cov_121.143845_g4627_i1.p2    type:complete len:112 gc:univers
       0.18   14.5   0.3       0.66   12.6   0.0    1.8  2  NODE_18865_length_1484_cov_318.239546_g11708_i0.p1  type:complete len:337 gc:univers
       0.36   13.4   0.0        0.6   12.7   0.0    1.4  1  NODE_22310_length_1319_cov_539.053772_g4559_i1.p1   type:5prime_partial len:326 gc:u
        0.5   13.0   0.0       0.63   12.6   0.0    1.1  1  NODE_7280_length_2359_cov_270.326334_g4559_i0.p2    type:5prime_partial len:98 gc:un
        3.9   10.0   1.4        4.5    9.8   1.4    1.1  1  NODE_90861_length_307_cov_2.735043_g76880_i0.p1     type:internal len:102 gc:univers


Domain annotation for each sequence (and alignments):
>> NODE_29469_length_1039_cov_50.204969_g18597_i0.p1  type:5prime_partial len:296 gc:universal NODE_29469_length_1039_co
   #    score  bias  c-Evalue  i-Evalue hmmfrom  hmm to    alifrom  ali to    envfrom  env to     acc
 ---   ------ ----- --------- --------- ------- -------    ------- -------    ------- -------    ----
   1 !   75.8  14.7   4.9e-24   3.8e-20       4     287 ..      12     286 ..       9     292 .. 0.75

  Alignments for each domain:
  == domain 1  score: 75.8 bits;  conditional E-value: 4.9e-24
                                     burpitideAlign   4 mkSffallA.llsllLlastieARkeP..geywksvvknqptpeaiealldskkktknes 60 
                                                        m S  a++A +++l+L+a+ i +R +P  ge   sv                       s
  NODE_29469_length_1039_cov_50.204969_g18597_i0.p1  12 MESARAFFAlFSVLVLFANYIDGRPDPpiGEPTASVG--------------------DMS 51 
                                                        778889999888899************8777777755....................579 PP

                                     burpitideAlign  61 vvkDlevkpssfllvyqgnkdgqskdkeekadlkkdfeikpsqlllwyyhnkndeskske 120
                                                         vkD+e kp+ f++ ++++  g      +  ++ kdfe kp+ ++  + + k    + ++
  NODE_29469_length_1039_cov_50.204969_g18597_i0.p1  52 LVKDFEAKPNFFFYKSPSKTIGGHIASVGDMSFVKDFETKPNFFF-YKSPSKTIGEEHTA 110
                                                        9********************977776666799*********994.44444444444555 PP

                                     burpitideAlign 121 es...sfvkdfevkPssllvwyrgnkngqsedksssekkfvkdfepkPsqlllwyrgnk. 176
                                                        ++   sfvkdfe kP++++   + ++ g++ + s+ + +fvkdfe kP+ ++     +  
  NODE_29469_length_1039_cov_50.204969_g18597_i0.p1 111 SVgdmSFVKDFEAKPNFFFYKSPSKTIGEEHSASVGDMSFVKDFEAKPNFFFYQNDAKIi 170
                                                        557********************************99***********966544444437 PP

                                     burpitideAlign 177 dgqsvdesgksf.....vkdfepkPssvlvwyrgnkngqsedksske.....fvkdfsvd 226
                                                        +++  + + k++     vkdfe kP++++     +  +++  +  k+     f k f+ +
  NODE_29469_length_1039_cov_50.204969_g18597_i0.p1 171 EEDTASAAVKPMgdmfiVKDFERKPNFFFYQNDAKITEENTVSVAKQtgdmtFGKHFEAK 230
                                                        66666667666688889********9876655555444443333333799********** PP

                                     burpitideAlign 227 Pssllliykgnk.vdpse....neetekesvvngqsvdPssqlllyrgnkkvesseyeiN 281
                                                        P  ++ +y++   + +++     +  +  s+v++++++P+  + +y+  ++++s+e   N
  NODE_29469_length_1039_cov_50.204969_g18597_i0.p1 231 P--NFFFYQNDAkITEENtastAKPMKDTSFVKDFEIKPN--FFFYKS-QAKSSEE---N 282
                                                        *..45555554424444456657777889999********..777777.4444444...4 PP

                                     burpitideAlign 282 qngekn 287
                                                           +  
  NODE_29469_length_1039_cov_50.204969_g18597_i0.p1 283 --MDDA 286
                                                        ..4444 PP

>> NODE_83008_length_332_cov_3.351351_g69028_i0.p1  type:complete len:93 gc:universal NODE_83008_length_332_cov_3.351351
   #    score  bias  c-Evalue  i-Evalue hmmfrom  hmm to    alifrom  ali to    envfrom  env to     acc
 ---   ------ ----- --------- --------- ------- -------    ------- -------    ------- -------    ----
   1 !   51.2   0.1   1.5e-16   1.1e-12       4     101 ..       1      87 [.       1      88 [. 0.73

  Alignments for each domain:
  == domain 1  score: 51.2 bits;  conditional E-value: 1.5e-16
                                   burpitideAlign   4 mkSffallAllsllLlastieARkePgeywksvvknqptpeaiealldskkktknesvvkDl 65 
                                                      mkS+ a++ l+sl+L+a +i AR +Pgeyw+  +k++ +p+a+++l+               
  NODE_83008_length_332_cov_3.351351_g69028_i0.p1   1 MKSSTAFFTLFSLVLFAHIIDARPDPGEYWQGLMKDELMPKALQNLV--------------- 47 
                                                      9*********************************************7............... PP

                                   burpitideAlign  66 evkpssfllvyqgnkdg......qskdkeek.a.dlkkdfeikp 101
                                                        k+s ++++++++ +           k ek +  + kdf+++p
  NODE_83008_length_332_cov_3.351351_g69028_i0.p1  48 -HKDSEAIYTSTEERNNdqldgdF---KHEKgKsFFVKDFKLRP 87 
                                                      .33444677777766653332221...11121135566666665 PP

>> NODE_30322_length_1011_cov_6.053305_g19223_i0.p1  type:5prime_partial len:279 gc:universal NODE_30322_length_1011_cov
   #    score  bias  c-Evalue  i-Evalue hmmfrom  hmm to    alifrom  ali to    envfrom  env to     acc
 ---   ------ ----- --------- --------- ------- -------    ------- -------    ------- -------    ----
   1 !   51.2   2.3   1.4e-16   1.1e-12      57     213 ..     101     274 ..      83     277 .. 0.55

  Alignments for each domain:
  == domain 1  score: 51.2 bits;  conditional E-value: 1.4e-16
                                    burpitideAlign  57 knesvvkDlevkpssfllvyqgnkdgqskdkeek.a.....dlkkdfeikpsqlllwyyhn 111
                                                          s +kD+e+kp+   l+yq++    +  +++  +     +l kdf++kp+ l  wy+++
  NODE_30322_length_1011_cov_6.053305_g19223_i0.p1 101 GDISLAKDFEPKPNI--LWYQNDAKRIEENTASVaKpmgdiSLAKDFKPKPNIL--WYQND 157
                                                       445667777766654..5555555543333333333466666777777777644..77776 PP

                                    burpitideAlign 112 kndeskskees.......sfvkdfevkPssllvwyrgnkngqsedkss...sekkfvkdfe 162
                                                            ++++++        f k fe kP++ll     +  +++  +++    +  fvk fe
  NODE_30322_length_1011_cov_6.053305_g19223_i0.p1 158 AKRIEENTASVakptrdmTFGKHFEAKPNFLLYQNDAKITEENTASAVkpmGDMTFVKYFE 218
                                                       6666666555556665555557777777766666666655555555556666667777777 PP

                                    burpitideAlign 163 pkPsqlllwyrgnk....dgqsvdes....gksfvkdfepkPssvlvwyrgnkngqsed 213
                                                        kP+ +ll + g k    ++ s   +    + sfvkdfe kP+++l   + +  ++++d
  NODE_30322_length_1011_cov_6.053305_g19223_i0.p1 219 AKPN-FLLYHNGVKiikeNTASA--TnpikDTSFVKDFEAKPNFLLYKSHAKPSEEKMD 274
                                                       7776.444444544443333332..1345566777777777776665555555555554 PP

>> NODE_45591_length_627_cov_16.068592_g31918_i0.p1  type:complete len:90 gc:universal NODE_45591_length_627_cov_16.0685
   #    score  bias  c-Evalue  i-Evalue hmmfrom  hmm to    alifrom  ali to    envfrom  env to     acc
 ---   ------ ----- --------- --------- ------- -------    ------- -------    ------- -------    ----
   1 !   50.4   0.0   2.5e-16     2e-12       4      77 ..       1      84 [.       1      88 [. 0.82

  Alignments for each domain:
  == domain 1  score: 50.4 bits;  conditional E-value: 2.5e-16
                                    burpitideAlign  4 mkSffallAllsllLlastieARkePgeywksvvknqptpeaiealldsk.....kkt..... 56
                                                      m+S +a + +ls+lL+as   ARk+Pgeywk +++ qp+p++i++l+d +      +t     
  NODE_45591_length_627_cov_16.068592_g31918_i0.p1  1 MRSPLAAFLVLSVLLFASLGSARKDPGEYWKRIMNAQPIPKSIKDLFDHQdpassHSTsseni 63
                                                      898888888**************************************9653322212222357 PP

                                    burpitideAlign 57 knesvvkDlevkpssfllvyq 77
                                                      k + ++ D++++p+  ++ ++
  NODE_45591_length_627_cov_16.068592_g31918_i0.p1 64 KMGHFIRDFDIRPNAVIYHSH 84
                                                      8899**********9877765 PP

>> NODE_81815_length_336_cov_3.083650_g67835_i0.p1  type:internal len:112 gc:universal NODE_81815_length_336_cov_3.08365
   #    score  bias  c-Evalue  i-Evalue hmmfrom  hmm to    alifrom  ali to    envfrom  env to     acc
 ---   ------ ----- --------- --------- ------- -------    ------- -------    ------- -------    ----
   1 !   24.2   0.6   2.5e-08   0.00019       4      81 ..      12      97 ..       9     110 .. 0.60

  Alignments for each domain:
  == domain 1  score: 24.2 bits;  conditional E-value: 2.5e-08
                                   burpitideAlign  4 mkSffallA.llsllLlastieARkePgeywks.vvknqpt.......peaiealldskkkt.k 57
                                                     m S  a++A +++l+L+a+ i +R +P +   +   + +p         ++i +   s +k   
  NODE_81815_length_336_cov_3.083650_g67835_i0.p1 12 MESARAFFAlFSVLVLFANYIDGRPDPADISLAkDFEPKPNflfykspSKTIGENAASVAKPmG 75
                                                     7777788887788889999999999997754330333333355666655555544444445446 PP

                                   burpitideAlign 58 nesvvkDlevkpssfllvyqgnkd 81
                                                       s+vkD+e kp+   l+yq++  
  NODE_81815_length_336_cov_3.083650_g67835_i0.p1 76 DISFVKDFEAKPNF--LFYQNDAK 97
                                                     67777777777776..55554443 PP

>> NODE_77784_length_351_cov_5.410072_g63804_i0.p1  type:3prime_partial len:80 gc:universal NODE_77784_length_351_cov_5.
   #    score  bias  c-Evalue  i-Evalue hmmfrom  hmm to    alifrom  ali to    envfrom  env to     acc
 ---   ------ ----- --------- --------- ------- -------    ------- -------    ------- -------    ----
   1 !   11.5   0.0   0.00017       1.4       4      31 ..       1      29 [.       1      31 [. 0.82
   2 !   17.4   0.1   2.9e-06     0.023     124     166 ..      32      77 ..      28      79 .] 0.40

  Alignments for each domain:
  == domain 1  score: 11.5 bits;  conditional E-value: 0.00017
                                   burpitideAlign  4 mkSffallA.llsllLlastieARkePge 31
                                                     m S  a++A +++l+L+++ i +R +P++
  NODE_77784_length_351_cov_5.410072_g63804_i0.p1  1 MESPRAFFAlFSVLVLFTNYIDGRPDPTD 29
                                                     555568888777888************97 PP

  == domain 2  score: 17.4 bits;  conditional E-value: 2.9e-06
                                   burpitideAlign 124 fvkdfevkPssllvwyrgnkngqsedkss...sekkfvkdfepkPs 166
                                                      + kdfe+kP++ll   + ++ g++  +      + +fvkdfe kP+
  NODE_77784_length_351_cov_5.410072_g63804_i0.p1  32 LAKDFEPKPNFLLYKSPSKTIGENTASVAkpmGDISFVKDFEAKPN 77 
                                                      3344444444444444444433333332233334444444444443 PP

>> NODE_68975_length_393_cov_1.040625_g55000_i0.p1  type:5prime_partial len:99 gc:universal NODE_68975_length_393_cov_1.
   #    score  bias  c-Evalue  i-Evalue hmmfrom  hmm to    alifrom  ali to    envfrom  env to     acc
 ---   ------ ----- --------- --------- ------- -------    ------- -------    ------- -------    ----
   1 !   26.3   0.5   5.6e-09   4.4e-05     123     205 ..      13      94 ..       1      98 [. 0.54

  Alignments for each domain:
  == domain 1  score: 26.3 bits;  conditional E-value: 5.6e-09
                                   burpitideAlign 123 sfvkdfevkPssllvwyrgnkngqsedkss....sekkfvkdfepkPsqlllwyrgnkdgqs 180
                                                       f k fe kP++l+ ++ ++k  ++   s+     +  f+k fe kP+  +l+y+++++++ 
  NODE_68975_length_393_cov_1.040625_g55000_i0.p1  13 TFEKHFEAKPNFLF-YQNDAKITEENTASVakptGDMTFGKHFEAKPN--FLFYQNTASADK 71 
                                                      45677777776543.222332333333333566556677777777776..566666654444 PP

                                   burpitideAlign 181 vdesgksfvkdfepkPssvlvwyrg 205
                                                       + ++ sfvkdfe kP+++ +++++
  NODE_68975_length_393_cov_1.040625_g55000_i0.p1  72 -SIKDMSFVKDFETKPNFL-FYKSH 94 
                                                      .556677777777777653.44444 PP

>> NODE_19573_length_1448_cov_389.739636_g5860_i1.p1  type:complete len:306 gc:universal NODE_19573_length_1448_cov_389.
   #    score  bias  c-Evalue  i-Evalue hmmfrom  hmm to    alifrom  ali to    envfrom  env to     acc
 ---   ------ ----- --------- --------- ------- -------    ------- -------    ------- -------    ----
   1 !   17.8   0.2   2.2e-06     0.017       8      71 ..       3      67 ..       1     153 [. 0.64

  Alignments for each domain:
  == domain 1  score: 17.8 bits;  conditional E-value: 2.2e-06
                                     burpitideAlign  8 fallA.llsllLlastieARkePgeywksvvknqptpeaiealldskkktknesvvkDlevk 68
                                                       f ll  + +l L+  + +A   P+ ywksv +n+p+p a+++ll     + ++  vk+ + k
  NODE_19573_length_1448_cov_389.739636_g5860_i1.p1  3 FHLLPvFTLLSLTLGASHAALTPEAYWKSVLPNTPMPNAVKDLLHPGRMEAKSTWVKEGKAK 64
                                                       5566633344466678899999*********************9887777777788877766 PP

                                     burpitideAlign 69 pss 71
                                                        + 
  NODE_19573_length_1448_cov_389.739636_g5860_i1.p1 65 KGD 67
                                                       655 PP

>> NODE_30322_length_1011_cov_6.053305_g19223_i0.p2  type:5prime_partial len:94 gc:universal NODE_30322_length_1011_cov_
   #    score  bias  c-Evalue  i-Evalue hmmfrom  hmm to    alifrom  ali to    envfrom  env to     acc
 ---   ------ ----- --------- --------- ------- -------    ------- -------    ------- -------    ----
   1 !   12.7   0.0     8e-05      0.63       4      31 ..       4      32 ..       2      34 .. 0.87
   2 ?    4.7   0.0     0.022   1.7e+02     158     172 ..      36      48 ..      32      54 .. 0.42

  Alignments for each domain:
  == domain 1  score: 12.7 bits;  conditional E-value: 8e-05
                                    burpitideAlign  4 mkSffallA.llsllLlastieARkePge 31
                                                      m S  a++A +++l+L+a+ i +R +P +
  NODE_30322_length_1011_cov_6.053305_g19223_i0.p2  4 MESARAFFAlFSVLVLFANYIDGRPDPAD 32
                                                      778889999888899************86 PP

  == domain 2  score: 4.7 bits;  conditional E-value: 0.022
                                    burpitideAlign 158 vkdfepkPsqlllwy 172
                                                        kdfepkP+  +lwy
  NODE_30322_length_1011_cov_6.053305_g19223_i0.p2  36 AKDFEPKPN--ILWY 48 
                                                       333333333..2222 PP

>> NODE_92601_length_303_cov_1.000000_g78620_i0.p1  type:internal len:101 gc:universal NODE_92601_length_303_cov_1.00000
   #    score  bias  c-Evalue  i-Evalue hmmfrom  hmm to    alifrom  ali to    envfrom  env to     acc
 ---   ------ ----- --------- --------- ------- -------    ------- -------    ------- -------    ----
   1 ?   18.0   0.0   1.9e-06     0.015      12      67 ..       7      60 ..       2      91 .. 0.76

  Alignments for each domain:
  == domain 1  score: 18.0 bits;  conditional E-value: 1.9e-06
                                   burpitideAlign 12 AllsllLlastieARkePgeywksvvknqptpeaiealldskkktknesvvkDlev 67
                                                      lls  L+  + +A   P+ yw+sv +n+p+p a+++ll       ++  vk+ + 
  NODE_92601_length_303_cov_1.000000_g78620_i0.p1  7 TLLS--LTLGASHAALTPEAYWTSVLPNTPMPNAVKELLHPGRTAAKSTWVKEGKA 60
                                                     3344..555567888899********************976666666666666555 PP

>> NODE_24527_length_1227_cov_13.879549_g15319_i0.p1  type:5prime_partial len:380 gc:universal NODE_24527_length_1227_co
   #    score  bias  c-Evalue  i-Evalue hmmfrom  hmm to    alifrom  ali to    envfrom  env to     acc
 ---   ------ ----- --------- --------- ------- -------    ------- -------    ------- -------    ----
   1 ?   16.1   0.1     7e-06     0.055       4      51 ..      42      89 ..      38     100 .. 0.78
   2 ?   -0.9   0.0         1   8.2e+03      89     104 ..     207     223 ..     144     256 .. 0.64

  Alignments for each domain:
  == domain 1  score: 16.1 bits;  conditional E-value: 7e-06
                                     burpitideAlign  4 mkSffallAllsllLlas..tieARkePgeywksvvknqptpeaiealld 51
                                                       m   f ll + +l+Lla     +A + P+ yw+s  +n+p+p+a+++ll 
  NODE_24527_length_1227_cov_13.879549_g15319_i0.p1 42 ME--FHLLPFITLILLAMvaSHAAVTTPEVYWNSMLPNTPMPKAVKELLH 89
                                                       55..778887777777762245899***********************85 PP

  == domain 2  score: -0.9 bits;  conditional E-value: 1
                                     burpitideAlign  89 ek.adlkkdfeikpsql 104
                                                        ek ++  + f+++p+++
  NODE_24527_length_1227_cov_13.879549_g15319_i0.p1 207 EKiPEILNRFSVEPNSV 223
                                                        22234444444444444 PP

>> NODE_7380_length_2347_cov_113.015831_g4627_i0.p2  type:complete len:112 gc:universal NODE_7380_length_2347_cov_113.01
   #    score  bias  c-Evalue  i-Evalue hmmfrom  hmm to    alifrom  ali to    envfrom  env to     acc
 ---   ------ ----- --------- --------- ------- -------    ------- -------    ------- -------    ----
   1 ?   14.9   0.0   1.7e-05      0.13      97     168 ..       3      70 ..       1      75 [. 0.88

  Alignments for each domain:
  == domain 1  score: 14.9 bits;  conditional E-value: 1.7e-05
                                    burpitideAlign  97 feikpsqlllwyyhnkndeskskeessfvkdfevkPssllvwyrgnkngqsedksssekkf 157
                                                       ++ ++ ++ l+++ +k ++++ k ++ f+kd++++  sll  +r+++n + + k     ++
  NODE_7380_length_2347_cov_113.015831_g4627_i0.p2   3 LKARRKSICLIQKMMKKKKNERKITKNFLKDLKMRCLSLLKARREKMNLKMSLKR--TVEN 61 
                                                       677899*****************************************99998884..4567 PP

                                    burpitideAlign 158 vkdfepkPsql 168
                                                       +k  e+++++l
  NODE_7380_length_2347_cov_113.015831_g4627_i0.p2  62 TK--EVQRNHL 70 
                                                       77..8888876 PP

>> NODE_8222_length_2242_cov_121.143845_g4627_i1.p2  type:complete len:112 gc:universal NODE_8222_length_2242_cov_121.14
   #    score  bias  c-Evalue  i-Evalue hmmfrom  hmm to    alifrom  ali to    envfrom  env to     acc
 ---   ------ ----- --------- --------- ------- -------    ------- -------    ------- -------    ----
   1 ?   14.9   0.0   1.7e-05      0.13      97     168 ..       3      70 ..       1      75 [. 0.88

  Alignments for each domain:
  == domain 1  score: 14.9 bits;  conditional E-value: 1.7e-05
                                    burpitideAlign  97 feikpsqlllwyyhnkndeskskeessfvkdfevkPssllvwyrgnkngqsedksssekkf 157
                                                       ++ ++ ++ l+++ +k ++++ k ++ f+kd++++  sll  +r+++n + + k     ++
  NODE_8222_length_2242_cov_121.143845_g4627_i1.p2   3 LKARRKSICLIQKMMKKKKNERKITKNFLKDLKMRCLSLLKARREKMNLKMSLKR--TVEN 61 
                                                       677899*****************************************99998884..4567 PP

                                    burpitideAlign 158 vkdfepkPsql 168
                                                       +k  e+++++l
  NODE_8222_length_2242_cov_121.143845_g4627_i1.p2  62 TK--EVQRNHL 70 
                                                       77..8888876 PP

>> NODE_18865_length_1484_cov_318.239546_g11708_i0.p1  type:complete len:337 gc:universal NODE_18865_length_1484_cov_318
   #    score  bias  c-Evalue  i-Evalue hmmfrom  hmm to    alifrom  ali to    envfrom  env to     acc
 ---   ------ ----- --------- --------- ------- -------    ------- -------    ------- -------    ----
   1 ?   12.6   0.0   8.4e-05      0.66      10      52 ..       8      48 ..       2      58 .. 0.78
   2 ?   -0.5   0.0      0.79   6.2e+03     189     216 ..     163     190 ..     104     253 .. 0.70

  Alignments for each domain:
  == domain 1  score: 12.6 bits;  conditional E-value: 8.4e-05
                                      burpitideAlign 10 llAllsllLlastieARkePgeywksvvknqptpeaieallds 52
                                                        l+ llsl+L+as ++     + yw+sv +n+p+p+a+++ll  
  NODE_18865_length_1484_cov_318.239546_g11708_i0.p1  8 LVTLLSLALVASHAALTS--EVYWNSVLPNTPMPKAVKDLLHP 48
                                                        566899999988665544..46******************954 PP

  == domain 2  score: -0.5 bits;  conditional E-value: 0.79
                                      burpitideAlign 189 vkdfepkPssvlvwyrgnkngqsedkss 216
                                                           d++p++   + + ++ ++++s++k  
  NODE_18865_length_1484_cov_318.239546_g11708_i0.p1 163 ESDKIPEILNRFSVSPNSVDAESMKKTI 190
                                                         4455555555555555555555555544 PP

>> NODE_22310_length_1319_cov_539.053772_g4559_i1.p1  type:5prime_partial len:326 gc:universal NODE_22310_length_1319_co
   #    score  bias  c-Evalue  i-Evalue hmmfrom  hmm to    alifrom  ali to    envfrom  env to     acc
 ---   ------ ----- --------- --------- ------- -------    ------- -------    ------- -------    ----
   1 ?   12.7   0.0   7.6e-05       0.6      16     135 ..      56     171 ..      40     204 .. 0.59

  Alignments for each domain:
  == domain 1  score: 12.7 bits;  conditional E-value: 7.6e-05
                                     burpitideAlign  16 llLlastieARkePgeywksvvknqptpeaiealldskkktknesvvkDlevkpssfllv 75 
                                                        l L   + ++   P  ywksv +n+p+p a+++ll     + ++  v++ +  p ++  +
  NODE_22310_length_1319_cov_539.053772_g4559_i1.p1  56 LSLELGVSHSALTPRAYWKSVLPNTPMPNAVKDLLRPGRMEAKNTWVEEGK-VPYQRNGF 114
                                                        334445777888899*******************96665555455555544.23332223 PP

                                     burpitideAlign  76 yqgnkdgqskdkeekadlkkdfeikpsqlllwyyhnkndeskskees.sfvkdfevkPss 134
                                                        y +++  q+  k    +l   +    s +  + +h  ++ + s+ +   +++ f+vkP+s
  NODE_22310_length_1319_cov_539.053772_g4559_i1.p1 115 YLEKDM-QKGTKM---NLRTRLITSTSRVSFLPRHVADSIPFSSDKMpAILNRFSVKPNS 170
                                                        322222.222222...23333333333333355555555554444443444666666666 PP

                                     burpitideAlign 135 l 135
                                                        +
  NODE_22310_length_1319_cov_539.053772_g4559_i1.p1 171 V 171
                                                        5 PP

>> NODE_7280_length_2359_cov_270.326334_g4559_i0.p2  type:5prime_partial len:98 gc:universal NODE_7280_length_2359_cov_2
   #    score  bias  c-Evalue  i-Evalue hmmfrom  hmm to    alifrom  ali to    envfrom  env to     acc
 ---   ------ ----- --------- --------- ------- -------    ------- -------    ------- -------    ----
   1 ?   12.6   0.0     8e-05      0.63      14      50 ..      54      90 ..      40      92 .. 0.75

  Alignments for each domain:
  == domain 1  score: 12.6 bits;  conditional E-value: 8e-05
                                    burpitideAlign 14 lsllLlastieARkePgeywksvvknqptpeaieall 50
                                                       +l L   + ++   P  ywksv +n+p+p a+++ll
  NODE_7280_length_2359_cov_270.326334_g4559_i0.p2 54 TLLSLELGVSHSALTPRAYWKSVLPNTPMPNAVKDLL 90
                                                      3333444577888899******************997 PP

>> NODE_90861_length_307_cov_2.735043_g76880_i0.p1  type:internal len:102 gc:universal NODE_90861_length_307_cov_2.73504
   #    score  bias  c-Evalue  i-Evalue hmmfrom  hmm to    alifrom  ali to    envfrom  env to     acc
 ---   ------ ----- --------- --------- ------- -------    ------- -------    ------- -------    ----
   1 ?    9.8   1.4   0.00057       4.5       4      31 ..      62      90 ..      42      94 .. 0.89

  Alignments for each domain:
  == domain 1  score: 9.8 bits;  conditional E-value: 0.00057
                                   burpitideAlign  4 mkSffallA.llsllLlastieARkePge 31
                                                      kSf++l++ ++ ++Ll+ t+ +R+  ++
  NODE_90861_length_307_cov_2.735043_g76880_i0.p1 62 RKSFVSLFSfFSNIFLLGTTTSGRRKSVD 90
                                                     59*******8888***********98766 PP


Internal pipeline statistics summary:
-------------------------------------
Query model(s):                            1  (312 nodes)
Target sequences:                     133726  (23210598 residues searched)
Passed MSV filter:                      4945  (0.0369786); expected 2674.5 (0.02)
Passed bias filter:                     2678  (0.020026); expected 2674.5 (0.02)
Passed Vit filter:                       274  (0.00204897); expected 133.7 (0.001)
Passed Fwd filter:                        17  (0.000127126); expected 1.3 (1e-05)
Initial search space (Z):             133726  [actual number of targets]
Domain search space  (domZ):              17  [number of targets reported over threshold]
# CPU time: 0.64u 0.11s 00:00:00.75 Elapsed: 00:00:02.58
# Mc/sec: 2806.33
//
[ok]
