# Supplementary material for: Mining raw plant transcriptomic data for new cyclopeptide alkaloids
Source: Beilstein J Org Chem. 2024 Jul 11;20:1548–59. doi: 10.3762/bjoc.20.138 (PMC11250218; doi:10.3762/bjoc.20.138)
Supplement: File 4 — The split burpitide precursor peptide HMM and output from all 700 transcriptomes as a compressed archive. [file Beilstein_J_Org_Chem-20-1548-s004.zip › final/SRR11922382.pep.hmm]

# hmmsearch :: search profile(s) against a sequence database
# HMMER 3.3 (Nov 2019); http://hmmer.org/
# Copyright (C) 2019 Howard Hughes Medical Institute.
# Freely distributed under the BSD open source license.
# - - - - - - - - - - - - - - - - - - - - - - - - - - - - - - - - - - - -
# query HMM file:                  ../hmms/burpitide.hmm
# target sequence database:        SRR11922382.pep
# - - - - - - - - - - - - - - - - - - - - - - - - - - - - - - - - - - - -

Query:       burpitideAlign  [M=312]
Scores for complete sequences (score includes all domains):
   --- full sequence ---   --- best 1 domain ---    -#dom-
    E-value  score  bias    E-value  score  bias    exp  N  Sequence                                           Description
    ------- ------ -----    ------- ------ -----   ---- --  --------                                           -----------
    5.8e-11   45.5   0.1    3.5e-10   42.9   0.1    1.8  1  NODE_41792_length_831_cov_277.339050_g29564_i0.p1   type:complete len:106 gc:univers
    1.3e-09   41.0   0.0    6.6e-09   38.8   0.0    1.8  1  NODE_45011_length_764_cov_141.988423_g28150_i1.p1   type:complete len:105 gc:univers
    0.00019   24.1   0.8     0.0003   23.4   0.8    1.4  1  NODE_75598_length_377_cov_3.368421_g61848_i0.p1     type:3prime_partial len:113 gc:u
     0.0038   19.8   6.4       0.03   16.9   0.5    2.3  2  NODE_27659_length_1226_cov_5.769297_g19020_i0.p1    type:complete len:356 gc:univers
     0.0043   19.7   2.1     0.0063   19.1   2.1    1.3  1  NODE_68003_length_436_cov_2.473829_g54254_i0.p1     type:5prime_partial len:92 gc:un
  ------ inclusion threshold ------
       0.61   12.6   0.1       0.74   12.3   0.1    1.1  1  NODE_39556_length_882_cov_44.897404_g5308_i1.p1     type:complete len:155 gc:univers
       0.72   12.3   0.0          1   11.8   0.0    1.2  1  NODE_30778_length_1123_cov_25.394286_g5695_i2.p1    type:complete len:256 gc:univers
       0.77   12.3   0.0        1.1   11.8   0.0    1.2  1  NODE_18815_length_1563_cov_18.350336_g5695_i1.p1    type:complete len:263 gc:univers
       0.86   12.1   0.0        1.2   11.6   0.0    1.2  1  NODE_34822_length_1004_cov_4.287863_g24100_i0.p1    type:3prime_partial len:303 gc:u
       0.98   11.9   0.0        1.9   10.9   0.0    1.4  1  NODE_20177_length_1506_cov_112.005583_g13968_i0.p1  type:5prime_partial len:445 gc:u


Domain annotation for each sequence (and alignments):
>> NODE_41792_length_831_cov_277.339050_g29564_i0.p1  type:complete len:106 gc:universal NODE_41792_length_831_cov_277.3
   #    score  bias  c-Evalue  i-Evalue hmmfrom  hmm to    alifrom  ali to    envfrom  env to     acc
 ---   ------ ----- --------- --------- ------- -------    ------- -------    ------- -------    ----
   1 !   42.9   0.1   2.8e-14   3.5e-10       4     119 ..       1      98 [.       1     105 [. 0.77

  Alignments for each domain:
  == domain 1  score: 42.9 bits;  conditional E-value: 2.8e-14
                                     burpitideAlign   4 mkSffallAllsllLlastieARkePgeywksvvknqptpeaiealldskkktknesvvk 63 
                                                        mkS +a+l l+s++L as++ +R++P+ ywk+v+k++ +p+a+ +ll           ++
  NODE_41792_length_831_cov_277.339050_g29564_i0.p1   1 MKSPIAILFLFSVILGASVVDGRRDPEKYWKTVMKDEAMPKALSDLL-----------LQ 49 
                                                        9*********************************************8...........55 PP

                                     burpitideAlign  64 Dlevkpssfllvyqgnkdgqskdkeek.adlkkdfeikpsqlllwyyhnkndesksk 119
                                                        D ++k +       g +d  s  +e++   +  +f+++p+ +  +y++++++ +k++
  NODE_41792_length_831_cov_277.339050_g29564_i0.p1  50 DPPSKSTR------GGEDWLSGYPESNmRRFTRNFNVEPNVI--LYHSKEDESKKTT 98 
                                                        55544444......5555555555666457999999999977..6666665555544 PP

>> NODE_45011_length_764_cov_141.988423_g28150_i1.p1  type:complete len:105 gc:universal NODE_45011_length_764_cov_141.9
   #    score  bias  c-Evalue  i-Evalue hmmfrom  hmm to    alifrom  ali to    envfrom  env to     acc
 ---   ------ ----- --------- --------- ------- -------    ------- -------    ------- -------    ----
   1 !   38.8   0.0   5.3e-13   6.6e-09       4     119 ..       1      97 [.       1     104 [. 0.72

  Alignments for each domain:
  == domain 1  score: 38.8 bits;  conditional E-value: 5.3e-13
                                     burpitideAlign   4 mkSffallAllsllLlastieARkePgeywksvvknqptpeaiealldskkktknesvvk 63 
                                                        mkS +a+l l+s ++l+  + AR++Pg ywk+v+k++ +p+a+ +ll           ++
  NODE_45011_length_764_cov_141.988423_g28150_i1.p1   1 MKSPIAILFLFS-VILGVSVDARRDPGNYWKTVMKDEAMPKALSDLL-----------LQ 48 
                                                        9***********.55566689************************97...........55 PP

                                     burpitideAlign  64 Dlevkpssfllvyqgnkdgqskdkeek.adlkkdfeikpsqlllwyyhnkndesksk 119
                                                        D ++k +       g +d  s  +e++   +  +f+++p+ +  +y++++++ +k++
  NODE_45011_length_764_cov_141.988423_g28150_i1.p1  49 DPPSKSTG------GGEDWLSSYPESNmGRFTRNFNVEPNVI--LYHSKEDESKKTT 97 
                                                        55555555......4444444444445336899999999877..6666555555544 PP

>> NODE_75598_length_377_cov_3.368421_g61848_i0.p1  type:3prime_partial len:113 gc:universal NODE_75598_length_377_cov_3
   #    score  bias  c-Evalue  i-Evalue hmmfrom  hmm to    alifrom  ali to    envfrom  env to     acc
 ---   ------ ----- --------- --------- ------- -------    ------- -------    ------- -------    ----
   1 !   23.4   0.8   2.4e-08    0.0003       8     129 ..       7     112 .]       1     112 [] 0.64

  Alignments for each domain:
  == domain 1  score: 23.4 bits;  conditional E-value: 2.4e-08
                                   burpitideAlign   8 fallAllsllLlastieARkeP.geywksvvknqpt..peaiealldskkktknesvvk.Dl 65 
                                                      fa + ++s  L++sti +R+ P +e w++ vk+++    eai +            vv+ Dl
  NODE_75598_length_377_cov_3.368421_g61848_i0.p1   7 FATICIFSWDLIVSTIDGRNVPgDESWET-VKHEHSlvAEAIGDN-----------VVNvDL 56 
                                                      444559999*************4456666.556665455555555...........444255 PP

                                   burpitideAlign  66 evkpssfllvyqgnkdg....qskdkeekadlkkdfeikpsqlllwyyhnkndeskskeess 123
                                                             ++   +++d+    q++ +++  +++++fe++p++     y+n+++  +++  +s
  NODE_75598_length_377_cov_3.368421_g61848_i0.p1  57 I-----VPVSNNKKSDCntgtQNTRQKK--KFEEEFEPRPNSS---DYDNEVKLEEEN--KS 106
                                                      4.....3333455556654435555555..599**********...888777766554..68 PP

                                   burpitideAlign 124 fvkdfe 129
                                                      f kdfe
  NODE_75598_length_377_cov_3.368421_g61848_i0.p1 107 FTKDFE 112
                                                      89**97 PP

>> NODE_27659_length_1226_cov_5.769297_g19020_i0.p1  type:complete len:356 gc:universal NODE_27659_length_1226_cov_5.769
   #    score  bias  c-Evalue  i-Evalue hmmfrom  hmm to    alifrom  ali to    envfrom  env to     acc
 ---   ------ ----- --------- --------- ------- -------    ------- -------    ------- -------    ----
   1 !   16.9   0.5   2.4e-06      0.03     180     237 ..      31      84 ..       8     134 .. 0.80
   2 !    5.9   0.8    0.0054        67     195     255 ..     261     334 ..     151     346 .. 0.73

  Alignments for each domain:
  == domain 1  score: 16.9 bits;  conditional E-value: 2.4e-06
                                    burpitideAlign 180 svdesgksfvkdfepkPssvlvwyrgnkngqsedksskefvkdfsvdPssllliykgn 237
                                                       +vde gk++    +pk  s+ +wy++n+n+++  +    ++k+ +++P s  l+y+  
  NODE_27659_length_1226_cov_5.769297_g19020_i0.p1  31 EVDEDGKEIN-PHIPKFLSFAPWYSNNNNADTP-SL--KHQKNWKLNPESTELWYHRG 84 
                                                       5666688886.7889999*********888874.33..4799************9854 PP

  == domain 2  score: 5.9 bits;  conditional E-value: 0.0054
                                    burpitideAlign 195 kPssvlvwyrgnkngqsedksske..............fvkdfsvdPssllliykgnkvdp 241
                                                       +P+  ++   ++ n  s +  + +                   +  Ps++ liy++ kv++
  NODE_27659_length_1226_cov_5.769297_g19020_i0.p1 261 DPNEKFLGGDNQ-NRHSGQALELNqlnlhalealekghDDVHIQAAPSQAELIYQNYKVKK 320
                                                       455544444432.444444444335566666666664422334567999999999999999 PP

                                    burpitideAlign 242 seneetekesvvng 255
                                                        +++   kes++++
  NODE_27659_length_1226_cov_5.769297_g19020_i0.p1 321 DQMKLRYKESIIEK 334
                                                       99999999999965 PP

>> NODE_68003_length_436_cov_2.473829_g54254_i0.p1  type:5prime_partial len:92 gc:universal NODE_68003_length_436_cov_2.
   #    score  bias  c-Evalue  i-Evalue hmmfrom  hmm to    alifrom  ali to    envfrom  env to     acc
 ---   ------ ----- --------- --------- ------- -------    ------- -------    ------- -------    ----
   1 !   19.1   2.1     5e-07    0.0063     141     201 ..      14      64 ..       1      90 [. 0.36

  Alignments for each domain:
  == domain 1  score: 19.1 bits;  conditional E-value: 5e-07
                                   burpitideAlign 141 gnkngqsedkss.sekkfvkdfepkPsqlllwyrgnkdgqsvdesgksfvkdfepkPssvlv 201
                                                      ++       k++ ++k+f+kdfep+P+  + +y +     +v+ + ksf kdfep Ps    
  NODE_68003_length_436_cov_2.473829_g54254_i0.p1  14 NE------VKLEeENKSFTKDFEPRPN--ISIYDNE---IEVEGQIKSFLKDFEPIPSATAY 64 
                                                      22......1111133445555555554..3344333...23333345555555554443322 PP

>> NODE_39556_length_882_cov_44.897404_g5308_i1.p1  type:complete len:155 gc:universal NODE_39556_length_882_cov_44.8974
   #    score  bias  c-Evalue  i-Evalue hmmfrom  hmm to    alifrom  ali to    envfrom  env to     acc
 ---   ------ ----- --------- --------- ------- -------    ------- -------    ------- -------    ----
   1 ?   12.3   0.1   5.9e-05      0.74       4      49 ..       3      51 ..       1      65 [. 0.82

  Alignments for each domain:
  == domain 1  score: 12.3 bits;  conditional E-value: 5.9e-05
                                   burpitideAlign  4 mkSffallA..llsllLlastieARkeP.geywksvvknqptpeaieal 49
                                                     mkS+++ lA  +++l+ ++s + A k+  +++++  vk++pt+  i+a 
  NODE_39556_length_882_cov_44.897404_g5308_i1.p1  3 MKSSIVSLAvsAFLLIAFVSFVSAKKSKdVTELQIGVKHKPTTCDIQAH 51
                                                     *********5555555578999**998659************9888875 PP

>> NODE_30778_length_1123_cov_25.394286_g5695_i2.p1  type:complete len:256 gc:universal NODE_30778_length_1123_cov_25.39
   #    score  bias  c-Evalue  i-Evalue hmmfrom  hmm to    alifrom  ali to    envfrom  env to     acc
 ---   ------ ----- --------- --------- ------- -------    ------- -------    ------- -------    ----
   1 ?   11.8   0.0   8.3e-05         1      28      84 ..      85     143 ..      82     177 .. 0.71

  Alignments for each domain:
  == domain 1  score: 11.8 bits;  conditional E-value: 8.3e-05
                                    burpitideAlign  28 ePgeywksvv...knqptpeaiealldskkkt.knesvvkDlevkpssfllvyqgnkdgqs 84 
                                                       +P+e+w ++v    nq + e  ++ l++++     + vv D+ +kp+  l+  q n+  qs
  NODE_30778_length_1123_cov_25.394286_g5695_i2.p1  85 DPVEQWPTIVshtTNQIQMEVPKSCLVLQNDVpTDGGVVVDITPKPTNVLYCDQ-NSS-QS 143
                                                       8*********555555559***********99989*************666544.333.33 PP

>> NODE_18815_length_1563_cov_18.350336_g5695_i1.p1  type:complete len:263 gc:universal NODE_18815_length_1563_cov_18.35
   #    score  bias  c-Evalue  i-Evalue hmmfrom  hmm to    alifrom  ali to    envfrom  env to     acc
 ---   ------ ----- --------- --------- ------- -------    ------- -------    ------- -------    ----
   1 ?   11.8   0.0   8.8e-05       1.1      28      84 ..      85     143 ..      82     177 .. 0.71

  Alignments for each domain:
  == domain 1  score: 11.8 bits;  conditional E-value: 8.8e-05
                                    burpitideAlign  28 ePgeywksvv...knqptpeaiealldskkkt.knesvvkDlevkpssfllvyqgnkdgqs 84 
                                                       +P+e+w ++v    nq + e  ++ l++++     + vv D+ +kp+  l+  q n+  qs
  NODE_18815_length_1563_cov_18.350336_g5695_i1.p1  85 DPVEQWPTIVshtTNQIQMEVPKSCLVLQNDVpTDGGVVVDITPKPTNVLYCDQ-NSS-QS 143
                                                       8*********555555559***********99989*************666544.333.33 PP

>> NODE_34822_length_1004_cov_4.287863_g24100_i0.p1  type:3prime_partial len:303 gc:universal NODE_34822_length_1004_cov
   #    score  bias  c-Evalue  i-Evalue hmmfrom  hmm to    alifrom  ali to    envfrom  env to     acc
 ---   ------ ----- --------- --------- ------- -------    ------- -------    ------- -------    ----
   1 ?   11.6   0.0   9.7e-05       1.2       4      56 ..       1      52 [.       1      66 [. 0.80

  Alignments for each domain:
  == domain 1  score: 11.6 bits;  conditional E-value: 9.7e-05
                                    burpitideAlign  4 mkSffallAllsllLlastieARkeP..geywksvvknqptpeaiealldskkkt 56
                                                      mkS++ ++  ++++L as +    +P  + ywk+v +n+ +p ai +ll s k++
  NODE_34822_length_1004_cov_4.287863_g24100_i0.p1  1 MKSIVHIFTYVCVALSASSN---GDPisELYWKTVLPNTRMPNAITSLLISDKNN 52
                                                      99999999999988888755...4777688******************9776665 PP

>> NODE_20177_length_1506_cov_112.005583_g13968_i0.p1  type:5prime_partial len:445 gc:universal NODE_20177_length_1506_c
   #    score  bias  c-Evalue  i-Evalue hmmfrom  hmm to    alifrom  ali to    envfrom  env to     acc
 ---   ------ ----- --------- --------- ------- -------    ------- -------    ------- -------    ----
   1 ?   10.9   0.0   0.00016       1.9       8      56 ..      48      94 ..      35     103 .. 0.80

  Alignments for each domain:
  == domain 1  score: 10.9 bits;  conditional E-value: 0.00016
                                      burpitideAlign  8 fallAllsllLlastieARkePgeywksvvknqptpeaiealldskkkt 56
                                                        + l ++l++++la+  +A   P+ yw +v +++++p+ai +ll + + +
  NODE_20177_length_1506_cov_112.005583_g13968_i0.p1 48 LQLSSFLCVAILAC--HAALPPEVYWDKVLPDTTMPKAISDLLHLTEFE 94
                                                        44556999999988..677899********************9887655 PP


Internal pipeline statistics summary:
-------------------------------------
Query model(s):                            1  (312 nodes)
Target sequences:                     124856  (22054145 residues searched)
Passed MSV filter:                      5064  (0.0405587); expected 2497.1 (0.02)
Passed bias filter:                     2546  (0.0203915); expected 2497.1 (0.02)
Passed Vit filter:                       241  (0.00193022); expected 124.9 (0.001)
Passed Fwd filter:                        10  (8.00923e-05); expected 1.2 (1e-05)
Initial search space (Z):             124856  [actual number of targets]
Domain search space  (domZ):              10  [number of targets reported over threshold]
# CPU time: 0.42u 0.06s 00:00:00.48 Elapsed: 00:00:02.11
# Mc/sec: 3257.93
//
[ok]
