# Supplementary material for: Mining raw plant transcriptomic data for new cyclopeptide alkaloids
Source: Beilstein J Org Chem. 2024 Jul 11;20:1548–59. doi: 10.3762/bjoc.20.138 (PMC11250218; doi:10.3762/bjoc.20.138)
Supplement: File 4 — The split burpitide precursor peptide HMM and output from all 700 transcriptomes as a compressed archive. [file Beilstein_J_Org_Chem-20-1548-s004.zip › final/SRR11934224.pep.hmm]

# hmmsearch :: search profile(s) against a sequence database
# HMMER 3.3 (Nov 2019); http://hmmer.org/
# Copyright (C) 2019 Howard Hughes Medical Institute.
# Freely distributed under the BSD open source license.
# - - - - - - - - - - - - - - - - - - - - - - - - - - - - - - - - - - - -
# query HMM file:                  ../hmms/burpitide.hmm
# target sequence database:        SRR11934224.pep
# - - - - - - - - - - - - - - - - - - - - - - - - - - - - - - - - - - - -

Query:       burpitideAlign  [M=312]
Scores for complete sequences (score includes all domains):
   --- full sequence ---   --- best 1 domain ---    -#dom-
    E-value  score  bias    E-value  score  bias    exp  N  Sequence                                           Description
    ------- ------ -----    ------- ------ -----   ---- --  --------                                           -----------
    1.8e-21   79.4   0.5    2.3e-21   79.0   0.5    1.1  1  NODE_18861_length_919_cov_6.852246_g14124_i0.p2     type:complete len:185 gc:univers
    3.7e-18   68.5   0.5    2.1e-14   56.1   0.0    2.1  2  NODE_24280_length_631_cov_4.820789_g18560_i0.p1     type:complete len:140 gc:univers
    1.2e-12   50.3   0.0    1.4e-12   50.2   0.0    1.1  1  NODE_30743_length_427_cov_5.036723_g24838_i0.p1     type:complete len:84 gc:universa
     0.0012   20.8   0.0     0.0013   20.7   0.0    1.0  1  NODE_59630_length_226_cov_2.418301_g53725_i0.p1     type:internal len:76 gc:universa
     0.0017   20.3   0.2      0.003   19.5   0.2    1.4  1  NODE_18861_length_919_cov_6.852246_g14124_i0.p1     type:complete len:187 gc:univers
  ------ inclusion threshold ------
      0.074   14.9   0.0       0.08   14.8   0.0    1.1  1  NODE_32435_length_396_cov_2850.721362_g26530_i0.p1  type:complete len:77 gc:universa
       0.12   14.2   0.0       0.14   14.0   0.0    1.1  1  NODE_30782_length_426_cov_2910.325779_g24877_i0.p1  type:complete len:95 gc:universa
       0.14   14.0   0.0       0.15   13.9   0.0    1.1  1  NODE_30176_length_438_cov_3424.317808_g24271_i0.p1  type:complete len:98 gc:universa
       0.14   14.0   0.0       0.16   13.8   0.0    1.1  1  NODE_29200_length_462_cov_3476.110540_g23306_i0.p1  type:complete len:99 gc:universa
       0.15   13.9   0.0       0.17   13.8   0.0    1.1  1  NODE_30175_length_438_cov_3468.794521_g24270_i0.p1  type:3prime_partial len:102 gc:u
       0.22   13.4   0.0       0.25   13.2   0.0    1.1  1  NODE_27753_length_504_cov_4077.986079_g21875_i0.p1  type:complete len:120 gc:univers
       0.24   13.2   0.0       0.25   13.2   0.0    1.0  1  NODE_54562_length_245_cov_2.023256_g48657_i0.p1     type:internal len:82 gc:universa
        0.3   12.9   0.0       0.35   12.7   0.0    1.1  1  NODE_25771_length_570_cov_3396.380282_g19955_i0.p1  type:complete len:141 gc:univers
       0.37   12.6   0.0       0.45   12.3   0.0    1.1  1  NODE_23736_length_655_cov_4978.809278_g18087_i0.p1  type:complete len:159 gc:univers


Domain annotation for each sequence (and alignments):
>> NODE_18861_length_919_cov_6.852246_g14124_i0.p2  type:complete len:185 gc:universal NODE_18861_length_919_cov_6.85224
   #    score  bias  c-Evalue  i-Evalue hmmfrom  hmm to    alifrom  ali to    envfrom  env to     acc
 ---   ------ ----- --------- --------- ------- -------    ------- -------    ------- -------    ----
   1 !   79.0   0.5   4.1e-25   2.3e-21       4     142 ..       1     127 [.       1     142 [. 0.76

  Alignments for each domain:
  == domain 1  score: 79.0 bits;  conditional E-value: 4.1e-25
                                   burpitideAlign   4 mkSffallAllsllLlastieARkePgeywksvvknqptpeaiealldskkktknesvvkDl 65 
                                                      m S +a++ l+s++Lla ti ARk+Pgeyw+ v+k+qp+peai+ l+       +   +  l
  NODE_18861_length_919_cov_6.852246_g14124_i0.p2   1 MESPLAFFTLFSFVLLAITIDARKDPGEYWQGVMKDQPMPEAIKGLV-------HHGSASSL 55 
                                                      78999*****************************************9.......33334567 PP

                                   burpitideAlign  66 evkpss.fllvyqgnkdg..qskdkeekadlkkdfeikpsqlllwyyhnkndeskskeessf 124
                                                      ++k +  +  +  +nkd   q  +++e +++ kdfe++ps      yh+  +++++   +sf
  NODE_18861_length_919_cov_6.852246_g14124_i0.p2  56 PNKKTEcHTSTEAQNKDQlvQDFENKEGKPFVKDFEPRPSVT---AYHDDIKQTEE---NSF 111
                                                      87777625556667777455555544445**********977...89988888866...59* PP

                                   burpitideAlign 125 vkdfevkPssllvwyrgn 142
                                                      vkdfe++Ps     y++ 
  NODE_18861_length_919_cov_6.852246_g14124_i0.p2 112 VKDFEPRPSVTA--YHDD 127
                                                      ********8543..3333 PP

>> NODE_24280_length_631_cov_4.820789_g18560_i0.p1  type:complete len:140 gc:universal NODE_24280_length_631_cov_4.82078
   #    score  bias  c-Evalue  i-Evalue hmmfrom  hmm to    alifrom  ali to    envfrom  env to     acc
 ---   ------ ----- --------- --------- ------- -------    ------- -------    ------- -------    ----
   1 !   56.1   0.0   3.8e-18   2.1e-14       4      52 ..       1      49 [.       1      60 [. 0.92
   2 !   11.4   0.1   0.00016      0.88     112     161 ..      60     107 ..      49     123 .. 0.76

  Alignments for each domain:
  == domain 1  score: 56.1 bits;  conditional E-value: 3.8e-18
                                   burpitideAlign  4 mkSffallAllsllLlastieARkePgeywksvvknqptpeaieallds 52
                                                     mkS+fa++ l+sllL+a+ ieAR+eP+eyw+s++k +p+p+ai++l++ 
  NODE_24280_length_631_cov_4.820789_g18560_i0.p1  1 MKSIFAFFILFSLLLFANLIEARNEPEEYWESIMKGEPMPKAIKDLVQR 49
                                                     9*********************************************854 PP

  == domain 2  score: 11.4 bits;  conditional E-value: 0.00016
                                   burpitideAlign 112 kndeskskeessfvkdfevkPssllvwyrgnkngqsedksssekkfvkdf 161
                                                         +s++ ++  fvkdf+     + ++y++ + +++e+++++++ ++ + 
  NODE_24280_length_631_cov_4.820789_g18560_i0.p1  60 CHTPSEMRKTDKFVKDFDT--RTNAIIYHKHVGSEEEKHFVKGRGLTRNQ 107
                                                      456889999989******9..88899999998888888888666555544 PP

>> NODE_30743_length_427_cov_5.036723_g24838_i0.p1  type:complete len:84 gc:universal NODE_30743_length_427_cov_5.036723
   #    score  bias  c-Evalue  i-Evalue hmmfrom  hmm to    alifrom  ali to    envfrom  env to     acc
 ---   ------ ----- --------- --------- ------- -------    ------- -------    ------- -------    ----
   1 !   50.2   0.0   2.5e-16   1.4e-12       4      75 ..       1      56 [.       1      79 [. 0.81

  Alignments for each domain:
  == domain 1  score: 50.2 bits;  conditional E-value: 2.5e-16
                                   burpitideAlign  4 mkSffallAllsllLlastieARkePgeywksvvknqptpeaiealldskkktknesvvkDlev 67
                                                     mkS+ a++ l+sl+L+a +i AR +Pgeyw+  +k++ +p+a+++l+                 
  NODE_30743_length_427_cov_5.036723_g24838_i0.p1  1 MKSSTAFFTLFSLVLFAHIIDARPDPGEYWQGLMKDELMPKALQNLVH---------------- 48
                                                     9*********************************************72................ PP

                                   burpitideAlign 68 kpssfllv 75
                                                     k+s ++++
  NODE_30743_length_427_cov_5.036723_g24838_i0.p1 49 KDSEAIYT 56
                                                     22224444 PP

>> NODE_59630_length_226_cov_2.418301_g53725_i0.p1  type:internal len:76 gc:universal NODE_59630_length_226_cov_2.418301
   #    score  bias  c-Evalue  i-Evalue hmmfrom  hmm to    alifrom  ali to    envfrom  env to     acc
 ---   ------ ----- --------- --------- ------- -------    ------- -------    ------- -------    ----
   1 !   20.7   0.0   2.4e-07    0.0013      10      52 ..      14      54 ..       9      68 .. 0.82

  Alignments for each domain:
  == domain 1  score: 20.7 bits;  conditional E-value: 2.4e-07
                                   burpitideAlign 10 llAllsllLlastieARkePgeywksvvknqptpeaieallds 52
                                                     ++A+ sl+L++s ++   e   yw+sv +n+p+p+a+++ll+ 
  NODE_59630_length_226_cov_2.418301_g53725_i0.p1 14 VFAFISLALVVSHAAPTSEV--YWQSVLPNTPMPKAVRDLLQP 54
                                                     89*********988766665..******************964 PP

>> NODE_18861_length_919_cov_6.852246_g14124_i0.p1  type:complete len:187 gc:universal NODE_18861_length_919_cov_6.85224
   #    score  bias  c-Evalue  i-Evalue hmmfrom  hmm to    alifrom  ali to    envfrom  env to     acc
 ---   ------ ----- --------- --------- ------- -------    ------- -------    ------- -------    ----
   1 !   19.5   0.2   5.5e-07     0.003     117     197 ..     139     180 ..     121     185 .. 0.48

  Alignments for each domain:
  == domain 1  score: 19.5 bits;  conditional E-value: 5.5e-07
                                   burpitideAlign 117 kskeessfvkdfevkPssllvwyrgnkngqsedksssekkfvkdfepkPsqlllwyrgnkdg 178
                                                      k++e                                 e++fvkdfep+Ps  +  y +    
  NODE_18861_length_919_cov_6.852246_g14124_i0.p1 139 KQTE---------------------------------ENSFVKDFEPRPSASV--YNNDVGL 165
                                                      2223.................................4455555555555432..2222222 PP

                                   burpitideAlign 179 qsvdesgksfvkdfepkPs 197
                                                      +     +ksfvkdfep+P+
  NODE_18861_length_919_cov_6.852246_g14124_i0.p1 166 EG----EKSFVKDFEPRPN 180
                                                      22....4555555555554 PP

>> NODE_32435_length_396_cov_2850.721362_g26530_i0.p1  type:complete len:77 gc:universal NODE_32435_length_396_cov_2850.
   #    score  bias  c-Evalue  i-Evalue hmmfrom  hmm to    alifrom  ali to    envfrom  env to     acc
 ---   ------ ----- --------- --------- ------- -------    ------- -------    ------- -------    ----
   1 ?   14.8   0.0   1.4e-05      0.08       9      54 ..       7      50 ..       1      59 [. 0.78

  Alignments for each domain:
  == domain 1  score: 14.8 bits;  conditional E-value: 1.4e-05
                                      burpitideAlign  9 allAllsllLlastieARkePgeywksvvknqptpeaiealldskk 54
                                                         ++ +lsl+L+as ++     + yw++  +n+p+p+a+++ll    
  NODE_32435_length_396_cov_2850.721362_g26530_i0.p1  7 PIITFLSLALVASHAALPS--EVYWNKMLPNTPMPKAVRDLLHPDL 50
                                                        477899*999999776544..45******************96555 PP

>> NODE_30782_length_426_cov_2910.325779_g24877_i0.p1  type:complete len:95 gc:universal NODE_30782_length_426_cov_2910.
   #    score  bias  c-Evalue  i-Evalue hmmfrom  hmm to    alifrom  ali to    envfrom  env to     acc
 ---   ------ ----- --------- --------- ------- -------    ------- -------    ------- -------    ----
   1 ?   14.0   0.0   2.6e-05      0.14      10      53 ..       8      49 ..       1      59 [. 0.79

  Alignments for each domain:
  == domain 1  score: 14.0 bits;  conditional E-value: 2.6e-05
                                      burpitideAlign 10 llAllsllLlastieARkePgeywksvvknqptpeaiealldsk 53
                                                        ++ +lsl+L+as ++     + yw++  +n+p+p+a+++ll   
  NODE_30782_length_426_cov_2910.325779_g24877_i0.p1  8 IITFLSLALVASHAALPS--EVYWNKMLPNTPMPKAVRDLLHPD 49
                                                        67899*999999776544..45******************9655 PP

>> NODE_30176_length_438_cov_3424.317808_g24271_i0.p1  type:complete len:98 gc:universal NODE_30176_length_438_cov_3424.
   #    score  bias  c-Evalue  i-Evalue hmmfrom  hmm to    alifrom  ali to    envfrom  env to     acc
 ---   ------ ----- --------- --------- ------- -------    ------- -------    ------- -------    ----
   1 ?   13.9   0.0   2.8e-05      0.15      10      53 ..       8      49 ..       1      59 [. 0.79

  Alignments for each domain:
  == domain 1  score: 13.9 bits;  conditional E-value: 2.8e-05
                                      burpitideAlign 10 llAllsllLlastieARkePgeywksvvknqptpeaiealldsk 53
                                                        ++ +lsl+L+as ++     + yw++  +n+p+p+a+++ll   
  NODE_30176_length_438_cov_3424.317808_g24271_i0.p1  8 IITFLSLALVASHAALPS--EVYWNKMLPNTPMPKAVRDLLHPD 49
                                                        67899*999999776544..45******************9655 PP

>> NODE_29200_length_462_cov_3476.110540_g23306_i0.p1  type:complete len:99 gc:universal NODE_29200_length_462_cov_3476.
   #    score  bias  c-Evalue  i-Evalue hmmfrom  hmm to    alifrom  ali to    envfrom  env to     acc
 ---   ------ ----- --------- --------- ------- -------    ------- -------    ------- -------    ----
   1 ?   13.8   0.0   2.9e-05      0.16      10      53 ..       8      49 ..       1      59 [. 0.79

  Alignments for each domain:
  == domain 1  score: 13.8 bits;  conditional E-value: 2.9e-05
                                      burpitideAlign 10 llAllsllLlastieARkePgeywksvvknqptpeaiealldsk 53
                                                        ++ +lsl+L+as ++     + yw++  +n+p+p+a+++ll   
  NODE_29200_length_462_cov_3476.110540_g23306_i0.p1  8 IITFLSLALVASHAALPS--EVYWNKMLPNTPMPKAVRDLLHPD 49
                                                        67899*999999776544..45******************9655 PP

>> NODE_30175_length_438_cov_3468.794521_g24270_i0.p1  type:3prime_partial len:102 gc:universal NODE_30175_length_438_co
   #    score  bias  c-Evalue  i-Evalue hmmfrom  hmm to    alifrom  ali to    envfrom  env to     acc
 ---   ------ ----- --------- --------- ------- -------    ------- -------    ------- -------    ----
   1 ?   13.8   0.0     3e-05      0.17      10      53 ..       8      49 ..       1      59 [. 0.79

  Alignments for each domain:
  == domain 1  score: 13.8 bits;  conditional E-value: 3e-05
                                      burpitideAlign 10 llAllsllLlastieARkePgeywksvvknqptpeaiealldsk 53
                                                        ++ +lsl+L+as ++     + yw++  +n+p+p+a+++ll   
  NODE_30175_length_438_cov_3468.794521_g24270_i0.p1  8 IITFLSLALVASHAALPS--EVYWNKMLPNTPMPKAVRDLLHPD 49
                                                        67899*999999776544..45******************9655 PP

>> NODE_27753_length_504_cov_4077.986079_g21875_i0.p1  type:complete len:120 gc:universal NODE_27753_length_504_cov_4077
   #    score  bias  c-Evalue  i-Evalue hmmfrom  hmm to    alifrom  ali to    envfrom  env to     acc
 ---   ------ ----- --------- --------- ------- -------    ------- -------    ------- -------    ----
   1 ?   13.2   0.0   4.5e-05      0.25      10      53 ..       8      49 ..       1      59 [. 0.79

  Alignments for each domain:
  == domain 1  score: 13.2 bits;  conditional E-value: 4.5e-05
                                      burpitideAlign 10 llAllsllLlastieARkePgeywksvvknqptpeaiealldsk 53
                                                        ++ +lsl+L+as ++     + yw++  +n+p+p+a+++ll   
  NODE_27753_length_504_cov_4077.986079_g21875_i0.p1  8 IITFLSLALVASHAALPS--EVYWNKMLPNTPMPKAVRDLLHPD 49
                                                        678999999999776544..45******************9655 PP

>> NODE_54562_length_245_cov_2.023256_g48657_i0.p1  type:internal len:82 gc:universal NODE_54562_length_245_cov_2.023256
   #    score  bias  c-Evalue  i-Evalue hmmfrom  hmm to    alifrom  ali to    envfrom  env to     acc
 ---   ------ ----- --------- --------- ------- -------    ------- -------    ------- -------    ----
   1 ?   13.2   0.0   4.5e-05      0.25     162     227 ..       7      65 ..       1      77 [. 0.81

  Alignments for each domain:
  == domain 1  score: 13.2 bits;  conditional E-value: 4.5e-05
                                   burpitideAlign 162 epkPsqlllwyrgnkdgqsvdesgksfvkdfepkPssvlvwyrgnkngqsedksskefvkdf 223
                                                       p P +lll+  ++++++s ++  +sf  d +pkP ++ + y   +n+ s+++++      f
  NODE_54562_length_245_cov_2.023256_g48657_i0.p1   7 NPLPTSLLLFLLNMHSSESINPLKRSFE-DLSPKPDHMAIDYDTVNNAASVNPKD------F 61 
                                                      6779999999999999999999999999.99999999999999998999887744......4 PP

                                   burpitideAlign 224 svdP 227
                                                       +++
  NODE_54562_length_245_cov_2.023256_g48657_i0.p1  62 CPRR 65 
                                                      4444 PP

>> NODE_25771_length_570_cov_3396.380282_g19955_i0.p1  type:complete len:141 gc:universal NODE_25771_length_570_cov_3396
   #    score  bias  c-Evalue  i-Evalue hmmfrom  hmm to    alifrom  ali to    envfrom  env to     acc
 ---   ------ ----- --------- --------- ------- -------    ------- -------    ------- -------    ----
   1 ?   12.7   0.0   6.4e-05      0.35      10      53 ..       8      49 ..       1      59 [. 0.79

  Alignments for each domain:
  == domain 1  score: 12.7 bits;  conditional E-value: 6.4e-05
                                      burpitideAlign 10 llAllsllLlastieARkePgeywksvvknqptpeaiealldsk 53
                                                        ++ +lsl+L+as ++     + yw++  +n+p+p+a+++ll   
  NODE_25771_length_570_cov_3396.380282_g19955_i0.p1  8 IITFLSLALVASHAALPS--EVYWNKMLPNTPMPKAVRDLLHPD 49
                                                        678999999999776544..45******************9655 PP

>> NODE_23736_length_655_cov_4978.809278_g18087_i0.p1  type:complete len:159 gc:universal NODE_23736_length_655_cov_4978
   #    score  bias  c-Evalue  i-Evalue hmmfrom  hmm to    alifrom  ali to    envfrom  env to     acc
 ---   ------ ----- --------- --------- ------- -------    ------- -------    ------- -------    ----
   1 ?   12.3   0.0   8.1e-05      0.45      10      53 ..       8      49 ..       1      59 [. 0.79

  Alignments for each domain:
  == domain 1  score: 12.3 bits;  conditional E-value: 8.1e-05
                                      burpitideAlign 10 llAllsllLlastieARkePgeywksvvknqptpeaiealldsk 53
                                                        ++ +lsl+L+as ++     + yw++  +n+p+p+a+++ll   
  NODE_23736_length_655_cov_4978.809278_g18087_i0.p1  8 IITFLSLALVASHAALPS--EVYWNKMLPNTPMPKAVRDLLHPD 49
                                                        678999999999776444..45******************9655 PP


Internal pipeline statistics summary:
-------------------------------------
Query model(s):                            1  (312 nodes)
Target sequences:                      77401  (13701241 residues searched)
Passed MSV filter:                      2680  (0.0346249); expected 1548.0 (0.02)
Passed bias filter:                     1525  (0.0197026); expected 1548.0 (0.02)
Passed Vit filter:                       167  (0.00215759); expected 77.4 (0.001)
Passed Fwd filter:                        14  (0.000180876); expected 0.8 (1e-05)
Initial search space (Z):              77401  [actual number of targets]
Domain search space  (domZ):              14  [number of targets reported over threshold]
# CPU time: 0.33u 0.07s 00:00:00.40 Elapsed: 00:00:01.30
# Mc/sec: 3280.67
//
[ok]
