# Supplementary material for: Mining raw plant transcriptomic data for new cyclopeptide alkaloids
Source: Beilstein J Org Chem. 2024 Jul 11;20:1548–59. doi: 10.3762/bjoc.20.138 (PMC11250218; doi:10.3762/bjoc.20.138)
Supplement: File 4 — The split burpitide precursor peptide HMM and output from all 700 transcriptomes as a compressed archive. [file Beilstein_J_Org_Chem-20-1548-s004.zip › final/SRR11934225.pep.hmm]

# hmmsearch :: search profile(s) against a sequence database
# HMMER 3.3 (Nov 2019); http://hmmer.org/
# Copyright (C) 2019 Howard Hughes Medical Institute.
# Freely distributed under the BSD open source license.
# - - - - - - - - - - - - - - - - - - - - - - - - - - - - - - - - - - - -
# query HMM file:                  ../hmms/burpitide.hmm
# target sequence database:        SRR11934225.pep
# - - - - - - - - - - - - - - - - - - - - - - - - - - - - - - - - - - - -

Query:       burpitideAlign  [M=312]
Scores for complete sequences (score includes all domains):
   --- full sequence ---   --- best 1 domain ---    -#dom-
    E-value  score  bias    E-value  score  bias    exp  N  Sequence                                           Description
    ------- ------ -----    ------- ------ -----   ---- --  --------                                           -----------
    3.2e-27   98.6   1.4    4.3e-27   98.2   1.4    1.3  1  NODE_29135_length_788_cov_34.640559_g19206_i0.p1    type:complete len:180 gc:univers
    1.2e-21   80.3   2.0    9.7e-21   77.3   2.0    2.2  1  NODE_30455_length_736_cov_4.859729_g20269_i0.p1     type:5prime_partial len:167 gc:u
    9.1e-20   74.2   0.1      8e-16   61.2   0.0    2.0  2  NODE_49369_length_358_cov_3.368421_g38594_i0.p1     type:internal len:120 gc:univers
      1e-16   64.2   0.0    1.6e-13   53.7   0.0    2.0  2  NODE_34950_length_585_cov_23.115234_g24308_i0.p1    type:complete len:107 gc:univers
  ------ inclusion threshold ------
      0.046   16.0   0.1       0.18   14.0   0.0    1.8  2  NODE_19139_length_1282_cov_9.375517_g12534_i0.p1    type:5prime_partial len:350 gc:u
       0.18   14.1   0.0        0.2   13.9   0.0    1.1  1  NODE_35216_length_578_cov_2579.596040_g24565_i0.p1  type:complete len:97 gc:universa
       0.18   14.0   0.0        0.2   13.9   0.0    1.1  1  NODE_35633_length_567_cov_2674.101215_g24954_i0.p1  type:complete len:98 gc:universa
       0.23   13.7   0.0       0.26   13.5   0.0    1.1  1  NODE_33609_length_624_cov_2727.366606_g23050_i0.p1  type:complete len:109 gc:univers
       0.26   13.5   0.0       0.33   13.2   0.0    1.1  1  NODE_52467_length_335_cov_3595.641221_g41692_i0.p1  type:internal len:112 gc:univers
       0.28   13.4   0.0       0.33   13.2   0.0    1.1  1  NODE_32855_length_648_cov_2910.349565_g22362_i0.p1  type:complete len:120 gc:univers
       0.36   13.1   0.0       0.46   12.7   0.0    1.1  1  NODE_45972_length_389_cov_4768.335443_g35197_i0.p1  type:internal len:130 gc:univers
       0.37   13.0   0.0       0.45   12.7   0.0    1.1  1  NODE_31809_length_684_cov_2993.656301_g21432_i0.p1  type:complete len:139 gc:univers
        0.4   12.9   0.0       0.47   12.7   0.0    1.1  1  NODE_31401_length_699_cov_3214.464856_g21076_i0.p1  type:complete len:142 gc:univers
        0.4   12.9   0.0       0.47   12.7   0.0    1.1  1  NODE_30896_length_719_cov_2586.284830_g20638_i0.p1  type:complete len:142 gc:univers
       0.47   12.7   0.0       0.57   12.4   0.0    1.1  1  NODE_30534_length_732_cov_3336.435508_g20342_i0.p1  type:3prime_partial len:157 gc:u
       0.52   12.5   0.0       0.62   12.3   0.0    1.1  1  NODE_29422_length_776_cov_3399.748222_g19439_i0.p1  type:complete len:163 gc:univers
       0.68   12.1   0.0       0.86   11.8   0.0    1.1  1  NODE_27600_length_851_cov_3765.820051_g18054_i0.p1  type:complete len:194 gc:univers


Domain annotation for each sequence (and alignments):
>> NODE_29135_length_788_cov_34.640559_g19206_i0.p1  type:complete len:180 gc:universal NODE_29135_length_788_cov_34.640
   #    score  bias  c-Evalue  i-Evalue hmmfrom  hmm to    alifrom  ali to    envfrom  env to     acc
 ---   ------ ----- --------- --------- ------- -------    ------- -------    ------- -------    ----
   1 !   98.2   1.4   7.1e-31   4.3e-27       4     197 ..       1     173 [.       1     179 [. 0.76

  Alignments for each domain:
  == domain 1  score: 98.2 bits;  conditional E-value: 7.1e-31
                                    burpitideAlign   4 mkSffallAllsllLlastieARkePgeywksvvknqptpeaiealldskkktknesvvkD 64 
                                                       m S +a++ l+s++Lla ti ARk+Pgeyw+ v+k+qp+peai+ l+     + ++  +  
  NODE_29135_length_788_cov_34.640559_g19206_i0.p1   1 MESPLAFFTLFSFVLLAITIDARKDPGEYWQGVMKDQPMPEAIKGLV-----HHGSASASS 56 
                                                       78999*****************************************8.....333445667 PP

                                    burpitideAlign  65 levkpss.fllvyqgnkdg..qskdkeekadlkkdfeikpsqlllwyyhnkndeskskees 122
                                                       l++k +  +  +  +nkd   q  + +e +++ kdfe++ps      y + +++++++   
  NODE_29135_length_788_cov_34.640559_g19206_i0.p1  57 LPNKKTEcHTSTEAQNKDQlvQDFEHKEGKPFVKDFEPRPSLT---AYRDDVKQTEDN--- 111
                                                       787777624556667777455444433334**********966...777788888775... PP

                                    burpitideAlign 123 sfvkdfevkPssllvwyrgnkngqsedksssekkfvkdfepkPsqlllwyrgnkdgqsvde 183
                                                       sf+kdfe++Ps     y      ++++++ +e++fvkdf p+Ps    +y +n  g +   
  NODE_29135_length_788_cov_34.640559_g19206_i0.p1 112 SFLKDFEPRPSIT--AYD-----DDIKQT-EENSFVKDFKPRPSAT--VYNNNDVGLE--- 159
                                                       9*******99854..342.....233333.46789********975..6777753333... PP

                                    burpitideAlign 184 sgksfvkdfepkPs 197
                                                        +ksfv+dfep+P+
  NODE_29135_length_788_cov_34.640559_g19206_i0.p1 160 GEKSFVNDFEPRPN 173
                                                       59***********8 PP

>> NODE_30455_length_736_cov_4.859729_g20269_i0.p1  type:5prime_partial len:167 gc:universal NODE_30455_length_736_cov_4
   #    score  bias  c-Evalue  i-Evalue hmmfrom  hmm to    alifrom  ali to    envfrom  env to     acc
 ---   ------ ----- --------- --------- ------- -------    ------- -------    ------- -------    ----
   1 !   77.3   2.0   1.6e-24   9.7e-21       3     163 ..      23     165 ..      18     166 .. 0.71

  Alignments for each domain:
  == domain 1  score: 77.3 bits;  conditional E-value: 1.6e-24
                                   burpitideAlign   3 lmkSffallAllsllLlastieARkePgeywksvvknqptpeaiealldskkktknesvvkD 64 
                                                       m S ++++ l+sl+Lla ti ARkePgeyw+ v+k+qp+peai+ l+       ++s +  
  NODE_30455_length_736_cov_4.859729_g20269_i0.p1  23 NMESPLVFVTLFSLVLLAITIDARKEPGEYWQGVMKDQPMPEAIRGLV------HHGS-ALP 77 
                                                      6999*******************************************7......3333.334 PP

                                   burpitideAlign  65 levkpssfllvyqgnkdg....qskdkeek.a..dlkkdfeikpsqlllwyyhnkndesksk 119
                                                      l++k +    ++++ ++     +     e     ++ kdfe++p+ l    yh+  ++++++
  NODE_30455_length_736_cov_4.859729_g20269_i0.p1  78 LPNKKTE-CDTSTKAQNKgqlvE---DFEHkEekPFVKDFEPRPNVL---VYHDDIKQTEEN 132
                                                      5555555.333333333254442...33332244999*****99976...677788888777 PP

                                   burpitideAlign 120 eessfvkdfevkPssllvwyrgnkngqsedksssekkfvkdfep 163
                                                      +++   kdfe+kPs  +    +n +g +      ek+fvkdfep
  NODE_30455_length_736_cov_4.859729_g20269_i0.p1 133 SSV---KDFEPKPSTTVS--NDN-VGLEG-----EKSFVKDFEP 165
                                                      666...9****9998764..223.33333.....4568899987 PP

>> NODE_49369_length_358_cov_3.368421_g38594_i0.p1  type:internal len:120 gc:universal NODE_49369_length_358_cov_3.36842
   #    score  bias  c-Evalue  i-Evalue hmmfrom  hmm to    alifrom  ali to    envfrom  env to     acc
 ---   ------ ----- --------- --------- ------- -------    ------- -------    ------- -------    ----
   1 !   61.2   0.0   1.3e-19     8e-16       3      55 ..       9      61 ..       7      71 .. 0.90
   2 !   11.0   0.3   0.00025       1.5      52     166 ..      88     106 ..      70     116 .. 0.51

  Alignments for each domain:
  == domain 1  score: 61.2 bits;  conditional E-value: 1.3e-19
                                   burpitideAlign  3 lmkSffallAllsllLlastieARkePgeywksvvknqptpeaiealldskkk 55
                                                      m S+fal Al+sllL+ast  AR++Pgeyw+s++k+ p+peai+ l+d   +
  NODE_49369_length_358_cov_3.368421_g38594_i0.p1  9 EMGSSFALCALFSLLLIASTSNARRDPGEYWQSIMKDRPMPEAIQGLIDRRDS 61
                                                     599********************************************976544 PP

  == domain 2  score: 11.0 bits;  conditional E-value: 0.00025
                                   burpitideAlign  52 skkktknesvvkDlevkpssfllvyqgnkdgqskdkeekadlkkdfeikpsqlllwyyhnkn 113
                                                       +++                                                          
  NODE_49369_length_358_cov_3.368421_g38594_i0.p1  88 DEENA--------------------------------------------------------- 92 
                                                      22222......................................................... PP

                                   burpitideAlign 114 deskskeessfvkdfevkPssllvwyrgnkngqsedksssekkfvkdfepkPs 166
                                                                                             +ek+fvkdfep+P+
  NODE_49369_length_358_cov_3.368421_g38594_i0.p1  93 ---------------------------------------KEKPFVKDFEPRPN 106
                                                      .......................................44444444444444 PP

>> NODE_34950_length_585_cov_23.115234_g24308_i0.p1  type:complete len:107 gc:universal NODE_34950_length_585_cov_23.115
   #    score  bias  c-Evalue  i-Evalue hmmfrom  hmm to    alifrom  ali to    envfrom  env to     acc
 ---   ------ ----- --------- --------- ------- -------    ------- -------    ------- -------    ----
   1 !   53.7   0.0   2.6e-17   1.6e-13       4      51 ..       1      48 [.       1      60 [. 0.92
   2 !    9.6   0.0   0.00068       4.1     113     154 ..      61     100 ..      48     106 .. 0.69

  Alignments for each domain:
  == domain 1  score: 53.7 bits;  conditional E-value: 2.6e-17
                                    burpitideAlign  4 mkSffallAllsllLlastieARkePgeywksvvknqptpeaiealld 51
                                                      mkS+fa++ l+sllL+a+ i AR+eP++yw+s++k +p+p+ai++l+ 
  NODE_34950_length_585_cov_23.115234_g24308_i0.p1  1 MKSIFAFFILFSLLLFANLIDARNEPEDYWESIMKGEPMPKAIKDLVH 48
                                                      9********************************************985 PP

  == domain 2  score: 9.6 bits;  conditional E-value: 0.00068
                                    burpitideAlign 113 ndeskskeessfvkdfevkPssllvwyrgnkngqsedkssse 154
                                                         +s++ +   fvkdf+ +P  + ++y++ +  ++e++++++
  NODE_34950_length_585_cov_23.115234_g24308_i0.p1  61 HTPSEMRKMDKFVKDFDTRP--IAIIYHKHVGPEEEKHFVKG 100
                                                       45677777779999999987..56788888666777666654 PP

>> NODE_19139_length_1282_cov_9.375517_g12534_i0.p1  type:5prime_partial len:350 gc:universal NODE_19139_length_1282_cov
   #    score  bias  c-Evalue  i-Evalue hmmfrom  hmm to    alifrom  ali to    envfrom  env to     acc
 ---   ------ ----- --------- --------- ------- -------    ------- -------    ------- -------    ----
   1 ?   14.0   0.0     3e-05      0.18       8      50 ..      11      51 ..       6      68 .. 0.84
   2 ?   -0.5   0.0      0.81   4.9e+03      60     262 ..     181     192 ..     111     266 .. 0.69

  Alignments for each domain:
  == domain 1  score: 14.0 bits;  conditional E-value: 3e-05
                                    burpitideAlign  8 fallAllsllLlastieARkePgeywksvvknqptpeaieall 50
                                                      + ++A+ sl+L +s ++   e   yw+sv +n+p+p+a+++ll
  NODE_19139_length_1282_cov_9.375517_g12534_i0.p1 11 LPVFAFISLALAVSHAAPTSE--VYWQSVLPNTPMPKAVRDLL 51
                                                      568999999999987766655..5*****************98 PP

  == domain 2  score: -0.5 bits;  conditional E-value: 0.81
                                    burpitideAlign  60 svvkDlevkpssfllvyqgnkdgqskdkeekadlkkdfeikpsqlllwyyhnkndeskske 120
                                                       +++k ++vkp                                                   
  NODE_19139_length_1282_cov_9.375517_g12534_i0.p1 181 EILKRFSVKP--------------------------------------------------- 190
                                                       2223333332................................................... PP

                                    burpitideAlign 121 essfvkdfevkPssllvwyrgnkngqsedksssekkfvkdfepkPsqlllwyrgnkdgqsv 181
                                                                                                                    
  NODE_19139_length_1282_cov_9.375517_g12534_i0.p1   - -------------------------------------------------------------   -
                                                       ............................................................. PP

                                    burpitideAlign 182 desgksfvkdfepkPssvlvwyrgnkngqsedksskefvkdfsvdPssllliykgnkvdps 242
                                                                                                                    
  NODE_19139_length_1282_cov_9.375517_g12534_i0.p1   - -------------------------------------------------------------   -
                                                       ............................................................. PP

                                    burpitideAlign 243 eneetekesvvngqsvdPss 262
                                                                         +s
  NODE_19139_length_1282_cov_9.375517_g12534_i0.p1 191 ------------------ES 192
                                                       ..................22 PP

>> NODE_35216_length_578_cov_2579.596040_g24565_i0.p1  type:complete len:97 gc:universal NODE_35216_length_578_cov_2579.
   #    score  bias  c-Evalue  i-Evalue hmmfrom  hmm to    alifrom  ali to    envfrom  env to     acc
 ---   ------ ----- --------- --------- ------- -------    ------- -------    ------- -------    ----
   1 ?   13.9   0.0   3.3e-05       0.2      10      53 ..       8      49 ..       1      59 [. 0.79

  Alignments for each domain:
  == domain 1  score: 13.9 bits;  conditional E-value: 3.3e-05
                                      burpitideAlign 10 llAllsllLlastieARkePgeywksvvknqptpeaiealldsk 53
                                                        ++ +lsl+L+as ++     + yw++  +n+p+p+a+++ll   
  NODE_35216_length_578_cov_2579.596040_g24565_i0.p1  8 IITFLSLALVASHAALPS--EVYWNKMLPNTPMPKAVRDLLHPD 49
                                                        67899*999999776544..45******************9655 PP

>> NODE_35633_length_567_cov_2674.101215_g24954_i0.p1  type:complete len:98 gc:universal NODE_35633_length_567_cov_2674.
   #    score  bias  c-Evalue  i-Evalue hmmfrom  hmm to    alifrom  ali to    envfrom  env to     acc
 ---   ------ ----- --------- --------- ------- -------    ------- -------    ------- -------    ----
   1 ?   13.9   0.0   3.4e-05       0.2      10      53 ..       8      49 ..       1      59 [. 0.79

  Alignments for each domain:
  == domain 1  score: 13.9 bits;  conditional E-value: 3.4e-05
                                      burpitideAlign 10 llAllsllLlastieARkePgeywksvvknqptpeaiealldsk 53
                                                        ++ +lsl+L+as ++     + yw++  +n+p+p+a+++ll   
  NODE_35633_length_567_cov_2674.101215_g24954_i0.p1  8 IITFLSLALVASHAALPS--EVYWNKMLPNTPMPKAVRDLLHPD 49
                                                        67899*999999776544..45******************9655 PP

>> NODE_33609_length_624_cov_2727.366606_g23050_i0.p1  type:complete len:109 gc:universal NODE_33609_length_624_cov_2727
   #    score  bias  c-Evalue  i-Evalue hmmfrom  hmm to    alifrom  ali to    envfrom  env to     acc
 ---   ------ ----- --------- --------- ------- -------    ------- -------    ------- -------    ----
   1 ?   13.5   0.0   4.4e-05      0.26      10      53 ..       8      49 ..       1      59 [. 0.79

  Alignments for each domain:
  == domain 1  score: 13.5 bits;  conditional E-value: 4.4e-05
                                      burpitideAlign 10 llAllsllLlastieARkePgeywksvvknqptpeaiealldsk 53
                                                        ++ +lsl+L+as ++     + yw++  +n+p+p+a+++ll   
  NODE_33609_length_624_cov_2727.366606_g23050_i0.p1  8 IITFLSLALVASHAALPS--EVYWNKMLPNTPMPKAVRDLLHPD 49
                                                        678999999999776544..45******************9655 PP

>> NODE_52467_length_335_cov_3595.641221_g41692_i0.p1  type:internal len:112 gc:universal NODE_52467_length_335_cov_3595
   #    score  bias  c-Evalue  i-Evalue hmmfrom  hmm to    alifrom  ali to    envfrom  env to     acc
 ---   ------ ----- --------- --------- ------- -------    ------- -------    ------- -------    ----
   1 ?   13.2   0.0   5.5e-05      0.33      10      53 ..      29      70 ..      24      80 .. 0.79

  Alignments for each domain:
  == domain 1  score: 13.2 bits;  conditional E-value: 5.5e-05
                                      burpitideAlign 10 llAllsllLlastieARkePgeywksvvknqptpeaiealldsk 53
                                                        ++ +lsl+L+as ++     + yw++  +n+p+p+a+++ll   
  NODE_52467_length_335_cov_3595.641221_g41692_i0.p1 29 IITFLSLALVASHAALPS--EVYWNKMLPNTPMPKAVRDLLHPD 70
                                                        778999999999776444..45******************9655 PP

>> NODE_32855_length_648_cov_2910.349565_g22362_i0.p1  type:complete len:120 gc:universal NODE_32855_length_648_cov_2910
   #    score  bias  c-Evalue  i-Evalue hmmfrom  hmm to    alifrom  ali to    envfrom  env to     acc
 ---   ------ ----- --------- --------- ------- -------    ------- -------    ------- -------    ----
   1 ?   13.2   0.0   5.5e-05      0.33      10      53 ..       8      49 ..       1      59 [. 0.79

  Alignments for each domain:
  == domain 1  score: 13.2 bits;  conditional E-value: 5.5e-05
                                      burpitideAlign 10 llAllsllLlastieARkePgeywksvvknqptpeaiealldsk 53
                                                        ++ +lsl+L+as ++     + yw++  +n+p+p+a+++ll   
  NODE_32855_length_648_cov_2910.349565_g22362_i0.p1  8 IITFLSLALVASHAALPS--EVYWNKMLPNTPMPKAVRDLLHPD 49
                                                        678999999999776544..45******************9655 PP

>> NODE_45972_length_389_cov_4768.335443_g35197_i0.p1  type:internal len:130 gc:universal NODE_45972_length_389_cov_4768
   #    score  bias  c-Evalue  i-Evalue hmmfrom  hmm to    alifrom  ali to    envfrom  env to     acc
 ---   ------ ----- --------- --------- ------- -------    ------- -------    ------- -------    ----
   1 ?   12.7   0.0   7.6e-05      0.46      10      53 ..      29      70 ..      24      80 .. 0.79

  Alignments for each domain:
  == domain 1  score: 12.7 bits;  conditional E-value: 7.6e-05
                                      burpitideAlign 10 llAllsllLlastieARkePgeywksvvknqptpeaiealldsk 53
                                                        ++ +lsl+L+as ++     + yw++  +n+p+p+a+++ll   
  NODE_45972_length_389_cov_4768.335443_g35197_i0.p1 29 IITFLSLALVASHAALPS--EVYWNKMLPNTPMPKAVRDLLHPD 70
                                                        678999999999776444..45******************9655 PP

>> NODE_31809_length_684_cov_2993.656301_g21432_i0.p1  type:complete len:139 gc:universal NODE_31809_length_684_cov_2993
   #    score  bias  c-Evalue  i-Evalue hmmfrom  hmm to    alifrom  ali to    envfrom  env to     acc
 ---   ------ ----- --------- --------- ------- -------    ------- -------    ------- -------    ----
   1 ?   12.7   0.0   7.5e-05      0.45      10      53 ..       8      49 ..       1      59 [. 0.79

  Alignments for each domain:
  == domain 1  score: 12.7 bits;  conditional E-value: 7.5e-05
                                      burpitideAlign 10 llAllsllLlastieARkePgeywksvvknqptpeaiealldsk 53
                                                        ++ +lsl+L+as ++     + yw++  +n+p+p+a+++ll   
  NODE_31809_length_684_cov_2993.656301_g21432_i0.p1  8 IITFLSLALVASHAALPS--EVYWNKMLPNTPMPKAVRDLLHPD 49
                                                        678999999999776544..45******************9655 PP

>> NODE_31401_length_699_cov_3214.464856_g21076_i0.p1  type:complete len:142 gc:universal NODE_31401_length_699_cov_3214
   #    score  bias  c-Evalue  i-Evalue hmmfrom  hmm to    alifrom  ali to    envfrom  env to     acc
 ---   ------ ----- --------- --------- ------- -------    ------- -------    ------- -------    ----
   1 ?   12.7   0.0   7.9e-05      0.47      10      53 ..       8      49 ..       1      59 [. 0.79

  Alignments for each domain:
  == domain 1  score: 12.7 bits;  conditional E-value: 7.9e-05
                                      burpitideAlign 10 llAllsllLlastieARkePgeywksvvknqptpeaiealldsk 53
                                                        ++ +lsl+L+as ++     + yw++  +n+p+p+a+++ll   
  NODE_31401_length_699_cov_3214.464856_g21076_i0.p1  8 IITFLSLALVASHAALPS--EVYWNKMLPNTPMPKAVRDLLHPD 49
                                                        678999999999776544..45******************9655 PP

>> NODE_30896_length_719_cov_2586.284830_g20638_i0.p1  type:complete len:142 gc:universal NODE_30896_length_719_cov_2586
   #    score  bias  c-Evalue  i-Evalue hmmfrom  hmm to    alifrom  ali to    envfrom  env to     acc
 ---   ------ ----- --------- --------- ------- -------    ------- -------    ------- -------    ----
   1 ?   12.7   0.0   7.9e-05      0.47      10      53 ..       8      49 ..       1      59 [. 0.79

  Alignments for each domain:
  == domain 1  score: 12.7 bits;  conditional E-value: 7.9e-05
                                      burpitideAlign 10 llAllsllLlastieARkePgeywksvvknqptpeaiealldsk 53
                                                        ++ +lsl+L+as ++     + yw++  +n+p+p+a+++ll   
  NODE_30896_length_719_cov_2586.284830_g20638_i0.p1  8 IITFLSLALVASHAALPS--EVYWNKMLPNTPMPKAVRDLLHPD 49
                                                        678999999999776544..45******************9655 PP

>> NODE_30534_length_732_cov_3336.435508_g20342_i0.p1  type:3prime_partial len:157 gc:universal NODE_30534_length_732_co
   #    score  bias  c-Evalue  i-Evalue hmmfrom  hmm to    alifrom  ali to    envfrom  env to     acc
 ---   ------ ----- --------- --------- ------- -------    ------- -------    ------- -------    ----
   1 ?   12.4   0.0   9.5e-05      0.57      10      53 ..       8      49 ..       1      59 [. 0.79

  Alignments for each domain:
  == domain 1  score: 12.4 bits;  conditional E-value: 9.5e-05
                                      burpitideAlign 10 llAllsllLlastieARkePgeywksvvknqptpeaiealldsk 53
                                                        ++ +lsl+L+as ++     + yw++  +n+p+p+a+++ll   
  NODE_30534_length_732_cov_3336.435508_g20342_i0.p1  8 IITFLSLALVASHAALPS--EVYWNKMLPNTPMPKAVRDLLHPD 49
                                                        678999999999776444..45******************9655 PP

>> NODE_29422_length_776_cov_3399.748222_g19439_i0.p1  type:complete len:163 gc:universal NODE_29422_length_776_cov_3399
   #    score  bias  c-Evalue  i-Evalue hmmfrom  hmm to    alifrom  ali to    envfrom  env to     acc
 ---   ------ ----- --------- --------- ------- -------    ------- -------    ------- -------    ----
   1 ?   12.3   0.0    0.0001      0.62      10      53 ..       8      49 ..       1      59 [. 0.79

  Alignments for each domain:
  == domain 1  score: 12.3 bits;  conditional E-value: 0.0001
                                      burpitideAlign 10 llAllsllLlastieARkePgeywksvvknqptpeaiealldsk 53
                                                        ++ +lsl+L+as ++     + yw++  +n+p+p+a+++ll   
  NODE_29422_length_776_cov_3399.748222_g19439_i0.p1  8 IITFLSLALVASHAALPS--EVYWNKMLPNTPMPKAVRDLLHPD 49
                                                        678999999999776444..45******************9655 PP

>> NODE_27600_length_851_cov_3765.820051_g18054_i0.p1  type:complete len:194 gc:universal NODE_27600_length_851_cov_3765
   #    score  bias  c-Evalue  i-Evalue hmmfrom  hmm to    alifrom  ali to    envfrom  env to     acc
 ---   ------ ----- --------- --------- ------- -------    ------- -------    ------- -------    ----
   1 ?   11.8   0.0   0.00014      0.86      10      53 ..       8      49 ..       1      59 [. 0.79

  Alignments for each domain:
  == domain 1  score: 11.8 bits;  conditional E-value: 0.00014
                                      burpitideAlign 10 llAllsllLlastieARkePgeywksvvknqptpeaiealldsk 53
                                                        ++ +lsl+L+as ++     + yw++  +n+p+p+a+++ll   
  NODE_27600_length_851_cov_3765.820051_g18054_i0.p1  8 IITFLSLALVASHAALPS--EVYWNKMLPNTPMPKAVRDLLHPD 49
                                                        677999999999776444..45******************9655 PP


Internal pipeline statistics summary:
-------------------------------------
Query model(s):                            1  (312 nodes)
Target sequences:                     102249  (17773671 residues searched)
Passed MSV filter:                      3480  (0.0340346); expected 2045.0 (0.02)
Passed bias filter:                     2066  (0.0202056); expected 2045.0 (0.02)
Passed Vit filter:                       228  (0.00222985); expected 102.2 (0.001)
Passed Fwd filter:                        17  (0.000166261); expected 1.0 (1e-05)
Initial search space (Z):             102249  [actual number of targets]
Domain search space  (domZ):              17  [number of targets reported over threshold]
# CPU time: 0.32u 0.07s 00:00:00.39 Elapsed: 00:00:01.84
# Mc/sec: 3003.82
//
[ok]
