# Supplementary material for: Mining raw plant transcriptomic data for new cyclopeptide alkaloids
Source: Beilstein J Org Chem. 2024 Jul 11;20:1548–59. doi: 10.3762/bjoc.20.138 (PMC11250218; doi:10.3762/bjoc.20.138)
Supplement: File 4 — The split burpitide precursor peptide HMM and output from all 700 transcriptomes as a compressed archive. [file Beilstein_J_Org_Chem-20-1548-s004.zip › final/SRR11947069.pep.hmm]

# hmmsearch :: search profile(s) against a sequence database
# HMMER 3.3 (Nov 2019); http://hmmer.org/
# Copyright (C) 2019 Howard Hughes Medical Institute.
# Freely distributed under the BSD open source license.
# - - - - - - - - - - - - - - - - - - - - - - - - - - - - - - - - - - - -
# query HMM file:                  ../hmms/burpitide.hmm
# target sequence database:        SRR11947069.pep
# - - - - - - - - - - - - - - - - - - - - - - - - - - - - - - - - - - - -

Query:       burpitideAlign  [M=312]
Scores for complete sequences (score includes all domains):
   --- full sequence ---   --- best 1 domain ---    -#dom-
    E-value  score  bias    E-value  score  bias    exp  N  Sequence                                         Description
    ------- ------ -----    ------- ------ -----   ---- --  --------                                         -----------
      2e-20   76.2   1.8    3.6e-20   75.4   1.8    1.6  1  NODE_21773_length_792_cov_25.643950_g17819_i0.p1  type:complete len:166 gc:univers
      0.007   18.6   0.5      0.041   16.1   0.1    2.0  2  NODE_9397_length_1373_cov_14.432308_g7377_i0.p1   type:5prime_partial len:384 gc:u


Domain annotation for each sequence (and alignments):
>> NODE_21773_length_792_cov_25.643950_g17819_i0.p1  type:complete len:166 gc:universal NODE_21773_length_792_cov_25.643
   #    score  bias  c-Evalue  i-Evalue hmmfrom  hmm to    alifrom  ali to    envfrom  env to     acc
 ---   ------ ----- --------- --------- ------- -------    ------- -------    ------- -------    ----
   1 !   75.4   1.8   7.3e-25   3.6e-20       4     197 ..       1     159 [.       1     164 [. 0.74

  Alignments for each domain:
  == domain 1  score: 75.4 bits;  conditional E-value: 7.3e-25
                                    burpitideAlign   4 mkSffallAllsllLlastieARkePgeywksvvknqptpeaiealldskkktknesvvkD 64 
                                                       m S +a+++l+ ll ++sti AR +Pgeyw  v+k+qp+peai+ l+  + +         
  NODE_21773_length_792_cov_25.643950_g17819_i0.p1   1 MESPLAFFSLFFLLFISSTIDARPDPGEYWVGVMKDQPMPEAIRGLVHRSGSM------SS 55 
                                                       78999*****************************************9443333......34 PP

                                    burpitideAlign  65 levkpssfllvyqgnkdgqskdkeekadlkkdfeikpsqlllwyyhnkndeskskeessfv 125
                                                       l  k + + ++  g    q+k+        +dfe++p+     y    +d+  + ee+s v
  NODE_21773_length_792_cov_25.643950_g17819_i0.p1  56 LATKKTDHCYTANG----QEKS------STEDFEPRPNIS--AYD---DDKRLTGEEKSSV 101
                                                       66677776655433....3333......34789****966..444...4444555666678 PP

                                    burpitideAlign 126 kdfevkPssllvwyrgnkngqsedksssekkfvkdfepkPsqlllwyrgnkdgqsvdesgk 186
                                                       +dfe++P+     y         d++s +k fvkdfep+P+   +  + n dg+s  +++k
  NODE_21773_length_792_cov_25.643950_g17819_i0.p1 102 EDFEPRPNI--SAYDRD------DDLSAKKAFVKDFEPRPN---ISAYDN-DGSS--KEEK 148
                                                       *****8863..444333......334455689********9...445666.7888..6899 PP

                                    burpitideAlign 187 sfvkdfepkPs 197
                                                       ++v dfep+P+
  NODE_21773_length_792_cov_25.643950_g17819_i0.p1 149 KSVEDFEPRPN 159
                                                       9999******8 PP

>> NODE_9397_length_1373_cov_14.432308_g7377_i0.p1  type:5prime_partial len:384 gc:universal NODE_9397_length_1373_cov_1
   #    score  bias  c-Evalue  i-Evalue hmmfrom  hmm to    alifrom  ali to    envfrom  env to     acc
 ---   ------ ----- --------- --------- ------- -------    ------- -------    ------- -------    ----
   1 !   16.1   0.1   8.4e-07     0.041       1      51 [.      24      71 ..      24      82 .. 0.80
   2 ?    0.4   0.0     0.049   2.4e+03      33      71 ..     191     228 ..     171     243 .. 0.78

  Alignments for each domain:
  == domain 1  score: 16.1 bits;  conditional E-value: 8.4e-07
                                   burpitideAlign  1 melmkSffallAllsllLlastieARkePgeywksvvknqptpeaiealld 51
                                                     me++  ++ ++ +lsl+L+as   A    ++ywksv +n+ +p+a+++ l 
  NODE_9397_length_1373_cov_14.432308_g7377_i0.p1 24 MEFHQ-LLHIFTFLSLALVASH--AAQTSEDYWKSVLPNTAIPKAVKDILH 71
                                                     55665.788999*******985..5566778****************9985 PP

  == domain 2  score: 0.4 bits;  conditional E-value: 0.049
                                   burpitideAlign  33 wksvvknqptpeaiealldskkktknesvvkDlevkpss 71 
                                                      +k++ + +++p ++ +++ +++++   ++++++ vkp+s
  NODE_9397_length_1373_cov_14.432308_g7377_i0.p1 191 VKNANEATFLPRQVAESIPFSSNKL-PQILNQFAVKPNS 228
                                                      5565566666777888876666664.7899999999988 PP


Internal pipeline statistics summary:
-------------------------------------
Query model(s):                            1  (312 nodes)
Target sequences:                      97258  (14527548 residues searched)
Passed MSV filter:                      3475  (0.0357297); expected 1945.2 (0.02)
Passed bias filter:                     1881  (0.0193403); expected 1945.2 (0.02)
Passed Vit filter:                       163  (0.00167595); expected 97.3 (0.001)
Passed Fwd filter:                         2  (2.05639e-05); expected 1.0 (1e-05)
Initial search space (Z):              97258  [actual number of targets]
Domain search space  (domZ):               2  [number of targets reported over threshold]
# CPU time: 0.39u 0.08s 00:00:00.47 Elapsed: 00:00:01.47
# Mc/sec: 3080.94
//
[ok]
