# Supplementary material for: Mining raw plant transcriptomic data for new cyclopeptide alkaloids
Source: Beilstein J Org Chem. 2024 Jul 11;20:1548–59. doi: 10.3762/bjoc.20.138 (PMC11250218; doi:10.3762/bjoc.20.138)
Supplement: File 4 — The split burpitide precursor peptide HMM and output from all 700 transcriptomes as a compressed archive. [file Beilstein_J_Org_Chem-20-1548-s004.zip › final/SRR11994210.pep.hmm]

# hmmsearch :: search profile(s) against a sequence database
# HMMER 3.3 (Nov 2019); http://hmmer.org/
# Copyright (C) 2019 Howard Hughes Medical Institute.
# Freely distributed under the BSD open source license.
# - - - - - - - - - - - - - - - - - - - - - - - - - - - - - - - - - - - -
# query HMM file:                  ../hmms/burpitide.hmm
# target sequence database:        SRR11994210.pep
# - - - - - - - - - - - - - - - - - - - - - - - - - - - - - - - - - - - -

Query:       burpitideAlign  [M=312]
Scores for complete sequences (score includes all domains):
   --- full sequence ---   --- best 1 domain ---    -#dom-
    E-value  score  bias    E-value  score  bias    exp  N  Sequence                                             Description
    ------- ------ -----    ------- ------ -----   ---- --  --------                                             -----------
    6.2e-17   65.3   0.6    1.6e-16   63.9   0.5    1.6  1  NODE_41713_length_804_cov_29.183311_g29186_i0.p1      type:5prime_partial len:207 gc:u
    5.2e-14   55.7  76.4    1.4e+05  -10.1  76.4    8.9  0  NODE_19055_length_1634_cov_12038.304933_g12559_i0.p1  type:complete len:456 gc:univers
    1.1e-13   54.5  72.4    1.4e+05   -5.3  72.4    8.6  0  NODE_20200_length_1574_cov_11575.012658_g13338_i0.p1  type:complete len:436 gc:univers
    2.4e-13   53.5  68.5    1.1e+04   -1.3  68.4    8.4  1  NODE_23870_length_1401_cov_12069.576054_g15821_i0.p1  type:complete len:430 gc:univers
    2.4e-13   53.5  68.4    1.7e+04   -1.9  68.4    8.3  1  NODE_23848_length_1402_cov_11943.759217_g15804_i0.p1  type:complete len:429 gc:univers
    3.6e-13   52.9  68.1    1.2e+04   -1.4  68.1    8.3  1  NODE_23203_length_1431_cov_12164.343152_g15387_i0.p1  type:5prime_partial len:424 gc:u
    4.6e-13   52.6  68.8    1.9e+04   -2.0  68.8    8.3  1  NODE_21419_length_1514_cov_12083.648161_g14179_i0.p1  type:complete len:416 gc:univers
    4.6e-13   52.6  68.8    1.9e+04   -2.0  68.8    8.3  1  NODE_22921_length_1443_cov_12525.765693_g15194_i0.p1  type:complete len:416 gc:univers
    4.6e-13   52.6  68.8    1.9e+04   -2.0  68.8    8.3  1  NODE_22954_length_1442_cov_12569.633309_g15215_i0.p1  type:complete len:416 gc:univers
    4.6e-13   52.6  68.8    1.9e+04   -2.0  68.8    8.3  1  NODE_22955_length_1442_cov_12543.354273_g15216_i0.p1  type:complete len:416 gc:univers
    6.3e-13   52.1  68.5    1.7e+04   -1.8  68.5    8.2  1  NODE_22240_length_1475_cov_12220.542083_g14722_i0.p1  type:5prime_partial len:438 gc:u
    7.4e-13   51.9   0.5      8e-12   48.5   0.5    1.9  2  NODE_84191_length_330_cov_9.669261_g70751_i0.p1       type:internal len:110 gc:univers
    1.8e-12   50.6   0.1    3.7e-12   49.6   0.1    1.6  1  NODE_62756_length_468_cov_4.349367_g49321_i0.p1       type:5prime_partial len:129 gc:u
    2.2e-12   50.3  65.7    3.7e+03    0.3  65.6    8.3  1  NODE_24868_length_1358_cov_11058.043580_g16483_i0.p1  type:complete len:413 gc:univers
    5.5e-12   49.0  62.4    3.6e+02    3.6  62.4    8.1  1  NODE_25215_length_1343_cov_10910.470079_g16731_i0.p1  type:complete len:400 gc:univers
    2.7e-10   43.5   0.1    9.5e-10   41.7   0.0    1.6  2  NODE_47313_length_679_cov_46.235974_g34200_i0.p1      type:5prime_partial len:151 gc:u
    4.9e-10   42.6  55.3        7.1    9.2  55.3    7.2  1  NODE_29424_length_1175_cov_10693.873866_g19628_i0.p1  type:complete len:353 gc:univers
    9.6e-08   35.1   4.0    1.8e-07   34.2   4.0    1.5  1  NODE_37990_length_901_cov_163.107488_g26068_i0.p1     type:complete len:125 gc:univers
    3.2e-07   33.4  37.4      0.054   16.2  37.4    5.9  1  NODE_37126_length_926_cov_10023.618992_g25376_i0.p1   type:complete len:262 gc:univers
    5.4e-07   32.6  23.8     0.0017   21.1  23.7    4.6  1  NODE_45688_length_711_cov_11692.742947_g32708_i0.p1   type:5prime_partial len:184 gc:u
    7.9e-07   32.1  37.4      0.055   16.2  37.4    5.8  1  NODE_39473_length_860_cov_10837.850064_g27293_i0.p1   type:3prime_partial len:252 gc:u
    8.9e-07   31.9  35.3      0.047   16.4  35.3    5.6  1  NODE_38893_length_876_cov_9136.425903_g26813_i0.p1    type:complete len:253 gc:univers
    1.3e-05   28.1  27.4      0.034   16.9  27.4    4.8  1  NODE_43629_length_757_cov_8386.074561_g30855_i0.p1    type:complete len:213 gc:univers
      3e-05   26.9  23.7      0.022   17.5  23.7    4.5  1  NODE_45347_length_718_cov_7692.280620_g32397_i0.p1    type:complete len:187 gc:univers
    5.4e-05   26.0   0.6    9.4e-05   25.3   0.1    1.6  2  NODE_22264_length_1474_cov_110.969308_g12258_i1.p1    type:complete len:390 gc:univers
     0.0017   21.2  17.2      0.081   15.6  17.2    3.6  1  NODE_50691_length_618_cov_6477.044037_g37409_i0.p1    type:complete len:169 gc:univers
     0.0053   19.5   4.6      0.038   16.7   4.6    1.9  1  NODE_69978_length_408_cov_12473.176119_g56538_i0.p1   type:5prime_partial len:83 gc:un
  ------ inclusion threshold ------
        0.1   15.3   1.7        1.1   11.9   1.7    1.9  1  NODE_108580_length_256_cov_3731.535519_g95140_i0.p1   type:5prime_partial len:82 gc:un
       0.22   14.2   0.0       0.59   12.8   0.0    1.7  2  NODE_21888_length_1493_cov_210.276056_g14491_i0.p1    type:complete len:354 gc:univers
       0.95   12.1   0.0       0.97   12.1   0.0    1.1  1  NODE_64066_length_456_cov_10.945170_g50630_i0.p1      type:5prime_partial len:118 gc:u


Domain annotation for each sequence (and alignments):
>> NODE_41713_length_804_cov_29.183311_g29186_i0.p1  type:5prime_partial len:207 gc:universal NODE_41713_length_804_cov_
   #    score  bias  c-Evalue  i-Evalue hmmfrom  hmm to    alifrom  ali to    envfrom  env to     acc
 ---   ------ ----- --------- --------- ------- -------    ------- -------    ------- -------    ----
   1 !   63.9   0.5   3.5e-20   1.6e-16       5     167 ..      19     172 ..      15     186 .. 0.75

  Alignments for each domain:
  == domain 1  score: 63.9 bits;  conditional E-value: 3.5e-20
                                    burpitideAlign   5 kSffallAllsllLlastieARkePgeywksvvknqptpeaiealldskkkt.knesvvkD 64 
                                                         +f+++ ll+l  l+++i ARk+ geyw+sv+k+ ++peai+ lld k+k  ++ +    
  NODE_41713_length_804_cov_29.183311_g29186_i0.p1  19 SASFVFFFLLVLCALSRIIDARKDQGEYWQSVMKDHTMPEAIQGLLDQKAKFySQPEKTSA 79 
                                                       45789999999999********************************999998754444344 PP

                                    burpitideAlign  65 levkpssfllvyqgnkdg.....qskdkeekadlkkdfeikpsqlllwyyhnkndeskske 120
                                                       +  + +  l + ++n+ +      +kd  e+  + k+f+++p+    +y+++k     +  
  NODE_41713_length_804_cov_29.183311_g29186_i0.p1  80 F--HSTASLSGNKDNQILledllHKKDIIEQ-VFVKGFKPRPNYS--VYHDDKKLVEGK-- 133
                                                       4..4555556656665558877777776666.9*********988..777754444433.. PP

                                    burpitideAlign 121 essfvkdfevkPssllvwyrgnkngqsedksssekkfvkdfepkPsq 167
                                                        +sf kdf+++P+   v++ ++k g+       + +f kdfep+P+ 
  NODE_41713_length_804_cov_29.183311_g29186_i0.p1 134 -TSFTKDFDPRPNYS-VYHDDKKLGEG------GTSFAKDFEPRPNY 172
                                                       .4799*****99865.45555544444......55689*******94 PP

>> NODE_19055_length_1634_cov_12038.304933_g12559_i0.p1  type:complete len:456 gc:universal NODE_19055_length_1634_cov_1
   [No individual domains that satisfy reporting thresholds (although complete target did)]

>> NODE_20200_length_1574_cov_11575.012658_g13338_i0.p1  type:complete len:436 gc:universal NODE_20200_length_1574_cov_1
   [No individual domains that satisfy reporting thresholds (although complete target did)]

>> NODE_23870_length_1401_cov_12069.576054_g15821_i0.p1  type:complete len:430 gc:universal NODE_23870_length_1401_cov_1
   #    score  bias  c-Evalue  i-Evalue hmmfrom  hmm to    alifrom  ali to    envfrom  env to     acc
 ---   ------ ----- --------- --------- ------- -------    ------- -------    ------- -------    ----
   1 ?   -1.3  68.4       2.4   1.1e+04     108     261 ..      99     373 ..      23     425 .. 0.31

  Alignments for each domain:
  == domain 1  score: -1.3 bits;  conditional E-value: 2.4
                                        burpitideAlign 108 yyhnkndeskskees.........sfvkdfevkPssllvwyrgnkngqsedkss... 152
                                                           + ++  ++  +++ s         sf kdfe+kPs + v   ++  +++ +      
  NODE_23870_length_1401_cov_12069.576054_g15821_i0.p1  99 GAQKSFSKDFEPKPSynyvngaqkSFSKDFEPKPSYNYVNGAQKSFSKDFE--Pkps 153
                                                           333222222222222333333333333333333333332222221111111..1112 PP

                                        burpitideAlign 153 ......sekkfvkdfepkPsqlllwyrgnkdgqsvdes.........gksfvkdfep 194
                                                                  +k+f kdfepkPs + +    +  +++ +++         +ksf+kdfep
  NODE_23870_length_1401_cov_12069.576054_g15821_i0.p1 154 ynyvngAQKSFSKDFEPKPSYNYVNGATKSFSKDFEPKpsynyvngaQKSFSKDFEP 210
                                                           233333333333333333333333222222111111112333333332222222222 PP

                                        burpitideAlign 195 kPssvlvwyrgnkngqsedksske...........fvkdfsvdPssllliykgnkvd 240
                                                           kPs + v  +g++   s+d + k+           f kdf+++Ps + +  +++  +
  NODE_23870_length_1401_cov_12069.576054_g15821_i0.p1 211 KPSYNYV--NGAQKSFSKDFEPKPsynyvngeqksFSKDFEPKPSYNYVNGEQKSFS 265
                                                           2222221..111111111111111222222222222222222222222222222211 PP

                                        burpitideAlign 241 pse...................................................... 243
                                                           + +                                                      
  NODE_23870_length_1401_cov_12069.576054_g15821_i0.p1 266 K-Dfepkpsynyvdgakktfskdfepkpsynyvngaeksfskdfepkpsynyvngae 321
                                                           1.1122222221111111111222222222211111111111112222222111111 PP

                                        burpitideAlign 244 ..................................neetekesvvngqsvdPs 261
                                                                                              ++  ++s++++++++Ps
  NODE_23870_length_1401_cov_12069.576054_g15821_i0.p1 322 ksfskdfepkpsynyvngveksfskdfepkpsynYVNGAEKSFSKDFEPKPS 373
                                                           1111112233333322222222222233333333333333333333333333 PP

>> NODE_23848_length_1402_cov_11943.759217_g15804_i0.p1  type:complete len:429 gc:universal NODE_23848_length_1402_cov_1
   #    score  bias  c-Evalue  i-Evalue hmmfrom  hmm to    alifrom  ali to    envfrom  env to     acc
 ---   ------ ----- --------- --------- ------- -------    ------- -------    ------- -------    ----
   1 ?   -1.9  68.4       3.7   1.7e+04      92     289 ..      83     333 ..      24     423 .. 0.34

  Alignments for each domain:
  == domain 1  score: -1.9 bits;  conditional E-value: 3.7
                                        burpitideAlign  92 dlkkdfeikpsqlllwyyhnkndeskskees.........sfvkdfevkPssllvwy 139
                                                           ++ kdfe+kps + + + ++  ++  +++ s         sf kdfe+kPs + v  
  NODE_23848_length_1402_cov_11943.759217_g15804_i0.p1  83 SFSKDFEPKPSYNYVNGAQKSFSKDFEPKPSynyvngaqkSFSKDFEPKPSYNYVNG 139
                                                           444444444444433333333333333332233344444444444444444433322 PP

                                        burpitideAlign 140 rgnkngqsedkss.........sekkfvkdfepkPsqlllwyrgnkdgqsvdes... 184
                                                            ++  +++ +             +k+f kdfepkPs + +    +  +++ +++   
  NODE_23848_length_1402_cov_11943.759217_g15804_i0.p1 140 AQKSFSKDFE--PkpsynyvngAQKSFSKDFEPKPSYNYVNGATKSFSKDFEPKpsy 194
                                                           2221111111..111233333333444444444444433332222211122222333 PP

                                        burpitideAlign 185 ......gksfvkdfepkPssvlvwyrgnkngqsedksske...........fvkdfs 224
                                                                 +ksf+kdfepkPs + v  +g++   s+d + k+           f kdf+
  NODE_23848_length_1402_cov_11943.759217_g15804_i0.p1 195 nyvngaQKSFSKDFEPKPSYNYV--NGAQKSFSKDFEPKPsynyvngeqksFSKDFE 249
                                                           44444433333333333333222..11111222222222222333333333333333 PP

                                        burpitideAlign 225 vdPssllliykgnkvdpse............................neetekesvv 253
                                                           ++Ps + +  +++  ++ +                             ++  ++s++
  NODE_23848_length_1402_cov_11943.759217_g15804_i0.p1 250 PKPSYNYVNGEQKSFSK-DfepkpsynyvdgakktfskdfepkpsynYVNGAEKSFS 305
                                                           33322222222222111.112222222111111222222222233322222222222 PP

                                        burpitideAlign 254 ngqsvdPssqlllyrgnkkvesseyeiNqngeknsk 289
                                                           ++++++Ps     y +   v++ e ++ +++e+++ 
  NODE_23848_length_1402_cov_11943.759217_g15804_i0.p1 306 KDFEPKPS-----YNY---VNGAEKSFSKDFEPKPS 333
                                                           22222222.....111...11111111122222222 PP

>> NODE_23203_length_1431_cov_12164.343152_g15387_i0.p1  type:5prime_partial len:424 gc:universal NODE_23203_length_1431
   #    score  bias  c-Evalue  i-Evalue hmmfrom  hmm to    alifrom  ali to    envfrom  env to     acc
 ---   ------ ----- --------- --------- ------- -------    ------- -------    ------- -------    ----
   1 ?   -1.4  68.1       2.6   1.2e+04      92     289 ..      91     341 ..      32     422 .. 0.31

  Alignments for each domain:
  == domain 1  score: -1.4 bits;  conditional E-value: 2.6
                                        burpitideAlign  92 dlkkdfeikpsqlllwyyhnkndeskskees.........sfvkdfevkPssllvwy 139
                                                           ++ kdfe+kps + + + ++  ++  +++ s         sf kdfe+kPs + v  
  NODE_23203_length_1431_cov_12164.343152_g15387_i0.p1  91 SFSKDFEPKPSYNYVNGAQKSFSKDFEPKPSynyvngaqkSFSKDFEPKPSYNYVNG 147
                                                           444444444444433333333333322222233333333333344444443333322 PP

                                        burpitideAlign 140 rgnkngqsedkss.........sekkfvkdfepkPsqlllwyrgnkdgqsvdes... 184
                                                            ++  +++ +             +k+f kdfepkPs + +    +  +++ +++   
  NODE_23203_length_1431_cov_12164.343152_g15387_i0.p1 148 AQKSFSKDFE--PkpsynyvngAQKSFSKDFEPKPSYNYVNGATKSFSKDFEPKpsy 202
                                                           2221111111..111223333333333344444433333322222211111222333 PP

                                        burpitideAlign 185 ......gksfvkdfepkPssvlvwyrgnkngqsedksske...........fvkdfs 224
                                                                 +ksf+kdfepkPs + v  +g++   s+d + k+           f kdf+
  NODE_23203_length_1431_cov_12164.343152_g15387_i0.p1 203 nyvngaQKSFSKDFEPKPSYNYV--NGAQKSFSKDFEPKPsynyvngeqksFSKDFE 257
                                                           33333333333333333332222..11111222222222222233333333233333 PP

                                        burpitideAlign 225 vdPssllliykgnkvdpse............................neetekesvv 253
                                                           ++Ps + +  +++  ++ +                             ++  ++s++
  NODE_23203_length_1431_cov_12164.343152_g15387_i0.p1 258 PKPSYNYVNGEQKSFSK-DfepkpsynyvdgakktfskdfepkpsynYVNGAEKSFS 313
                                                           33322222222222111.112222222111111222222222222222222222222 PP

                                        burpitideAlign 254 ngqsvdPssqlllyrgnkkvesseyeiNqngeknsk 289
                                                           ++++++Ps     y +   v++ e ++ +++e+++ 
  NODE_23203_length_1431_cov_12164.343152_g15387_i0.p1 314 KDFEPKPS-----YNY---VNGAEKSFSKDFEPKPS 341
                                                           22222222.....111...11111111111111111 PP

>> NODE_21419_length_1514_cov_12083.648161_g14179_i0.p1  type:complete len:416 gc:universal NODE_21419_length_1514_cov_1
   #    score  bias  c-Evalue  i-Evalue hmmfrom  hmm to    alifrom  ali to    envfrom  env to     acc
 ---   ------ ----- --------- --------- ------- -------    ------- -------    ------- -------    ----
   1 ?   -2.0  68.8         4   1.9e+04      92     289 ..      83     333 ..      25     414 .. 0.31

  Alignments for each domain:
  == domain 1  score: -2.0 bits;  conditional E-value: 4
                                        burpitideAlign  92 dlkkdfeikpsqlllwyyhnkndeskskees.........sfvkdfevkPssllvwy 139
                                                           ++ kdfe+kps + + + ++  ++  +++ s         sf kdfe+kPs + v  
  NODE_21419_length_1514_cov_12083.648161_g14179_i0.p1  83 SFSKDFEPKPSYNYVNGAQKSFSKDFEPKPSynyvngaqkSFSKDFEPKPSYNYVNG 139
                                                           344444444443333333333322222222233333333333333333333333322 PP

                                        burpitideAlign 140 rgnkngqsedkss.........sekkfvkdfepkPsqlllwyrgnkdgqsvdes... 184
                                                            ++  +++ +             +k+f kdfepkPs + +    +  +++ +++   
  NODE_21419_length_1514_cov_12083.648161_g14179_i0.p1 140 AQKSFSKDFE--PkpsynyvngAQKSFSKDFEPKPSYNYVNGATKSFSKDFEPKpsy 194
                                                           2221111111..111223333333333333333333333322222211111222333 PP

                                        burpitideAlign 185 ......gksfvkdfepkPssvlvwyrgnkngqsedksske...........fvkdfs 224
                                                                 +ksf+kdfepkPs + v  +g++   s+d + k+           f kdf+
  NODE_21419_length_1514_cov_12083.648161_g14179_i0.p1 195 nyvngaQKSFSKDFEPKPSYNYV--NGAQKSFSKDFEPKPsynyvngeqksFSKDFE 249
                                                           33333333333333333332222..11111222222222222223333333222222 PP

                                        burpitideAlign 225 vdPssllliykgnkvdpse............................neetekesvv 253
                                                           ++Ps + +  +++  ++ +                             ++  ++s++
  NODE_21419_length_1514_cov_12083.648161_g14179_i0.p1 250 PKPSYNYVNGEQKSFSK-DfepkpsynyvdgakktfskdfepkpsynYVNGAEKSFS 305
                                                           22222222222222111.112222222111111222222222222222222222222 PP

                                        burpitideAlign 254 ngqsvdPssqlllyrgnkkvesseyeiNqngeknsk 289
                                                           ++++++Ps     y +   v++ e ++ +++e+++ 
  NODE_21419_length_1514_cov_12083.648161_g14179_i0.p1 306 KDFEPKPS-----YNY---VNGAEKSFSKDFEPKPS 333
                                                           22222222.....111...11111111111111111 PP

>> NODE_22921_length_1443_cov_12525.765693_g15194_i0.p1  type:complete len:416 gc:universal NODE_22921_length_1443_cov_1
   #    score  bias  c-Evalue  i-Evalue hmmfrom  hmm to    alifrom  ali to    envfrom  env to     acc
 ---   ------ ----- --------- --------- ------- -------    ------- -------    ------- -------    ----
   1 ?   -2.0  68.8         4   1.9e+04      92     289 ..      83     333 ..      25     414 .. 0.31

  Alignments for each domain:
  == domain 1  score: -2.0 bits;  conditional E-value: 4
                                        burpitideAlign  92 dlkkdfeikpsqlllwyyhnkndeskskees.........sfvkdfevkPssllvwy 139
                                                           ++ kdfe+kps + + + ++  ++  +++ s         sf kdfe+kPs + v  
  NODE_22921_length_1443_cov_12525.765693_g15194_i0.p1  83 SFSKDFEPKPSYNYVNGAQKSFSKDFEPKPSynyvngaqkSFSKDFEPKPSYNYVNG 139
                                                           344444444443333333333322222222233333333333333333333333322 PP

                                        burpitideAlign 140 rgnkngqsedkss.........sekkfvkdfepkPsqlllwyrgnkdgqsvdes... 184
                                                            ++  +++ +             +k+f kdfepkPs + +    +  +++ +++   
  NODE_22921_length_1443_cov_12525.765693_g15194_i0.p1 140 AQKSFSKDFE--PkpsynyvngAQKSFSKDFEPKPSYNYVNGATKSFSKDFEPKpsy 194
                                                           2221111111..111223333333333333333333333322222211111222333 PP

                                        burpitideAlign 185 ......gksfvkdfepkPssvlvwyrgnkngqsedksske...........fvkdfs 224
                                                                 +ksf+kdfepkPs + v  +g++   s+d + k+           f kdf+
  NODE_22921_length_1443_cov_12525.765693_g15194_i0.p1 195 nyvngaQKSFSKDFEPKPSYNYV--NGAQKSFSKDFEPKPsynyvngeqksFSKDFE 249
                                                           33333333333333333332222..11111222222222222223333333222222 PP

                                        burpitideAlign 225 vdPssllliykgnkvdpse............................neetekesvv 253
                                                           ++Ps + +  +++  ++ +                             ++  ++s++
  NODE_22921_length_1443_cov_12525.765693_g15194_i0.p1 250 PKPSYNYVNGEQKSFSK-DfepkpsynyvdgakktfskdfepkpsynYVNGAEKSFS 305
                                                           22222222222222111.112222222111111222222222222222222222222 PP

                                        burpitideAlign 254 ngqsvdPssqlllyrgnkkvesseyeiNqngeknsk 289
                                                           ++++++Ps     y +   v++ e ++ +++e+++ 
  NODE_22921_length_1443_cov_12525.765693_g15194_i0.p1 306 KDFEPKPS-----YNY---VNGAEKSFSKDFEPKPS 333
                                                           22222222.....111...11111111111111111 PP

>> NODE_22954_length_1442_cov_12569.633309_g15215_i0.p1  type:complete len:416 gc:universal NODE_22954_length_1442_cov_1
   #    score  bias  c-Evalue  i-Evalue hmmfrom  hmm to    alifrom  ali to    envfrom  env to     acc
 ---   ------ ----- --------- --------- ------- -------    ------- -------    ------- -------    ----
   1 ?   -2.0  68.8         4   1.9e+04      92     289 ..      83     333 ..      25     414 .. 0.31

  Alignments for each domain:
  == domain 1  score: -2.0 bits;  conditional E-value: 4
                                        burpitideAlign  92 dlkkdfeikpsqlllwyyhnkndeskskees.........sfvkdfevkPssllvwy 139
                                                           ++ kdfe+kps + + + ++  ++  +++ s         sf kdfe+kPs + v  
  NODE_22954_length_1442_cov_12569.633309_g15215_i0.p1  83 SFSKDFEPKPSYNYVNGAQKSFSKDFEPKPSynyvngaqkSFSKDFEPKPSYNYVNG 139
                                                           344444444443333333333322222222233333333333333333333333322 PP

                                        burpitideAlign 140 rgnkngqsedkss.........sekkfvkdfepkPsqlllwyrgnkdgqsvdes... 184
                                                            ++  +++ +             +k+f kdfepkPs + +    +  +++ +++   
  NODE_22954_length_1442_cov_12569.633309_g15215_i0.p1 140 AQKSFSKDFE--PkpsynyvngAQKSFSKDFEPKPSYNYVNGATKSFSKDFEPKpsy 194
                                                           2221111111..111223333333333333333333333322222211111222333 PP

                                        burpitideAlign 185 ......gksfvkdfepkPssvlvwyrgnkngqsedksske...........fvkdfs 224
                                                                 +ksf+kdfepkPs + v  +g++   s+d + k+           f kdf+
  NODE_22954_length_1442_cov_12569.633309_g15215_i0.p1 195 nyvngaQKSFSKDFEPKPSYNYV--NGAQKSFSKDFEPKPsynyvngeqksFSKDFE 249
                                                           33333333333333333332222..11111222222222222223333333222222 PP

                                        burpitideAlign 225 vdPssllliykgnkvdpse............................neetekesvv 253
                                                           ++Ps + +  +++  ++ +                             ++  ++s++
  NODE_22954_length_1442_cov_12569.633309_g15215_i0.p1 250 PKPSYNYVNGEQKSFSK-DfepkpsynyvdgakktfskdfepkpsynYVNGAEKSFS 305
                                                           22222222222222111.112222222111111222222222222222222222222 PP

                                        burpitideAlign 254 ngqsvdPssqlllyrgnkkvesseyeiNqngeknsk 289
                                                           ++++++Ps     y +   v++ e ++ +++e+++ 
  NODE_22954_length_1442_cov_12569.633309_g15215_i0.p1 306 KDFEPKPS-----YNY---VNGAEKSFSKDFEPKPS 333
                                                           22222222.....111...11111111111111111 PP

>> NODE_22955_length_1442_cov_12543.354273_g15216_i0.p1  type:complete len:416 gc:universal NODE_22955_length_1442_cov_1
   #    score  bias  c-Evalue  i-Evalue hmmfrom  hmm to    alifrom  ali to    envfrom  env to     acc
 ---   ------ ----- --------- --------- ------- -------    ------- -------    ------- -------    ----
   1 ?   -2.0  68.8         4   1.9e+04      92     289 ..      83     333 ..      25     414 .. 0.31

  Alignments for each domain:
  == domain 1  score: -2.0 bits;  conditional E-value: 4
                                        burpitideAlign  92 dlkkdfeikpsqlllwyyhnkndeskskees.........sfvkdfevkPssllvwy 139
                                                           ++ kdfe+kps + + + ++  ++  +++ s         sf kdfe+kPs + v  
  NODE_22955_length_1442_cov_12543.354273_g15216_i0.p1  83 SFSKDFEPKPSYNYVNGAQKSFSKDFEPKPSynyvngaqkSFSKDFEPKPSYNYVNG 139
                                                           344444444443333333333322222222233333333333333333333333322 PP

                                        burpitideAlign 140 rgnkngqsedkss.........sekkfvkdfepkPsqlllwyrgnkdgqsvdes... 184
                                                            ++  +++ +             +k+f kdfepkPs + +    +  +++ +++   
  NODE_22955_length_1442_cov_12543.354273_g15216_i0.p1 140 AQKSFSKDFE--PkpsynyvngAQKSFSKDFEPKPSYNYVNGATKSFSKDFEPKpsy 194
                                                           2221111111..111223333333333333333333333322222211111222333 PP

                                        burpitideAlign 185 ......gksfvkdfepkPssvlvwyrgnkngqsedksske...........fvkdfs 224
                                                                 +ksf+kdfepkPs + v  +g++   s+d + k+           f kdf+
  NODE_22955_length_1442_cov_12543.354273_g15216_i0.p1 195 nyvngaQKSFSKDFEPKPSYNYV--NGAQKSFSKDFEPKPsynyvngeqksFSKDFE 249
                                                           33333333333333333332222..11111222222222222223333333222222 PP

                                        burpitideAlign 225 vdPssllliykgnkvdpse............................neetekesvv 253
                                                           ++Ps + +  +++  ++ +                             ++  ++s++
  NODE_22955_length_1442_cov_12543.354273_g15216_i0.p1 250 PKPSYNYVNGEQKSFSK-DfepkpsynyvdgakktfskdfepkpsynYVNGAEKSFS 305
                                                           22222222222222111.112222222111111222222222222222222222222 PP

                                        burpitideAlign 254 ngqsvdPssqlllyrgnkkvesseyeiNqngeknsk 289
                                                           ++++++Ps     y +   v++ e ++ +++e+++ 
  NODE_22955_length_1442_cov_12543.354273_g15216_i0.p1 306 KDFEPKPS-----YNY---VNGAEKSFSKDFEPKPS 333
                                                           22222222.....111...11111111111111111 PP

>> NODE_22240_length_1475_cov_12220.542083_g14722_i0.p1  type:5prime_partial len:438 gc:universal NODE_22240_length_1475
   #    score  bias  c-Evalue  i-Evalue hmmfrom  hmm to    alifrom  ali to    envfrom  env to     acc
 ---   ------ ----- --------- --------- ------- -------    ------- -------    ------- -------    ----
   1 ?   -1.8  68.5       3.6   1.7e+04      92     288 ..     105     354 ..      45     436 .. 0.31

  Alignments for each domain:
  == domain 1  score: -1.8 bits;  conditional E-value: 3.6
                                        burpitideAlign  92 dlkkdfeikpsqlllwyyhnkndeskskees.........sfvkdfevkPssllvwy 139
                                                           ++ kdfe+kps + + + ++  ++  +++ s         sf kdfe+kPs + v  
  NODE_22240_length_1475_cov_12220.542083_g14722_i0.p1 105 SFSKDFEPKPSYNYVNGAQKSFSKDFEPKPSynyvngaqkSFSKDFEPKPSYNYVNG 161
                                                           444444444444433333333333333222233333333333344444444333322 PP

                                        burpitideAlign 140 rgnkngqsedkss.........sekkfvkdfepkPsqlllwyrgnkdgqsvdes... 184
                                                            ++  +++ +             +k+f kdfepkPs + +    +  +++ +++   
  NODE_22240_length_1475_cov_12220.542083_g14722_i0.p1 162 AQKSFSKDFE--PkpsynyvngAQKSFSKDFEPKPSYNYVNGATKSFSKDFEPKpsy 216
                                                           2221111111..111233333333344444444444333322222211111222333 PP

                                        burpitideAlign 185 ......gksfvkdfepkPssvlvwyrgnkngqsedksske...........fvkdfs 224
                                                                 +ksf+kdfepkPs + v  +g++   s+d + k+           f kdf+
  NODE_22240_length_1475_cov_12220.542083_g14722_i0.p1 217 nyvngaQKSFSKDFEPKPSYNYV--NGAQKSFSKDFEPKPsynyvngeqksFSKDFE 271
                                                           33333333333333333332222..11111222222222222233333333333333 PP

                                        burpitideAlign 225 vdPssllliykgnkvdpse............................neetekesvv 253
                                                           ++Ps + +  +++  ++ +                             ++  ++s++
  NODE_22240_length_1475_cov_12220.542083_g14722_i0.p1 272 PKPSYNYVNGEQKSFSK-DfepkpsynyvdgakktfskdfepkpsynYVNGAEKSFS 327
                                                           33322222222222111.112222222111111222222222222222222222222 PP

                                        burpitideAlign 254 ngqsvdPssqlllyrgnkkvesseyeiNqngekns 288
                                                           ++++++Ps     y +   v++ e ++ +++e+++
  NODE_22240_length_1475_cov_12220.542083_g14722_i0.p1 328 KDFEPKPS-----YNY---VNGAEKSFSKDFEPKP 354
                                                           22222222.....111...1111111111111111 PP

>> NODE_84191_length_330_cov_9.669261_g70751_i0.p1  type:internal len:110 gc:universal NODE_84191_length_330_cov_9.66926
   #    score  bias  c-Evalue  i-Evalue hmmfrom  hmm to    alifrom  ali to    envfrom  env to     acc
 ---   ------ ----- --------- --------- ------- -------    ------- -------    ------- -------    ----
   1 ?    3.0   0.0      0.12   5.7e+02      17      41 ..       4      28 ..       1      32 [. 0.84
   2 !   48.5   0.5   1.7e-15     8e-12     153     225 ..      29      85 ..      22      95 .. 0.62

  Alignments for each domain:
  == domain 1  score: 3.0 bits;  conditional E-value: 0.12
                                   burpitideAlign 17 lLlastieARkePgeywksvvknqp 41
                                                     l +++++ AR eP+   +sv+++q 
  NODE_84191_length_330_cov_9.669261_g70751_i0.p1  4 LHFTNIADARPEPKGCGHSVMNDQG 28
                                                     5599*****************8875 PP

  == domain 2  score: 48.5 bits;  conditional E-value: 1.7e-15
                                   burpitideAlign 153 sekkfvkdfepkPsqlllwyrgnkdgqsvdesgksfvkdfepkPssvlvwyrgnkngqsedk 214
                                                      +e  f kdfep+P+qlllw++++        ++ksf kdfep+P+++l+w++++        
  NODE_84191_length_330_cov_9.669261_g70751_i0.p1  29 KEVIFAKDFEPNPNQLLLWREHK--------AEKSFAKDFEPNPNQLLLWREHK-------- 74 
                                                      34456777777777777777777........35677777777777777777776........ PP

                                   burpitideAlign 215 sskefvkdfsv 225
                                                      ++k f kdf++
  NODE_84191_length_330_cov_9.669261_g70751_i0.p1  75 AKKSFAKDFEP 85 
                                                      22224455554 PP

>> NODE_62756_length_468_cov_4.349367_g49321_i0.p1  type:5prime_partial len:129 gc:universal NODE_62756_length_468_cov_4
   #    score  bias  c-Evalue  i-Evalue hmmfrom  hmm to    alifrom  ali to    envfrom  env to     acc
 ---   ------ ----- --------- --------- ------- -------    ------- -------    ------- -------    ----
   1 !   49.6   0.1     8e-16   3.7e-12       2      56 ..       6      60 ..       5     119 .. 0.76

  Alignments for each domain:
  == domain 1  score: 49.6 bits;  conditional E-value: 8e-16
                                   burpitideAlign  2 elmkSffallAllsllLlastieARkePgeywksvvknqptpeaiealldskkkt 56
                                                     + m+S+f+++ +++ l la+ i ARk+P+eywks+++ +p+p++ie+ll    ++
  NODE_62756_length_468_cov_4.349367_g49321_i0.p1  6 QKMRSSFVFFIFFLSLFLANSIYARKDPVEYWKSKMNGEPMPKSIEDLLHHDPSS 60
                                                     57*********8888999******************************9554444 PP

>> NODE_24868_length_1358_cov_11058.043580_g16483_i0.p1  type:complete len:413 gc:universal NODE_24868_length_1358_cov_1
   #    score  bias  c-Evalue  i-Evalue hmmfrom  hmm to    alifrom  ali to    envfrom  env to     acc
 ---   ------ ----- --------- --------- ------- -------    ------- -------    ------- -------    ----
   1 ?    0.3  65.6       0.8   3.7e+03      53     289 ..      36     333 ..      23     396 .. 0.42

  Alignments for each domain:
  == domain 1  score: 0.3 bits;  conditional E-value: 0.8
                                        burpitideAlign  53 kkktknesvvkDlevkpssfllvyqgnkdgqskdkeek.a.......dlkkdfeikp 101
                                                           k k +++s+ kD+e+kps + +   +++ +++ +++ +         ++ kdfe+kp
  NODE_24868_length_1358_cov_11058.043580_g16483_i0.p1  36 KLKVDKKSFSKDFEPKPSYNYVNGAEKSFSKNFEPKPSyNyvngaqkSFSKDFEPKP 92 
                                                           445566777788888877743333333333222222222133333445555555555 PP

                                        burpitideAlign 102 sqlllwyyhnkndeskskees.........sfvkdfevkPssllvwyrgnkngqsed 149
                                                           s + + + ++  ++  +++ s         sf kdfe+kPs + v   ++  +++ +
  NODE_24868_length_1358_cov_11058.043580_g16483_i0.p1  93 SYNYVNGAQKSFSKDFEPKPSynyvngaqkSFSKDFEPKPSYNYVNGAQKSFSKDFE 149
                                                           555444444444444444333455555555555555555555544333332222111 PP

                                        burpitideAlign 150 kss.........sekkfvkdfepkPsqlllwyrgnkdgqsvdes.........gksf 188
                                                                        +k+f kdfepkPs + +    +  +++ +++         +ksf
  NODE_24868_length_1358_cov_11058.043580_g16483_i0.p1 150 --PkpsynyvngAQKSFSKDFEPKPSYNYVNGATKSFSKDFEPKpsynyvngaQKSF 204
                                                           ..1223445555555555555555555555433333222222224455555554444 PP

                                        burpitideAlign 189 vkdfepkPssvlvwyrgnkngqsedksske...........fvkdfsvdPssllliy 234
                                                           +kdfepkPs + v  +g++   s+d + k+           f kdf+++Ps + +  
  NODE_24868_length_1358_cov_11058.043580_g16483_i0.p1 205 SKDFEPKPSYNYV--NGAQKSFSKDFEPKPsynyvngeqksFSKDFEPKPSYNYVNG 259
                                                           4444444444333..222223333333333344444444444444444444333333 PP

                                        burpitideAlign 235 kgnkvdpse............................neetekesvvngqsvdPssq 263
                                                           +++  ++ +                             ++  ++s++++++++Ps  
  NODE_24868_length_1358_cov_11058.043580_g16483_i0.p1 260 EQKSFSK-DfepkpsynyvdgakktfskdfepkpsynYVNGAEKSFSKDFEPKPS-- 313
                                                           3333111.12333333322222222222333333333333333333333333333.. PP

                                        burpitideAlign 264 lllyrgnkkvesseyeiNqngeknsk 289
                                                              y +   v++ e ++ +++e+++ 
  NODE_24868_length_1358_cov_11058.043580_g16483_i0.p1 314 ---YNY---VNGAEKSFSKDFEPKPS 333
                                                           ...222...22222222233333333 PP

>> NODE_25215_length_1343_cov_10910.470079_g16731_i0.p1  type:complete len:400 gc:universal NODE_25215_length_1343_cov_1
   #    score  bias  c-Evalue  i-Evalue hmmfrom  hmm to    alifrom  ali to    envfrom  env to     acc
 ---   ------ ----- --------- --------- ------- -------    ------- -------    ------- -------    ----
   1 ?    3.6  62.4     0.078   3.6e+02      53     289 ..      36     333 ..      23     394 .. 0.43

  Alignments for each domain:
  == domain 1  score: 3.6 bits;  conditional E-value: 0.078
                                        burpitideAlign  53 kkktknesvvkDlevkpssfllvyqgnkdgqskdkeek.a.......dlkkdfeikp 101
                                                           k k +++s+ kD+e+kps + +   +++ +++ +++ +         ++ kdfe+kp
  NODE_25215_length_1343_cov_10910.470079_g16731_i0.p1  36 KLKVDKKSFSKDFEPKPSYNYVNGAEKSFSKNFEPKPSyNyvngaqkSFSKDFEPKP 92 
                                                           455567777788888887743333333333222222222133333445555666666 PP

                                        burpitideAlign 102 sqlllwyyhnkndeskskees.........sfvkdfevkPssllvwyrgnkngqsed 149
                                                           s + + + ++  ++  +++ s         sf kdfe+kPs + v   ++  +++ +
  NODE_25215_length_1343_cov_10910.470079_g16731_i0.p1  93 SYNYVNGAQKSFSKDFEPKPSynyvngaqkSFSKDFEPKPSYNYVNGAQKSFSKDFE 149
                                                           555444444444444444433555555555555555555555544333332222211 PP

                                        burpitideAlign 150 kss.........sekkfvkdfepkPsqlllwyrgnkdgqsvdes.........gksf 188
                                                                        +k+f kdfepkPs + +    +  +++ +++         +ksf
  NODE_25215_length_1343_cov_10910.470079_g16731_i0.p1 150 --PkpsynyvngAQKSFSKDFEPKPSYNYVNGATKSFSKDFEPKpsynyvngaQKSF 204
                                                           ..1223455555555555555555555555443333222222224455555554444 PP

                                        burpitideAlign 189 vkdfepkPssvlvwyrgnkngqsedksske...........fvkdfsvdPssllliy 234
                                                           +kdfepkPs + v  +g++   s+d + k+           f kdf+++Ps + +  
  NODE_25215_length_1343_cov_10910.470079_g16731_i0.p1 205 SKDFEPKPSYNYV--NGAQKSFSKDFEPKPsynyvngeqksFSKDFEPKPSYNYVNG 259
                                                           4444444444433..222223333333333444444444444444444444444333 PP

                                        burpitideAlign 235 kgnkvdpse............................neetekesvvngqsvdPssq 263
                                                           +++  ++ +                             ++  ++s++++++++Ps  
  NODE_25215_length_1343_cov_10910.470079_g16731_i0.p1 260 EQKSFSK-DfepkpsynyvdgakktfskdfepkpsynYVNGAEKSFSKDFEPKPS-- 313
                                                           3333111.12333334322222222222333333443333333333333333333.. PP

                                        burpitideAlign 264 lllyrgnkkvesseyeiNqngeknsk 289
                                                              y +   v++ e ++ +++e+++ 
  NODE_25215_length_1343_cov_10910.470079_g16731_i0.p1 314 ---YNY---VNGAEKSFSKDFEPKPS 333
                                                           ...222...22222222233333333 PP

>> NODE_47313_length_679_cov_46.235974_g34200_i0.p1  type:5prime_partial len:151 gc:universal NODE_47313_length_679_cov_
   #    score  bias  c-Evalue  i-Evalue hmmfrom  hmm to    alifrom  ali to    envfrom  env to     acc
 ---   ------ ----- --------- --------- ------- -------    ------- -------    ------- -------    ----
   1 !   41.7   0.0   2.1e-13   9.5e-10       3      53 ..      17      67 ..      15      82 .. 0.85
   2 ?   -0.0   0.0         1   4.7e+03     248     278 ..      86     123 ..      65     146 .. 0.51

  Alignments for each domain:
  == domain 1  score: 41.7 bits;  conditional E-value: 2.1e-13
                                    burpitideAlign  3 lmkSffallAllsllLlastieARkePgeywksvvknqptpeaiealldsk 53
                                                       m+Sff++  +++ + la+ + ARk+P++ywks+++ +p+p++i++ll   
  NODE_47313_length_679_cov_46.235974_g34200_i0.p1 17 KMRSFFVFSIFFLSIFLANSAYARKDPVDYWKSKMNREPMPKSIKDLLHQD 67
                                                      6**99998887777888999***************************9544 PP

  == domain 2  score: -0.0 bits;  conditional E-value: 1
                                    burpitideAlign 248 ekesvvngqsvdPssqlllyrgnkkvesse...........y 278
                                                       + e + ++   d ++++++y++    es+e           y
  NODE_47313_length_679_cov_46.235974_g34200_i0.p1  86 NMEHFNKK--FDTERTVIIYHR--RIESTEdrpfseaaklaY 123
                                                       33333333..455556666666..333333344444444444 PP

>> NODE_29424_length_1175_cov_10693.873866_g19628_i0.p1  type:complete len:353 gc:universal NODE_29424_length_1175_cov_1
   #    score  bias  c-Evalue  i-Evalue hmmfrom  hmm to    alifrom  ali to    envfrom  env to     acc
 ---   ------ ----- --------- --------- ------- -------    ------- -------    ------- -------    ----
   1 !    9.2  55.3    0.0015       7.1      53     297 ..      36     321 ..      25     335 .. 0.41

  Alignments for each domain:
  == domain 1  score: 9.2 bits;  conditional E-value: 0.0015
                                        burpitideAlign  53 kkktknesvvkDlevkpssfllvyqgnkdgqskdkeek.a.......dlkkdfeikp 101
                                                           k k +++s+ kD+e+kps + +   +++ +++ +++ +         ++ kdfe+kp
  NODE_29424_length_1175_cov_10693.873866_g19628_i0.p1  36 KLKVDKKSFSKDFEPKPSYNYVNGAEKSFSKNFEPKPSyNyvngaqkSFSKDFEPKP 92 
                                                           556688899999999999843333333332222222221133333345555555555 PP

                                        burpitideAlign 102 sqlllwyyhnkndeskskees.........sfvkdfevkPssllvwyrgnkngqsed 149
                                                           s + + + ++  ++  +++ s         sf kdfe+kPs + v   ++  +++ +
  NODE_29424_length_1175_cov_10693.873866_g19628_i0.p1  93 SYNYVNGAQKSFSKDFEPKPSynyvngaqkSFSKDFEPKPSYNYVNGAQKSFSKDFE 149
                                                           555444444444333333333444555555555555555555444332222211111 PP

                                        burpitideAlign 150 kss.........sekkfvkdfepkPsqlllwyrgnkdgqsvdes.........gksf 188
                                                                        +k+f kdfepkPs + +    +  +++ +++         +ksf
  NODE_29424_length_1175_cov_10693.873866_g19628_i0.p1 150 --PkpsynyvngAQKSFSKDFEPKPSYNYVNGATKSFSKDFEPKpsynyvngaQKSF 204
                                                           ..1223344444445555555555554444333333222222224455555555555 PP

                                        burpitideAlign 189 vkdfepkPssvlvwyrgnkngqsedksske...........fvkdfsvdPssllliy 234
                                                           +kdfepkPs + v  +g++   s+d + k+           f kdf+++Ps + +  
  NODE_29424_length_1175_cov_10693.873866_g19628_i0.p1 205 SKDFEPKPSYNYV--NGAQKSFSKDFEPKPsynyvngeqksFSKDFEPKPSYNYVNG 259
                                                           5555555554433..222223333333333344444444444444444444444433 PP

                                        burpitideAlign 235 kgnkvdpse........neetekesvvngqsvdPssqlllyrgnkkvesseyeiNqn 283
                                                           +++  ++ +         ++  k+ ++++++++Ps     y +   v++ e ++ ++
  NODE_29424_length_1175_cov_10693.873866_g19628_i0.p1 260 EQKSFSK-DfepkpsynYVDGAKKTFSKDFEPKPS-----YNY---VNGAEKSFSKD 307
                                                           3333111.123333443333344444444444444.....333...33333344455 PP

                                        burpitideAlign 284 geknskaneelgva 297
                                                           +e+++  n   g+ 
  NODE_29424_length_1175_cov_10693.873866_g19628_i0.p1 308 FEPKPSYNYVNGAE 321
                                                           55555444444444 PP

>> NODE_37990_length_901_cov_163.107488_g26068_i0.p1  type:complete len:125 gc:universal NODE_37990_length_901_cov_163.1
   #    score  bias  c-Evalue  i-Evalue hmmfrom  hmm to    alifrom  ali to    envfrom  env to     acc
 ---   ------ ----- --------- --------- ------- -------    ------- -------    ------- -------    ----
   1 !   34.2   4.0   3.9e-11   1.8e-07      23     152 ..       8     114 ..       4     124 .. 0.67

  Alignments for each domain:
  == domain 1  score: 34.2 bits;  conditional E-value: 3.9e-11
                                     burpitideAlign  23 ieARkeP.geywksvvknqptpeaiealldskkktknesvvkDlevkpssfllvyqgnkd 81 
                                                         ++Rk+P +eyw+++++ q +p+ai++++    kt+   +vkD+  k   ++ +y+++++
  NODE_37990_length_901_cov_163.107488_g26068_i0.p1   8 CHGRKDPpEEYWNNKMNGQAMPQAIKDMMIQDPKTD---FVKDFHTKA--NPKIYHDKEA 62 
                                                        689***99********************85555555...******665..5689999888 PP

                                     burpitideAlign  82 gqskdkeekadlkkdfeikpsqlllwyyhnkndeskskeessfvkdfevkPssllvwyrg 141
                                                                  ++ kdf  + + +  +y+  k +++       fvkdf    + + ++y+ 
  NODE_37990_length_901_cov_163.107488_g26068_i0.p1  63 K-------T-HFVKDFHTEANPI--IYHA-KEAKT------HFVKDFHT--EANPIIYHA 103
                                                        3.......2.5666666666554..4444.22222......36677766..455556666 PP

                                     burpitideAlign 142 nkngqsedkss 152
                                                        ++++q+ ++s+
  NODE_37990_length_901_cov_163.107488_g26068_i0.p1 104 KEVKQKNENSE 114
                                                        65666665544 PP

>> NODE_37126_length_926_cov_10023.618992_g25376_i0.p1  type:complete len:262 gc:universal NODE_37126_length_926_cov_100
   #    score  bias  c-Evalue  i-Evalue hmmfrom  hmm to    alifrom  ali to    envfrom  env to     acc
 ---   ------ ----- --------- --------- ------- -------    ------- -------    ------- -------    ----
   1 !   16.2  37.4   1.2e-05     0.054      53     269 ..      36     236 ..      24     256 .. 0.34

  Alignments for each domain:
  == domain 1  score: 16.2 bits;  conditional E-value: 1.2e-05
                                       burpitideAlign  53 kkktknesvvkDlevkpssfllvyqgnkdgqskdkeekadlkkdfeikpsqlllwyyh 110
                                                          k k +++s+ kD+e+kps +        +      +ek ++ k+fe+kps + + + +
  NODE_37126_length_926_cov_10023.618992_g25376_i0.p1  36 KLKVDKKSFSKDFEPKPSYNY------VN-----GAEK-SFSKNFEPKPSYNYVNGAQ 81 
                                                          333344455555555555411......11.....1122.2344444444444333333 PP

                                       burpitideAlign 111 nkndeskskees.........sfvkdfevkPssllvwyrgnkngqsedkss.....se 154
                                                          +  ++  +++ s         sf kdfe+kPs                         +
  NODE_37126_length_926_cov_10023.618992_g25376_i0.p1  82 KSFSKDFEPKPSynyvngaqkSFSKDFEPKPS------------------YnyvngAQ 121
                                                          33222222222233333333333344444444..................13333333 PP

                                       burpitideAlign 155 kkfvkdfepkPsqlllwyrgnkdgqsvdes.........gksfvkdfepkPssvlvwy 203
                                                          k+f kdfepkPs + +   ++  +++ +++         +ksf+kdfepkPs + v  
  NODE_37126_length_926_cov_10023.618992_g25376_i0.p1 122 KSFSKDFEPKPSYNYVNGAQKSFSKDFEPKpsynyvngaQKSFSKDFEPKPSYNYV-- 177
                                                          44444444444444333222221111122233333333334444444444433322.. PP

                                       burpitideAlign 204 rgnkngqsedksske.....fvkdfsvdPssllliykgnkvdpse........neete 248
                                                                        +     f kdf+++Ps + +   ++  ++ +         ++  
  NODE_37126_length_926_cov_10023.618992_g25376_i0.p1 178 --------------NgatksFSKDFEPKPSYNYVNGAQKSFSK-DfepkpsynYVNGA 220
                                                          ..............01111133344444433333332222111.11222233233334 PP

                                       burpitideAlign 249 kesvvngqsvdPssqlllyrg 269
                                                          ++s++++++++Ps     y +
  NODE_37126_length_926_cov_10023.618992_g25376_i0.p1 221 QKSFSKDFEPKPS-----YNY 236
                                                          4445555555555.....222 PP

>> NODE_45688_length_711_cov_11692.742947_g32708_i0.p1  type:5prime_partial len:184 gc:universal NODE_45688_length_711_c
   #    score  bias  c-Evalue  i-Evalue hmmfrom  hmm to    alifrom  ali to    envfrom  env to     acc
 ---   ------ ----- --------- --------- ------- -------    ------- -------    ------- -------    ----
   1 !   21.1  23.7   3.8e-07    0.0017     119     290 ..      27     175 ..      13     182 .. 0.42

  Alignments for each domain:
  == domain 1  score: 21.1 bits;  conditional E-value: 3.8e-07
                                       burpitideAlign 119 keessfvkdfevkPssllvwyrgnkngqsedkss.......sekkfvkdfepkPsqll 169
                                                           e++sf kdfe+kPs + v   +++ +++ +++         ek+f kdfepkPs + 
  NODE_45688_length_711_cov_11692.742947_g32708_i0.p1  27 GEQKSFSKDFEPKPSYNYVDGAKKTFSKDFEPKPsynyvngAEKSFSKDFEPKPSYNY 84 
                                                          3444566666666666555444443333322222345555555666666666666555 PP

                                       burpitideAlign 170 lwyrgnkdgqsvdes.........gksfvkdfepkPssvlvwyrgnkngqsedksske 218
                                                          +    +  +++ +++         +ksf+kdfepkPs + v    +            
  NODE_45688_length_711_cov_11692.742947_g32708_i0.p1  85 VNGAEKSFSKDFEPKpsynyvngvEKSFSKDFEPKPSYNYVNGAEK--S--------- 131
                                                          5444443222223334555555555555555555555443322222..1......... PP

                                       burpitideAlign 219 fvkdfsvdPssllliykgnkvdpseneetekesvvngqsvdPssqlllyrgnkkvess 276
                                                          f kdf+++Ps + ++  +             +s++++++++Ps     y +       
  NODE_45688_length_711_cov_11692.742947_g32708_i0.p1 132 FSKDFEPKPSYNYVHGAE-------------KSFSKDFEPKPS-----YNY------- 164
                                                          223333333322222211.............223344444444.....222....... PP

                                       burpitideAlign 277 eyeiNqngeknska 290
                                                             +N n ++  ka
  NODE_45688_length_711_cov_11692.742947_g32708_i0.p1 165 ---VNGNQKNDAKA 175
                                                          ...11111112222 PP

>> NODE_39473_length_860_cov_10837.850064_g27293_i0.p1  type:3prime_partial len:252 gc:universal NODE_39473_length_860_c
   #    score  bias  c-Evalue  i-Evalue hmmfrom  hmm to    alifrom  ali to    envfrom  env to     acc
 ---   ------ ----- --------- --------- ------- -------    ------- -------    ------- -------    ----
   1 !   16.2  37.4   1.2e-05     0.055      53     269 ..      36     236 ..      24     251 .] 0.34

  Alignments for each domain:
  == domain 1  score: 16.2 bits;  conditional E-value: 1.2e-05
                                       burpitideAlign  53 kkktknesvvkDlevkpssfllvyqgnkdgqskdkeekadlkkdfeikpsqlllwyyh 110
                                                          k k +++s+ kD+e+kps +        +      +ek ++ k+fe+kps + + + +
  NODE_39473_length_860_cov_10837.850064_g27293_i0.p1  36 KLKVDKKSFSKDFEPKPSYNY------VN-----GAEK-SFSKNFEPKPSYNYVNGAQ 81 
                                                          333344555555555555411......11.....1122.3444444444444333333 PP

                                       burpitideAlign 111 nkndeskskees.........sfvkdfevkPssllvwyrgnkngqsedkss.....se 154
                                                          +  ++  +++ s         sf kdfe+kPs                         +
  NODE_39473_length_860_cov_10837.850064_g27293_i0.p1  82 KSFSKDFEPKPSynyvngaqkSFSKDFEPKPS------------------YnyvngAQ 121
                                                          33333222222233333333334444444444..................13333333 PP

                                       burpitideAlign 155 kkfvkdfepkPsqlllwyrgnkdgqsvdes.........gksfvkdfepkPssvlvwy 203
                                                          k+f kdfepkPs + +   ++  +++ +++         +ksf+kdfepkPs + v  
  NODE_39473_length_860_cov_10837.850064_g27293_i0.p1 122 KSFSKDFEPKPSYNYVNGAQKSFSKDFEPKpsynyvngaQKSFSKDFEPKPSYNYV-- 177
                                                          44444444444444333222221111122233333333334444444444433322.. PP

                                       burpitideAlign 204 rgnkngqsedksske.....fvkdfsvdPssllliykgnkvdpse........neete 248
                                                                        +     f kdf+++Ps + +   ++  ++ +         ++  
  NODE_39473_length_860_cov_10837.850064_g27293_i0.p1 178 --------------NgatksFSKDFEPKPSYNYVNGAQKSFSK-DfepkpsynYVNGA 220
                                                          ..............01111133344444433333333332111.11222233333334 PP

                                       burpitideAlign 249 kesvvngqsvdPssqlllyrg 269
                                                          ++s++++++++Ps     y +
  NODE_39473_length_860_cov_10837.850064_g27293_i0.p1 221 QKSFSKDFEPKPS-----YNY 236
                                                          4555555555555.....222 PP

>> NODE_38893_length_876_cov_9136.425903_g26813_i0.p1  type:complete len:253 gc:universal NODE_38893_length_876_cov_9136
   #    score  bias  c-Evalue  i-Evalue hmmfrom  hmm to    alifrom  ali to    envfrom  env to     acc
 ---   ------ ----- --------- --------- ------- -------    ------- -------    ------- -------    ----
   1 !   16.4  35.3     1e-05     0.047      53     261 ..      36     233 ..      23     236 .. 0.36

  Alignments for each domain:
  == domain 1  score: 16.4 bits;  conditional E-value: 1e-05
                                      burpitideAlign  53 kkktknesvvkDlevkpssfllvyqgnkdgqskdkeekadlkkdfeikpsqlllwyyhn 111
                                                         k k +++s+ kD+e+kps                                 + + + ++
  NODE_38893_length_876_cov_9136.425903_g26813_i0.p1  36 KLKVDKKSFSKDFEPKPS--------------------------------YNYVNGAEK 62 
                                                         333344444555555554................................443333333 PP

                                      burpitideAlign 112 kndeskskees.........sfvkdfevkPssllvwyrgnkngqsedkss......... 152
                                                           +++ +++ s         sf kdfe+kPs + v   ++  +++ +            
  NODE_38893_length_876_cov_9136.425903_g26813_i0.p1  63 SFSKNFEPKPSynyvngaqkSFSKDFEPKPSYNYVNGAQKSFSKDFE--Pkpsynyvng 119
                                                         33333333333333444444444555555554443322221111111..1112334444 PP

                                      burpitideAlign 153 sekkfvkdfepkPsqlllwyrgnkdgqsvdes.........gksfvkdfepkPssvlvw 202
                                                          +k+f kdfepkPs + +   ++  +++ +++         +ksf+kdfepkPs + v 
  NODE_38893_length_876_cov_9136.425903_g26813_i0.p1 120 AQKSFSKDFEPKPSYNYVNGAQKSFSKDFEPKpsynyvngaQKSFSKDFEPKPSYNYV- 177
                                                         4444444444444444443333321112222233444444444444444444443322. PP

                                      burpitideAlign 203 yrgnkngqsedksske.....fvkdfsvdPssllliykgnkvdpse........neete 248
                                                                        +     f kdf+++Ps + +   ++  ++ +         ++  
  NODE_38893_length_876_cov_9136.425903_g26813_i0.p1 178 ---------------NgatksFSKDFEPKPSYNYVNGAQKSFSK-DfepkpsynYVNGA 220
                                                         ...............01111133444444444433333333111.12333333334445 PP

                                      burpitideAlign 249 kesvvngqsvdPs 261
                                                         ++s++++++++Ps
  NODE_38893_length_876_cov_9136.425903_g26813_i0.p1 221 QKSFSKDFEPKPS 233
                                                         5566666666666 PP

>> NODE_43629_length_757_cov_8386.074561_g30855_i0.p1  type:complete len:213 gc:universal NODE_43629_length_757_cov_8386
   #    score  bias  c-Evalue  i-Evalue hmmfrom  hmm to    alifrom  ali to    envfrom  env to     acc
 ---   ------ ----- --------- --------- ------- -------    ------- -------    ------- -------    ----
   1 !   16.9  27.4   7.2e-06     0.034      53     261 ..      36     193 ..      22     196 .. 0.33

  Alignments for each domain:
  == domain 1  score: 16.9 bits;  conditional E-value: 7.2e-06
                                      burpitideAlign  53 kkktknesvvkDlevkpssfllvyqgnkdgqskdkeekadlkkdfeikpsqlllwyyhn 111
                                                         k k +++                                                    
  NODE_43629_length_757_cov_8386.074561_g30855_i0.p1  36 KLKVDKK---------------------------------------------------- 42 
                                                         2222333.................................................... PP

                                      burpitideAlign 112 kndeskskeessfvkdfevkPssllvwyrgnkngqsedkss.......sekkfvkdfep 163
                                                                    sf kdfe+kPs + v   ++  +++ +++         +k+f kdfep
  NODE_43629_length_757_cov_8386.074561_g30855_i0.p1  43 -----------SFSKDFEPKPSYNYVNGAEKSFSKNFEPKPsynyvngAQKSFSKDFEP 90 
                                                         ...........444444444444444333332222222211233444444444444444 PP

                                      burpitideAlign 164 kPsqlllwyrgnkdgqsvdes.........gksfvkdfepkPssvlvwyrgnkngqsed 213
                                                         kPs + +   ++  +++ +++         +ksf+kdfepkPs + v   ++       
  NODE_43629_length_757_cov_8386.074561_g30855_i0.p1  91 KPSYNYVNGAQKSFSKDFEPKpsynyvngaQKSFSKDFEPKPSYNYVNGAQK--S---- 143
                                                         4444444333332112222223344444444444444444444332211111..1.... PP

                                      burpitideAlign 214 ksskefvkdfsvdPssllliykgnkvdpse........neetekesvvngqsvdPs 261
                                                              f kdf+++Ps + +   ++  ++ +         ++  ++s++++++++Ps
  NODE_43629_length_757_cov_8386.074561_g30855_i0.p1 144 -----FSKDFEPKPSYNYVNGAQKSFSK-DfepkpsynYVNGATKSFSKDFEPKPS 193
                                                         .....22333333333333222222111.112222222333344444444444444 PP

>> NODE_45347_length_718_cov_7692.280620_g32397_i0.p1  type:complete len:187 gc:universal NODE_45347_length_718_cov_7692
   #    score  bias  c-Evalue  i-Evalue hmmfrom  hmm to    alifrom  ali to    envfrom  env to     acc
 ---   ------ ----- --------- --------- ------- -------    ------- -------    ------- -------    ----
   1 !   17.5  23.7   4.7e-06     0.022      56     197 ..      39     173 ..      23     183 .. 0.37

  Alignments for each domain:
  == domain 1  score: 17.5 bits;  conditional E-value: 4.7e-06
                                      burpitideAlign  56 tknesvvkDlevkpssfllvyqgnkdgqskdkeeka.dlkkdfeikpsqlllwyyhnkn 113
                                                          +                                 + ++ kdfe+kps + + + ++  
  NODE_45347_length_718_cov_7692.280620_g32397_i0.p1  39 VD---------------------------------KkSFSKDFEPKPSYNYVNGAEKSF 64 
                                                         11.................................124444444444444333333333 PP

                                      burpitideAlign 114 deskskees.........sfvkdfevkPssllvwyrgnkngqsedkss.........se 154
                                                         +++ +++ s         sf kdfe+kPs + v   ++  +++ +             +
  NODE_45347_length_718_cov_7692.280620_g32397_i0.p1  65 SKNFEPKPSynyvngaqkSFSKDFEPKPSYNYVNGAQKSFSKDFE--PkpsynyvngAQ 121
                                                         333333333333333334444444444444443322221111111..112234444444 PP

                                      burpitideAlign 155 kkfvkdfepkPsqlllwyrgnkdgqsvdes.........gksfvkdfepkPs 197
                                                         k+f kdfepkPs + +   ++  +++ +++         +ksf+kdfepkPs
  NODE_45347_length_718_cov_7692.280620_g32397_i0.p1 122 KSFSKDFEPKPSYNYVNGAQKSFSKDFEPKpsynyvngaQKSFSKDFEPKPS 173
                                                         4444444444444444333332222222223344444444444444444444 PP

>> NODE_22264_length_1474_cov_110.969308_g12258_i1.p1  type:complete len:390 gc:universal NODE_22264_length_1474_cov_110
   #    score  bias  c-Evalue  i-Evalue hmmfrom  hmm to    alifrom  ali to    envfrom  env to     acc
 ---   ------ ----- --------- --------- ------- -------    ------- -------    ------- -------    ----
   1 !   25.3   0.1     2e-08   9.4e-05       6      56 ..       4      52 ..       1      60 [. 0.86
   2 ?   -2.1   0.1       4.5   2.1e+04      95     104 ..     221     230 ..     196     304 .. 0.64

  Alignments for each domain:
  == domain 1  score: 25.3 bits;  conditional E-value: 2e-08
                                      burpitideAlign  6 SffallAllsllLlastieARkePgeywksvvknqptpeaiealldskkkt 56
                                                        S++ +lA+ sl+L+as  +A +eP+ yw+sv +n+ +p+ +++l+ s   t
  NODE_22264_length_1474_cov_110.969308_g12258_i1.p1  4 SLLHILAFISLVLVAS--HAATEPEAYWNSVLPNTAMPKVVKELIHSGLWT 52
                                                        7899******999998..7889**********************9877665 PP

  == domain 2  score: -2.1 bits;  conditional E-value: 4.5
                                      burpitideAlign  95 kdfeikpsql 104
                                                         + f+++p+++
  NODE_22264_length_1474_cov_110.969308_g12258_i1.p1 221 NRFSLNPNSV 230
                                                         3444444433 PP

>> NODE_50691_length_618_cov_6477.044037_g37409_i0.p1  type:complete len:169 gc:universal NODE_50691_length_618_cov_6477
   #    score  bias  c-Evalue  i-Evalue hmmfrom  hmm to    alifrom  ali to    envfrom  env to     acc
 ---   ------ ----- --------- --------- ------- -------    ------- -------    ------- -------    ----
   1 !   15.6  17.2   1.8e-05     0.081     118     199 ..      35     135 ..      22     159 .. 0.52

  Alignments for each domain:
  == domain 1  score: 15.6 bits;  conditional E-value: 1.8e-05
                                      burpitideAlign 118 skees...sfvkdfevkPssllvwyrgnkngqsedkss.......sekkfvkdfepkPs 166
                                                         +k ++   sf kdfe+kPs + v   ++  +++ +++         +k+f kdfepkPs
  NODE_50691_length_618_cov_6477.044037_g37409_i0.p1  35 AKLKVdkkSFSKDFEPKPSYNYVNGAEKSFSKNFEPKPsynyvngAQKSFSKDFEPKPS 93 
                                                         22222445677777777776666554443333332222445556656666666666666 PP

                                      burpitideAlign 167 qlllwyrgnkdgqsvdes.........gksfvkdfepkPssv 199
                                                          + +   ++  +++ +++         +ksf+kdfepkPs +
  NODE_50691_length_618_cov_6477.044037_g37409_i0.p1  94 YNYVNGAQKSFSKDFEPKpsynyvngaQKSFSKDFEPKPSYN 135
                                                         665544444322222233455555555566666666666544 PP

>> NODE_69978_length_408_cov_12473.176119_g56538_i0.p1  type:5prime_partial len:83 gc:universal NODE_69978_length_408_co
   #    score  bias  c-Evalue  i-Evalue hmmfrom  hmm to    alifrom  ali to    envfrom  env to     acc
 ---   ------ ----- --------- --------- ------- -------    ------- -------    ------- -------    ----
   1 !   16.7   4.6   8.2e-06     0.038     151     214 ..      25      77 ..       9      82 .. 0.63

  Alignments for each domain:
  == domain 1  score: 16.7 bits;  conditional E-value: 8.2e-06
                                       burpitideAlign 151 sssekkfvkdfepkPsqlllwyrgnkdgqsvdesgksfvkdfepkPssvlvwyrgnkn 208
                                                           + ek+f kdfepkPs + +  +g+         +ksf+kdfepkPs + v  +++++
  NODE_69978_length_408_cov_12473.176119_g56538_i0.p1  25 NGAEKSFSKDFEPKPSYNYV--HGA---------EKSFSKDFEPKPSYNYVNGNQKND 71 
                                                          33678888888888887655..555.........578888888888877665544434 PP

                                       burpitideAlign 209 gqsedk 214
                                                          ++ +++
  NODE_69978_length_408_cov_12473.176119_g56538_i0.p1  72 AKAKEE 77 
                                                          443332 PP

>> NODE_108580_length_256_cov_3731.535519_g95140_i0.p1  type:5prime_partial len:82 gc:universal NODE_108580_length_256_c
   #    score  bias  c-Evalue  i-Evalue hmmfrom  hmm to    alifrom  ali to    envfrom  env to     acc
 ---   ------ ----- --------- --------- ------- -------    ------- -------    ------- -------    ----
   1 ?   11.9   1.7   0.00023       1.1     153     197 ..      29      62 ..      14      65 .. 0.63

  Alignments for each domain:
  == domain 1  score: 11.9 bits;  conditional E-value: 0.00023
                                       burpitideAlign 153 sekkfvkdfepkPsqlllwyrgnkdgqsvdesgksfvkdfepkPs 197
                                                           ek+f kdfepkPs + +      +g +     ksf+kdfepkPs
  NODE_108580_length_256_cov_3731.535519_g95140_i0.p1  29 AEKSFSKDFEPKPSYNYV------NGAE-----KSFSKDFEPKPS 62 
                                                          355666666666664332......3433.....666666666665 PP

>> NODE_21888_length_1493_cov_210.276056_g14491_i0.p1  type:complete len:354 gc:universal NODE_21888_length_1493_cov_210
   #    score  bias  c-Evalue  i-Evalue hmmfrom  hmm to    alifrom  ali to    envfrom  env to     acc
 ---   ------ ----- --------- --------- ------- -------    ------- -------    ------- -------    ----
   1 ?   12.8   0.0   0.00013      0.59       8      56 ..       3      53 ..       1      61 [. 0.80
   2 ?   -2.3   0.0         5   2.3e+04      95     103 ..     190     198 ..     172     220 .. 0.68

  Alignments for each domain:
  == domain 1  score: 12.8 bits;  conditional E-value: 0.00013
                                      burpitideAlign  8 fallAllsllLlasti..eARkePgeywksvvknqptpeaiealldskkkt 56
                                                        f ll ++++lL+a ++  +A   P+ yw+sv + +p+p+a+++ll s+  +
  NODE_21888_length_1493_cov_210.276056_g14491_i0.p1  3 FHLLHIFTFLLVAGVAshAAIPQPQVYWNSVLPKTPMPKAVKDLLHSEWLE 53
                                                        77888899999998543378999*********************9776544 PP

  == domain 2  score: -2.3 bits;  conditional E-value: 5
                                      burpitideAlign  95 kdfeikpsq 103
                                                         + f++kp++
  NODE_21888_length_1493_cov_210.276056_g14491_i0.p1 190 NRFSVKPNS 198
                                                         333333333 PP

>> NODE_64066_length_456_cov_10.945170_g50630_i0.p1  type:5prime_partial len:118 gc:universal NODE_64066_length_456_cov_
   #    score  bias  c-Evalue  i-Evalue hmmfrom  hmm to    alifrom  ali to    envfrom  env to     acc
 ---   ------ ----- --------- --------- ------- -------    ------- -------    ------- -------    ----
   1 ?   12.1   0.0   0.00021      0.97       5      46 ..      33      73 ..      23     111 .. 0.79

  Alignments for each domain:
  == domain 1  score: 12.1 bits;  conditional E-value: 0.00021
                                    burpitideAlign  5 kSffallA.llsllLlastieARkePgeywksvvknqptpeai 46
                                                       +f+++lA ll+llL++  + + + Pg  +k+    ++  + i
  NODE_64066_length_456_cov_10.945170_g50630_i0.p1 33 QTFLVFLAfLLVLLLISHSASSARFPGSSLKTQE--EEEDDDI 73
                                                      47999***77777888889999999****99954..4444444 PP


Internal pipeline statistics summary:
-------------------------------------
Query model(s):                            1  (312 nodes)
Target sequences:                     138967  (25009010 residues searched)
Passed MSV filter:                      5598  (0.0402829); expected 2779.3 (0.02)
Passed bias filter:                     2943  (0.0211777); expected 2779.3 (0.02)
Passed Vit filter:                       319  (0.00229551); expected 139.0 (0.001)
Passed Fwd filter:                        30  (0.000215879); expected 1.4 (1e-05)
Initial search space (Z):             138967  [actual number of targets]
Domain search space  (domZ):              30  [number of targets reported over threshold]
# CPU time: 0.67u 0.06s 00:00:00.73 Elapsed: 00:00:02.39
# Mc/sec: 3263.23
//
[ok]
