# Supplementary material for: Mining raw plant transcriptomic data for new cyclopeptide alkaloids
Source: Beilstein J Org Chem. 2024 Jul 11;20:1548–59. doi: 10.3762/bjoc.20.138 (PMC11250218; doi:10.3762/bjoc.20.138)
Supplement: File 4 — The split burpitide precursor peptide HMM and output from all 700 transcriptomes as a compressed archive. [file Beilstein_J_Org_Chem-20-1548-s004.zip › final/SRR11994211.pep.hmm]

# hmmsearch :: search profile(s) against a sequence database
# HMMER 3.3 (Nov 2019); http://hmmer.org/
# Copyright (C) 2019 Howard Hughes Medical Institute.
# Freely distributed under the BSD open source license.
# - - - - - - - - - - - - - - - - - - - - - - - - - - - - - - - - - - - -
# query HMM file:                  ../hmms/burpitide.hmm
# target sequence database:        SRR11994211.pep
# - - - - - - - - - - - - - - - - - - - - - - - - - - - - - - - - - - - -

Query:       burpitideAlign  [M=312]
Scores for complete sequences (score includes all domains):
   --- full sequence ---   --- best 1 domain ---    -#dom-
    E-value  score  bias    E-value  score  bias    exp  N  Sequence                                            Description
    ------- ------ -----    ------- ------ -----   ---- --  --------                                            -----------
    2.1e-26   96.3   6.4    9.6e-26   94.1   6.4    1.9  1  NODE_45494_length_569_cov_23.145161_g31264_i0.p1     type:5prime_partial len:123 gc:u
    9.6e-19   71.1   1.2    1.2e-18   70.8   1.2    1.1  1  NODE_46785_length_545_cov_11.786017_g32524_i0.p1     type:3prime_partial len:171 gc:u
    3.6e-16   62.7   0.6    4.5e-16   62.3   0.6    1.2  1  NODE_32099_length_956_cov_8707.977350_g14572_i6.p1   type:complete len:180 gc:univers
    4.7e-16   62.3   0.3    6.9e-16   61.7   0.3    1.2  1  NODE_32439_length_943_cov_8701.924138_g14572_i8.p1   type:complete len:189 gc:univers
    9.2e-16   61.3   0.6    1.4e-15   60.7   0.6    1.3  1  NODE_34110_length_883_cov_7620.888889_g14572_i9.p1   type:complete len:169 gc:univers
    9.9e-16   61.2   1.4    1.6e-15   60.5   1.4    1.3  1  NODE_32405_length_944_cov_8657.298507_g14572_i7.p1   type:complete len:176 gc:univers
    1.2e-15   61.0   1.2    1.8e-15   60.3   1.2    1.3  1  NODE_31251_length_988_cov_8847.531148_g14572_i4.p1   type:complete len:190 gc:univers
    1.2e-15   60.9   1.2    1.9e-15   60.2   1.2    1.3  1  NODE_30976_length_998_cov_8859.874595_g14572_i3.p1   type:complete len:194 gc:univers
    1.4e-15   60.7   1.4    2.3e-15   60.0   1.5    1.3  1  NODE_23519_length_1331_cov_7376.540541_g14572_i0.p1  type:complete len:193 gc:univers
    1.4e-15   60.7   1.4    2.3e-15   60.0   1.5    1.3  1  NODE_27728_length_1134_cov_8482.213007_g14572_i2.p1  type:complete len:193 gc:univers
    1.6e-15   60.5   1.4    2.6e-15   59.8   1.4    1.3  1  NODE_31342_length_985_cov_8910.327851_g14572_i5.p1   type:complete len:203 gc:univers
    2.2e-15   60.0   1.4    3.4e-15   59.4   1.4    1.3  1  NODE_30429_length_1020_cov_9747.857445_g18743_i0.p1  type:complete len:189 gc:univers
    1.4e-14   57.4   0.1    2.3e-14   56.7   0.1    1.3  1  NODE_34592_length_865_cov_7275.804293_g14572_i10.p1  type:complete len:154 gc:univers
    4.6e-12   49.2   0.0    8.1e-12   48.3   0.0    1.4  1  NODE_35635_length_831_cov_6822.616095_g14572_i11.p1  type:complete len:143 gc:univers
    9.9e-12   48.1   2.0    1.9e-11   47.1   2.0    1.4  1  NODE_25681_length_1228_cov_1897.814719_g14572_i1.p1  type:complete len:188 gc:univers
    2.2e-09   40.4   0.0    2.1e-08   37.2   0.0    1.8  2  NODE_37133_length_782_cov_5763.853315_g14572_i12.p1  type:complete len:128 gc:univers
    3.3e-08   36.5   0.1    3.5e-08   36.4   0.1    1.0  1  NODE_56616_length_413_cov_6.870588_g42308_i0.p1      type:complete len:94 gc:universa
     0.0028   20.3   2.4     0.0031   20.1   2.4    1.1  1  NODE_37667_length_765_cov_7880.591040_g24098_i0.p1   type:5prime_partial len:127 gc:u
     0.0031   20.2   3.7     0.0035   20.0   3.7    1.1  1  NODE_35181_length_846_cov_9436.514877_g22121_i0.p1   type:5prime_partial len:154 gc:u
     0.0034   20.0   0.9     0.0039   19.8   0.9    1.1  1  NODE_38704_length_732_cov_7168.414264_g24995_i0.p1   type:5prime_partial len:116 gc:u
     0.0036   19.9   3.5     0.0042   19.7   3.5    1.1  1  NODE_35095_length_849_cov_9500.733247_g22052_i0.p1   type:5prime_partial len:155 gc:u
  ------ inclusion threshold ------
      0.013   18.1   1.8      0.014   18.0   1.8    1.1  1  NODE_38818_length_729_cov_7154.027439_g25095_i0.p1   type:5prime_partial len:115 gc:u
      0.019   17.6   0.5      0.022   17.4   0.5    1.1  1  NODE_303_length_6602_cov_36.726911_g257_i0.p4        type:complete len:213 gc:univers
      0.019   17.6   0.5      0.022   17.4   0.5    1.1  1  NODE_3660_length_3317_cov_29.481813_g257_i1.p2       type:complete len:213 gc:univers
      0.019   17.6   0.5      0.022   17.4   0.5    1.1  1  NODE_3817_length_3264_cov_28.521153_g257_i2.p2       type:complete len:213 gc:univers
       0.12   14.9   0.0       0.15   14.7   0.0    1.1  1  NODE_47092_length_540_cov_1410.785867_g32826_i0.p1   type:complete len:125 gc:univers
       0.15   14.6   0.0       0.18   14.3   0.0    1.1  1  NODE_45177_length_575_cov_1446.336653_g30954_i0.p1   type:complete len:138 gc:univers
       0.29   13.7   0.1       0.31   13.6   0.1    1.0  1  NODE_71091_length_312_cov_2.234310_g56783_i0.p1      type:3prime_partial len:90 gc:un
        0.6   12.6   0.1        1.2   11.7   0.0    1.5  2  NODE_15222_length_1822_cov_1051.785592_g5659_i1.p1   type:complete len:402 gc:univers


Domain annotation for each sequence (and alignments):
>> NODE_45494_length_569_cov_23.145161_g31264_i0.p1  type:5prime_partial len:123 gc:universal NODE_45494_length_569_cov_
   #    score  bias  c-Evalue  i-Evalue hmmfrom  hmm to    alifrom  ali to    envfrom  env to     acc
 ---   ------ ----- --------- --------- ------- -------    ------- -------    ------- -------    ----
   1 !   94.1   6.4   2.2e-29   9.6e-26     119     260 ..       3     108 ..       1     121 [. 0.66

  Alignments for each domain:
  == domain 1  score: 94.1 bits;  conditional E-value: 2.2e-29
                                    burpitideAlign 119 keessfvkdfevkPssllvwyrgnkngqsedksssekkfvkdfepkPsqlllwyrgnkdgq 179
                                                       k+e+sf kdfe+ P++ll+w++++           +k+f kdfep+P+qlllw++++    
  NODE_45494_length_569_cov_23.145161_g31264_i0.p1   3 KAEKSFAKDFEPNPNQLLLWREHK----------AKKSFAKDFEPNPNQLLLWREHK---- 49 
                                                       566678888888888888888777..........33457778888888888888887.... PP

                                    burpitideAlign 180 svdesgksfvkdfepkPssvlvwyrgnkngqsedksskefvkdfsvdPssllliykgnkvd 240
                                                           ++ksf kdfep+P+++l+w+++n  g++       f kdf+++P++ll+++++n   
  NODE_45494_length_569_cov_23.145161_g31264_i0.p1  50 ----AEKSFAKDFEPNPNQLLLWREHN--GEK------SFAKDFEPNPNQLLVWREHNA-- 96 
                                                       ....36778888888888888888886..443......266788888888888888777.. PP

                                    burpitideAlign 241 pseneetekesvvngqsvdP 260
                                                               k+s++++++ + 
  NODE_45494_length_569_cov_23.145161_g31264_i0.p1  97 --------KKSFAKDFETKE 108
                                                       ........344444444333 PP

>> NODE_46785_length_545_cov_11.786017_g32524_i0.p1  type:3prime_partial len:171 gc:universal NODE_46785_length_545_cov_
   #    score  bias  c-Evalue  i-Evalue hmmfrom  hmm to    alifrom  ali to    envfrom  env to     acc
 ---   ------ ----- --------- --------- ------- -------    ------- -------    ------- -------    ----
   1 !   70.8   1.2   2.6e-22   1.2e-18       7     175 ..       3     157 ..       1     169 [. 0.77

  Alignments for each domain:
  == domain 1  score: 70.8 bits;  conditional E-value: 2.6e-22
                                    burpitideAlign   7 ffallA..llsllLlastieARkePgeywksvvknqptpeaiealldskkktknesvvkDl 65 
                                                       +++ll+  +++++L a+ i ARk+ g+ywk v+k+qp+pe i++l+       ++s+v+  
  NODE_46785_length_545_cov_11.786017_g32524_i0.p1   3 SISLLSsfFFLIILNANNIDARKDLGDYWKGVMKDQPMPEVIQDLI-------HKSGVTT- 55 
                                                       577888899************************************9.......3334332. PP

                                    burpitideAlign  66 evkpssfllvyqgnkdg......qskdkeekadlkkdfeikpsqlllwyyhnkndeskske 120
                                                        +++   l v+ +nk++      qs   e+     ++ ei+p  ++ +y++  ++ s ++ 
  NODE_46785_length_545_cov_11.786017_g32524_i0.p1  56 -NEDCHTLSVSADNKNLiamnfrQSEKSEG----AFAKEIEPRRNISVYND--DQRSVANG 109
                                                       .33566899********7777654444444....58889999999778866..77888889 PP

                                    burpitideAlign 121 essfvkdfevkPssllvwyrgnkngqsedksssekkfvkdfepkPsqlllwyrgn 175
                                                       e+ f kdf+++Ps  + +y++n+   + d    +k f kdfep+P+  +    +n
  NODE_46785_length_545_cov_11.786017_g32524_i0.p1 110 EKFFAKDFKPRPS--VSIYHDNQEL-TGD----KKAFLKDFEPRPNISVYHDDHN 157
                                                       99999*****998..6899999333.333....3579********9655544444 PP

>> NODE_32099_length_956_cov_8707.977350_g14572_i6.p1  type:complete len:180 gc:universal NODE_32099_length_956_cov_8707
   #    score  bias  c-Evalue  i-Evalue hmmfrom  hmm to    alifrom  ali to    envfrom  env to     acc
 ---   ------ ----- --------- --------- ------- -------    ------- -------    ------- -------    ----
   1 !   62.3   0.6     1e-19   4.5e-16       4     174 ..       5     171 ..       2     179 .. 0.72

  Alignments for each domain:
  == domain 1  score: 62.3 bits;  conditional E-value: 1e-19
                                      burpitideAlign   4 mkSffallAllsllLlas...tieARkePgeywksvvknqptpeaiealldskkktkne 59 
                                                         m S+  l+ l+++l++ +   + +AR++Pg+ywk v+k+qp+peai+ l++     k+ 
  NODE_32099_length_956_cov_8707.977350_g14572_i6.p1   5 MDSTPLLFHLSLILVIMCannIDAARRDPGDYWKVVMKDQPMPEAIQGLIS-----KGA 58 
                                                         667777777788888777555889*************************93.....333 PP

                                      burpitideAlign  60 svvkDlevkpssfllvyqgnkdg.qskdkeekadlkkdfeikpsqlllwyyhnkndesk 117
                                                          + +D +   +s   v ++   g +sk  + + +  ++ +i+p  +l  y++++ + + 
  NODE_32099_length_956_cov_8707.977350_g14572_i6.p1  59 GMSNDCQ---TSSATVNTNPVVGdYSKHRKRSRQSLFAEDIQPRPNLSAYHDDQKSVTI 114
                                                         4446776...4434444444444544443333367788888888887788888777776 PP

                                      burpitideAlign 118 skeessfvkdfevkPssllvwyrgnkngqsedkss.sekkfvkdfepkPsqlllwyrg 174
                                                         +  e+sf kdf+++P+  l  +++n n ++ d+s  ++++  k+ + k+ ++  +   
  NODE_32099_length_956_cov_8707.977350_g14572_i6.p1 115 NG-ETSFKKDFDPTPNASLYHHHDNNNNKDNDNSPkEDNHDLKNKDGKRPGFATMGFK 171
                                                         66.666******************9999999987777888888877777777665555 PP

>> NODE_32439_length_943_cov_8701.924138_g14572_i8.p1  type:complete len:189 gc:universal NODE_32439_length_943_cov_8701
   #    score  bias  c-Evalue  i-Evalue hmmfrom  hmm to    alifrom  ali to    envfrom  env to     acc
 ---   ------ ----- --------- --------- ------- -------    ------- -------    ------- -------    ----
   1 !   61.7   0.3   1.6e-19   6.9e-16       4     166 ..       5     163 ..       2     178 .. 0.73

  Alignments for each domain:
  == domain 1  score: 61.7 bits;  conditional E-value: 1.6e-19
                                      burpitideAlign   4 mkSffallAllsllLlas...tieARkePgeywksvvknqptpeaiealldskkktkne 59 
                                                         m S+  l+ l+++l++ +   + +AR++Pg+ywk v+k+qp+peai+ l++     k+ 
  NODE_32439_length_943_cov_8701.924138_g14572_i8.p1   5 MDSTPLLFHLSLILVIMCannIDAARRDPGDYWKVVMKDQPMPEAIQGLIS-----KGA 58 
                                                         667777777778887777555889*************************93.....333 PP

                                      burpitideAlign  60 svvkDlevkpssfllvyqgnkdg.qskdkeekadlkkdfeikpsqlllwyyhnkndesk 117
                                                          + +D +   +s   v ++   g +sk  + + +  ++ +i+p  +l  y++++ + + 
  NODE_32439_length_943_cov_8701.924138_g14572_i8.p1  59 GMSNDCQ---TSSATVNTNPVVGdYSKHRKRSRQSLFAEDIQPRPNLSAYHDDQKSVTI 114
                                                         4446776...4434444444444544443333367788888888887788888777776 PP

                                      burpitideAlign 118 skeessfvkdfevkPssllvwyrgnkngqsedkss.sekkfvkdfepkPs 166
                                                         +  e+sf kdf+++P+  l  +++n n ++ d+s  ++++  k+ + k+ 
  NODE_32439_length_943_cov_8701.924138_g14572_i8.p1 115 NG-ETSFKKDFDPTPNASLYHHHDNNNNKDNDNSPkEDNHDLKNKDGKRP 163
                                                         66.666*****************999999999876777777777666655 PP

>> NODE_34110_length_883_cov_7620.888889_g14572_i9.p1  type:complete len:169 gc:universal NODE_34110_length_883_cov_7620
   #    score  bias  c-Evalue  i-Evalue hmmfrom  hmm to    alifrom  ali to    envfrom  env to     acc
 ---   ------ ----- --------- --------- ------- -------    ------- -------    ------- -------    ----
   1 !   60.7   0.6   3.3e-19   1.4e-15       4     159 ..       5     158 ..       2     165 .. 0.72

  Alignments for each domain:
  == domain 1  score: 60.7 bits;  conditional E-value: 3.3e-19
                                      burpitideAlign   4 mkSffallAllsllLlas...tieARkePgeywksvvknqptpeaiealldskkktkne 59 
                                                         m S+  l+ l+++l++ +   + +AR++Pg+ywk v+k+qp+peai+ l++     k+ 
  NODE_34110_length_883_cov_7620.888889_g14572_i9.p1   5 MDSTPLLFHLSLILVIMCannIDAARRDPGDYWKVVMKDQPMPEAIQGLIS-----KGA 58 
                                                         667777777788888777555889*************************93.....333 PP

                                      burpitideAlign  60 svvkDlevkpssfllvyqgnkdg.qskdkeekadlkkdfeikpsqlllwyyhnkndesk 117
                                                          + +D +   +s   v ++   g +sk  + + +  ++ +i+p  +l  y++++ + + 
  NODE_34110_length_883_cov_7620.888889_g14572_i9.p1  59 GMSNDCQ---TSSATVNTNPVVGdYSKHRKRSRQSLFAEDIQPRPNLSAYHDDQKSVTI 114
                                                         4446776...4434444444444544443333367788888888887788888777776 PP

                                      burpitideAlign 118 skeessfvkdfevkPssllvwyrgnkngqsedkss...sekkfvk 159
                                                         +  e+sf kdf+++P+  l  +++n n ++ d+s    +e++++k
  NODE_34110_length_883_cov_7620.888889_g14572_i9.p1 115 NG-ETSFKKDFDPTPNASLYHHHDNNNNKDNDNSPkrsEERRVGK 158
                                                         66.666*****************9999999888766656666666 PP

>> NODE_32405_length_944_cov_8657.298507_g14572_i7.p1  type:complete len:176 gc:universal NODE_32405_length_944_cov_8657
   #    score  bias  c-Evalue  i-Evalue hmmfrom  hmm to    alifrom  ali to    envfrom  env to     acc
 ---   ------ ----- --------- --------- ------- -------    ------- -------    ------- -------    ----
   1 !   60.5   1.4   3.6e-19   1.6e-15       4     162 ..       5     159 ..       2     168 .. 0.72

  Alignments for each domain:
  == domain 1  score: 60.5 bits;  conditional E-value: 3.6e-19
                                      burpitideAlign   4 mkSffallAllsllLlas...tieARkePgeywksvvknqptpeaiealldskkktkne 59 
                                                         m S+  l+ l+++l++ +   + +AR++Pg+ywk v+k+qp+peai+ l++     k+ 
  NODE_32405_length_944_cov_8657.298507_g14572_i7.p1   5 MDSTPLLFHLSLILVIMCannIDAARRDPGDYWKVVMKDQPMPEAIQGLIS-----KGA 58 
                                                         667777777788888777555889*************************93.....333 PP

                                      burpitideAlign  60 svvkDlevkpssfllvyqgnkdg.qskdkeekadlkkdfeikpsqlllwyyhnkndesk 117
                                                          + +D +   +s   v ++   g +sk  + + +  ++ +i+p  +l  y++++ + + 
  NODE_32405_length_944_cov_8657.298507_g14572_i7.p1  59 GMSNDCQ---TSSATVNTNPVVGdYSKHRKRSRQSLFAEDIQPRPNLSAYHDDQKSVTI 114
                                                         4446776...4434444444444544443333367788888888887788888777776 PP

                                      burpitideAlign 118 skeessfvkdfevkPssllvwyrgnkngqsedkss.sekkfvkdfe 162
                                                         +  e+sf kdf+++P+  l  +++n n ++ d+s  ++++  k+ +
  NODE_32405_length_944_cov_8657.298507_g14572_i7.p1 115 NG-ETSFKKDFDPTPNASLYHHHDNNNNKDNDNSPkEDNHDLKNKD 159
                                                         66.666*****************99999999887666666666555 PP

>> NODE_31251_length_988_cov_8847.531148_g14572_i4.p1  type:complete len:190 gc:universal NODE_31251_length_988_cov_8847
   #    score  bias  c-Evalue  i-Evalue hmmfrom  hmm to    alifrom  ali to    envfrom  env to     acc
 ---   ------ ----- --------- --------- ------- -------    ------- -------    ------- -------    ----
   1 !   60.3   1.2   4.2e-19   1.8e-15       4     162 ..       5     159 ..       2     169 .. 0.72

  Alignments for each domain:
  == domain 1  score: 60.3 bits;  conditional E-value: 4.2e-19
                                      burpitideAlign   4 mkSffallAllsllLlas...tieARkePgeywksvvknqptpeaiealldskkktkne 59 
                                                         m S+  l+ l+++l++ +   + +AR++Pg+ywk v+k+qp+peai+ l++     k+ 
  NODE_31251_length_988_cov_8847.531148_g14572_i4.p1   5 MDSTPLLFHLSLILVIMCannIDAARRDPGDYWKVVMKDQPMPEAIQGLIS-----KGA 58 
                                                         667777777778887777555889*************************93.....333 PP

                                      burpitideAlign  60 svvkDlevkpssfllvyqgnkdg.qskdkeekadlkkdfeikpsqlllwyyhnkndesk 117
                                                          + +D +   +s   v ++   g +sk  + + +  ++ +i+p  +l  y++++ + + 
  NODE_31251_length_988_cov_8847.531148_g14572_i4.p1  59 GMSNDCQ---TSSATVNTNPVVGdYSKHRKRSRQSLFAEDIQPRPNLSAYHDDQKSVTI 114
                                                         4446776...4434444444444544443333367788888888887788888777776 PP

                                      burpitideAlign 118 skeessfvkdfevkPssllvwyrgnkngqsedkss.sekkfvkdfe 162
                                                         +  e+sf kdf+++P+  l  +++n n ++ d+s  ++++  k+ +
  NODE_31251_length_988_cov_8847.531148_g14572_i4.p1 115 NG-ETSFKKDFDPTPNASLYHHHDNNNNKDNDNSPkEDNHDLKNKD 159
                                                         66.666*****************99999999887666666666655 PP

>> NODE_30976_length_998_cov_8859.874595_g14572_i3.p1  type:complete len:194 gc:universal NODE_30976_length_998_cov_8859
   #    score  bias  c-Evalue  i-Evalue hmmfrom  hmm to    alifrom  ali to    envfrom  env to     acc
 ---   ------ ----- --------- --------- ------- -------    ------- -------    ------- -------    ----
   1 !   60.2   1.2   4.4e-19   1.9e-15       4     162 ..       5     159 ..       2     169 .. 0.72

  Alignments for each domain:
  == domain 1  score: 60.2 bits;  conditional E-value: 4.4e-19
                                      burpitideAlign   4 mkSffallAllsllLlas...tieARkePgeywksvvknqptpeaiealldskkktkne 59 
                                                         m S+  l+ l+++l++ +   + +AR++Pg+ywk v+k+qp+peai+ l++     k+ 
  NODE_30976_length_998_cov_8859.874595_g14572_i3.p1   5 MDSTPLLFHLSLILVIMCannIDAARRDPGDYWKVVMKDQPMPEAIQGLIS-----KGA 58 
                                                         667777777778887777555889*************************93.....333 PP

                                      burpitideAlign  60 svvkDlevkpssfllvyqgnkdg.qskdkeekadlkkdfeikpsqlllwyyhnkndesk 117
                                                          + +D +   +s   v ++   g +sk  + + +  ++ +i+p  +l  y++++ + + 
  NODE_30976_length_998_cov_8859.874595_g14572_i3.p1  59 GMSNDCQ---TSSATVNTNPVVGdYSKHRKRSRQSLFAEDIQPRPNLSAYHDDQKSVTI 114
                                                         4446776...4434444444444544443333367788888888887788888777776 PP

                                      burpitideAlign 118 skeessfvkdfevkPssllvwyrgnkngqsedkss.sekkfvkdfe 162
                                                         +  e+sf kdf+++P+  l  +++n n ++ d+s  ++++  k+ +
  NODE_30976_length_998_cov_8859.874595_g14572_i3.p1 115 NG-ETSFKKDFDPTPNASLYHHHDNNNNKDNDNSPkEDNHDLKNKD 159
                                                         66.666*****************99999999887666666666655 PP

>> NODE_23519_length_1331_cov_7376.540541_g14572_i0.p1  type:complete len:193 gc:universal NODE_23519_length_1331_cov_73
   #    score  bias  c-Evalue  i-Evalue hmmfrom  hmm to    alifrom  ali to    envfrom  env to     acc
 ---   ------ ----- --------- --------- ------- -------    ------- -------    ------- -------    ----
   1 !   60.0   1.5   5.2e-19   2.3e-15       4     161 ..       5     158 ..       2     168 .. 0.72

  Alignments for each domain:
  == domain 1  score: 60.0 bits;  conditional E-value: 5.2e-19
                                       burpitideAlign   4 mkSffallAllsllLlas...tieARkePgeywksvvknqptpeaiealldskkktkn 58 
                                                          m S+  l+ l+++l++ +   + +AR++Pg+ywk v+k+qp+peai+ l++     k+
  NODE_23519_length_1331_cov_7376.540541_g14572_i0.p1   5 MDSTPLLFHLSLILVIMCannIDAARRDPGDYWKVVMKDQPMPEAIQGLIS-----KG 57 
                                                          667777777778887777555889*************************93.....33 PP

                                       burpitideAlign  59 esvvkDlevkpssfllvyqgnkdg.qskdkeekadlkkdfeikpsqlllwyyhnknde 115
                                                            + +D +   +s   v ++   g +sk  + + +  ++ +i+p  +l  y++++ + 
  NODE_23519_length_1331_cov_7376.540541_g14572_i0.p1  58 AGMSNDCQ---TSSATVNTNPVVGdYSKHRKRSRQSLFAEDIQPRPNLSAYHDDQKSV 112
                                                          34446776...44344444444445444433333677888888888877888887777 PP

                                       burpitideAlign 116 skskeessfvkdfevkPssllvwyrgnkngqsedkss.sekkfvkdf 161
                                                          + +  e+sf kdf+++P+  l  +++n n ++ d+s  ++++  k+ 
  NODE_23519_length_1331_cov_7376.540541_g14572_i0.p1 113 TING-ETSFKKDFDPTPNASLYHHHDNNNNKDNDNSPkEDNHDLKNK 158
                                                          7666.666*****************9999999988766666666655 PP

>> NODE_27728_length_1134_cov_8482.213007_g14572_i2.p1  type:complete len:193 gc:universal NODE_27728_length_1134_cov_84
   #    score  bias  c-Evalue  i-Evalue hmmfrom  hmm to    alifrom  ali to    envfrom  env to     acc
 ---   ------ ----- --------- --------- ------- -------    ------- -------    ------- -------    ----
   1 !   60.0   1.5   5.2e-19   2.3e-15       4     161 ..       5     158 ..       2     168 .. 0.72

  Alignments for each domain:
  == domain 1  score: 60.0 bits;  conditional E-value: 5.2e-19
                                       burpitideAlign   4 mkSffallAllsllLlas...tieARkePgeywksvvknqptpeaiealldskkktkn 58 
                                                          m S+  l+ l+++l++ +   + +AR++Pg+ywk v+k+qp+peai+ l++     k+
  NODE_27728_length_1134_cov_8482.213007_g14572_i2.p1   5 MDSTPLLFHLSLILVIMCannIDAARRDPGDYWKVVMKDQPMPEAIQGLIS-----KG 57 
                                                          667777777778887777555889*************************93.....33 PP

                                       burpitideAlign  59 esvvkDlevkpssfllvyqgnkdg.qskdkeekadlkkdfeikpsqlllwyyhnknde 115
                                                            + +D +   +s   v ++   g +sk  + + +  ++ +i+p  +l  y++++ + 
  NODE_27728_length_1134_cov_8482.213007_g14572_i2.p1  58 AGMSNDCQ---TSSATVNTNPVVGdYSKHRKRSRQSLFAEDIQPRPNLSAYHDDQKSV 112
                                                          34446776...44344444444445444433333677888888888877888887777 PP

                                       burpitideAlign 116 skskeessfvkdfevkPssllvwyrgnkngqsedkss.sekkfvkdf 161
                                                          + +  e+sf kdf+++P+  l  +++n n ++ d+s  ++++  k+ 
  NODE_27728_length_1134_cov_8482.213007_g14572_i2.p1 113 TING-ETSFKKDFDPTPNASLYHHHDNNNNKDNDNSPkEDNHDLKNK 158
                                                          7666.666*****************9999999988766666666655 PP

>> NODE_31342_length_985_cov_8910.327851_g14572_i5.p1  type:complete len:203 gc:universal NODE_31342_length_985_cov_8910
   #    score  bias  c-Evalue  i-Evalue hmmfrom  hmm to    alifrom  ali to    envfrom  env to     acc
 ---   ------ ----- --------- --------- ------- -------    ------- -------    ------- -------    ----
   1 !   59.8   1.4     6e-19   2.6e-15       4     161 ..       5     158 ..       2     168 .. 0.72

  Alignments for each domain:
  == domain 1  score: 59.8 bits;  conditional E-value: 6e-19
                                      burpitideAlign   4 mkSffallAllsllLlas...tieARkePgeywksvvknqptpeaiealldskkktkne 59 
                                                         m S+  l+ l+++l++ +   + +AR++Pg+ywk v+k+qp+peai+ l++     k+ 
  NODE_31342_length_985_cov_8910.327851_g14572_i5.p1   5 MDSTPLLFHLSLILVIMCannIDAARRDPGDYWKVVMKDQPMPEAIQGLIS-----KGA 58 
                                                         667777777778887777555889*************************93.....333 PP

                                      burpitideAlign  60 svvkDlevkpssfllvyqgnkdg.qskdkeekadlkkdfeikpsqlllwyyhnkndesk 117
                                                          + +D +   +s   v ++   g +sk  + + +  ++ +i+p  +l  y++++ + + 
  NODE_31342_length_985_cov_8910.327851_g14572_i5.p1  59 GMSNDCQ---TSSATVNTNPVVGdYSKHRKRSRQSLFAEDIQPRPNLSAYHDDQKSVTI 114
                                                         4446776...4434444444444544443333367788888888887788888777776 PP

                                      burpitideAlign 118 skeessfvkdfevkPssllvwyrgnkngqsedkss.sekkfvkdf 161
                                                         +  e+sf kdf+++P+  l  +++n n ++ d+s  ++++  k+ 
  NODE_31342_length_985_cov_8910.327851_g14572_i5.p1 115 NG-ETSFKKDFDPTPNASLYHHHDNNNNKDNDNSPkEDNHDLKNK 158
                                                         66.666*****************9999999988766666666655 PP

>> NODE_30429_length_1020_cov_9747.857445_g18743_i0.p1  type:complete len:189 gc:universal NODE_30429_length_1020_cov_97
   #    score  bias  c-Evalue  i-Evalue hmmfrom  hmm to    alifrom  ali to    envfrom  env to     acc
 ---   ------ ----- --------- --------- ------- -------    ------- -------    ------- -------    ----
   1 !   59.4   1.4   7.7e-19   3.4e-15       9     161 ..       6     154 ..       1     164 [. 0.71

  Alignments for each domain:
  == domain 1  score: 59.4 bits;  conditional E-value: 7.7e-19
                                       burpitideAlign   9 allAllsllLlas...tieARkePgeywksvvknqptpeaiealldskkktknesvvk 63 
                                                           l+ l+++l++ +   + +AR++Pg+ywk v+k+qp+peai+ l++     k+  + +
  NODE_30429_length_1020_cov_9747.857445_g18743_i0.p1   6 LLFHLSLILVIMCannIDAARRDPGDYWKVVMKDQPMPEAIQGLIS-----KGAGMSN 58 
                                                          5666666666666445889*************************93.....3334446 PP

                                       burpitideAlign  64 Dlevkpssfllvyqgnkdg.qskdkeekadlkkdfeikpsqlllwyyhnkndeskske 120
                                                          D +   +s   v ++   g +sk  + + +  ++ +i+p  +l  y++++ + + +  
  NODE_30429_length_1020_cov_9747.857445_g18743_i0.p1  59 DCQ---TSSATVNTNPVVGdYSKHRKRSRQSLFAEDIQPRPNLSAYHDDQKSVTING- 112
                                                          776...443444444444454444333336778888888888778888877777666. PP

                                       burpitideAlign 121 essfvkdfevkPssllvwyrgnkngqsedkss.sekkfvkdf 161
                                                          e+sf kdf+++P+  l  +++n n ++ d+s  ++++  k+ 
  NODE_30429_length_1020_cov_9747.857445_g18743_i0.p1 113 ETSFKKDFDPTPNASLYHHHDNNNNKDNDNSPkEDNHDLKNK 154
                                                          666*****************9999999988766666666655 PP

>> NODE_34592_length_865_cov_7275.804293_g14572_i10.p1  type:complete len:154 gc:universal NODE_34592_length_865_cov_727
   #    score  bias  c-Evalue  i-Evalue hmmfrom  hmm to    alifrom  ali to    envfrom  env to     acc
 ---   ------ ----- --------- --------- ------- -------    ------- -------    ------- -------    ----
   1 !   56.7   0.1   5.2e-18   2.3e-14       4     148 ..       5     144 ..       2     152 .. 0.73

  Alignments for each domain:
  == domain 1  score: 56.7 bits;  conditional E-value: 5.2e-18
                                       burpitideAlign   4 mkSffallAllsllLlas...tieARkePgeywksvvknqptpeaiealldskkktkn 58 
                                                          m S+  l+ l+++l++ +   + +AR++Pg+ywk v+k+qp+peai+ l++     k+
  NODE_34592_length_865_cov_7275.804293_g14572_i10.p1   5 MDSTPLLFHLSLILVIMCannIDAARRDPGDYWKVVMKDQPMPEAIQGLIS-----KG 57 
                                                          667777777788888777555889*************************93.....33 PP

                                       burpitideAlign  59 esvvkDlevkpssfllvyqgnkdg.qskdkeekadlkkdfeikpsqlllwyyhnknde 115
                                                            + +D +   +s   v ++   g +sk  + + +  ++ +i+p  +l  y++++ + 
  NODE_34592_length_865_cov_7275.804293_g14572_i10.p1  58 AGMSNDCQ---TSSATVNTNPVVGdYSKHRKRSRQSLFAEDIQPRPNLSAYHDDQKSV 112
                                                          34446776...44344444444445444433333677888888888877888887777 PP

                                       burpitideAlign 116 skskeessfvkdfevkPssllvwyrgnkngqse 148
                                                          + +  e+sf kdf+++P+  l  +++n n +++
  NODE_34592_length_865_cov_7275.804293_g14572_i10.p1 113 TING-ETSFKKDFDPTPNASLYHHHDNNNNKEI 144
                                                          7666.666*****************99998876 PP

>> NODE_35635_length_831_cov_6822.616095_g14572_i11.p1  type:complete len:143 gc:universal NODE_35635_length_831_cov_682
   #    score  bias  c-Evalue  i-Evalue hmmfrom  hmm to    alifrom  ali to    envfrom  env to     acc
 ---   ------ ----- --------- --------- ------- -------    ------- -------    ------- -------    ----
   1 !   48.3   0.0   1.9e-15   8.1e-12       4     137 ..       5     133 ..       2     139 .. 0.71

  Alignments for each domain:
  == domain 1  score: 48.3 bits;  conditional E-value: 1.9e-15
                                       burpitideAlign   4 mkSffallAllsllLlas...tieARkePgeywksvvknqptpeaiealldskkktkn 58 
                                                          m S+  l+ l+++l++ +   + +AR++Pg+ywk v+k+qp+peai+ l++     k+
  NODE_35635_length_831_cov_6822.616095_g14572_i11.p1   5 MDSTPLLFHLSLILVIMCannIDAARRDPGDYWKVVMKDQPMPEAIQGLIS-----KG 57 
                                                          667777777788888777555889*************************93.....33 PP

                                       burpitideAlign  59 esvvkDlevkpssfllvyqgnkdg.qskdkeekadlkkdfeikpsqlllwyyhnknde 115
                                                            + +D +   +s   v ++   g +sk  + + +  ++ +i+p  +l  y++++ + 
  NODE_35635_length_831_cov_6822.616095_g14572_i11.p1  58 AGMSNDCQ---TSSATVNTNPVVGdYSKHRKRSRQSLFAEDIQPRPNLSAYHDDQKSV 112
                                                          34446776...44344444444445444433333677888888888877888887777 PP

                                       burpitideAlign 116 skskeessfvkdfevkPssllv 137
                                                          + +  e+sf kdf+++P+   +
  NODE_35635_length_831_cov_6822.616095_g14572_i11.p1 113 TING-ETSFKKDFDPTPNASQI 133
                                                          7666.666*********97655 PP

>> NODE_25681_length_1228_cov_1897.814719_g14572_i1.p1  type:complete len:188 gc:universal NODE_25681_length_1228_cov_18
   #    score  bias  c-Evalue  i-Evalue hmmfrom  hmm to    alifrom  ali to    envfrom  env to     acc
 ---   ------ ----- --------- --------- ------- -------    ------- -------    ------- -------    ----
   1 !   47.1   2.0   4.3e-15   1.9e-11       4     151 ..       5     142 ..       2     162 .. 0.63

  Alignments for each domain:
  == domain 1  score: 47.1 bits;  conditional E-value: 4.3e-15
                                       burpitideAlign   4 mkSffallAllsllLlas...tieARkePgeywksvvknqptpeaiealldskkktkn 58 
                                                          m S+  l+ l+++l++ +   + +AR++Pg+ywk v+k+qp+peai+ l++     k+
  NODE_25681_length_1228_cov_1897.814719_g14572_i1.p1   5 MDSTPLLFHLSLILVIMCannIDAARRDPGDYWKVVMKDQPMPEAIQGLIS-----KG 57 
                                                          667777777778887777555889*************************93.....33 PP

                                       burpitideAlign  59 esvvkDlevkpssfllvyqgnkdg.qskdkeekadlkkdfeikpsqlllwyyhnknde 115
                                                            + +D +   +s   v ++   g +sk  + +++  ++ +i+p   + +y+++k + 
  NODE_25681_length_1228_cov_1897.814719_g14572_i1.p1  58 AGMSNDCQ---TSSATVNTNPVVGdYSKHRKRSQQSLFAEDIQPRPSVSVYHDDKKPV 112
                                                          34446666...33334444444445444433333455666666666666888888887 PP

                                       burpitideAlign 116 skskeessfvkdfevkPssllvwyrgnkngqsedks 151
                                                            +  e+sf kdf+++P+        n n ++ d+s
  NODE_25681_length_1228_cov_1897.814719_g14572_i1.p1 113 IING-ETSFKKDFDPTPNASD-----NNNNKDNDNS 142
                                                          7766.666*******998642.....2222222222 PP

>> NODE_37133_length_782_cov_5763.853315_g14572_i12.p1  type:complete len:128 gc:universal NODE_37133_length_782_cov_576
   #    score  bias  c-Evalue  i-Evalue hmmfrom  hmm to    alifrom  ali to    envfrom  env to     acc
 ---   ------ ----- --------- --------- ------- -------    ------- -------    ------- -------    ----
   1 !   37.2   0.0   4.7e-12   2.1e-08       4      52 ..       5      56 ..       2      74 .. 0.82
   2 ?    1.6   0.0      0.31   1.4e+03     245     271 ..      84     109 ..      56     118 .. 0.54

  Alignments for each domain:
  == domain 1  score: 37.2 bits;  conditional E-value: 4.7e-12
                                       burpitideAlign  4 mkSffallAllsllLlas...tieARkePgeywksvvknqptpeaieallds 52
                                                         m S+  l+ l+++l++ +   + +AR++Pg+ywk v+k+qp+peai+ l++ 
  NODE_37133_length_782_cov_5763.853315_g14572_i12.p1  5 MDSTPLLFHLSLILVIMCannIDAARRDPGDYWKVVMKDQPMPEAIQGLISK 56
                                                         667777777788888777555889*************************954 PP

  == domain 2  score: 1.6 bits;  conditional E-value: 0.31
                                       burpitideAlign 245 eetekesvvngqsvdPssqlllyrgnk 271
                                                           + + +s+     ++P ++l  y+ ++
  NODE_37133_length_782_cov_5763.853315_g14572_i12.p1  84 RKRSRQSLFA-EDIQPRPNLSAYHDDQ 109
                                                          2223333321.1333333344444433 PP

>> NODE_56616_length_413_cov_6.870588_g42308_i0.p1  type:complete len:94 gc:universal NODE_56616_length_413_cov_6.870588
   #    score  bias  c-Evalue  i-Evalue hmmfrom  hmm to    alifrom  ali to    envfrom  env to     acc
 ---   ------ ----- --------- --------- ------- -------    ------- -------    ------- -------    ----
   1 !   36.4   0.1     8e-12   3.5e-08       4      90 ..       1      88 [.       1      93 [. 0.78

  Alignments for each domain:
  == domain 1  score: 36.4 bits;  conditional E-value: 8e-12
                                   burpitideAlign  4 mkSffallAllsllLlas..tieARkeP....geywksvvknqptpeaiealldskkktknesv 61
                                                     m+S+fal+ l++l++        +Rke     +eywk+ +k +++peai++ +   ++t  + +
  NODE_56616_length_413_cov_6.870588_g42308_i0.p1  1 MRSSFALFILFCLIIAMGleNSSGRKEGpegaEEYWKKMMKGESMPEAIKDKM---SSTHDSAF 61
                                                     9********99977665444899****76888********************7...5556678* PP

                                   burpitideAlign 62 vkDlevkpssfllvyqgnkdgqskdkeek 90
                                                     v D++     ++++y ++  ++s + +ek
  NODE_56616_length_413_cov_6.870588_g42308_i0.p1 62 VRDFS--TMANPIIYSSEATSSSSSVKEK 88
                                                     *****..5556677777777655554444 PP

>> NODE_37667_length_765_cov_7880.591040_g24098_i0.p1  type:5prime_partial len:127 gc:universal NODE_37667_length_765_co
   #    score  bias  c-Evalue  i-Evalue hmmfrom  hmm to    alifrom  ali to    envfrom  env to     acc
 ---   ------ ----- --------- --------- ------- -------    ------- -------    ------- -------    ----
   1 !   20.1   2.4   7.2e-07    0.0031     128     188 ..      30      85 ..       8     110 .. 0.53

  Alignments for each domain:
  == domain 1  score: 20.1 bits;  conditional E-value: 7.2e-07
                                      burpitideAlign 128 fevkPssllvwyrgnkngqsedksssekkfvkdfepkPsqlllwyrgnkdgqsvdesgk 186
                                                         +  +P  +l  y++ + + +++    e +f kdf+p P+  l  ++ n + ++ d+s k
  NODE_37667_length_765_cov_7880.591040_g24098_i0.p1  30 I--QPRPNLSAYHDDQKSVTING---ETSFKKDFDPTPNASLYHHHDNNNNKDNDNSPK 83 
                                                         2..33334444444433333322...335555555555555555555555544455533 PP

                                      burpitideAlign 187 sf 188
                                                         + 
  NODE_37667_length_765_cov_7880.591040_g24098_i0.p1  84 ED 85 
                                                         32 PP

>> NODE_35181_length_846_cov_9436.514877_g22121_i0.p1  type:5prime_partial len:154 gc:universal NODE_35181_length_846_co
   #    score  bias  c-Evalue  i-Evalue hmmfrom  hmm to    alifrom  ali to    envfrom  env to     acc
 ---   ------ ----- --------- --------- ------- -------    ------- -------    ------- -------    ----
   1 !   20.0   3.7     8e-07    0.0035     124     187 ..      53     111 ..      12     137 .. 0.50

  Alignments for each domain:
  == domain 1  score: 20.0 bits;  conditional E-value: 8e-07
                                      burpitideAlign 124 fvkdfevkPssllvwyrgnkngqsedksssekkfvkdfepkPsqlllwyrgnkdgqsvd 182
                                                         f +d++++P  +l  y++ + + +++    e +f kdf+p P+  l  ++ n + ++ d
  NODE_35181_length_846_cov_9436.514877_g22121_i0.p1  53 FAEDIQPRP--NLSAYHDDQKSVTING---ETSFKKDFDPTPNASLYHHHDNNNNKDND 106
                                                         223333322..2333433322222222...23444444444444444444444444444 PP

                                      burpitideAlign 183 esgks 187
                                                         +s k+
  NODE_35181_length_846_cov_9436.514877_g22121_i0.p1 107 NSPKE 111
                                                         44332 PP

>> NODE_38704_length_732_cov_7168.414264_g24995_i0.p1  type:5prime_partial len:116 gc:universal NODE_38704_length_732_co
   #    score  bias  c-Evalue  i-Evalue hmmfrom  hmm to    alifrom  ali to    envfrom  env to     acc
 ---   ------ ----- --------- --------- ------- -------    ------- -------    ------- -------    ----
   1 !   19.8   0.9   8.9e-07    0.0039     135     188 ..      24      74 ..      15      99 .. 0.47

  Alignments for each domain:
  == domain 1  score: 19.8 bits;  conditional E-value: 8.9e-07
                                      burpitideAlign 135 llvwyrgnkngqsedksssekkfvkdfepkPsqlllwyrgnkdgqsvdesgksf 188
                                                         +l  y++ + + +++    e +f kdf+p P+  l  ++ n + ++ d+s k+ 
  NODE_38704_length_732_cov_7168.414264_g24995_i0.p1  24 NLSAYHDDQKSVTING---ETSFKKDFDPTPNASLYHHHDNNNNKDNDNSPKED 74 
                                                         3334433322222222...23444444444444444444444444444443322 PP

>> NODE_35095_length_849_cov_9500.733247_g22052_i0.p1  type:5prime_partial len:155 gc:universal NODE_35095_length_849_co
   #    score  bias  c-Evalue  i-Evalue hmmfrom  hmm to    alifrom  ali to    envfrom  env to     acc
 ---   ------ ----- --------- --------- ------- -------    ------- -------    ------- -------    ----
   1 !   19.7   3.5   9.6e-07    0.0042     124     187 ..      54     112 ..      27     138 .. 0.47

  Alignments for each domain:
  == domain 1  score: 19.7 bits;  conditional E-value: 9.6e-07
                                      burpitideAlign 124 fvkdfevkPssllvwyrgnkngqsedksssekkfvkdfepkPsqlllwyrgnkdgqsvd 182
                                                         f +d++++P  +l  y++ + + +++    e +f kdf+p P+  l  ++ n + ++ d
  NODE_35095_length_849_cov_9500.733247_g22052_i0.p1  54 FAEDIQPRP--NLSAYHDDQKSVTING---ETSFKKDFDPTPNASLYHHHDNNNNKDND 107
                                                         223333322..2334443322222222...23444444444444444444444444444 PP

                                      burpitideAlign 183 esgks 187
                                                         +s k+
  NODE_35095_length_849_cov_9500.733247_g22052_i0.p1 108 NSPKE 112
                                                         44332 PP

>> NODE_38818_length_729_cov_7154.027439_g25095_i0.p1  type:5prime_partial len:115 gc:universal NODE_38818_length_729_co
   #    score  bias  c-Evalue  i-Evalue hmmfrom  hmm to    alifrom  ali to    envfrom  env to     acc
 ---   ------ ----- --------- --------- ------- -------    ------- -------    ------- -------    ----
   1 ?   18.0   1.8   3.3e-06     0.014     113     158 ..      31      77 ..       8      98 .. 0.53

  Alignments for each domain:
  == domain 1  score: 18.0 bits;  conditional E-value: 3.3e-06
                                      burpitideAlign 113 ndeskskeessfvkdfevkPssllvwyrgnkngqsedkss.sekkfv 158
                                                          +    + e+sf kdf+++P+  l  +++n n ++ d+s  ++++  
  NODE_38818_length_729_cov_7154.027439_g25095_i0.p1  31 QKSVTINGETSFKKDFDPTPNASLYHHHDNNNNKDNDNSPkEDNHDL 77 
                                                         22222223334445555555444444444444444444333333333 PP

>> NODE_303_length_6602_cov_36.726911_g257_i0.p4  type:complete len:213 gc:universal NODE_303_length_6602_cov_36.726911_
   #    score  bias  c-Evalue  i-Evalue hmmfrom  hmm to    alifrom  ali to    envfrom  env to     acc
 ---   ------ ----- --------- --------- ------- -------    ------- -------    ------- -------    ----
   1 ?   17.4   0.5     5e-06     0.022     112     206 ..      56     147 ..      42     196 .. 0.84

  Alignments for each domain:
  == domain 1  score: 17.4 bits;  conditional E-value: 5e-06
                                 burpitideAlign 112 kndeskskeessfvkdfevkPssllvwyrgnkngqsedksssekkfvkdfepkPsqlllwyrgn 175
                                                    kn++s +++e    +++e +P s+l+ y+  ++++++ +++s+ +++   e ++s ++  yr+ 
  NODE_303_length_6602_cov_36.726911_g257_i0.p4  56 KNAQSLASKEA---NNMETEPTSALMPYSSRRVSEKQPDTGSNVDVTGFREARRSMNMETYRHY 116
                                                    68888888888...***********************99998888888789************* PP

                                 burpitideAlign 176 kdgqsvdesgksfvkdfepkPssvlvwyrgn 206
                                                     d++  d+  ++++++f+p+ + +l  ++ +
  NODE_303_length_6602_cov_36.726911_g257_i0.p4 117 LDASHRDNNNRDLQNNFIPNFQRPLSGKNVT 147
                                                    *******************888888765543 PP

>> NODE_3660_length_3317_cov_29.481813_g257_i1.p2  type:complete len:213 gc:universal NODE_3660_length_3317_cov_29.48181
   #    score  bias  c-Evalue  i-Evalue hmmfrom  hmm to    alifrom  ali to    envfrom  env to     acc
 ---   ------ ----- --------- --------- ------- -------    ------- -------    ------- -------    ----
   1 ?   17.4   0.5     5e-06     0.022     112     206 ..      56     147 ..      42     196 .. 0.84

  Alignments for each domain:
  == domain 1  score: 17.4 bits;  conditional E-value: 5e-06
                                  burpitideAlign 112 kndeskskeessfvkdfevkPssllvwyrgnkngqsedksssekkfvkdfepkPsqlllwyrg 174
                                                     kn++s +++e    +++e +P s+l+ y+  ++++++ +++s+ +++   e ++s ++  yr+
  NODE_3660_length_3317_cov_29.481813_g257_i1.p2  56 KNAQSLASKEA---NNMETEPTSALMPYSSRRVSEKQPDTGSNVDVTGFREARRSMNMETYRH 115
                                                     68888888888...***********************99998888888789************ PP

                                  burpitideAlign 175 nkdgqsvdesgksfvkdfepkPssvlvwyrgn 206
                                                       d++  d+  ++++++f+p+ + +l  ++ +
  NODE_3660_length_3317_cov_29.481813_g257_i1.p2 116 YLDASHRDNNNRDLQNNFIPNFQRPLSGKNVT 147
                                                     ********************888888765543 PP

>> NODE_3817_length_3264_cov_28.521153_g257_i2.p2  type:complete len:213 gc:universal NODE_3817_length_3264_cov_28.52115
   #    score  bias  c-Evalue  i-Evalue hmmfrom  hmm to    alifrom  ali to    envfrom  env to     acc
 ---   ------ ----- --------- --------- ------- -------    ------- -------    ------- -------    ----
   1 ?   17.4   0.5     5e-06     0.022     112     206 ..      56     147 ..      42     196 .. 0.84

  Alignments for each domain:
  == domain 1  score: 17.4 bits;  conditional E-value: 5e-06
                                  burpitideAlign 112 kndeskskeessfvkdfevkPssllvwyrgnkngqsedksssekkfvkdfepkPsqlllwyrg 174
                                                     kn++s +++e    +++e +P s+l+ y+  ++++++ +++s+ +++   e ++s ++  yr+
  NODE_3817_length_3264_cov_28.521153_g257_i2.p2  56 KNAQSLASKEA---NNMETEPTSALMPYSSRRVSEKQPDTGSNVDVTGFREARRSMNMETYRH 115
                                                     68888888888...***********************99998888888789************ PP

                                  burpitideAlign 175 nkdgqsvdesgksfvkdfepkPssvlvwyrgn 206
                                                       d++  d+  ++++++f+p+ + +l  ++ +
  NODE_3817_length_3264_cov_28.521153_g257_i2.p2 116 YLDASHRDNNNRDLQNNFIPNFQRPLSGKNVT 147
                                                     ********************888888765543 PP

>> NODE_47092_length_540_cov_1410.785867_g32826_i0.p1  type:complete len:125 gc:universal NODE_47092_length_540_cov_1410
   #    score  bias  c-Evalue  i-Evalue hmmfrom  hmm to    alifrom  ali to    envfrom  env to     acc
 ---   ------ ----- --------- --------- ------- -------    ------- -------    ------- -------    ----
   1 ?   14.7   0.0   3.3e-05      0.15       8      59 ..       4      56 ..       1      60 [. 0.73

  Alignments for each domain:
  == domain 1  score: 14.7 bits;  conditional E-value: 3.3e-05
                                      burpitideAlign  8 fallA.llsllLlastieARkePgeywksvvknqptpeaiealldskkktkne 59
                                                        f++l  ++ l L+    +A  e ++yw sv +n+ +p  +++ll  +  ++++
  NODE_47092_length_540_cov_1410.785867_g32826_i0.p1  4 FSILHvFVFLSLVMLGSHAALESEDYWRSVLPNTAMPNIVQELLHHEWTEEKG 56
                                                        455553333335555678999**********************9777666544 PP

>> NODE_45177_length_575_cov_1446.336653_g30954_i0.p1  type:complete len:138 gc:universal NODE_45177_length_575_cov_1446
   #    score  bias  c-Evalue  i-Evalue hmmfrom  hmm to    alifrom  ali to    envfrom  env to     acc
 ---   ------ ----- --------- --------- ------- -------    ------- -------    ------- -------    ----
   1 ?   14.3   0.0   4.2e-05      0.18       8      59 ..       4      56 ..       1      60 [. 0.73

  Alignments for each domain:
  == domain 1  score: 14.3 bits;  conditional E-value: 4.2e-05
                                      burpitideAlign  8 fallA.llsllLlastieARkePgeywksvvknqptpeaiealldskkktkne 59
                                                        f++l  ++ l L+    +A  e ++yw sv +n+ +p  +++ll  +  ++++
  NODE_45177_length_575_cov_1446.336653_g30954_i0.p1  4 FSILHvFVFLSLVMLGSHAALESEDYWRSVLPNTAMPNIVQELLHHEWTEEKG 56
                                                        455553333335555678999**********************9777666544 PP

>> NODE_71091_length_312_cov_2.234310_g56783_i0.p1  type:3prime_partial len:90 gc:universal NODE_71091_length_312_cov_2.
   #    score  bias  c-Evalue  i-Evalue hmmfrom  hmm to    alifrom  ali to    envfrom  env to     acc
 ---   ------ ----- --------- --------- ------- -------    ------- -------    ------- -------    ----
   1 ?   13.6   0.1   7.2e-05      0.31     229     293 ..      15      77 ..       3      88 .. 0.73

  Alignments for each domain:
  == domain 1  score: 13.6 bits;  conditional E-value: 7.2e-05
                                   burpitideAlign 229 sllliykgnkvdpseneetekesvvngqsvdPssqlllyrgnkkvesseyeiNqngeknska 290
                                                      ++ +  kg  v++    +++   +++g   d s+++ ly+ n+k++++eye    g+ ++k 
  NODE_71091_length_312_cov_2.234310_g56783_i0.p1  15 QVTVAGKGRGVESRR-RWARDGRIDTGKRRDSSRRIGLYKDNQKEQDTEYETE-YGDVSEKE 74 
                                                      566666777755555.999999***************************6654.44444444 PP

                                   burpitideAlign 291 nee 293
                                                      + e
  NODE_71091_length_312_cov_2.234310_g56783_i0.p1  75 SIE 77 
                                                      444 PP

>> NODE_15222_length_1822_cov_1051.785592_g5659_i1.p1  type:complete len:402 gc:universal NODE_15222_length_1822_cov_105
   #    score  bias  c-Evalue  i-Evalue hmmfrom  hmm to    alifrom  ali to    envfrom  env to     acc
 ---   ------ ----- --------- --------- ------- -------    ------- -------    ------- -------    ----
   1 ?   11.7   0.0   0.00027       1.2       8      58 ..       4      55 ..       1      60 [. 0.73
   2 ?   -3.1   0.0       8.3   3.6e+04      60      70 ..     231     241 ..     198     253 .. 0.61

  Alignments for each domain:
  == domain 1  score: 11.7 bits;  conditional E-value: 0.00027
                                      burpitideAlign  8 fallA.llsllLlastieARkePgeywksvvknqptpeaiealldskkktkn 58
                                                        f++l  ++ l L+    +A  e ++yw sv +n+ +p  +++ll  +  +++
  NODE_15222_length_1822_cov_1051.785592_g5659_i1.p1  4 FSILHvFVFLSLVMLGSHAALESEDYWRSVLPNTAMPNIVQELLHHEWTEEK 55
                                                        455553333335555678999**********************977666654 PP

  == domain 2  score: -3.1 bits;  conditional E-value: 8.3
                                      burpitideAlign  60 svvkDlevkps 70 
                                                         ++++ ++v+p+
  NODE_15222_length_1822_cov_1051.785592_g5659_i1.p1 231 QILNRFSVDPK 241
                                                         33333333333 PP


Internal pipeline statistics summary:
-------------------------------------
Query model(s):                            1  (312 nodes)
Target sequences:                     126923  (21966611 residues searched)
Passed MSV filter:                      4526  (0.0356594); expected 2538.5 (0.02)
Passed bias filter:                     2708  (0.0213358); expected 2538.5 (0.02)
Passed Vit filter:                       270  (0.00212727); expected 126.9 (0.001)
Passed Fwd filter:                        29  (0.000228485); expected 1.3 (1e-05)
Initial search space (Z):             126923  [actual number of targets]
Domain search space  (domZ):              29  [number of targets reported over threshold]
# CPU time: 0.63u 0.07s 00:00:00.70 Elapsed: 00:00:02.11
# Mc/sec: 3236.62
//
[ok]
