# Supplementary material for: Mining raw plant transcriptomic data for new cyclopeptide alkaloids
Source: Beilstein J Org Chem. 2024 Jul 11;20:1548–59. doi: 10.3762/bjoc.20.138 (PMC11250218; doi:10.3762/bjoc.20.138)
Supplement: File 4 — The split burpitide precursor peptide HMM and output from all 700 transcriptomes as a compressed archive. [file Beilstein_J_Org_Chem-20-1548-s004.zip › final/SRR11994212.pep.hmm]

# hmmsearch :: search profile(s) against a sequence database
# HMMER 3.3 (Nov 2019); http://hmmer.org/
# Copyright (C) 2019 Howard Hughes Medical Institute.
# Freely distributed under the BSD open source license.
# - - - - - - - - - - - - - - - - - - - - - - - - - - - - - - - - - - - -
# query HMM file:                  ../hmms/burpitide.hmm
# target sequence database:        SRR11994212.pep
# - - - - - - - - - - - - - - - - - - - - - - - - - - - - - - - - - - - -

Query:       burpitideAlign  [M=312]
Scores for complete sequences (score includes all domains):
   --- full sequence ---   --- best 1 domain ---    -#dom-
    E-value  score  bias    E-value  score  bias    exp  N  Sequence                                           Description
    ------- ------ -----    ------- ------ -----   ---- --  --------                                           -----------
    9.4e-21   77.7   1.0    4.8e-20   75.3   1.0    1.9  1  NODE_31831_length_920_cov_845.388430_g17678_i0.p1   type:5prime_partial len:229 gc:u
      9e-20   74.4   1.9    4.9e-19   72.0   1.9    2.0  1  NODE_31689_length_926_cov_796.776084_g17598_i0.p1   type:5prime_partial len:231 gc:u
    9.2e-07   31.7   0.0      1e-06   31.5   0.0    1.4  1  NODE_39835_length_610_cov_10.283054_g23824_i0.p1    type:complete len:102 gc:univers
     0.0048   19.5   9.5       0.26   13.8   9.5    3.6  1  NODE_68130_length_265_cov_1.203125_g51979_i0.p1     type:internal len:89 gc:universa
  ------ inclusion threshold ------
      0.017   17.7   7.5      0.022   17.3   7.5    1.2  1  NODE_55125_length_336_cov_1099.878327_g38975_i0.p1  type:internal len:112 gc:univers
      0.051   16.1   5.6      0.066   15.8   5.6    1.2  1  NODE_50040_length_388_cov_1205.631746_g33890_i0.p1  type:5prime_partial len:115 gc:u
       0.48   12.9   0.1       0.92   12.0   0.1    1.4  1  NODE_10654_length_2159_cov_64.530681_g1683_i3.p1    type:complete len:654 gc:univers
          1   11.8   0.2        1.9   10.9   0.2    1.4  1  NODE_9660_length_2255_cov_61.443171_g1683_i1.p1     type:complete len:686 gc:univers
        1.4   11.4   1.8        1.7   11.1   1.8    1.1  1  NODE_72687_length_250_cov_1.807910_g56536_i0.p1     type:5prime_partial len:79 gc:un


Domain annotation for each sequence (and alignments):
>> NODE_31831_length_920_cov_845.388430_g17678_i0.p1  type:5prime_partial len:229 gc:universal NODE_31831_length_920_cov
   #    score  bias  c-Evalue  i-Evalue hmmfrom  hmm to    alifrom  ali to    envfrom  env to     acc
 ---   ------ ----- --------- --------- ------- -------    ------- -------    ------- -------    ----
   1 !   75.3   1.0   3.5e-24   4.8e-20       2     228 ..      18     222 ..      17     228 .. 0.71

  Alignments for each domain:
  == domain 1  score: 75.3 bits;  conditional E-value: 3.5e-24
                                     burpitideAlign   2 elmkSffallAllsllLlas.tieARkePgeywksvvknqptpeaiealldskkktknes 60 
                                                        ++m+S +al+ +l l+L++   i+ARk+Pgeyw+ v+k+qp+pea++ l+          
  NODE_31831_length_920_cov_845.388430_g17678_i0.p1  18 SSMASRLALIWILFLALFGVqLIHARKDPGEYWQRVMKDQPMPEAVKGLI---------- 67 
                                                        579********77778886449***************************9.......... PP

                                     burpitideAlign  61 vvkDlevkpssfllvyqgnkdg......qskdkeek.a....dlkkdfeikpsqlllwyy 109
                                                              v+p+s l  + ++ d+      + +d+++  +    ++  + +++p   +  y+
  NODE_31831_length_920_cov_845.388430_g17678_i0.p1  68 ------VHPTSSLSSSNKETDCdhlhtlSTNDQAKTaPgvdkPFVINIDLEPRRTITSYN 121
                                                        ......566666666666666666666633343433333334999999999999999999 PP

                                     burpitideAlign 110 hnkndeskskeessfvkdfevkPssllvwyrgnkngqsedksssekkfvkdfepkPsqll 169
                                                        h++n+   +   +   kdfe++P+     y +  + +s+d++      +kdfep+P+   
  NODE_31831_length_920_cov_845.388430_g17678_i0.p1 122 HDTNPREAKAVGT---KDFEPRPNIS--AYNDD-DIKSSDPK---AVGTKDFEPRPNISA 172
                                                        9999988777666...9999999754..45444.33444442...345799999999544 PP

                                     burpitideAlign 170 lwyrgnkdgqsvdesgksfvkdfepkPssvlvwyrgnkngqsedksskefvkdfsvdPs 228
                                                               d +s   + k f +df+p+P+     y+   +g  +++ +k+f  df+++P+
  NODE_31831_length_920_cov_845.388430_g17678_i0.p1 173 YNDD---DIKS--GEPKTFAQDFDPRPNIS--AYND--DGRLKSEDQKPFAGDFEPRPN 222
                                                        3333...3333..45599999999988744..4433..556666667789999999995 PP

>> NODE_31689_length_926_cov_796.776084_g17598_i0.p1  type:5prime_partial len:231 gc:universal NODE_31689_length_926_cov
   #    score  bias  c-Evalue  i-Evalue hmmfrom  hmm to    alifrom  ali to    envfrom  env to     acc
 ---   ------ ----- --------- --------- ------- -------    ------- -------    ------- -------    ----
   1 !   72.0   1.9   3.6e-23   4.9e-19       2     228 ..      18     224 ..      17     230 .. 0.65

  Alignments for each domain:
  == domain 1  score: 72.0 bits;  conditional E-value: 3.6e-23
                                     burpitideAlign   2 elmkSffallAllsllLlas.tieARkePgeywksvvknqptpeaiealldskkktknes 60 
                                                        ++m+S +al+ +l l+L++   i+ARk+Pgeyw+ v+k+qp+pea++ l++         
  NODE_31689_length_926_cov_796.776084_g17598_i0.p1  18 SSMASRLALIWILFLALFGVqLIHARKDPGEYWQRVMKDQPMPEAVKGLIVH-------- 69 
                                                        579********77778886449***************************955........ PP

                                     burpitideAlign  61 vvkDlevkpssfllvyqgnkdg........qskdkeek.a....dlkkdfeikpsqlllw 107
                                                                p+s l ++ +nk          + +d+++  +    ++  + +++p      
  NODE_31689_length_926_cov_796.776084_g17598_i0.p1  70 --------PTSSLSLSSSNKETdcdhlhtlSTNDQAKTaPgddkPFVINIDLEPRRTSTS 121
                                                        ........5555555555554444555555333333332233337777777777777778 PP

                                     burpitideAlign 108 yyhnkndeskskeessfvkdfevkPssllvwyrgnkngqsedksssekkfvkdfepkPsq 167
                                                        y+h+ n+   +   +   kdfe++P+     y +  + +s+d++      +kdfep+P+ 
  NODE_31689_length_926_cov_796.776084_g17598_i0.p1 122 YNHAANPREAKAVGT---KDFEPRPNIS--AYNDD-DIKSSDPK---AVGTKDFEPRPNI 172
                                                        888888888776666...9999988754..44444.33333332...2356899999985 PP

                                     burpitideAlign 168 lllwyrgnkdgqsvdesgksfvkdfepkPssvlvwyrgnkngqsedksskefvkdfsvdP 227
                                                                 d +s   + k f +df+p+P+     y+   +g  +++ +k+f  df+++P
  NODE_31689_length_926_cov_796.776084_g17598_i0.p1 173 SAYNDD---DIKS--GEPKTFAQDFDPRPNIS--AYND--DGRLKSEDQKPFAGDFEPRP 223
                                                        443333...3333..45588888888888744..4433..55555566677889999998 PP

                                     burpitideAlign 228 s 228
                                                        +
  NODE_31689_length_926_cov_796.776084_g17598_i0.p1 224 N 224
                                                        5 PP

>> NODE_39835_length_610_cov_10.283054_g23824_i0.p1  type:complete len:102 gc:universal NODE_39835_length_610_cov_10.283
   #    score  bias  c-Evalue  i-Evalue hmmfrom  hmm to    alifrom  ali to    envfrom  env to     acc
 ---   ------ ----- --------- --------- ------- -------    ------- -------    ------- -------    ----
   1 !   31.5   0.0   7.5e-11     1e-06      10      50 ..       7      47 ..       1      94 [. 0.90

  Alignments for each domain:
  == domain 1  score: 31.5 bits;  conditional E-value: 7.5e-11
                                    burpitideAlign 10 llAllsllLlastieARkePgeywksvvknqptpeaieall 50
                                                       + ++s+++la+   ARk+P+eywks ++ + +p+ i+++l
  NODE_39835_length_610_cov_10.283054_g23824_i0.p1  7 SVIVFSFFMLANLSNARKDPEEYWKSMMNGEAMPKPIQDAL 47
                                                      34499********************************9987 PP

>> NODE_68130_length_265_cov_1.203125_g51979_i0.p1  type:internal len:89 gc:universal NODE_68130_length_265_cov_1.203125
   #    score  bias  c-Evalue  i-Evalue hmmfrom  hmm to    alifrom  ali to    envfrom  env to     acc
 ---   ------ ----- --------- --------- ------- -------    ------- -------    ------- -------    ----
   1 !   13.8   9.5   1.8e-05      0.26     126     199 ..       3      72 ..       1      88 [] 0.44

  Alignments for each domain:
  == domain 1  score: 13.8 bits;  conditional E-value: 1.8e-05
                                   burpitideAlign 126 kdfevkPssllvwyrgnkngqsedkss.......sekkfvkdfepkPsqlllwyrgnkdgqs 180
                                                      kdfe+kPs + v   +++ +++ +++         ek+f kdfepkPs + +          
  NODE_68130_length_265_cov_1.203125_g51979_i0.p1   3 KDFEPKPSYNYVDGAKKTFSKDFEPKPsynyvngAEKSFSKDFEPKPSYNYVNGA------- 57 
                                                      5666666655554444432222222223455555555555666666655444333....... PP

                                   burpitideAlign 181 vdesgksfvkdfepkPssv 199
                                                          +ksf+kdfepkPs +
  NODE_68130_length_265_cov_1.203125_g51979_i0.p1  58 ----EKSFSKDFEPKPSYN 72 
                                                      ....344444444444433 PP

>> NODE_55125_length_336_cov_1099.878327_g38975_i0.p1  type:internal len:112 gc:universal NODE_55125_length_336_cov_1099
   #    score  bias  c-Evalue  i-Evalue hmmfrom  hmm to    alifrom  ali to    envfrom  env to     acc
 ---   ------ ----- --------- --------- ------- -------    ------- -------    ------- -------    ----
   1 ?   17.3   7.5   1.6e-06     0.022      64     194 ..       1     111 []       1     111 [] 0.73

  Alignments for each domain:
  == domain 1  score: 17.3 bits;  conditional E-value: 1.6e-06
                                      burpitideAlign  64 Dlevkpssfllvyqgnkdgqskdkeekadlkkdfeikpsqlllwyyhnkndeskskees 122
                                                         D+e++p+      ++++d +s d++      kdfe++p+      y++ + +s +++++
  NODE_55125_length_336_cov_1099.878327_g38975_i0.p1   1 DFEPRPNI---SAYNDDDIKSSDPKAV--STKDFEPRPNIA---AYNDDDIKSSDPKAV 51 
                                                         77777765...3445556688888877..899******988...899999999999888 PP

                                      burpitideAlign 123 sfvkdfevkPssllvwyrgnkngqsedksssekkfvkdfepkPsqlllwyrgnkdgqsv 181
                                                            kdfe++P+     y    n++++++  + k f +df+p+P+        n dg  +
  NODE_55125_length_336_cov_1099.878327_g38975_i0.p1  52 -GTKDFEPRPNI--SAY----NDDDIKSG-EPKTFAQDFDPRPNIS----AYNDDGRLK 98 
                                                         .78****99974..444....55566554.68999*******9943....334466666 PP

                                      burpitideAlign 182 desgksfvkdfep 194
                                                         +e +k+f  dfep
  NODE_55125_length_336_cov_1099.878327_g38975_i0.p1  99 SEDQKPFAGDFEP 111
                                                         6667888888876 PP

>> NODE_50040_length_388_cov_1205.631746_g33890_i0.p1  type:5prime_partial len:115 gc:universal NODE_50040_length_388_co
   #    score  bias  c-Evalue  i-Evalue hmmfrom  hmm to    alifrom  ali to    envfrom  env to     acc
 ---   ------ ----- --------- --------- ------- -------    ------- -------    ------- -------    ----
   1 ?   15.8   5.6   4.7e-06     0.066      80     195 ..      10     108 ..       2     114 .. 0.57

  Alignments for each domain:
  == domain 1  score: 15.8 bits;  conditional E-value: 4.7e-06
                                      burpitideAlign  80 kdgqskdkeekadlkkdfeikpsqlllwyyhnkndeskskeessfvkdfevkPssllvw 138
                                                         +d +s d++      kd+e++p+      y++ + +s +++++   kdfe++P+     
  NODE_50040_length_388_cov_1205.631746_g33890_i0.p1  10 DDIKSSDPKAV--GTKDLEPRPNIS---AYNDDDIKSSDPKAV-GTKDFEPRPNI--SA 60 
                                                         44455555555..567777777654...566666666666666.56777776653..33 PP

                                      burpitideAlign 139 yrgnkngqsedksssekkfvkdfepkPsqlllwyrgnkdgqsvdesgksfvkdfepk 195
                                                         y    n++++++  + k f +df+p+P+        n dg  ++e +k+f  dfep+
  NODE_50040_length_388_cov_1205.631746_g33890_i0.p1  61 Y----NDDDIKSG-EPKTFAQDFDPRPNIS----AYNDDGRLKSEDQKPFAGDFEPR 108
                                                         3....34444443.4667777777777632....23335555555667777777764 PP

>> NODE_10654_length_2159_cov_64.530681_g1683_i3.p1  type:complete len:654 gc:universal NODE_10654_length_2159_cov_64.53
   #    score  bias  c-Evalue  i-Evalue hmmfrom  hmm to    alifrom  ali to    envfrom  env to     acc
 ---   ------ ----- --------- --------- ------- -------    ------- -------    ------- -------    ----
   1 ?   12.0   0.1   6.7e-05      0.92     108     251 ..      44      83 ..      30     163 .. 0.52

  Alignments for each domain:
  == domain 1  score: 12.0 bits;  conditional E-value: 6.7e-05
                                    burpitideAlign 108 yyhnkndeskskeessfvkdfevkPssllvwyrgnkngqsedksssekkfvkdfepkPsql 168
                                                       +y+++ + +       f ++f+vk s+++v++r++k g+ + k                  
  NODE_10654_length_2159_cov_64.530681_g1683_i3.p1  44 RYQKNKKHNRR----DFCNGFSVKCSQNIVGKREKKHGNVSRK------------------ 82 
                                                       33322222222....2444444444444444444443333222.................. PP

                                    burpitideAlign 169 llwyrgnkdgqsvdesgksfvkdfepkPssvlvwyrgnkngqsedksskefvkdfsvdPss 229
                                                                                                                    
  NODE_10654_length_2159_cov_64.530681_g1683_i3.p1   - -------------------------------------------------------------   -
                                                       ............................................................. PP

                                    burpitideAlign 230 llliykgnkvdpseneetekes 251
                                                                            +
  NODE_10654_length_2159_cov_64.530681_g1683_i3.p1  83 ---------------------D 83 
                                                       .....................2 PP

>> NODE_9660_length_2255_cov_61.443171_g1683_i1.p1  type:complete len:686 gc:universal NODE_9660_length_2255_cov_61.4431
   #    score  bias  c-Evalue  i-Evalue hmmfrom  hmm to    alifrom  ali to    envfrom  env to     acc
 ---   ------ ----- --------- --------- ------- -------    ------- -------    ------- -------    ----
   1 ?   10.9   0.2   0.00014       1.9     211     253 ..      80     117 ..      69     199 .. 0.49

  Alignments for each domain:
  == domain 1  score: 10.9 bits;  conditional E-value: 0.00014
                                   burpitideAlign 211 sedksskefvkdfsvdPssllliykgnkvdpseneetekesvv 253
                                                      +++++ + f ++fsv+ s++++ ++++k     +++ + ++++
  NODE_9660_length_2255_cov_61.443171_g1683_i1.p1  80 NKKHNRRDFCNGFSVKCSQNIVGKREKK-----HGNVSRKDFI 117
                                                      2222223344444444444444444444.....2222222222 PP

>> NODE_72687_length_250_cov_1.807910_g56536_i0.p1  type:5prime_partial len:79 gc:universal NODE_72687_length_250_cov_1.
   #    score  bias  c-Evalue  i-Evalue hmmfrom  hmm to    alifrom  ali to    envfrom  env to     acc
 ---   ------ ----- --------- --------- ------- -------    ------- -------    ------- -------    ----
   1 ?   11.1   1.8   0.00012       1.7       4      24 ..      16      36 ..       7      37 .. 0.91

  Alignments for each domain:
  == domain 1  score: 11.1 bits;  conditional E-value: 0.00012
                                   burpitideAlign  4 mkSffallAllsllLlastie 24
                                                     mkS+f+ll++++ll+l+s+++
  NODE_72687_length_250_cov_1.807910_g56536_i0.p1 16 MKSTFVLLSVFALLMLGSVAA 36
                                                     *****************9875 PP


Internal pipeline statistics summary:
-------------------------------------
Query model(s):                            1  (312 nodes)
Target sequences:                     124842  (22764619 residues searched)
Passed MSV filter:                      4548  (0.03643); expected 2496.8 (0.02)
Passed bias filter:                     2654  (0.0212589); expected 2496.8 (0.02)
Passed Vit filter:                       292  (0.00233896); expected 124.8 (0.001)
Passed Fwd filter:                         9  (7.20911e-05); expected 1.2 (1e-05)
Initial search space (Z):             124842  [actual number of targets]
Domain search space  (domZ):               9  [number of targets reported over threshold]
# CPU time: 0.46u 0.03s 00:00:00.49 Elapsed: 00:00:02.08
# Mc/sec: 3401.87
//
[ok]
