# Supplementary material for: Mining raw plant transcriptomic data for new cyclopeptide alkaloids
Source: Beilstein J Org Chem. 2024 Jul 11;20:1548–59. doi: 10.3762/bjoc.20.138 (PMC11250218; doi:10.3762/bjoc.20.138)
Supplement: File 4 — The split burpitide precursor peptide HMM and output from all 700 transcriptomes as a compressed archive. [file Beilstein_J_Org_Chem-20-1548-s004.zip › final/SRR11994230.pep.hmm]

# hmmsearch :: search profile(s) against a sequence database
# HMMER 3.3 (Nov 2019); http://hmmer.org/
# Copyright (C) 2019 Howard Hughes Medical Institute.
# Freely distributed under the BSD open source license.
# - - - - - - - - - - - - - - - - - - - - - - - - - - - - - - - - - - - -
# query HMM file:                  ../hmms/burpitide.hmm
# target sequence database:        SRR11994230.pep
# - - - - - - - - - - - - - - - - - - - - - - - - - - - - - - - - - - - -

Query:       burpitideAlign  [M=312]
Scores for complete sequences (score includes all domains):
   --- full sequence ---   --- best 1 domain ---    -#dom-
    E-value  score  bias    E-value  score  bias    exp  N  Sequence                                        Description
    ------- ------ -----    ------- ------ -----   ---- --  --------                                        -----------
  ------ inclusion threshold ------
      0.041   15.9   0.0      0.051   15.6   0.0    1.1  1  NODE_45909_length_323_cov_2.076000_g33489_i0.p1  type:internal len:108 gc:univers


Domain annotation for each sequence (and alignments):
>> NODE_45909_length_323_cov_2.076000_g33489_i0.p1  type:internal len:108 gc:universal NODE_45909_length_323_cov_2.07600
   #    score  bias  c-Evalue  i-Evalue hmmfrom  hmm to    alifrom  ali to    envfrom  env to     acc
 ---   ------ ----- --------- --------- ------- -------    ------- -------    ------- -------    ----
   1 ?   15.6   0.0     6e-07     0.051      13      62 ..      24      72 ..      12      73 .. 0.76

  Alignments for each domain:
  == domain 1  score: 15.6 bits;  conditional E-value: 6e-07
                                   burpitideAlign 13 llsllLlastieARkePgeywksvvknqptpeaiealldskkkt.knesvv 62
                                                     +ls++Lla+ ++     + ywksv +n+p+p+a+ +ll+s+ ++ k  svv
  NODE_45909_length_323_cov_2.076000_g33489_i0.p1 24 ILSVALLACHAALP--SEVYWKSVLPNTPMPKAVTDLLQSEWSEvKSTSVV 72
                                                     55666666654432..255*******************9998888777776 PP


Internal pipeline statistics summary:
-------------------------------------
Query model(s):                            1  (312 nodes)
Target sequences:                      85764  (14070539 residues searched)
Passed MSV filter:                      3946  (0.04601); expected 1715.3 (0.02)
Passed bias filter:                     1703  (0.0198568); expected 1715.3 (0.02)
Passed Vit filter:                       160  (0.00186558); expected 85.8 (0.001)
Passed Fwd filter:                         1  (1.16599e-05); expected 0.9 (1e-05)
Initial search space (Z):              85764  [actual number of targets]
Domain search space  (domZ):               1  [number of targets reported over threshold]
# CPU time: 0.30u 0.00s 00:00:00.30 Elapsed: 00:00:01.36
# Mc/sec: 3221.53
//
[ok]
