# Supplementary material for: Mining raw plant transcriptomic data for new cyclopeptide alkaloids
Source: Beilstein J Org Chem. 2024 Jul 11;20:1548–59. doi: 10.3762/bjoc.20.138 (PMC11250218; doi:10.3762/bjoc.20.138)
Supplement: File 4 — The split burpitide precursor peptide HMM and output from all 700 transcriptomes as a compressed archive. [file Beilstein_J_Org_Chem-20-1548-s004.zip › final/SRR11999010.pep.hmm]

# hmmsearch :: search profile(s) against a sequence database
# HMMER 3.3 (Nov 2019); http://hmmer.org/
# Copyright (C) 2019 Howard Hughes Medical Institute.
# Freely distributed under the BSD open source license.
# - - - - - - - - - - - - - - - - - - - - - - - - - - - - - - - - - - - -
# query HMM file:                  ../hmms/burpitide.hmm
# target sequence database:        SRR11999010.pep
# - - - - - - - - - - - - - - - - - - - - - - - - - - - - - - - - - - - -

Query:       burpitideAlign  [M=312]
Scores for complete sequences (score includes all domains):
   --- full sequence ---   --- best 1 domain ---    -#dom-
    E-value  score  bias    E-value  score  bias    exp  N  Sequence                                          Description
    ------- ------ -----    ------- ------ -----   ---- --  --------                                          -----------
    1.6e-08   36.9   0.0      5e-08   35.3   0.0    1.6  1  NODE_30952_length_566_cov_22.495164_g20727_i0.p1   type:5prime_partial len:119 gc:u
    0.00082   21.4   0.0     0.0011   21.0   0.0    1.2  1  NODE_33433_length_458_cov_6.743276_g23104_i0.p1    type:5prime_partial len:118 gc:u
  ------ inclusion threshold ------
      0.021   16.8   2.5      0.037   16.0   2.5    1.3  1  NODE_2468_length_3200_cov_10.871469_g1684_i0.p1    type:complete len:909 gc:univers
        1.1   11.2   0.0        1.4   10.9   0.0    1.1  1  NODE_13218_length_1648_cov_589.389619_g6517_i1.p2  type:5prime_partial len:198 gc:u


Domain annotation for each sequence (and alignments):
>> NODE_30952_length_566_cov_22.495164_g20727_i0.p1  type:5prime_partial len:119 gc:universal NODE_30952_length_566_cov_
   #    score  bias  c-Evalue  i-Evalue hmmfrom  hmm to    alifrom  ali to    envfrom  env to     acc
 ---   ------ ----- --------- --------- ------- -------    ------- -------    ------- -------    ----
   1 !   35.3   0.0   2.4e-12     5e-08       3      51 ..      18      68 ..      13      76 .. 0.92

  Alignments for each domain:
  == domain 1  score: 35.3 bits;  conditional E-value: 2.4e-12
                                    burpitideAlign  3 lmkSffallA.llsllLlastieARkePgeywksvv.knqptpeaiealld 51
                                                      +mk+++  ++ +++llL  +  eAR++P+eyw +v+ +++p+peai  ll+
  NODE_30952_length_566_cov_22.495164_g20727_i0.p1 18 QMKTSICSISiFFLLLLGLNQMEARNSPEEYWRNVMgEDEPIPEAIAGLLK 68
                                                      5*********999999999*****************99********99983 PP

>> NODE_33433_length_458_cov_6.743276_g23104_i0.p1  type:5prime_partial len:118 gc:universal NODE_33433_length_458_cov_6
   #    score  bias  c-Evalue  i-Evalue hmmfrom  hmm to    alifrom  ali to    envfrom  env to     acc
 ---   ------ ----- --------- --------- ------- -------    ------- -------    ------- -------    ----
   1 !   21.0   0.0   5.3e-08    0.0011      10      89 ..      25     109 ..      18     116 .. 0.76

  Alignments for each domain:
  == domain 1  score: 21.0 bits;  conditional E-value: 5.3e-08
                                   burpitideAlign  10 llAllsllLlastieARkePgeywksvv.knqptpeaiealldskkkt...knesvvk.Dle 66 
                                                       ++++++++l   +e+++  + yw +v+  ++p+p+ai++ll   k +   + +  ++ D+ 
  NODE_33433_length_458_cov_6.743276_g23104_i0.p1  25 YFSFFLIVILLGLAESSRLEQRYWSDVMgDEEPMPDAIKELLLEGKDQvhrNWDDLINrDFG 86 
                                                      5899************************778899*******966666555433344433888 PP

                                   burpitideAlign  67 vkpssfllvyqgnkdgqskdkee 89 
                                                         + +++  +++ dgq +  +e
  NODE_33433_length_458_cov_6.743276_g23104_i0.p1  87 TSSTAIIYHHHHDMDGQTAADQE 109
                                                      77777777777777777665554 PP

>> NODE_2468_length_3200_cov_10.871469_g1684_i0.p1  type:complete len:909 gc:universal NODE_2468_length_3200_cov_10.8714
   #    score  bias  c-Evalue  i-Evalue hmmfrom  hmm to    alifrom  ali to    envfrom  env to     acc
 ---   ------ ----- --------- --------- ------- -------    ------- -------    ------- -------    ----
   1 ?   16.0   2.5   1.8e-06     0.037      70     152 ..     409     516 ..     371     557 .. 0.75

  Alignments for each domain:
  == domain 1  score: 16.0 bits;  conditional E-value: 1.8e-06
                                   burpitideAlign  70 ssfllvyqgnkdg....................qskdkeek.a....dlkkdfeikpsqlll 106
                                                      + ++++yq+n d                     q+k +e++ +    + ++  + kp++ ++
  NODE_2468_length_3200_cov_10.871469_g1684_i0.p1 409 NVNVPYYQNNVDEsenlfadlnpfqirgagslmQNKFQEDNiVesqrQRNDTVSCKPPSAMM 470
                                                      45667888888877888888888888888888855555555445555777888999999999 PP

                                   burpitideAlign 107 wyyhnkndeskskeessfvkdfevkPssllvwyrgnkngqsedkss 152
                                                      w++h+   e+  k+++ fv+++ ++ + +  +y +   + s++ s+
  NODE_2468_length_3200_cov_10.871469_g1684_i0.p1 471 WKNHQAINEAPRKKNQDFVNGLLSRNNRNANYYNKSSSASSSSLSE 516
                                                      9999999999888888999999999999999998884444444333 PP

>> NODE_13218_length_1648_cov_589.389619_g6517_i1.p2  type:5prime_partial len:198 gc:universal NODE_13218_length_1648_co
   #    score  bias  c-Evalue  i-Evalue hmmfrom  hmm to    alifrom  ali to    envfrom  env to     acc
 ---   ------ ----- --------- --------- ------- -------    ------- -------    ------- -------    ----
   1 ?   10.9   0.0   6.6e-05       1.4      10      57 ..      23      71 ..      13      77 .. 0.74

  Alignments for each domain:
  == domain 1  score: 10.9 bits;  conditional E-value: 6.6e-05
                                     burpitideAlign 10 llAllsllLlastieARkePgeywksvvknqptpeaiealldskkkt.k 57
                                                       l+ +++l L  s +    +P+ ywk+v +n p+p ai ++l+  +++ +
  NODE_13218_length_1648_cov_589.389619_g6517_i1.p2 23 LFLFSALSLGISHADQTISPEMYWKQVLPNSPMPRAITDSLSPDAEWmE 71
                                                       3335555566666666779**********************98888754 PP


Internal pipeline statistics summary:
-------------------------------------
Query model(s):                            1  (312 nodes)
Target sequences:                      82264  (15949627 residues searched)
Passed MSV filter:                      3032  (0.0368569); expected 1645.3 (0.02)
Passed bias filter:                     1692  (0.0205679); expected 1645.3 (0.02)
Passed Vit filter:                       169  (0.00205436); expected 82.3 (0.001)
Passed Fwd filter:                         5  (6.07799e-05); expected 0.8 (1e-05)
Initial search space (Z):              82264  [actual number of targets]
Domain search space  (domZ):               4  [number of targets reported over threshold]
# CPU time: 0.28u 0.03s 00:00:00.31 Elapsed: 00:00:01.42
# Mc/sec: 3491.41
//
[ok]
