# Supplementary material for: Mining raw plant transcriptomic data for new cyclopeptide alkaloids
Source: Beilstein J Org Chem. 2024 Jul 11;20:1548–59. doi: 10.3762/bjoc.20.138 (PMC11250218; doi:10.3762/bjoc.20.138)
Supplement: File 4 — The split burpitide precursor peptide HMM and output from all 700 transcriptomes as a compressed archive. [file Beilstein_J_Org_Chem-20-1548-s004.zip › final/SRR12006303.pep.hmm]

# hmmsearch :: search profile(s) against a sequence database
# HMMER 3.3 (Nov 2019); http://hmmer.org/
# Copyright (C) 2019 Howard Hughes Medical Institute.
# Freely distributed under the BSD open source license.
# - - - - - - - - - - - - - - - - - - - - - - - - - - - - - - - - - - - -
# query HMM file:                  ../hmms/burpitide.hmm
# target sequence database:        SRR12006303.pep
# - - - - - - - - - - - - - - - - - - - - - - - - - - - - - - - - - - - -

Query:       burpitideAlign  [M=312]
Scores for complete sequences (score includes all domains):
   --- full sequence ---   --- best 1 domain ---    -#dom-
    E-value  score  bias    E-value  score  bias    exp  N  Sequence                                             Description
    ------- ------ -----    ------- ------ -----   ---- --  --------                                             -----------
    9.4e-32  113.7  13.9    8.3e-29  104.0  13.9    2.3  1  NODE_34034_length_952_cov_186.548350_g22606_i0.p1     type:3prime_partial len:201 gc:u
      2e-21   79.8   5.0    1.3e-20   77.1   5.0    2.0  1  NODE_45309_length_617_cov_21802.119485_g32344_i0.p1   type:5prime_partial len:114 gc:u
    3.5e-21   79.0   2.1    1.8e-18   70.0   2.0    2.7  2  NODE_52313_length_494_cov_33079.515439_g39236_i0.p1   type:3prime_partial len:127 gc:u
    1.3e-19   73.8   3.3    2.9e-19   72.7   3.3    1.6  1  NODE_48060_length_563_cov_20981.685714_g35033_i0.p1   type:5prime_partial len:96 gc:un
    2.8e-19   72.7   2.9    6.4e-19   71.5   2.9    1.6  1  NODE_48061_length_563_cov_20122.163265_g35034_i0.p1   type:5prime_partial len:96 gc:un
    3.7e-19   72.3   2.4    8.4e-19   71.2   2.4    1.6  1  NODE_48115_length_562_cov_20881.427403_g35088_i0.p1   type:5prime_partial len:95 gc:un
    9.4e-19   71.0   4.7      4e-18   68.9   4.7    1.9  1  NODE_80973_length_284_cov_32116.862559_g67882_i0.p1   type:internal len:95 gc:universa
    1.1e-18   70.8   1.1    2.7e-18   69.5   1.1    1.6  1  NODE_98254_length_237_cov_18568.646341_g85163_i0.p1   type:internal len:80 gc:universa
    1.9e-18   70.0   0.3    7.6e-16   61.4   0.3    2.3  2  NODE_56478_length_441_cov_44361.347826_g43388_i0.p1   type:3prime_partial len:109 gc:u
    1.4e-17   67.1   2.2    3.2e-17   66.0   2.2    1.6  1  NODE_96518_length_242_cov_12547.633136_g83427_i0.p1   type:internal len:81 gc:universa
      3e-17   66.0   3.3    7.1e-17   64.8   3.3    1.6  1  NODE_100033_length_228_cov_10475.206452_g86942_i0.p1  type:internal len:77 gc:universa
    4.9e-17   65.3   2.5      1e-16   64.3   2.5    1.6  1  NODE_48896_length_548_cov_25780.183158_g35852_i0.p1   type:5prime_partial len:91 gc:un
    7.1e-17   64.8   1.9    1.5e-16   63.7   1.9    1.6  1  NODE_48897_length_548_cov_20773.778947_g35853_i0.p1   type:5prime_partial len:91 gc:un
    1.6e-16   63.6   2.6    5.9e-16   61.8   2.6    1.8  1  NODE_100779_length_224_cov_27599.788079_g87688_i0.p2  type:internal len:75 gc:universa
    2.4e-16   63.1   0.7    4.8e-16   62.1   0.7    1.5  1  NODE_86951_length_264_cov_52356.246073_g73860_i0.p2   type:internal len:88 gc:universa
    4.2e-16   62.3   2.2      8e-16   61.4   2.2    1.5  1  NODE_49464_length_539_cov_19915.124464_g36412_i0.p1   type:5prime_partial len:88 gc:un
    5.8e-16   61.8   2.1      1e-15   61.0   2.1    1.5  1  NODE_49524_length_538_cov_32881.862366_g36472_i0.p1   type:5prime_partial len:87 gc:un
    3.4e-15   59.3   3.1    4.7e-15   58.8   3.1    1.3  1  NODE_80129_length_287_cov_51546.560748_g67038_i0.p1   type:internal len:96 gc:universa
    3.6e-15   59.2   3.3    5.1e-15   58.7   3.3    1.3  1  NODE_80130_length_287_cov_51211.831776_g67039_i0.p1   type:internal len:96 gc:universa
    3.7e-15   59.2   1.7    5.9e-15   58.5   1.7    1.3  1  NODE_83813_length_274_cov_24471.179104_g70722_i0.p1   type:internal len:92 gc:universa
    5.4e-15   58.7   1.8    1.2e-14   57.6   1.8    1.6  1  NODE_49466_length_539_cov_18070.214592_g36414_i0.p1   type:5prime_partial len:88 gc:un
    1.2e-14   57.6   0.8    1.6e-14   57.1   0.8    1.3  1  NODE_50524_length_522_cov_17711.596882_g37456_i0.p1   type:5prime_partial len:82 gc:un
    1.6e-14   57.1   0.6    2.2e-14   56.6   0.6    1.3  1  NODE_50446_length_523_cov_18824.775556_g37379_i0.p2   type:5prime_partial len:82 gc:un
    2.5e-14   56.5   0.1    1.3e-10   44.2   0.1    2.1  2  NODE_66631_length_355_cov_25747.624113_g53540_i0.p1   type:3prime_partial len:88 gc:un
    2.6e-14   56.4   0.5    3.4e-14   56.0   0.5    1.3  1  NODE_50523_length_522_cov_19492.906459_g37455_i0.p2   type:5prime_partial len:82 gc:un
    2.8e-14   56.3   0.7    3.6e-14   55.9   0.7    1.2  1  NODE_84736_length_271_cov_45438.757576_g71645_i0.p1   type:5prime_partial len:76 gc:un
    3.1e-14   56.1   1.2    4.3e-14   55.7   1.2    1.3  1  NODE_51100_length_513_cov_19395.602273_g38028_i0.p2   type:5prime_partial len:79 gc:un
    3.8e-14   55.9   0.7      1e-11   47.9   0.8    2.2  2  NODE_59300_length_412_cov_36943.601770_g46209_i0.p1   type:3prime_partial len:100 gc:u
    4.3e-14   55.7   0.6    5.4e-14   55.4   0.6    1.2  1  NODE_83234_length_276_cov_44443.807882_g70143_i0.p2   type:5prime_partial len:89 gc:un
    6.7e-14   55.1   0.1    4.7e-11   45.7   0.1    2.1  2  NODE_56109_length_445_cov_49837.432796_g43020_i0.p1   type:complete len:107 gc:univers
    1.1e-13   54.4   0.6    1.1e-13   54.4   0.6    1.1  1  NODE_97106_length_241_cov_20930.833333_g84015_i0.p3   type:internal len:80 gc:universa
    1.3e-13   54.1   0.5    1.5e-13   53.9   0.5    1.1  1  NODE_89079_length_258_cov_29175.859459_g75988_i0.p3   type:internal len:86 gc:universa
    1.7e-13   53.8   0.1      1e-10   44.6   0.1    2.0  2  NODE_63602_length_376_cov_39779.112211_g50511_i0.p1   type:3prime_partial len:88 gc:un
    2.2e-13   53.3   0.1    2.4e-13   53.2   0.1    1.1  1  NODE_100482_length_226_cov_8182.019608_g87391_i0.p2   type:internal len:76 gc:universa
    2.9e-13   52.9   0.1    2.7e-10   43.2   0.2    2.0  2  NODE_63605_length_376_cov_32797.171617_g50514_i0.p1   type:3prime_partial len:88 gc:un
    3.7e-13   52.6   0.4    5.2e-13   52.1   0.4    1.3  1  NODE_50525_length_522_cov_16396.538976_g37457_i0.p2   type:5prime_partial len:82 gc:un
    5.7e-13   52.0   0.2    5.2e-11   45.6   0.1    2.0  2  NODE_63607_length_376_cov_10307.257426_g50516_i0.p1   type:3prime_partial len:88 gc:un
      6e-13   51.9   1.2    7.4e-13   51.6   1.2    1.2  1  NODE_86952_length_264_cov_17195.968586_g73861_i0.p3   type:internal len:88 gc:universa
    6.9e-13   51.7   0.7    8.9e-13   51.4   0.7    1.3  1  NODE_1239_length_4387_cov_559.940427_g932_i0.p5       type:5prime_partial len:91 gc:un
    6.9e-13   51.7   0.7    8.9e-13   51.4   0.7    1.3  1  NODE_2086_length_3856_cov_639.327782_g932_i1.p3       type:5prime_partial len:91 gc:un
    1.3e-12   50.8   0.2    1.4e-12   50.7   0.2    1.1  1  NODE_100246_length_227_cov_8656.915584_g87155_i0.p3   type:internal len:76 gc:universa
    1.4e-12   50.7   0.1    8.6e-10   41.6   0.1    2.0  2  NODE_63604_length_376_cov_38821.765677_g50513_i0.p1   type:3prime_partial len:88 gc:un
    1.8e-12   50.3   0.1    2.2e-12   50.1   0.1    1.2  1  NODE_99251_length_232_cov_12586.352201_g86160_i0.p2   type:internal len:78 gc:universa
    2.1e-12   50.1   1.1    2.1e-12   50.1   1.1    1.1  1  NODE_100780_length_224_cov_5522.258278_g87689_i0.p3   type:internal len:75 gc:universa
    3.2e-12   49.5   1.8    3.5e-12   49.4   1.8    1.1  1  NODE_89078_length_258_cov_29766.508108_g75987_i0.p2   type:internal len:86 gc:universa
    4.5e-12   49.1   0.1    1.7e-09   40.6   0.1    2.1  2  NODE_63606_length_376_cov_32077.811881_g50515_i0.p1   type:3prime_partial len:88 gc:un
    5.9e-12   48.7   0.4    3.4e-08   36.3   0.5    2.2  2  NODE_34034_length_952_cov_186.548350_g22606_i0.p2     type:complete len:142 gc:univers
    7.1e-12   48.4   0.1    6.5e-09   38.7   0.2    2.0  2  NODE_63603_length_376_cov_39325.930693_g50512_i0.p1   type:3prime_partial len:88 gc:un
    1.4e-11   47.4   0.1    3.4e-09   39.6   0.1    2.1  2  NODE_64137_length_372_cov_31169.411371_g51046_i0.p1   type:3prime_partial len:86 gc:un
    1.5e-11   47.4   0.5    1.7e-11   47.1   0.5    1.1  1  NODE_93174_length_248_cov_14363.377143_g80083_i0.p1   type:internal len:83 gc:universa
    1.7e-11   47.1   0.8      2e-11   46.9   0.8    1.1  1  NODE_92108_length_250_cov_15781.836158_g79017_i0.p1   type:internal len:84 gc:universa
    4.5e-11   45.8   0.2    2.3e-10   43.4   0.2    1.9  1  NODE_44794_length_629_cov_10.399281_g31849_i0.p1      type:5prime_partial len:126 gc:u
    7.3e-11   45.1   0.1    4.9e-08   35.8   0.1    2.1  2  NODE_64984_length_366_cov_38849.645051_g51893_i0.p1   type:3prime_partial len:84 gc:un
    3.4e-09   39.6   0.1    0.00019   24.0   0.0    2.0  2  NODE_69211_length_339_cov_25570.793233_g56120_i0.p1   type:3prime_partial len:75 gc:un
    1.4e-08   37.6   0.0    1.5e-08   37.5   0.0    1.0  1  NODE_47248_length_579_cov_4.065217_g34231_i0.p1       type:5prime_partial len:85 gc:un
    3.4e-08   36.3   0.1    2.1e-05   27.1   0.1    2.0  2  NODE_68541_length_343_cov_30791.737037_g55450_i0.p1   type:3prime_partial len:77 gc:un
    1.1e-07   34.6   0.0    2.8e-07   33.3   0.0    1.7  1  NODE_76501_length_303_cov_1.239130_g63410_i0.p1       type:3prime_partial len:88 gc:un
    2.1e-07   33.7   0.2    2.4e-07   33.5   0.2    1.3  1  NODE_89078_length_258_cov_29766.508108_g75987_i0.p1   type:internal len:87 gc:universa
    2.9e-07   33.2   0.0    0.00031   23.3   0.1    2.0  2  NODE_74337_length_312_cov_53094.686192_g61246_i0.p1   type:3prime_partial len:75 gc:un
    2.9e-07   33.2   0.0    0.00031   23.3   0.1    2.0  2  NODE_76290_length_303_cov_54112.226087_g63199_i0.p1   type:3prime_partial len:75 gc:un
    3.8e-07   32.9   0.2    4.5e-07   32.6   0.2    1.3  1  NODE_80129_length_287_cov_51546.560748_g67038_i0.p3   type:internal len:96 gc:universa
    4.1e-07   32.8   0.0    4.3e-07   32.7   0.0    1.2  1  NODE_80130_length_287_cov_51211.831776_g67039_i0.p3   type:internal len:96 gc:universa
    7.1e-07   32.0   0.0    0.00052   22.6   0.0    2.0  2  NODE_73780_length_315_cov_52720.946281_g60689_i0.p1   type:internal len:105 gc:univers
    1.4e-06   31.1   0.0    0.00033   23.2   0.0    2.0  2  NODE_80687_length_285_cov_54615.301887_g67596_i0.p1   type:internal len:95 gc:universa
    1.7e-06   30.8   0.0    0.00044   22.8   0.0    2.0  2  NODE_79890_length_288_cov_54841.167442_g66799_i0.p1   type:internal len:96 gc:universa
    1.9e-06   30.5   0.1    0.00011   24.8   0.0    2.0  2  NODE_69210_length_339_cov_25868.206767_g56119_i0.p1   type:3prime_partial len:75 gc:un
    2.9e-06   30.0   0.3      1e-05   28.2   0.2    1.6  2  NODE_97670_length_240_cov_52274.401198_g84579_i0.p1   type:internal len:81 gc:universa
    2.9e-06   30.0   0.0    0.00012   24.7   0.0    2.0  2  NODE_85636_length_268_cov_53838.133333_g72545_i0.p1   type:internal len:89 gc:universa
    5.1e-06   29.2   0.0    0.00035   23.1   0.1    2.0  2  NODE_89469_length_257_cov_51185.282609_g76378_i0.p1   type:internal len:86 gc:universa
    1.7e-05   27.5   0.0    1.8e-05   27.3   0.0    1.3  1  NODE_92108_length_250_cov_15781.836158_g79017_i0.p3   type:internal len:83 gc:universa
    1.7e-05   27.4   0.0    1.8e-05   27.4   0.0    1.2  1  NODE_93174_length_248_cov_14363.377143_g80083_i0.p3   type:internal len:83 gc:universa
    2.8e-05   26.7   0.0    3.8e-05   26.3   0.0    1.2  1  NODE_83813_length_274_cov_24471.179104_g70722_i0.p3   type:internal len:91 gc:universa
    3.1e-05   26.6   0.0    3.1e-05   26.6   0.0    1.2  1  NODE_86952_length_264_cov_17195.968586_g73861_i0.p2   type:internal len:88 gc:universa
    3.1e-05   26.6   0.7      9e-05   25.1   0.1    1.9  2  NODE_20208_length_1572_cov_40.132088_g13289_i1.p1     type:complete len:355 gc:univers
    3.4e-05   26.4   0.0    3.4e-05   26.4   0.0    1.2  1  NODE_89079_length_258_cov_29175.859459_g75988_i0.p2   type:internal len:86 gc:universa
    4.4e-05   26.1   0.0    4.5e-05   26.0   0.0    1.2  1  NODE_100780_length_224_cov_5522.258278_g87689_i0.p2   type:internal len:75 gc:universa
    5.1e-05   25.9   0.1    9.3e-05   25.0   0.1    1.4  1  NODE_19766_length_1596_cov_62.284307_g13289_i0.p1     type:complete len:363 gc:univers
    7.3e-05   25.4   0.0    7.3e-05   25.4   0.0    1.2  1  NODE_97106_length_241_cov_20930.833333_g84015_i0.p2   type:internal len:81 gc:universa
    9.9e-05   24.9   0.2    9.9e-05   24.9   0.2    1.1  1  NODE_100482_length_226_cov_8182.019608_g87391_i0.p3   type:internal len:75 gc:universa
    0.00012   24.6   0.1    0.00012   24.6   0.1    1.1  1  NODE_99251_length_232_cov_12586.352201_g86160_i0.p3   type:internal len:77 gc:universa
     0.0042   19.6   0.0      0.033   16.6   0.0    1.9  1  NODE_98441_length_236_cov_46872.288344_g85350_i0.p1   type:internal len:79 gc:universa
     0.0059   19.1   0.2     0.0059   19.1   0.2    1.2  1  NODE_100246_length_227_cov_8656.915584_g87155_i0.p1   type:internal len:76 gc:universa
     0.0087   18.6   0.0     0.0097   18.4   0.0    1.0  1  NODE_33836_length_959_cov_22.417607_g22449_i0.p1      type:5prime_partial len:95 gc:un
  ------ inclusion threshold ------
      0.022   17.2   0.1      0.071   15.5   0.0    1.7  2  NODE_21914_length_1478_cov_80.622064_g12082_i1.p1     type:5prime_partial len:397 gc:u
       0.56   12.6   0.0       0.56   12.6   0.0    1.1  1  NODE_30183_length_1100_cov_77.512171_g19893_i0.p2     type:complete len:100 gc:univers


Domain annotation for each sequence (and alignments):
>> NODE_34034_length_952_cov_186.548350_g22606_i0.p1  type:3prime_partial len:201 gc:universal NODE_34034_length_952_cov
   #    score  bias  c-Evalue  i-Evalue hmmfrom  hmm to    alifrom  ali to    envfrom  env to     acc
 ---   ------ ----- --------- --------- ------- -------    ------- -------    ------- -------    ----
   1 !  104.0  13.9   6.1e-32   8.3e-29      69     275 ..      47     176 ..      43     193 .. 0.49

  Alignments for each domain:
  == domain 1  score: 104.0 bits;  conditional E-value: 6.1e-32
                                     burpitideAlign  69 pssfllvyqgnkdgqskdkeekadlkkdfeikpsqlllwyyhnkndeskskeessfvkdf 128
                                                        p++ l++ ++n          + ++ kdfe++p+qll+w+ hn  +e+      sf kdf
  NODE_34034_length_952_cov_186.548350_g22606_i0.p1  47 PNQLLVWKTHNAE--------Q-SFAKDFEPNPNQLLVWKTHN--AEQ------SFAKDF 89 
                                                        3444444444433........1.34555555555555555552..222......455555 PP

                                     burpitideAlign 129 evkPssllvwyrgnkngqsedksssekkfvkdfepkPsqlllwyrgnkdgqsvdesgksf 188
                                                        e+ P++llvw+ +n           ek+f kdfep+P+qll+w+ +n        ++ksf
  NODE_34034_length_952_cov_186.548350_g22606_i0.p1  90 EPNPNQLLVWKTHN----------AEKSFAKDFEPNPNQLLVWKTHN--------AEKSF 131
                                                        55555555555555..........33445555555555555555555........24555 PP

                                     burpitideAlign 189 vkdfepkPssvlvwyrgnkngqsedksskefvkdfsvdPssllliykgnkvdpseneete 248
                                                         kdf+p+P+++lvw+ +n  ++      k f kdf+++P++ll+++ +n           
  NODE_34034_length_952_cov_186.548350_g22606_i0.p1 132 AKDFKPNPNQLLVWKTHN--AE------KSFAKDFEPNPNQLLVWKTHNA---------- 173
                                                        555555555555555555..22......2245555555555555555555.......... PP

                                     burpitideAlign 249 kesvvngqsvdPssqlllyrgnkkves 275
                                                                                ++s
  NODE_34034_length_952_cov_186.548350_g22606_i0.p1 174 ------------------------EKS 176
                                                        ........................332 PP

>> NODE_45309_length_617_cov_21802.119485_g32344_i0.p1  type:5prime_partial len:114 gc:universal NODE_45309_length_617_c
   #    score  bias  c-Evalue  i-Evalue hmmfrom  hmm to    alifrom  ali to    envfrom  env to     acc
 ---   ------ ----- --------- --------- ------- -------    ------- -------    ------- -------    ----
   1 !   77.1   5.0   9.3e-24   1.3e-20      95     226 ..       1      98 [.       1     112 [. 0.68

  Alignments for each domain:
  == domain 1  score: 77.1 bits;  conditional E-value: 9.3e-24
                                       burpitideAlign  95 kdfeikpsqlllwyyhnkndeskskeessfvkdfevkPssllvwyrgnkngqsedkss 152
                                                          kdfe++p+qlllw++h+        +e+sf kdfe+ P++ll+w+++n          
  NODE_45309_length_617_cov_21802.119485_g32344_i0.p1   1 KDFEPNPNQLLLWREHK--------AEKSFAKDFEPNPNQLLLWREHN---------- 40 
                                                          67888888888888883........34467788888888888888888.......... PP

                                       burpitideAlign 153 sekkfvkdfepkPsqlllwyrgnkdgqsvdesgksfvkdfepkPssvlvwyrgnkngq 210
                                                           ek+f k++ep+P+qlllw+++n         gksf k+fep+ +++lvw+++n+ + 
  NODE_45309_length_617_cov_21802.119485_g32344_i0.p1  41 GEKSFAKNVEPNPNQLLLWREHN----G----GKSFAKEFEPNTNQLLVWREHNAKK- 89 
                                                          34567788888888888888888....4....7778888888888888888887222. PP

                                       burpitideAlign 211 sedksskefvkdfsvd 226
                                                                  f kdf+ +
  NODE_45309_length_617_cov_21802.119485_g32344_i0.p1  90 -------SFAKDFETK 98 
                                                          .......233444443 PP

>> NODE_52313_length_494_cov_33079.515439_g39236_i0.p1  type:3prime_partial len:127 gc:universal NODE_52313_length_494_c
   #    score  bias  c-Evalue  i-Evalue hmmfrom  hmm to    alifrom  ali to    envfrom  env to     acc
 ---   ------ ----- --------- --------- ------- -------    ------- -------    ------- -------    ----
   1 ?    7.2   0.0     0.018        25       4      41 ..       2      40 ..       1      44 [. 0.74
   2 !   70.0   2.0   1.3e-21   1.8e-18     120     231 ..      41     126 .]      37     126 .] 0.71

  Alignments for each domain:
  == domain 1  score: 7.2 bits;  conditional E-value: 0.018
                                       burpitideAlign  4 mkSffallA..llsllLlastieARkePgeywksvvknqp 41
                                                         m S +a++   l++ l +++++ AR eP+   +sv+++q 
  NODE_52313_length_494_cov_33079.515439_g39236_i0.p1  2 MESPLAFFIvcLFA-LHFTNIADARPEPKGCGHSVMNDQG 40
                                                         55656666522444.55899****************8875 PP

  == domain 2  score: 70.0 bits;  conditional E-value: 1.3e-21
                                       burpitideAlign 120 eessfvkdfevkPssllvwyrgnkngqsedksssekkfvkdfepkPsqlllwyrgnkd 177
                                                          +e+ f kdfe+ P++ll+w++++           ek+f kdfep+ +qlllw++++  
  NODE_52313_length_494_cov_33079.515439_g39236_i0.p1  41 KEVIFAKDFEPNPNQLLLWREHK----------AEKSFAKDFEPNTNQLLLWREHK-- 86 
                                                          44457788888888888888888..........45667788888888888888888.. PP

                                       burpitideAlign 178 gqsvdesgksfvkdfepkPssvlvwyrgnkngqsedksskefvkdfsvdPssll 231
                                                                + ksf kdfep+P+++l+w++++        ++k f kdf+++P++ll
  NODE_52313_length_494_cov_33079.515439_g39236_i0.p1  87 ------AKKSFAKDFEPNPNKLLLWREHK--------AEKSFAKDFEPNPNQLL 126
                                                          ......35778888888888888888887........22346778888888865 PP

>> NODE_48060_length_563_cov_20981.685714_g35033_i0.p1  type:5prime_partial len:96 gc:universal NODE_48060_length_563_co
   #    score  bias  c-Evalue  i-Evalue hmmfrom  hmm to    alifrom  ali to    envfrom  env to     acc
 ---   ------ ----- --------- --------- ------- -------    ------- -------    ------- -------    ----
   1 !   72.7   3.3   2.2e-22   2.9e-19     122     226 ..       2      80 ..       1      94 [. 0.67

  Alignments for each domain:
  == domain 1  score: 72.7 bits;  conditional E-value: 2.2e-22
                                       burpitideAlign 122 ssfvkdfevkPssllvwyrgnkngqsedksssekkfvkdfepkPsqlllwyrgnkdgq 179
                                                          +sf kdfe+ P++ll+w++++           ek+f kdfe++P+qlllw+++n    
  NODE_48060_length_563_cov_20981.685714_g35033_i0.p1   2 KSFAKDFEPNPNQLLLWREHK----------AEKSFAKDFESNPNQLLLWREHN---- 45 
                                                          578888888888888888888..........45667788888888888888888.... PP

                                       burpitideAlign 180 svdesgksfvkdfepkPssvlvwyrgnkngqsedksskefvkdfsvd 226
                                                               +ksf kdfep+P+++lvw+++n+ +         f kdf+ +
  NODE_48060_length_563_cov_20981.685714_g35033_i0.p1  46 G----EKSFAKDFEPNPNQLLVWREHNAKK--------SFAKDFETK 80 
                                                          3....5678888888888888888887222........233444443 PP

>> NODE_48061_length_563_cov_20122.163265_g35034_i0.p1  type:5prime_partial len:96 gc:universal NODE_48061_length_563_co
   #    score  bias  c-Evalue  i-Evalue hmmfrom  hmm to    alifrom  ali to    envfrom  env to     acc
 ---   ------ ----- --------- --------- ------- -------    ------- -------    ------- -------    ----
   1 !   71.5   2.9   4.7e-22   6.4e-19     122     258 ..       2      79 ..       1      94 [. 0.51

  Alignments for each domain:
  == domain 1  score: 71.5 bits;  conditional E-value: 4.7e-22
                                       burpitideAlign 122 ssfvkdfevkPssllvwyrgnkngqsedksssekkfvkdfepkPsqlllwyrgnkdgq 179
                                                          +sf kdfe+ P++ll+w++++           ek+f kd+ep+P+qlllw+++n    
  NODE_48061_length_563_cov_20122.163265_g35034_i0.p1   2 KSFAKDFEPNPNQLLLWREHK----------AEKSFAKDVEPNPNQLLLWREHN---- 45 
                                                          456666666666666666666..........33445566666666666666666.... PP

                                       burpitideAlign 180 svdesgksfvkdfepkPssvlvwyrgnkngqsedksskefvkdfsvdPssllliykgn 237
                                                               +ksf kdfep+P+++lvw+++n                               
  NODE_48061_length_563_cov_20122.163265_g35034_i0.p1  46 G----EKSFAKDFEPNPNQLLVWREHN------------------------------- 68 
                                                          2....3456666666666666666665............................... PP

                                       burpitideAlign 238 kvdpseneetekesvvngqsv 258
                                                                     k+s++++++ 
  NODE_48061_length_563_cov_20122.163265_g35034_i0.p1  69 A----------KKSFAKDFET 79 
                                                          4..........2222222222 PP

>> NODE_48115_length_562_cov_20881.427403_g35088_i0.p1  type:5prime_partial len:95 gc:universal NODE_48115_length_562_co
   #    score  bias  c-Evalue  i-Evalue hmmfrom  hmm to    alifrom  ali to    envfrom  env to     acc
 ---   ------ ----- --------- --------- ------- -------    ------- -------    ------- -------    ----
   1 !   71.2   2.4   6.1e-22   8.4e-19     123     226 ..       2      79 ..       1      93 [. 0.51

  Alignments for each domain:
  == domain 1  score: 71.2 bits;  conditional E-value: 6.1e-22
                                       burpitideAlign 123 sfvkdfevkPssllvwyrgnkngqsedksssekkfvkdfepkPsqlllwyrgnkdgqs 180
                                                          sf kdfe+ P++ll+w++++           ek+f kdfe +P+qlllw+++n     
  NODE_48115_length_562_cov_20881.427403_g35088_i0.p1   2 SFAKDFEPNPNQLLLWREHK----------AEKSFAKDFETNPNQLLLWREHN----G 45 
                                                          55566666666666666666..........33445566666666666666666....2 PP

                                       burpitideAlign 181 vdesgksfvkdfepkPssvlvwyrgnkngqsedksskefvkdfsvd 226
                                                              +ksf kdfep+P+++lvw+++n+ +         f kdf+ +
  NODE_48115_length_562_cov_20881.427403_g35088_i0.p1  46 ----EKSFAKDFEPNPNQLLVWREHNAKK--------SFAKDFETK 79 
                                                          ....3456666666666666666665211........123333332 PP

>> NODE_80973_length_284_cov_32116.862559_g67882_i0.p1  type:internal len:95 gc:universal NODE_80973_length_284_cov_3211
   #    score  bias  c-Evalue  i-Evalue hmmfrom  hmm to    alifrom  ali to    envfrom  env to     acc
 ---   ------ ----- --------- --------- ------- -------    ------- -------    ------- -------    ----
   1 !   68.9   4.7     3e-21     4e-18      98     210 ..       1      86 [.       1      94 [] 0.73

  Alignments for each domain:
  == domain 1  score: 68.9 bits;  conditional E-value: 3e-21
                                       burpitideAlign  98 eikpsqlllwyyhnkndeskskeessfvkdfevkPssllvwyrgnkngqsedksssek 155
                                                          e++p+qlllw++h+        +e+sf kdfe+ P++l +w++++           ek
  NODE_80973_length_284_cov_32116.862559_g67882_i0.p1   1 EPNPNQLLLWREHK--------AEKSFAKDFEPNPKQLQLWREHK----------AEK 40 
                                                          67888888888883........34578888888888888888888..........456 PP

                                       burpitideAlign 156 kfvkdfepkPsqlllwyrgnkdgqsvdesgksfvkdfepkPssvlvwyrgnkngq 210
                                                          +f kdfep+P+qlll ++++        + ksf kdfep+P+++l+w++++++ +
  NODE_80973_length_284_cov_32116.862559_g67882_i0.p1  41 SFAKDFEPNPNQLLLSREHK--------AKKSFAKDFEPNPNQLLLWREHKAE-K 86 
                                                          78888888888888888888........3678888888888888888888832.2 PP

>> NODE_98254_length_237_cov_18568.646341_g85163_i0.p1  type:internal len:80 gc:universal NODE_98254_length_237_cov_1856
   #    score  bias  c-Evalue  i-Evalue hmmfrom  hmm to    alifrom  ali to    envfrom  env to     acc
 ---   ------ ----- --------- --------- ------- -------    ------- -------    ------- -------    ----
   1 !   69.5   1.1   1.9e-21   2.7e-18     100     203 ..       2      79 .]       1      79 [] 0.57

  Alignments for each domain:
  == domain 1  score: 69.5 bits;  conditional E-value: 1.9e-21
                                       burpitideAlign 100 kpsqlllwyyhnkndeskskeessfvkdfevkPssllvwyrgnkngqsedksssekkf 157
                                                          +p+qlllw++h+        +e+sf kdfe+ P++ll+w++++           ek+f
  NODE_98254_length_237_cov_18568.646341_g85163_i0.p1   2 NPNQLLLWREHK--------AEKSFAKDFEPNPNQLLLWREHK----------AEKSF 41 
                                                          566666666662........23356666666666666666666..........34456 PP

                                       burpitideAlign 158 vkdfepkPsqlllwyrgnkdgqsvdesgksfvkdfepkPssvlvwy 203
                                                           kdfep+P+qlll ++++        ++ksf kdfep+P+++l+w+
  NODE_98254_length_237_cov_18568.646341_g85163_i0.p1  42 AKDFEPNPNQLLLCREHK--------AEKSFAKDFEPNPNQLLLWR 79 
                                                          666666666666666666........35666666666666666664 PP

>> NODE_56478_length_441_cov_44361.347826_g43388_i0.p1  type:3prime_partial len:109 gc:universal NODE_56478_length_441_c
   #    score  bias  c-Evalue  i-Evalue hmmfrom  hmm to    alifrom  ali to    envfrom  env to     acc
 ---   ------ ----- --------- --------- ------- -------    ------- -------    ------- -------    ----
   1 ?    7.4   0.0     0.016        22       4      40 ..       2      39 ..       1      43 [. 0.75
   2 !   61.4   0.3   5.6e-19   7.6e-16     123     205 ..      44     108 .]      37     108 .] 0.57

  Alignments for each domain:
  == domain 1  score: 7.4 bits;  conditional E-value: 0.016
                                       burpitideAlign  4 mkSffallA..llsllLlastieARkePgeywksvvknq 40
                                                         m S +a++   l++ l +++++ AR eP+   +sv+++q
  NODE_56478_length_441_cov_44361.347826_g43388_i0.p1  2 MESPLAFFIvcLFA-LHFTNIADARPEPKGCGHSVMNDQ 39
                                                         55666666522444.55899****************998 PP

  == domain 2  score: 61.4 bits;  conditional E-value: 5.6e-19
                                       burpitideAlign 123 sfvkdfevkPssllvwyrgnkngqsedksssekkfvkdfepkPsqlllwyrgnkdgqs 180
                                                           f kdfe+ P +ll+w++++           ek+f kdfep+P+qlllw++++     
  NODE_56478_length_441_cov_44361.347826_g43388_i0.p1  44 LFAKDFEPNPIQLLLWREHK----------AEKSFAKDFEPNPNQLLLWREHK----- 86 
                                                          45566666666666666666..........34455666666666666666666..... PP

                                       burpitideAlign 181 vdesgksfvkdfepkPssvlvwyrg 205
                                                             ++ksf kdfep+P+++l+w+++
  NODE_56478_length_441_cov_44361.347826_g43388_i0.p1  87 ---AEKSFAKDFEPNPNQLLLWREH 108
                                                          ...3556666666666666666654 PP

>> NODE_96518_length_242_cov_12547.633136_g83427_i0.p1  type:internal len:81 gc:universal NODE_96518_length_242_cov_1254
   #    score  bias  c-Evalue  i-Evalue hmmfrom  hmm to    alifrom  ali to    envfrom  env to     acc
 ---   ------ ----- --------- --------- ------- -------    ------- -------    ------- -------    ----
   1 !   66.0   2.2   2.3e-20   3.2e-17      98     203 ..       1      80 []       1      80 [] 0.73

  Alignments for each domain:
  == domain 1  score: 66.0 bits;  conditional E-value: 2.3e-20
                                       burpitideAlign  98 eikpsqlllwyyhnkndeskskeessfvkdfevkPssllvwyrgnkngqsedksssek 155
                                                          e++p+qlllw++h+        +e+sf kdfe+ P++l +w++++           ek
  NODE_96518_length_242_cov_12547.633136_g83427_i0.p1   1 EPNPNQLLLWREHK--------AEKSFAKDFEPNPKQLQLWREHK----------AEK 40 
                                                          57788888888883........34467788888888888888888..........456 PP

                                       burpitideAlign 156 kfvkdfepkPsqlllwyrgnkdgqsvdesgksfvkdfepkPssvlvwy 203
                                                          +f kdfep+P+qlll ++++        ++ksf kdfep+P+++l+w+
  NODE_96518_length_242_cov_12547.633136_g83427_i0.p1  41 SFAKDFEPNPNQLLLGREHK--------AEKSFAKDFEPNPNQLLLWR 80 
                                                          67788888888888888888........46788888888888888885 PP

>> NODE_100033_length_228_cov_10475.206452_g86942_i0.p1  type:internal len:77 gc:universal NODE_100033_length_228_cov_10
   #    score  bias  c-Evalue  i-Evalue hmmfrom  hmm to    alifrom  ali to    envfrom  env to     acc
 ---   ------ ----- --------- --------- ------- -------    ------- -------    ------- -------    ----
   1 !   64.8   3.3   5.2e-20   7.1e-17      99     198 ..       2      75 ..       1      76 [] 0.53

  Alignments for each domain:
  == domain 1  score: 64.8 bits;  conditional E-value: 5.2e-20
                                        burpitideAlign  99 ikpsqlllwyyhnkndeskskeessfvkdfevkPssllvwyrgnkngqsedksssek 155
                                                           ++p+qlllw++h+        +e+sf kdfe+ P++ll+w++++           +k
  NODE_100033_length_228_cov_10475.206452_g86942_i0.p1   2 PNPNQLLLWREHK--------AEKSFAKDFEPNPNQLLLWREHK----------AKK 40 
                                                           5566666666652........23355566666666666666666..........223 PP

                                        burpitideAlign 156 kfvkdfepkPsqlllwyrgnkdgqsvdesgksfvkdfepkPss 198
                                                           +f kdfep+P++lllw++++        ++ksf kdfep+P++
  NODE_100033_length_228_cov_10475.206452_g86942_i0.p1  41 SFAKDFEPNPNHLLLWREHK--------AEKSFAKDFEPNPNQ 75 
                                                           45566666666666666666........345566666666665 PP

>> NODE_48896_length_548_cov_25780.183158_g35852_i0.p1  type:5prime_partial len:91 gc:universal NODE_48896_length_548_co
   #    score  bias  c-Evalue  i-Evalue hmmfrom  hmm to    alifrom  ali to    envfrom  env to     acc
 ---   ------ ----- --------- --------- ------- -------    ------- -------    ------- -------    ----
   1 !   64.3   2.5   7.6e-20     1e-16     126     226 ..       1      75 [.       1      90 [. 0.58

  Alignments for each domain:
  == domain 1  score: 64.3 bits;  conditional E-value: 7.6e-20
                                       burpitideAlign 126 kdfevkPssllvwyrgnkngqsedksssekkfvkdfepkPsqlllwyrgnkdgqsvde 183
                                                          kdfe+ P++ll+w++++           ek+f kdfep+P+qlllw+++n        
  NODE_48896_length_548_cov_25780.183158_g35852_i0.p1   1 KDFEPNPNQLLLWREHK----------AEKSFAKDFEPNPNQLLLWREHN----G--- 41 
                                                          56777777777777777..........34556677777777777777777....2... PP

                                       burpitideAlign 184 sgksfvkdfepkPssvlvwyrgnkngqsedksskefvkdfsvd 226
                                                           +ksf kdfep+ +++lvw+++n+ +         f kdf+ +
  NODE_48896_length_548_cov_25780.183158_g35852_i0.p1  42 -EKSFAKDFEPNTNQLLVWREHNAKK--------SFAKDFETK 75 
                                                          .4567777777777777777776221........233343333 PP

>> NODE_48897_length_548_cov_20773.778947_g35853_i0.p1  type:5prime_partial len:91 gc:universal NODE_48897_length_548_co
   #    score  bias  c-Evalue  i-Evalue hmmfrom  hmm to    alifrom  ali to    envfrom  env to     acc
 ---   ------ ----- --------- --------- ------- -------    ------- -------    ------- -------    ----
   1 !   63.7   1.9   1.1e-19   1.5e-16     126     226 ..       1      75 [.       1      89 [. 0.53

  Alignments for each domain:
  == domain 1  score: 63.7 bits;  conditional E-value: 1.1e-19
                                       burpitideAlign 126 kdfevkPssllvwyrgnkngqsedksssekkfvkdfepkPsqlllwyrgnkdgqsvde 183
                                                          kdfe+ P++ll+w++++           ek+f kdfep+P+qlllw++++  g++   
  NODE_48897_length_548_cov_20773.778947_g35853_i0.p1   1 KDFEPNPNQLLLWREHK----------AEKSFAKDFEPNPNQLLLWREHK--GEN--- 43 
                                                          56666666666666666..........33455666666666666666666..443... PP

                                       burpitideAlign 184 sgksfvkdfepkPssvlvwyrgnkngqsedksskefvkdfsvd 226
                                                             sf kdfep+P ++lvw+++n+ +         f kdf+ +
  NODE_48897_length_548_cov_20773.778947_g35853_i0.p1  44 ---SFAKDFEPNPTKLLVWREHNAKK--------SFAKDFETK 75 
                                                          ...46666666666666666666211........123333333 PP

>> NODE_100779_length_224_cov_27599.788079_g87688_i0.p2  type:internal len:75 gc:universal NODE_100779_length_224_cov_27
   #    score  bias  c-Evalue  i-Evalue hmmfrom  hmm to    alifrom  ali to    envfrom  env to     acc
 ---   ------ ----- --------- --------- ------- -------    ------- -------    ------- -------    ----
   1 !   61.8   2.6   4.3e-19   5.9e-16      97     196 ..       1      74 []       1      74 [] 0.49

  Alignments for each domain:
  == domain 1  score: 61.8 bits;  conditional E-value: 4.3e-19
                                        burpitideAlign  97 feikpsqlllwyyhnkndeskskeessfvkdfevkPssllvwyrgnkngqsedksss 153
                                                           fe++p+qlllw++hn  +e      +sf kdfe+ P++ll+w++++           
  NODE_100779_length_224_cov_27599.788079_g87688_i0.p2   1 FEPNPNQLLLWREHN--GE------KSFAKDFEPNPNQLLLWREHK----------A 39 
                                                           455555555555552..22......245555555555555555555..........2 PP

                                        burpitideAlign 154 ekkfvkdfepkPsqlllwyrgnkdgqsvdesgksfvkdfepkP 196
                                                           ek f kdfep+P+qlllw++++        ++ksf kdfep+P
  NODE_100779_length_224_cov_27599.788079_g87688_i0.p2  40 EKFFAKDFEPNPNQLLLWREHK--------AEKSFAKDFEPNP 74 
                                                           3345555555555555555555........2455555555554 PP

>> NODE_86951_length_264_cov_52356.246073_g73860_i0.p2  type:internal len:88 gc:universal NODE_86951_length_264_cov_5235
   #    score  bias  c-Evalue  i-Evalue hmmfrom  hmm to    alifrom  ali to    envfrom  env to     acc
 ---   ------ ----- --------- --------- ------- -------    ------- -------    ------- -------    ----
   1 !   62.1   0.7   3.5e-19   4.8e-16     134     238 ..       2      80 ..       1      87 [] 0.69

  Alignments for each domain:
  == domain 1  score: 62.1 bits;  conditional E-value: 3.5e-19
                                       burpitideAlign 134 sllvwyrgnkngqsedksssekkfvkdfepkPsqlllwyrgnkdgqsvdesgksfvkd 191
                                                          +ll+w++++           ek+f kdfep+P+qlllw++++        ++ksf kd
  NODE_86951_length_264_cov_52356.246073_g73860_i0.p2   2 QLLLWREHK----------AEKSFAKDFEPNPNQLLLWREHK--------AEKSFAKD 41 
                                                          556666666..........45667788888888888888888........36778888 PP

                                       burpitideAlign 192 fepkPssvlvwyrgnkngqsedksskefvkdfsvdPssllliykgnk 238
                                                          fep+P ++ + ++++        ++k   kdf+++P++lll++++n 
  NODE_86951_length_264_cov_52356.246073_g73860_i0.p2  42 FEPNPTQLKLLREHK--------AEKFCAKDFEPNPNQLLLWREHNG 80 
                                                          888888888888887........344566788888888888888875 PP

>> NODE_49464_length_539_cov_19915.124464_g36412_i0.p1  type:5prime_partial len:88 gc:universal NODE_49464_length_539_co
   #    score  bias  c-Evalue  i-Evalue hmmfrom  hmm to    alifrom  ali to    envfrom  env to     acc
 ---   ------ ----- --------- --------- ------- -------    ------- -------    ------- -------    ----
   1 !   61.4   2.2   5.9e-19     8e-16     130     258 ..       2      71 ..       1      87 [. 0.42

  Alignments for each domain:
  == domain 1  score: 61.4 bits;  conditional E-value: 5.9e-19
                                       burpitideAlign 130 vkPssllvwyrgnkngqsedksssekkfvkdfepkPsqlllwyrgnkdgqsvdesgks 187
                                                          + P++ll+w++++           ek+f kdfep+P++lllw+++n         +ks
  NODE_49464_length_539_cov_19915.124464_g36412_i0.p1   2 PNPNQLLLWREHK----------AEKSFAKDFEPNPNHLLLWREHN----G----EKS 41 
                                                          3444455554444..........23334445555555555555544....2....334 PP

                                       burpitideAlign 188 fvkdfepkPssvlvwyrgnkngqsedksskefvkdfsvdPssllliykgnkvdpsene 245
                                                          f kdfep+P+++lvw+++n                                       
  NODE_49464_length_539_cov_19915.124464_g36412_i0.p1  42 FAKDFEPNPNQLLVWREHN-------------------------------A------- 61 
                                                          5555555555555555554...............................3....... PP

                                       burpitideAlign 246 etekesvvngqsv 258
                                                             k+s++++++ 
  NODE_49464_length_539_cov_19915.124464_g36412_i0.p1  62 ---KKSFAKDFET 71 
                                                          ...2222222222 PP

>> NODE_49524_length_538_cov_32881.862366_g36472_i0.p1  type:5prime_partial len:87 gc:universal NODE_49524_length_538_co
   #    score  bias  c-Evalue  i-Evalue hmmfrom  hmm to    alifrom  ali to    envfrom  env to     acc
 ---   ------ ----- --------- --------- ------- -------    ------- -------    ------- -------    ----
   1 !   61.0   2.1   7.7e-19     1e-15     131     226 ..       2      71 ..       1      85 [. 0.59

  Alignments for each domain:
  == domain 1  score: 61.0 bits;  conditional E-value: 7.7e-19
                                       burpitideAlign 131 kPssllvwyrgnkngqsedksssekkfvkdfepkPsqlllwyrgnkdgqsvdesgksf 188
                                                           P++ll+w++++           ek+f kdfep+P+qlllw+++n         +ksf
  NODE_49524_length_538_cov_32881.862366_g36472_i0.p1   2 NPNQLLLWREHK----------AEKSFAKDFEPNPNQLLLWREHN----G----EKSF 41 
                                                          477777777777..........34556677777777777777777....2....4567 PP

                                       burpitideAlign 189 vkdfepkPssvlvwyrgnkngqsedksskefvkdfsvd 226
                                                           kdfep+P+++lvw+++n+ +         f kdf+ +
  NODE_49524_length_538_cov_32881.862366_g36472_i0.p1  42 AKDFEPNPNQLLVWREHNAKK--------SFAKDFETK 71 
                                                          777777777777777776221........233343333 PP

>> NODE_80129_length_287_cov_51546.560748_g67038_i0.p1  type:internal len:96 gc:universal NODE_80129_length_287_cov_5154
   #    score  bias  c-Evalue  i-Evalue hmmfrom  hmm to    alifrom  ali to    envfrom  env to     acc
 ---   ------ ----- --------- --------- ------- -------    ------- -------    ------- -------    ----
   1 !   58.8   3.1   3.5e-18   4.7e-15     130     227 ..       2      84 ..       1      95 [] 0.48

  Alignments for each domain:
  == domain 1  score: 58.8 bits;  conditional E-value: 3.5e-18
                                       burpitideAlign 130 vkPssllvwyrgnkngqsedksssekkfvkdfepkPsqlllwyrgnkdgqsvdesgks 187
                                                          + P++ll+w++++           ek+f kdfep+P+qlllw++++ d++       s
  NODE_80129_length_287_cov_51546.560748_g67038_i0.p1   2 PNPNQLLLWREHK----------AEKSFAKDFEPNPNQLLLWREHK-DKK-------S 41 
                                                          4566666666666..........33445566666666666666666.333.......3 PP

                                       burpitideAlign 188 fvkdfepkPssvlvwyrgnkngqsedksske...fvkdfsvdP 227
                                                          f kdfep+P+++l+w+++++++  ++ s+++      + s +P
  NODE_80129_length_287_cov_51546.560748_g67038_i0.p1  42 FAKDFEPNPNQLLLWREHKAENLLQKTSNQTpinYYFGASTKP 84 
                                                          6666666666666666665433222222222344333334444 PP

>> NODE_80130_length_287_cov_51211.831776_g67039_i0.p1  type:internal len:96 gc:universal NODE_80130_length_287_cov_5121
   #    score  bias  c-Evalue  i-Evalue hmmfrom  hmm to    alifrom  ali to    envfrom  env to     acc
 ---   ------ ----- --------- --------- ------- -------    ------- -------    ------- -------    ----
   1 !   58.7   3.3   3.7e-18   5.1e-15     130     227 ..       2      84 ..       1      95 [] 0.49

  Alignments for each domain:
  == domain 1  score: 58.7 bits;  conditional E-value: 3.7e-18
                                       burpitideAlign 130 vkPssllvwyrgnkngqsedksssekkfvkdfepkPsqlllwyrgnkdgqsvdesgks 187
                                                          + P++ll+w++++           ek+f kdfep+P+qlllw++++    s     ks
  NODE_80130_length_287_cov_51211.831776_g67039_i0.p1   2 PNPNQLLLWREHK----------AEKSFAKDFEPNPNQLLLWREHK----S----KKS 41 
                                                          4566666666666..........33445566666666666666666....3....455 PP

                                       burpitideAlign 188 fvkdfepkPssvlvwyrgnkngqsedksske...fvkdfsvdP 227
                                                          f kdfep+P+++l+w+++++++  ++ s+++      + s +P
  NODE_80130_length_287_cov_51211.831776_g67039_i0.p1  42 FAKDFEPNPNQLLLWREHKAENLLQKTSNQTpinYYFGASTKP 84 
                                                          6666666666666666665433222222222344333444444 PP

>> NODE_83813_length_274_cov_24471.179104_g70722_i0.p1  type:internal len:92 gc:universal NODE_83813_length_274_cov_2447
   #    score  bias  c-Evalue  i-Evalue hmmfrom  hmm to    alifrom  ali to    envfrom  env to     acc
 ---   ------ ----- --------- --------- ------- -------    ------- -------    ------- -------    ----
   1 !   58.5   1.7   4.3e-18   5.9e-15     130     211 ..       2      65 ..       1      89 [. 0.39

  Alignments for each domain:
  == domain 1  score: 58.5 bits;  conditional E-value: 4.3e-18
                                       burpitideAlign 130 vkPssllvwyrgnkngqsedksssekkfvkdfepkPsqlllwyrgnkdgqsvdesgks 187
                                                          + P++ll+w++++           ek+f kdfep+P+qlllw++++        + ks
  NODE_83813_length_274_cov_24471.179104_g70722_i0.p1   2 PNPNQLLLWREHK----------AEKSFAKDFEPNPNQLLLWREHK--------AKKS 41 
                                                          3444444444444..........22334444444444444444444........2344 PP

                                       burpitideAlign 188 fvkdfepkPssvlvwyrgnkngqs 211
                                                          f kdfep+P+++l+w+++++++  
  NODE_83813_length_274_cov_24471.179104_g70722_i0.p1  42 FAKDFEPNPNQLLLWREHKAENLL 65 
                                                          444444444444444444432222 PP

>> NODE_49466_length_539_cov_18070.214592_g36414_i0.p1  type:5prime_partial len:88 gc:universal NODE_49466_length_539_co
   #    score  bias  c-Evalue  i-Evalue hmmfrom  hmm to    alifrom  ali to    envfrom  env to     acc
 ---   ------ ----- --------- --------- ------- -------    ------- -------    ------- -------    ----
   1 !   57.6   1.8   8.4e-18   1.2e-14     130     226 ..       2      72 ..       1      86 [. 0.51

  Alignments for each domain:
  == domain 1  score: 57.6 bits;  conditional E-value: 8.4e-18
                                       burpitideAlign 130 vkPssllvwyrgnkngqsedksssekkfvkdfepkPsqlllwyrgnkdgqsvdesgks 187
                                                          + P++ll+w++++           ek+f kdfep+ +qlllw+++n         +ks
  NODE_49466_length_539_cov_18070.214592_g36414_i0.p1   2 PNPNQLLLWREHK----------AEKSFAKDFEPNLNQLLLWREHN----G----EKS 41 
                                                          4566666666666..........33445566666666666666666....2....345 PP

                                       burpitideAlign 188 fvkdfepkPssvlvwyrgnkngqsedksskefvkdfsvd 226
                                                          f kdfep+P+++lvw+++n+ +         f kdf+ +
  NODE_49466_length_539_cov_18070.214592_g36414_i0.p1  42 FAKDFEPNPNQLLVWREHNAKK--------SFAKDFETK 72 
                                                          6666666666666666665211........123333332 PP

>> NODE_50524_length_522_cov_17711.596882_g37456_i0.p1  type:5prime_partial len:82 gc:universal NODE_50524_length_522_co
   #    score  bias  c-Evalue  i-Evalue hmmfrom  hmm to    alifrom  ali to    envfrom  env to     acc
 ---   ------ ----- --------- --------- ------- -------    ------- -------    ------- -------    ----
   1 !   57.1   0.8   1.2e-17   1.6e-14     142     226 ..       8      66 ..       1      80 [. 0.67

  Alignments for each domain:
  == domain 1  score: 57.1 bits;  conditional E-value: 1.2e-17
                                       burpitideAlign 142 nkngqsedksssekkfvkdfepkPsqlllwyrgnkdgqsvdesgksfvkdfepkPssv 199
                                                          +           ek+f kdfep+P+qlllw+++n         +ksf kdfep+P+++
  NODE_50524_length_522_cov_17711.596882_g37456_i0.p1   8 K----------AEKSFAKDFEPNPNQLLLWRQHN----G----EKSFAKDFEPNPNQL 47 
                                                          3..........46788888888888888888888....3....568888888888888 PP

                                       burpitideAlign 200 lvwyrgnkngqsedksskefvkdfsvd 226
                                                          lvw+++n+ +         f kdf+ +
  NODE_50524_length_522_cov_17711.596882_g37456_i0.p1  48 LVWREHNAKK--------SFAKDFETK 66 
                                                          8888888222........234444444 PP

>> NODE_50446_length_523_cov_18824.775556_g37379_i0.p2  type:5prime_partial len:82 gc:universal NODE_50446_length_523_co
   #    score  bias  c-Evalue  i-Evalue hmmfrom  hmm to    alifrom  ali to    envfrom  env to     acc
 ---   ------ ----- --------- --------- ------- -------    ------- -------    ------- -------    ----
   1 !   56.6   0.6   1.6e-17   2.2e-14     142     226 ..       8      66 ..       1      80 [. 0.67

  Alignments for each domain:
  == domain 1  score: 56.6 bits;  conditional E-value: 1.6e-17
                                       burpitideAlign 142 nkngqsedksssekkfvkdfepkPsqlllwyrgnkdgqsvdesgksfvkdfepkPssv 199
                                                          +           ek+f kdfep+P+qlllw+++n         +ksf kdfep+P+++
  NODE_50446_length_523_cov_18824.775556_g37379_i0.p2   8 K----------AEKSFAKDFEPNPNQLLLWREHN----G----EKSFAKDFEPNPNQL 47 
                                                          3..........46788888888888888888888....3....568888888888888 PP

                                       burpitideAlign 200 lvwyrgnkngqsedksskefvkdfsvd 226
                                                          lvw+++n+ +         f kdf+ +
  NODE_50446_length_523_cov_18824.775556_g37379_i0.p2  48 LVWREHNAKK--------SFAKDFETK 66 
                                                          8888888222........234444444 PP

>> NODE_66631_length_355_cov_25747.624113_g53540_i0.p1  type:3prime_partial len:88 gc:universal NODE_66631_length_355_co
   #    score  bias  c-Evalue  i-Evalue hmmfrom  hmm to    alifrom  ali to    envfrom  env to     acc
 ---   ------ ----- --------- --------- ------- -------    ------- -------    ------- -------    ----
   1 !   11.8   0.0   0.00074         1       3      41 ..       1      40 [.       1      44 [. 0.83
   2 !   44.2   0.1   9.6e-14   1.3e-10     154     206 ..      42      86 ..      37      87 .] 0.79

  Alignments for each domain:
  == domain 1  score: 11.8 bits;  conditional E-value: 0.00074
                                       burpitideAlign  3 lmkSffallAllsllL.lastieARkePgeywksvvknqp 41
                                                         +mkS +a++ + +++L +++++ AR eP+   +sv+++q 
  NODE_66631_length_355_cov_25747.624113_g53540_i0.p1  1 MMKSQLAFFIVCLFALhFTNIVDARPEPKGCGHSVMNDQG 40
                                                         59**999999555555499*****************8875 PP

  == domain 2  score: 44.2 bits;  conditional E-value: 9.6e-14
                                       burpitideAlign 154 ekkfvkdfepkPsqlllwyrgnkdgqsvdesgksfvkdfepkPssvlvwyrgn 206
                                                          e  f kdfep+P+qlllw++++        ++ksf kdfep+P+++l+w++++
  NODE_66631_length_355_cov_25747.624113_g53540_i0.p1  42 EVIFAKDFEPNPNQLLLWREHK--------AEKSFAKDFEPNPNQLLLWREHK 86 
                                                          4458899999999999999998........46889999999999999999887 PP

>> NODE_50523_length_522_cov_19492.906459_g37455_i0.p2  type:5prime_partial len:82 gc:universal NODE_50523_length_522_co
   #    score  bias  c-Evalue  i-Evalue hmmfrom  hmm to    alifrom  ali to    envfrom  env to     acc
 ---   ------ ----- --------- --------- ------- -------    ------- -------    ------- -------    ----
   1 !   56.0   0.5   2.5e-17   3.4e-14     142     226 ..       8      66 ..       1      81 [. 0.62

  Alignments for each domain:
  == domain 1  score: 56.0 bits;  conditional E-value: 2.5e-17
                                       burpitideAlign 142 nkngqsedksssekkfvkdfepkPsqlllwyrgnkdgqsvdesgksfvkdfepkPssv 199
                                                          +           ek+f kdfep+P+qlllw+++n         +ksf kdfep+P+++
  NODE_50523_length_522_cov_19492.906459_g37455_i0.p2   8 K----------AEKSFAKDFEPNPNQLLLWREHN----G----EKSFAKDFEPNPNQL 47 
                                                          2..........45677788888888888888887....3....567888888888888 PP

                                       burpitideAlign 200 lvwyrgnkngqsedksskefvkdfsvd 226
                                                          l+w+++n+ +         f kdf+ +
  NODE_50523_length_522_cov_19492.906459_g37455_i0.p2  48 LLWREHNAKK--------SFAKDFETK 66 
                                                          8888887222........233444443 PP

>> NODE_84736_length_271_cov_45438.757576_g71645_i0.p1  type:5prime_partial len:76 gc:universal NODE_84736_length_271_co
   #    score  bias  c-Evalue  i-Evalue hmmfrom  hmm to    alifrom  ali to    envfrom  env to     acc
 ---   ------ ----- --------- --------- ------- -------    ------- -------    ------- -------    ----
   1 !   55.9   0.7   2.7e-17   3.6e-14     142     224 ..       8      64 ..       1      74 [. 0.71

  Alignments for each domain:
  == domain 1  score: 55.9 bits;  conditional E-value: 2.7e-17
                                       burpitideAlign 142 nkngqsedksssekkfvkdfepkPsqlllwyrgnkdgqsvdesgksfvkdfepkPssv 199
                                                          +           ek+f kdfep+P+qlllw+++n         +ksf kdfep+P+++
  NODE_84736_length_271_cov_45438.757576_g71645_i0.p1   8 K----------AEKSFAKDFEPNPNQLLLWREHN----G----EKSFAKDFEPNPNQL 47 
                                                          3..........46788899999999999999999....3....578999999999999 PP

                                       burpitideAlign 200 lvwyrgnkngqsedksskefvkdfs 224
                                                          lvw+++n+ +         f kdf+
  NODE_84736_length_271_cov_45438.757576_g71645_i0.p1  48 LVWREHNAKK--------SFAKDFE 64 
                                                          9999998222........2334444 PP

>> NODE_51100_length_513_cov_19395.602273_g38028_i0.p2  type:5prime_partial len:79 gc:universal NODE_51100_length_513_co
   #    score  bias  c-Evalue  i-Evalue hmmfrom  hmm to    alifrom  ali to    envfrom  env to     acc
 ---   ------ ----- --------- --------- ------- -------    ------- -------    ------- -------    ----
   1 !   55.7   1.2   3.2e-17   4.3e-14     153     226 ..       6      63 ..       2      78 .. 0.65

  Alignments for each domain:
  == domain 1  score: 55.7 bits;  conditional E-value: 3.2e-17
                                       burpitideAlign 153 sekkfvkdfepkPsqlllwyrgnkdgqsvdesgksfvkdfepkPssvlvwyrgnkngq 210
                                                           ek+f kdfep+P+qlllw+++n         +ksf kdfep+P+++lvw+++n+   
  NODE_51100_length_513_cov_19395.602273_g38028_i0.p2   6 AEKSFAKDFEPNPNQLLLWREHN----G----EKSFAKDFEPNPNQLLVWREHNAK-- 53 
                                                          46788888888888888888888....3....568888888888888888888722.. PP

                                       burpitideAlign 211 sedksskefvkdfsvd 226
                                                                k f kdf+ +
  NODE_51100_length_513_cov_19395.602273_g38028_i0.p2  54 ------KSFAKDFETK 63 
                                                          ......2234444444 PP

>> NODE_59300_length_412_cov_36943.601770_g46209_i0.p1  type:3prime_partial len:100 gc:universal NODE_59300_length_412_c
   #    score  bias  c-Evalue  i-Evalue hmmfrom  hmm to    alifrom  ali to    envfrom  env to     acc
 ---   ------ ----- --------- --------- ------- -------    ------- -------    ------- -------    ----
   1 ?    7.9   0.0     0.011        15       4      41 ..       2      40 ..       1      44 [. 0.75
   2 !   47.9   0.8   7.6e-15     1e-11     153     227 ..      41      99 .]      34      99 .] 0.50

  Alignments for each domain:
  == domain 1  score: 7.9 bits;  conditional E-value: 0.011
                                       burpitideAlign  4 mkSffallA..llsllLlastieARkePgeywksvvknqp 41
                                                         m S +a++   l++ l +++++ AR eP+   +sv+++q 
  NODE_59300_length_412_cov_36943.601770_g46209_i0.p1  2 MESPLAFFIvcLFA-LHFTNIADARPEPKGCGHSVMNDQG 40
                                                         55666666522444.55899****************8875 PP

  == domain 2  score: 47.9 bits;  conditional E-value: 7.6e-15
                                       burpitideAlign 153 sekkfvkdfepkPsqlllwyrgnkdgqsvdesgksfvkdfepkPssvlvwyrgnkngq 210
                                                          +e  f kdfep+P+qlllw++++        ++ksf kdfe +P+++l+w++++    
  NODE_59300_length_412_cov_36943.601770_g46209_i0.p1  41 KEVIFAKDFEPNPNQLLLWREHK--------AEKSFAKDFEQNPNQLLLWREHK---- 86 
                                                          33345566666666666666665........34556666666666666666665.... PP

                                       burpitideAlign 211 sedksskefvkdfsvdP 227
                                                              ++k f kdf+++P
  NODE_59300_length_412_cov_36943.601770_g46209_i0.p1  87 ----AEKSFAKDFEPNP 99 
                                                          ....1222445555555 PP

>> NODE_83234_length_276_cov_44443.807882_g70143_i0.p2  type:5prime_partial len:89 gc:universal NODE_83234_length_276_co
   #    score  bias  c-Evalue  i-Evalue hmmfrom  hmm to    alifrom  ali to    envfrom  env to     acc
 ---   ------ ----- --------- --------- ------- -------    ------- -------    ------- -------    ----
   1 !   55.4   0.6     4e-17   5.4e-14     142     224 ..       8      64 ..       1      76 [. 0.71

  Alignments for each domain:
  == domain 1  score: 55.4 bits;  conditional E-value: 4e-17
                                       burpitideAlign 142 nkngqsedksssekkfvkdfepkPsqlllwyrgnkdgqsvdesgksfvkdfepkPssv 199
                                                          +           ek+f kdfep+P+qlllw+++n         +ksf kdfep+P+++
  NODE_83234_length_276_cov_44443.807882_g70143_i0.p2   8 K----------AEKSFAKDFEPNPNQLLLWREHN----G----EKSFAKDFEPNPNQL 47 
                                                          3..........46788999999999999999999....3....578999999999999 PP

                                       burpitideAlign 200 lvwyrgnkngqsedksskefvkdfs 224
                                                          lvw+++n+ ++s       f kdf+
  NODE_83234_length_276_cov_44443.807882_g70143_i0.p2  48 LVWREHNA-KKS-------FAKDFE 64 
                                                          99999982.222.......333333 PP

>> NODE_56109_length_445_cov_49837.432796_g43020_i0.p1  type:complete len:107 gc:universal NODE_56109_length_445_cov_498
   #    score  bias  c-Evalue  i-Evalue hmmfrom  hmm to    alifrom  ali to    envfrom  env to     acc
 ---   ------ ----- --------- --------- ------- -------    ------- -------    ------- -------    ----
   1 ?    7.7   0.0     0.013        18       4      41 ..       2      40 ..       1      44 [. 0.75
   2 !   45.7   0.1   3.4e-14   4.7e-11     157     211 ..      45      91 ..      40      99 .. 0.76

  Alignments for each domain:
  == domain 1  score: 7.7 bits;  conditional E-value: 0.013
                                       burpitideAlign  4 mkSffallA..llsllLlastieARkePgeywksvvknqp 41
                                                         m S +a++   l++ l +++++ AR eP+   +sv+++q 
  NODE_56109_length_445_cov_49837.432796_g43020_i0.p1  2 MESPLAFFIvcLFA-LHFTNIADARPEPKGCGHSVMNDQG 40
                                                         55666666522444.55899****************8875 PP

  == domain 2  score: 45.7 bits;  conditional E-value: 3.4e-14
                                       burpitideAlign 157 fvkdfepkPsqlllwyrgnkdgqsvdesgksfvkdfepkPssvlvwyrgnkngqs 211
                                                          f kdfep+P+qlllw++++        ++ksf kdfep+P+++l+w+++++  ++
  NODE_56109_length_445_cov_49837.432796_g43020_i0.p1  45 FAKDFEPNPNQLLLWREHK--------AEKSFAKDFEPNPNQLLLWREHKARSEE 91 
                                                          7889999999999999888........4688999999999999999988854433 PP

>> NODE_97106_length_241_cov_20930.833333_g84015_i0.p3  type:internal len:80 gc:universal NODE_97106_length_241_cov_2093
   #    score  bias  c-Evalue  i-Evalue hmmfrom  hmm to    alifrom  ali to    envfrom  env to     acc
 ---   ------ ----- --------- --------- ------- -------    ------- -------    ------- -------    ----
   1 !   54.4   0.6     8e-17   1.1e-13     141     213 ..       7      61 ..       1      79 [] 0.73

  Alignments for each domain:
  == domain 1  score: 54.4 bits;  conditional E-value: 8e-17
                                       burpitideAlign 141 gnkngqsedksssekkfvkdfepkPsqlllwyrgnkdgqsvdesgksfvkdfepkPss 198
                                                          ++           ek+f kdfep+P+qlllw++++    s    +ksf kdfep+P++
  NODE_97106_length_241_cov_20930.833333_g84015_i0.p3   7 HK----------AEKSFAKDFEPNPNQLLLWREHK----S----EKSFAKDFEPNPNQ 46 
                                                          33..........56889999999999999999999....5....89999999999999 PP

                                       burpitideAlign 199 vlvwyrgnkngqsed 213
                                                          +l+w+++++++  ++
  NODE_97106_length_241_cov_20930.833333_g84015_i0.p3  47 LLLWREHKAENLLQK 61 
                                                          999999996443333 PP

>> NODE_89079_length_258_cov_29175.859459_g75988_i0.p3  type:internal len:86 gc:universal NODE_89079_length_258_cov_2917
   #    score  bias  c-Evalue  i-Evalue hmmfrom  hmm to    alifrom  ali to    envfrom  env to     acc
 ---   ------ ----- --------- --------- ------- -------    ------- -------    ------- -------    ----
   1 !   53.9   0.5   1.1e-16   1.5e-13     142     227 ..       8      78 ..       1      83 [. 0.68

  Alignments for each domain:
  == domain 1  score: 53.9 bits;  conditional E-value: 1.1e-16
                                       burpitideAlign 142 nkngqsedksssekkfvkdfepkPsqlllwyrgnkdgqsvdesgksfvkdfepkPssv 199
                                                          +           ek+f kdfep+P+qlllw+++n         +ksf kdfep+P+++
  NODE_89079_length_258_cov_29175.859459_g75988_i0.p3   8 K----------AEKSFAKDFEPNPNQLLLWREHN----G----EKSFAKDFEPNPNQL 47 
                                                          3..........56889999999999999999999....3....578999999999999 PP

                                       burpitideAlign 200 lvwyrgnkngqsedksske...fvkdfsvdP 227
                                                          l+w+++++++  ++ s+++      + s +P
  NODE_89079_length_258_cov_29175.859459_g75988_i0.p3  48 LLWREHKAENLLQKTSNQTpinYYFGASTKP 78 
                                                          9999999644433333333344444444555 PP

>> NODE_63602_length_376_cov_39779.112211_g50511_i0.p1  type:3prime_partial len:88 gc:universal NODE_63602_length_376_co
   #    score  bias  c-Evalue  i-Evalue hmmfrom  hmm to    alifrom  ali to    envfrom  env to     acc
 ---   ------ ----- --------- --------- ------- -------    ------- -------    ------- -------    ----
   1 !    8.3   0.0    0.0082        11       4      41 ..       2      40 ..       1      44 [. 0.75
   2 !   44.6   0.1   7.3e-14     1e-10     156     206 ..      44      86 ..      38      87 .] 0.70

  Alignments for each domain:
  == domain 1  score: 8.3 bits;  conditional E-value: 0.0082
                                       burpitideAlign  4 mkSffallA..llsllLlastieARkePgeywksvvknqp 41
                                                         m S +a++   l++ l +++++ AR eP+   +sv+++q 
  NODE_63602_length_376_cov_39779.112211_g50511_i0.p1  2 MESPLAFFIvcLFA-LHFTNIADARPEPKGCGHSVMNDQG 40
                                                         55666666522444.55899****************8875 PP

  == domain 2  score: 44.6 bits;  conditional E-value: 7.3e-14
                                       burpitideAlign 156 kfvkdfepkPsqlllwyrgnkdgqsvdesgksfvkdfepkPssvlvwyrgn 206
                                                           f kdfepkP+qlllw++++        ++ksf kdfep+P+++l+w++++
  NODE_63602_length_376_cov_39779.112211_g50511_i0.p1  44 IFAKDFEPKPNQLLLWREHK--------AEKSFAKDFEPNPNQLLLWREHK 86 
                                                          46778888888888888777........36777888888888888887776 PP

>> NODE_100482_length_226_cov_8182.019608_g87391_i0.p2  type:internal len:76 gc:universal NODE_100482_length_226_cov_818
   #    score  bias  c-Evalue  i-Evalue hmmfrom  hmm to    alifrom  ali to    envfrom  env to     acc
 ---   ------ ----- --------- --------- ------- -------    ------- -------    ------- -------    ----
   1 !   53.2   0.1   1.7e-16   2.4e-13     152     209 ..      18      70 ..       3      75 .] 0.79

  Alignments for each domain:
  == domain 1  score: 53.2 bits;  conditional E-value: 1.7e-16
                                       burpitideAlign 152 s...sekkfvkdfepkPsqlllwyrgnkdgqsvdesgksfvkdfepkPssvlvwyrgn 206
                                                              s+k+f kdfep+P+qlllw++++        ++ksf+kdfep+P+++l+w++++
  NODE_100482_length_226_cov_8182.019608_g87391_i0.p2  18 AraqSRKSFAKDFEPNPNQLLLWREHK--------AEKSFTKDFEPNPNQLLLWREHK 67 
                                                          344478999999999999999999999........47899999999999999999999 PP

                                       burpitideAlign 207 kng 209
                                                          +++
  NODE_100482_length_226_cov_8182.019608_g87391_i0.p2  68 AEK 70 
                                                          443 PP

>> NODE_63605_length_376_cov_32797.171617_g50514_i0.p1  type:3prime_partial len:88 gc:universal NODE_63605_length_376_co
   #    score  bias  c-Evalue  i-Evalue hmmfrom  hmm to    alifrom  ali to    envfrom  env to     acc
 ---   ------ ----- --------- --------- ------- -------    ------- -------    ------- -------    ----
   1 !    8.3   0.0    0.0082        11       4      41 ..       2      40 ..       1      44 [. 0.75
   2 !   43.2   0.2     2e-13   2.7e-10     157     206 ..      45      86 ..      40      87 .] 0.84

  Alignments for each domain:
  == domain 1  score: 8.3 bits;  conditional E-value: 0.0082
                                       burpitideAlign  4 mkSffallA..llsllLlastieARkePgeywksvvknqp 41
                                                         m S +a++   l++ l +++++ AR eP+   +sv+++q 
  NODE_63605_length_376_cov_32797.171617_g50514_i0.p1  2 MESPLAFFIvcLFA-LHFTNIADARPEPKGCGHSVMNDQG 40
                                                         55666666522444.55899****************8875 PP

  == domain 2  score: 43.2 bits;  conditional E-value: 2e-13
                                       burpitideAlign 157 fvkdfepkPsqlllwyrgnkdgqsvdesgksfvkdfepkPssvlvwyrgn 206
                                                          f kdfep+P+qlllw++++        ++ksf kdfep+P+++l+w++++
  NODE_63605_length_376_cov_32797.171617_g50514_i0.p1  45 FAKDFEPNPNQLLLWHEHK--------AEKSFAKDFEPNPNQLLLWREHK 86 
                                                          7899999999999999999........47889999999999999999987 PP

>> NODE_50525_length_522_cov_16396.538976_g37457_i0.p2  type:5prime_partial len:82 gc:universal NODE_50525_length_522_co
   #    score  bias  c-Evalue  i-Evalue hmmfrom  hmm to    alifrom  ali to    envfrom  env to     acc
 ---   ------ ----- --------- --------- ------- -------    ------- -------    ------- -------    ----
   1 !   52.1   0.4   3.8e-16   5.2e-13     142     226 ..       8      66 ..       1      80 [. 0.69

  Alignments for each domain:
  == domain 1  score: 52.1 bits;  conditional E-value: 3.8e-16
                                       burpitideAlign 142 nkngqsedksssekkfvkdfepkPsqlllwyrgnkdgqsvdesgksfvkdfepkPssv 199
                                                          +           ek+f kdfep+P+qlll +++n         +ksf kdfep+P+++
  NODE_50525_length_522_cov_16396.538976_g37457_i0.p2   8 K----------AEKSFAKDFEPNPNQLLLLREHN----G----EKSFAKDFEPNPNQL 47 
                                                          3..........46788999999999999999999....3....578999999999999 PP

                                       burpitideAlign 200 lvwyrgnkngqsedksskefvkdfsvd 226
                                                          lvw+++n+ +         f kdf+ +
  NODE_50525_length_522_cov_16396.538976_g37457_i0.p2  48 LVWREHNAKK--------SFAKDFETK 66 
                                                          9999998322........244444444 PP

>> NODE_63607_length_376_cov_10307.257426_g50516_i0.p1  type:3prime_partial len:88 gc:universal NODE_63607_length_376_co
   #    score  bias  c-Evalue  i-Evalue hmmfrom  hmm to    alifrom  ali to    envfrom  env to     acc
 ---   ------ ----- --------- --------- ------- -------    ------- -------    ------- -------    ----
   1 !    8.1   0.0    0.0096        13       4      40 ..       2      39 ..       1      42 [. 0.75
   2 !   45.6   0.1   3.8e-14   5.2e-11     150     206 ..      37      86 ..      31      87 .] 0.65

  Alignments for each domain:
  == domain 1  score: 8.1 bits;  conditional E-value: 0.0096
                                       burpitideAlign  4 mkSffallA..llsllLlastieARkePgeywksvvknq 40
                                                         m S +a++   l++ l +++++ AR eP+   +sv+++q
  NODE_63607_length_376_cov_10307.257426_g50516_i0.p1  2 MESPLAFFIvcLFA-LHFTNIADARPEPKGCGQSVMNDQ 39
                                                         55666666522444.55899****************998 PP

  == domain 2  score: 45.6 bits;  conditional E-value: 3.8e-14
                                       burpitideAlign 150 kss.sekkfvkdfepkPsqlllwyrgnkdgqsvdesgksfvkdfepkPssvlvwyrgn 206
                                                          +   +e +f kdfep+P+qlllw  ++        ++ksf kdfep+P+++l+w++++
  NODE_63607_length_376_cov_10307.257426_g50516_i0.p1  37 NDQgKEVSFAKDFEPNPNQLLLWTDHK--------AEKSFAKDFEPNPNQLLLWREHK 86 
                                                          333355667777777777777777777........35777777777777777777776 PP

>> NODE_86952_length_264_cov_17195.968586_g73861_i0.p3  type:internal len:88 gc:universal NODE_86952_length_264_cov_1719
   #    score  bias  c-Evalue  i-Evalue hmmfrom  hmm to    alifrom  ali to    envfrom  env to     acc
 ---   ------ ----- --------- --------- ------- -------    ------- -------    ------- -------    ----
   1 !   51.6   1.2   5.5e-16   7.4e-13     134     216 ..       2      66 ..       1      86 [. 0.51

  Alignments for each domain:
  == domain 1  score: 51.6 bits;  conditional E-value: 5.5e-16
                                       burpitideAlign 134 sllvwyrgnkngqsedksssekkfvkdfepkPsqlllwyrgnkdgqsvdesgksfvkd 191
                                                          +ll+w++++           ek+f kdfep+P+qlllw++++        + ksf kd
  NODE_86952_length_264_cov_17195.968586_g73861_i0.p3   2 QLLLWREHK----------AEKSFAKDFEPNPKQLLLWREHK--------AKKSFAKD 41 
                                                          445555555..........34556666666666666666666........34566666 PP

                                       burpitideAlign 192 fepkPssvlvwyrgnkngqsedkss 216
                                                          fep+P+++l+w+++++++  ++ s+
  NODE_86952_length_264_cov_17195.968586_g73861_i0.p3  42 FEPNPNQLLLWREHKAENLLQKTSN 66 
                                                          6666666666666664333222222 PP

>> NODE_1239_length_4387_cov_559.940427_g932_i0.p5  type:5prime_partial len:91 gc:universal NODE_1239_length_4387_cov_55
   #    score  bias  c-Evalue  i-Evalue hmmfrom  hmm to    alifrom  ali to    envfrom  env to     acc
 ---   ------ ----- --------- --------- ------- -------    ------- -------    ------- -------    ----
   1 !   51.4   0.7   6.5e-16   8.9e-13     120     195 ..       3      61 ..       1      88 [. 0.64

  Alignments for each domain:
  == domain 1  score: 51.4 bits;  conditional E-value: 6.5e-16
                                   burpitideAlign 120 eessfvkdfevkPssllvwyrgnkngqsedksssekkfvkdfepkPsqlllwyrgnkdgqsv 181
                                                      +e+sf kdfe+ P++ll+w++++           +k+f kdfep+P+qlllw++++      
  NODE_1239_length_4387_cov_559.940427_g932_i0.p5   3 AEKSFAKDFEPNPNQLLLWREHK----------AKKSFAKDFEPNPKQLLLWREHK------ 48 
                                                      45566666666666666666666..........23446666666666666666666...... PP

                                   burpitideAlign 182 desgksfvkdfep.k 195
                                                        ++ksf kdfep +
  NODE_1239_length_4387_cov_559.940427_g932_i0.p5  49 --AEKSFAKDFEPtQ 61 
                                                      ..3556666666633 PP

>> NODE_2086_length_3856_cov_639.327782_g932_i1.p3  type:5prime_partial len:91 gc:universal NODE_2086_length_3856_cov_63
   #    score  bias  c-Evalue  i-Evalue hmmfrom  hmm to    alifrom  ali to    envfrom  env to     acc
 ---   ------ ----- --------- --------- ------- -------    ------- -------    ------- -------    ----
   1 !   51.4   0.7   6.5e-16   8.9e-13     120     195 ..       3      61 ..       1      88 [. 0.64

  Alignments for each domain:
  == domain 1  score: 51.4 bits;  conditional E-value: 6.5e-16
                                   burpitideAlign 120 eessfvkdfevkPssllvwyrgnkngqsedksssekkfvkdfepkPsqlllwyrgnkdgqsv 181
                                                      +e+sf kdfe+ P++ll+w++++           +k+f kdfep+P+qlllw++++      
  NODE_2086_length_3856_cov_639.327782_g932_i1.p3   3 AEKSFAKDFEPNPNQLLLWREHK----------AKKSFAKDFEPNPKQLLLWREHK------ 48 
                                                      45566666666666666666666..........23446666666666666666666...... PP

                                   burpitideAlign 182 desgksfvkdfep.k 195
                                                        ++ksf kdfep +
  NODE_2086_length_3856_cov_639.327782_g932_i1.p3  49 --AEKSFAKDFEPtQ 61 
                                                      ..3556666666633 PP

>> NODE_100246_length_227_cov_8656.915584_g87155_i0.p3  type:internal len:76 gc:universal NODE_100246_length_227_cov_865
   #    score  bias  c-Evalue  i-Evalue hmmfrom  hmm to    alifrom  ali to    envfrom  env to     acc
 ---   ------ ----- --------- --------- ------- -------    ------- -------    ------- -------    ----
   1 !   50.7   0.2     1e-15   1.4e-12     153     213 ..       3      55 ..       1      69 [. 0.80

  Alignments for each domain:
  == domain 1  score: 50.7 bits;  conditional E-value: 1e-15
                                       burpitideAlign 153 sekkfvkdfepkPsqlllwyrgnkdgqsvdesgksfvkdfepkPssvlvwyrgnkngq 210
                                                           ek+f kdfep+P+qlllw++++        ++ksf kdfep+P+++l+w+++++   
  NODE_100246_length_227_cov_8656.915584_g87155_i0.p3   3 AEKSFAKDFEPNPNQLLLWREHK--------TEKSFAKDFEPNPNQLLLWREHKAKRL 52 
                                                          46899999999999999999999........478899999999999999999986655 PP

                                       burpitideAlign 211 sed 213
                                                            +
  NODE_100246_length_227_cov_8656.915584_g87155_i0.p3  53 RTK 55 
                                                          444 PP

>> NODE_63604_length_376_cov_38821.765677_g50513_i0.p1  type:3prime_partial len:88 gc:universal NODE_63604_length_376_co
   #    score  bias  c-Evalue  i-Evalue hmmfrom  hmm to    alifrom  ali to    envfrom  env to     acc
 ---   ------ ----- --------- --------- ------- -------    ------- -------    ------- -------    ----
   1 !    8.3   0.0    0.0082        11       4      41 ..       2      40 ..       1      44 [. 0.75
   2 !   41.6   0.1   6.3e-13   8.6e-10     156     206 ..      44      86 ..      38      87 .] 0.74

  Alignments for each domain:
  == domain 1  score: 8.3 bits;  conditional E-value: 0.0082
                                       burpitideAlign  4 mkSffallA..llsllLlastieARkePgeywksvvknqp 41
                                                         m S +a++   l++ l +++++ AR eP+   +sv+++q 
  NODE_63604_length_376_cov_38821.765677_g50513_i0.p1  2 MESPLAFFIvcLFA-LHFTNIADARPEPKGCGHSVMNDQG 40
                                                         55666666522444.55899****************8875 PP

  == domain 2  score: 41.6 bits;  conditional E-value: 6.3e-13
                                       burpitideAlign 156 kfvkdfepkPsqlllwyrgnkdgqsvdesgksfvkdfepkPssvlvwyrgn 206
                                                           f kdfep+P qlllw++++        ++ksf kdfep+P+++l+w++++
  NODE_63604_length_376_cov_38821.765677_g50513_i0.p1  44 IFAKDFEPNPDQLLLWREHK--------AEKSFAKDFEPNPNQLLLWREHK 86 
                                                          47788888888888888888........46788888888888888888886 PP

>> NODE_99251_length_232_cov_12586.352201_g86160_i0.p2  type:internal len:78 gc:universal NODE_99251_length_232_cov_1258
   #    score  bias  c-Evalue  i-Evalue hmmfrom  hmm to    alifrom  ali to    envfrom  env to     acc
 ---   ------ ----- --------- --------- ------- -------    ------- -------    ------- -------    ----
   1 !   50.1   0.1   1.6e-15   2.2e-12     152     209 ..      18      70 ..       3      77 .] 0.71

  Alignments for each domain:
  == domain 1  score: 50.1 bits;  conditional E-value: 1.6e-15
                                       burpitideAlign 152 s...sekkfvkdfepkPsqlllwyrgnkdgqsvdesgksfvkdfepkPssvlvwyrgn 206
                                                              s+k+f kdfep+P+qlllw++++        ++ksf kd ep+P+++l+w++++
  NODE_99251_length_232_cov_12586.352201_g86160_i0.p2  18 AraqSRKSFAKDFEPNPNQLLLWREHK--------AEKSFAKDCEPNPNQLLLWREHK 67 
                                                          233467888888888888888888888........46888888888888888888888 PP

                                       burpitideAlign 207 kng 209
                                                          +++
  NODE_99251_length_232_cov_12586.352201_g86160_i0.p2  68 AEK 70 
                                                          332 PP

>> NODE_100780_length_224_cov_5522.258278_g87689_i0.p3  type:internal len:75 gc:universal NODE_100780_length_224_cov_552
   #    score  bias  c-Evalue  i-Evalue hmmfrom  hmm to    alifrom  ali to    envfrom  env to     acc
 ---   ------ ----- --------- --------- ------- -------    ------- -------    ------- -------    ----
   1 !   50.1   1.1   1.6e-15   2.1e-12     154     213 ..       4      55 ..       1      74 [] 0.67

  Alignments for each domain:
  == domain 1  score: 50.1 bits;  conditional E-value: 1.6e-15
                                       burpitideAlign 154 ekkfvkdfepkPsqlllwyrgnkdgqsvdesgksfvkdfepkPssvlvwyrgnkngqs 211
                                                          ek+f kdfep+P+qlllw++++        + ksf kdfep+P+++l+w+++++++  
  NODE_100780_length_224_cov_5522.258278_g87689_i0.p3   4 EKSFAKDFEPNPNQLLLWREHK--------AKKSFAKDFEPNPNQLLLWREHKAENLL 53 
                                                          6788888888888888888888........3577888888888888888888854333 PP

                                       burpitideAlign 212 ed 213
                                                          ++
  NODE_100780_length_224_cov_5522.258278_g87689_i0.p3  54 QK 55 
                                                          32 PP

>> NODE_89078_length_258_cov_29766.508108_g75987_i0.p2  type:internal len:86 gc:universal NODE_89078_length_258_cov_2976
   #    score  bias  c-Evalue  i-Evalue hmmfrom  hmm to    alifrom  ali to    envfrom  env to     acc
 ---   ------ ----- --------- --------- ------- -------    ------- -------    ------- -------    ----
   1 !   49.4   1.8   2.6e-15   3.5e-12     153     227 ..       5      74 ..       1      85 [] 0.55

  Alignments for each domain:
  == domain 1  score: 49.4 bits;  conditional E-value: 2.6e-15
                                       burpitideAlign 153 sekkfvkdfepkPsqlllwyrgnkdgqsvdesgksfvkdfepkPssvlvwyrgnkngq 210
                                                           ek+f kdfep+P+qlllw++++        + ksf kdfep+P+++l+w+++++++ 
  NODE_89078_length_258_cov_29766.508108_g75987_i0.p2   5 AEKSFAKDFEPNPNQLLLWREQK--------AKKSFAKDFEPNPNQLLLWREHKAENL 54 
                                                          35677777777777777777776........356677777777777777777765333 PP

                                       burpitideAlign 211 sedksske...fvkdfsvdP 227
                                                           ++ s+++      + s +P
  NODE_89078_length_258_cov_29766.508108_g75987_i0.p2  55 LQKTSNQTpinYYFGASTKP 74 
                                                          33333322344344444444 PP

>> NODE_63606_length_376_cov_32077.811881_g50515_i0.p1  type:3prime_partial len:88 gc:universal NODE_63606_length_376_co
   #    score  bias  c-Evalue  i-Evalue hmmfrom  hmm to    alifrom  ali to    envfrom  env to     acc
 ---   ------ ----- --------- --------- ------- -------    ------- -------    ------- -------    ----
   1 !    8.3   0.0    0.0082        11       4      41 ..       2      40 ..       1      44 [. 0.75
   2 !   40.6   0.1   1.3e-12   1.7e-09     153     206 ..      41      86 ..      36      87 .] 0.77

  Alignments for each domain:
  == domain 1  score: 8.3 bits;  conditional E-value: 0.0082
                                       burpitideAlign  4 mkSffallA..llsllLlastieARkePgeywksvvknqp 41
                                                         m S +a++   l++ l +++++ AR eP+   +sv+++q 
  NODE_63606_length_376_cov_32077.811881_g50515_i0.p1  2 MESPLAFFIvcLFA-LHFTNIADARPEPKGCGHSVMNDQG 40
                                                         55666666522444.55899****************8875 PP

  == domain 2  score: 40.6 bits;  conditional E-value: 1.3e-12
                                       burpitideAlign 153 sekkfvkdfepkPsqlllwyrgnkdgqsvdesgksfvkdfepkPssvlvwyrgn 206
                                                          +e  f kdfep+P+qlllw++ +        ++ksf kdfep+P+++l+w++++
  NODE_63606_length_376_cov_32077.811881_g50515_i0.p1  41 KEVIFAKDFEPNPNQLLLWRELK--------AEKSFAKDFEPNPNQLLLWREHK 86 
                                                          44568899999999999999888........46889999999999999999887 PP

>> NODE_34034_length_952_cov_186.548350_g22606_i0.p2  type:complete len:142 gc:universal NODE_34034_length_952_cov_186.5
   #    score  bias  c-Evalue  i-Evalue hmmfrom  hmm to    alifrom  ali to    envfrom  env to     acc
 ---   ------ ----- --------- --------- ------- -------    ------- -------    ------- -------    ----
   1 !   16.8   0.0   2.1e-05     0.029       3      78 ..       1      62 [.       1      63 [. 0.81
   2 !   36.3   0.5   2.5e-11   3.4e-08     157     224 ..      45      96 ..      40     101 .. 0.73

  Alignments for each domain:
  == domain 1  score: 16.8 bits;  conditional E-value: 2.1e-05
                                     burpitideAlign  3 lmkSffallAllsllL.lastieARkePgeywksvvknqptpeaiealldskkktknesvvk 63
                                                       +mkS +a++ + +++L +++++ AR eP+   +sv+     +++ +++           ++k
  NODE_34034_length_952_cov_186.548350_g22606_i0.p2  1 MMKSQLAFFIVCLFALhFTNIVDARPEPKGCGHSVM-----NDQGKEV----------IFAK 47
                                                       59**999999555555499***************99.....5555666..........49** PP

                                     burpitideAlign 64 Dlevkpssfllvyqg 78
                                                       D+++++++ l++  +
  NODE_34034_length_952_cov_186.548350_g22606_i0.p2 48 DFQPNRNQLLIWLIH 62
                                                       ********9998655 PP

  == domain 2  score: 36.3 bits;  conditional E-value: 2.5e-11
                                     burpitideAlign 157 fvkdfepkPsqlllwyrgnkdgqsvdesgksfvkdfepkPssvlvwyrgnkngqsedkss 216
                                                        f kdf p+++qll+w  +n        ++ksf kdfep+P+++lvw+ +n+  ++     
  NODE_34034_length_952_cov_186.548350_g22606_i0.p2  45 FAKDFQPNRNQLLIWLIHN--------AEKSFAKDFEPNPNQLLVWKTHNA--EK----- 89 
                                                        7889999999999998888........468889999999999999998882..22..... PP

                                     burpitideAlign 217 kefvkdfs 224
                                                          f kdf+
  NODE_34034_length_952_cov_186.548350_g22606_i0.p2  90 -SFAKDFE 96 
                                                        .2444554 PP

>> NODE_63603_length_376_cov_39325.930693_g50512_i0.p1  type:3prime_partial len:88 gc:universal NODE_63603_length_376_co
   #    score  bias  c-Evalue  i-Evalue hmmfrom  hmm to    alifrom  ali to    envfrom  env to     acc
 ---   ------ ----- --------- --------- ------- -------    ------- -------    ------- -------    ----
   1 !    8.3   0.0    0.0082        11       4      41 ..       2      40 ..       1      44 [. 0.75
   2 !   38.7   0.2   4.8e-12   6.5e-09     157     206 ..      45      86 ..      40      87 .] 0.85

  Alignments for each domain:
  == domain 1  score: 8.3 bits;  conditional E-value: 0.0082
                                       burpitideAlign  4 mkSffallA..llsllLlastieARkePgeywksvvknqp 41
                                                         m S +a++   l++ l +++++ AR eP+   +sv+++q 
  NODE_63603_length_376_cov_39325.930693_g50512_i0.p1  2 MESPLAFFIvcLFA-LHFTNIADARPEPKGCGHSVMNDQG 40
                                                         55666666522444.55899****************8875 PP

  == domain 2  score: 38.7 bits;  conditional E-value: 4.8e-12
                                       burpitideAlign 157 fvkdfepkPsqlllwyrgnkdgqsvdesgksfvkdfepkPssvlvwyrgn 206
                                                          f kdfep+ +qlllw++++        ++ksf kdfep+P+++l+w++++
  NODE_63603_length_376_cov_39325.930693_g50512_i0.p1  45 FAKDFEPNHNQLLLWREHK--------AEKSFAKDFEPNPNQLLLWREHK 86 
                                                          7899999999999999999........47899999999999999999997 PP

>> NODE_64137_length_372_cov_31169.411371_g51046_i0.p1  type:3prime_partial len:86 gc:universal NODE_64137_length_372_co
   #    score  bias  c-Evalue  i-Evalue hmmfrom  hmm to    alifrom  ali to    envfrom  env to     acc
 ---   ------ ----- --------- --------- ------- -------    ------- -------    ------- -------    ----
   1 !    8.4   0.0    0.0078        11       4      41 ..       2      40 ..       1      44 [. 0.75
   2 !   39.6   0.1   2.5e-12   3.4e-09     152     205 ..      40      85 .]      33      85 .] 0.71

  Alignments for each domain:
  == domain 1  score: 8.4 bits;  conditional E-value: 0.0078
                                       burpitideAlign  4 mkSffallA..llsllLlastieARkePgeywksvvknqp 41
                                                         m S +a++   l++ l +++++ AR eP+   +sv+++q 
  NODE_64137_length_372_cov_31169.411371_g51046_i0.p1  2 MESPLAFFIvcLFA-LHFTNIADARPEPKGCGHSVMNDQG 40
                                                         55666666522444.55899****************8875 PP

  == domain 2  score: 39.6 bits;  conditional E-value: 2.5e-12
                                       burpitideAlign 152 ssekkfvkdfepkPsqlllwyrgnkdgqsvdesgksfvkdfepkPssvlvwyrg 205
                                                          ++e  f kdfep+P+qlllw +++        ++ksf kdfep+P+++l+w+++
  NODE_64137_length_372_cov_31169.411371_g51046_i0.p1  40 GKEVIFAKDFEPNPNQLLLWLEHK--------AEKSFAKDFEPNPNQLLLWREH 85 
                                                          344457888888888888888888........4678888888888888888876 PP

>> NODE_93174_length_248_cov_14363.377143_g80083_i0.p1  type:internal len:83 gc:universal NODE_93174_length_248_cov_1436
   #    score  bias  c-Evalue  i-Evalue hmmfrom  hmm to    alifrom  ali to    envfrom  env to     acc
 ---   ------ ----- --------- --------- ------- -------    ------- -------    ------- -------    ----
   1 !   47.1   0.5   1.3e-14   1.7e-11     153     216 ..       7      62 ..       2      81 .. 0.61

  Alignments for each domain:
  == domain 1  score: 47.1 bits;  conditional E-value: 1.3e-14
                                       burpitideAlign 153 sekkfvkdfepkPsqlllwyrgnkdgqsvdesgksfvkdfepkPssvlvwyrgnkngq 210
                                                           ek+f kdfep+P+qlll ++++        + ksf kdfep+P+++l+w+++++++ 
  NODE_93174_length_248_cov_14363.377143_g80083_i0.p1   7 AEKSFAKDFEPNPNQLLLCREHK--------AKKSFAKDFEPNPNQLLLWREHKAENL 56 
                                                          46778888888888888888888........356788888888888888888875443 PP

                                       burpitideAlign 211 sedkss 216
                                                           ++ s+
  NODE_93174_length_248_cov_14363.377143_g80083_i0.p1  57 LQKTSN 62 
                                                          333333 PP

>> NODE_92108_length_250_cov_15781.836158_g79017_i0.p1  type:internal len:84 gc:universal NODE_92108_length_250_cov_1578
   #    score  bias  c-Evalue  i-Evalue hmmfrom  hmm to    alifrom  ali to    envfrom  env to     acc
 ---   ------ ----- --------- --------- ------- -------    ------- -------    ------- -------    ----
   1 !   46.9   0.8   1.5e-14     2e-11     153     219 ..       7      68 ..       2      82 .. 0.61

  Alignments for each domain:
  == domain 1  score: 46.9 bits;  conditional E-value: 1.5e-14
                                       burpitideAlign 153 sekkfvkdfepkPsqlllwyrgnkdgqsvdesgksfvkdfepkPssvlvwyrgnkngq 210
                                                           ek+f kdfep+P+qlll ++++        + ksf kdfep+P+++l+w+++++++ 
  NODE_92108_length_250_cov_15781.836158_g79017_i0.p1   7 AEKSFAKDFEPNPNQLLLLREHK--------AKKSFAKDFEPNPNQLLLWREHKAENL 56 
                                                          46778888888888888888888........356788888888888888888875443 PP

                                       burpitideAlign 211 sedksske...f 219
                                                           ++ s+++    
  NODE_92108_length_250_cov_15781.836158_g79017_i0.p1  57 LQKTSNQTpinY 68 
                                                          333333223443 PP

>> NODE_44794_length_629_cov_10.399281_g31849_i0.p1  type:5prime_partial len:126 gc:universal NODE_44794_length_629_cov_
   #    score  bias  c-Evalue  i-Evalue hmmfrom  hmm to    alifrom  ali to    envfrom  env to     acc
 ---   ------ ----- --------- --------- ------- -------    ------- -------    ------- -------    ----
   1 !   43.4   0.2   1.7e-13   2.3e-10       3      53 ..       7      57 ..       5     123 .. 0.63

  Alignments for each domain:
  == domain 1  score: 43.4 bits;  conditional E-value: 1.7e-13
                                    burpitideAlign  3 lmkSffallA.llsllLlastieARkePgeywksvvknqptpeaiealldsk 53
                                                       m+S f +++ +++ l la+ i ARk+P+eywks+++ +p+p++i++ll   
  NODE_44794_length_629_cov_10.399281_g31849_i0.p1  7 KMRS-FWVFSiIFLSLFLANFIYARKDPEEYWKSKMNGEPMPKSIKDLLHED 57
                                                      6995.5556665555999***********************99999887432 PP

>> NODE_64984_length_366_cov_38849.645051_g51893_i0.p1  type:3prime_partial len:84 gc:universal NODE_64984_length_366_co
   #    score  bias  c-Evalue  i-Evalue hmmfrom  hmm to    alifrom  ali to    envfrom  env to     acc
 ---   ------ ----- --------- --------- ------- -------    ------- -------    ------- -------    ----
   1 !    8.5   0.0    0.0074        10       4      41 ..       2      40 ..       1      44 [. 0.75
   2 !   35.8   0.1   3.6e-11   4.9e-08     156     203 ..      44      83 .]      38      83 .] 0.69

  Alignments for each domain:
  == domain 1  score: 8.5 bits;  conditional E-value: 0.0074
                                       burpitideAlign  4 mkSffallA..llsllLlastieARkePgeywksvvknqp 41
                                                         m S +a++   l++ l +++++ AR eP+   +sv+++q 
  NODE_64984_length_366_cov_38849.645051_g51893_i0.p1  2 MESPLAFFIvcLFA-LHFTNIADARPEPKGCGHSVMNDQG 40
                                                         55666666522444.55899****************8875 PP

  == domain 2  score: 35.8 bits;  conditional E-value: 3.6e-11
                                       burpitideAlign 156 kfvkdfepkPsqlllwyrgnkdgqsvdesgksfvkdfepkPssvlvwy 203
                                                           f kdfe +P+qlllw++++        ++ksf kdfep+P+++l+w+
  NODE_64984_length_366_cov_38849.645051_g51893_i0.p1  44 IFAKDFEQNPNQLLLWREHK--------AEKSFAKDFEPNPNQLLLWR 83 
                                                          46777777777777777777........36777777777777777775 PP

>> NODE_69211_length_339_cov_25570.793233_g56120_i0.p1  type:3prime_partial len:75 gc:universal NODE_69211_length_339_co
   #    score  bias  c-Evalue  i-Evalue hmmfrom  hmm to    alifrom  ali to    envfrom  env to     acc
 ---   ------ ----- --------- --------- ------- -------    ------- -------    ------- -------    ----
   1 !   15.4   0.0     6e-05     0.082       4      41 ..       2      40 ..       1      44 [. 0.75
   2 !   24.0   0.0   1.4e-07   0.00019     154     194 ..      42      74 .]      37      74 .] 0.80

  Alignments for each domain:
  == domain 1  score: 15.4 bits;  conditional E-value: 6e-05
                                       burpitideAlign  4 mkSffallA..llsllLlastieARkePgeywksvvknqp 41
                                                         m S +a++   l++ l +++++ AR eP+  w+sv+++q 
  NODE_69211_length_339_cov_25570.793233_g56120_i0.p1  2 MESPLAFFIvcLFA-LHFTNIADARPEPKGCWHSVMNDQG 40
                                                         55666666532444.55899****************8885 PP

  == domain 2  score: 24.0 bits;  conditional E-value: 1.4e-07
                                       burpitideAlign 154 ekkfvkdfepkPsqlllwyrgnkdgqsvdesgksfvkdfep 194
                                                          e  f kdfep+P+qlllw++++        ++ksf kdfep
  NODE_69211_length_339_cov_25570.793233_g56120_i0.p1  42 EVIFAKDFEPNPNQLLLWREHK--------AEKSFAKDFEP 74 
                                                          4468999999999999999999........46889999887 PP

>> NODE_47248_length_579_cov_4.065217_g34231_i0.p1  type:5prime_partial len:85 gc:universal NODE_47248_length_579_cov_4.
   #    score  bias  c-Evalue  i-Evalue hmmfrom  hmm to    alifrom  ali to    envfrom  env to     acc
 ---   ------ ----- --------- --------- ------- -------    ------- -------    ------- -------    ----
   1 !   37.5   0.0   1.1e-11   1.5e-08       6      53 ..      16      64 ..      13      83 .. 0.82

  Alignments for each domain:
  == domain 1  score: 37.5 bits;  conditional E-value: 1.1e-11
                                   burpitideAlign  6 SffallA.llsllLlastieARkePgeywksvvknqptpeaiealldsk 53
                                                     S+f+ l   ++ lL+a+ti ARk Pg+yw +v+k+  +peai ++l+  
  NODE_47248_length_579_cov_4.065217_g34231_i0.p1 16 STFVCLTvCFLTLLFANTIDARKGPGDYWLEVMKDVRMPEAIGEMLQKD 64
                                                     678888877777*********************************8332 PP

>> NODE_68541_length_343_cov_30791.737037_g55450_i0.p1  type:3prime_partial len:77 gc:universal NODE_68541_length_343_co
   #    score  bias  c-Evalue  i-Evalue hmmfrom  hmm to    alifrom  ali to    envfrom  env to     acc
 ---   ------ ----- --------- --------- ------- -------    ------- -------    ------- -------    ----
   1 !    8.8   0.0    0.0059       8.1       4      41 ..       2      40 ..       1      44 [. 0.75
   2 !   27.1   0.1   1.5e-08   2.1e-05     154     196 ..      42      76 .]      37      76 .] 0.82

  Alignments for each domain:
  == domain 1  score: 8.8 bits;  conditional E-value: 0.0059
                                       burpitideAlign  4 mkSffallA..llsllLlastieARkePgeywksvvknqp 41
                                                         m S +a++   l++ l +++++ AR eP+   +sv+++q 
  NODE_68541_length_343_cov_30791.737037_g55450_i0.p1  2 MESPLAFFIvcLFA-LHFTNIADARPEPKGCGHSVMNDQG 40
                                                         55666666522444.55899****************8875 PP

  == domain 2  score: 27.1 bits;  conditional E-value: 1.5e-08
                                       burpitideAlign 154 ekkfvkdfepkPsqlllwyrgnkdgqsvdesgksfvkdfepkP 196
                                                          e  f kdfep+P+qlllw++++        ++ksf kdfep+P
  NODE_68541_length_343_cov_30791.737037_g55450_i0.p1  42 EVIFAKDFEPNPNQLLLWREHK--------AEKSFAKDFEPNP 76 
                                                          4468999999999999999999........4789999999988 PP

>> NODE_76501_length_303_cov_1.239130_g63410_i0.p1  type:3prime_partial len:88 gc:universal NODE_76501_length_303_cov_1.
   #    score  bias  c-Evalue  i-Evalue hmmfrom  hmm to    alifrom  ali to    envfrom  env to     acc
 ---   ------ ----- --------- --------- ------- -------    ------- -------    ------- -------    ----
   1 !   33.3   0.0     2e-10   2.8e-07      21      52 ..       5      36 ..       2      81 .. 0.85

  Alignments for each domain:
  == domain 1  score: 33.3 bits;  conditional E-value: 2e-10
                                   burpitideAlign 21 stieARkePgeywksvvknqptpeaieallds 52
                                                     ++ +AR++Pg+ywk v+k+qp+peai+ l++ 
  NODE_76501_length_303_cov_1.239130_g63410_i0.p1  5 NIDAARRDPGDYWKVVMKDQPMPEAIQGLISK 36
                                                     5779*************************954 PP

>> NODE_89078_length_258_cov_29766.508108_g75987_i0.p1  type:internal len:87 gc:universal NODE_89078_length_258_cov_2976
   #    score  bias  c-Evalue  i-Evalue hmmfrom  hmm to    alifrom  ali to    envfrom  env to     acc
 ---   ------ ----- --------- --------- ------- -------    ------- -------    ------- -------    ----
   1 !   33.5   0.2   1.8e-10   2.4e-07     144     196 ..      39      86 .]       3      86 .] 0.74

  Alignments for each domain:
  == domain 1  score: 33.5 bits;  conditional E-value: 1.8e-10
                                       burpitideAlign 144 ngqsedkss...sekkfvkdfepkPsqlllwyrgnkdgqsvdesgksfvkdfepkP 196
                                                            qs+  +    s+k+f kdfep+P+qlllw++++        ++ksf kdfep+P
  NODE_89078_length_258_cov_29766.508108_g75987_i0.p1  39 KPQSITTLAraqSRKSFAKDFEPNPNQLLLWREHK--------AEKSFAKDFEPNP 86 
                                                          3333333334447889999************9999........4789999999988 PP

>> NODE_74337_length_312_cov_53094.686192_g61246_i0.p1  type:3prime_partial len:75 gc:universal NODE_74337_length_312_co
   #    score  bias  c-Evalue  i-Evalue hmmfrom  hmm to    alifrom  ali to    envfrom  env to     acc
 ---   ------ ----- --------- --------- ------- -------    ------- -------    ------- -------    ----
   1 !    8.9   0.0    0.0055       7.6       4      41 ..       2      40 ..       1      44 [. 0.75
   2 !   23.3   0.1   2.3e-07   0.00031     156     194 ..      44      74 .]      39      74 .] 0.83

  Alignments for each domain:
  == domain 1  score: 8.9 bits;  conditional E-value: 0.0055
                                       burpitideAlign  4 mkSffallA..llsllLlastieARkePgeywksvvknqp 41
                                                         m S +a++   l++ l +++++ AR eP+   +sv+++q 
  NODE_74337_length_312_cov_53094.686192_g61246_i0.p1  2 MESPLAFFIvcLFA-LHFTNIADARPEPKGCGHSVMNDQG 40
                                                         55666666532444.55899****************8875 PP

  == domain 2  score: 23.3 bits;  conditional E-value: 2.3e-07
                                       burpitideAlign 156 kfvkdfepkPsqlllwyrgnkdgqsvdesgksfvkdfep 194
                                                           f kdfep+P+qlllw++++        ++ksf kdfep
  NODE_74337_length_312_cov_53094.686192_g61246_i0.p1  44 IFAKDFEPNPNQLLLWREHK--------AEKSFAKDFEP 74 
                                                          48999999999999999999........46889999887 PP

>> NODE_76290_length_303_cov_54112.226087_g63199_i0.p1  type:3prime_partial len:75 gc:universal NODE_76290_length_303_co
   #    score  bias  c-Evalue  i-Evalue hmmfrom  hmm to    alifrom  ali to    envfrom  env to     acc
 ---   ------ ----- --------- --------- ------- -------    ------- -------    ------- -------    ----
   1 !    8.9   0.0    0.0055       7.6       4      41 ..       2      40 ..       1      44 [. 0.75
   2 !   23.3   0.1   2.3e-07   0.00031     156     194 ..      44      74 .]      39      74 .] 0.83

  Alignments for each domain:
  == domain 1  score: 8.9 bits;  conditional E-value: 0.0055
                                       burpitideAlign  4 mkSffallA..llsllLlastieARkePgeywksvvknqp 41
                                                         m S +a++   l++ l +++++ AR eP+   +sv+++q 
  NODE_76290_length_303_cov_54112.226087_g63199_i0.p1  2 MESPLAFFIvcLFA-LHFTNIADARPEPKGCGHSVMNDQG 40
                                                         55666666532444.55899****************8875 PP

  == domain 2  score: 23.3 bits;  conditional E-value: 2.3e-07
                                       burpitideAlign 156 kfvkdfepkPsqlllwyrgnkdgqsvdesgksfvkdfep 194
                                                           f kdfep+P+qlllw++++        ++ksf kdfep
  NODE_76290_length_303_cov_54112.226087_g63199_i0.p1  44 IFAKDFEPNPNQLLLWREHK--------AEKSFAKDFEP 74 
                                                          48999999999999999999........46889999887 PP

>> NODE_80129_length_287_cov_51546.560748_g67038_i0.p3  type:internal len:96 gc:universal NODE_80129_length_287_cov_5154
   #    score  bias  c-Evalue  i-Evalue hmmfrom  hmm to    alifrom  ali to    envfrom  env to     acc
 ---   ------ ----- --------- --------- ------- -------    ------- -------    ------- -------    ----
   1 !   32.6   0.2   3.3e-10   4.5e-07     150     196 ..      54      95 .]      13      95 .] 0.77

  Alignments for each domain:
  == domain 1  score: 32.6 bits;  conditional E-value: 3.3e-10
                                       burpitideAlign 150 kss...sekkfvkdfepkPsqlllwyrgnkdgqsvdesgksfvkdfepkP 196
                                                           +    s+k+f kdfep+P+qlllw++++        ++ksf kdfep+P
  NODE_80129_length_287_cov_51546.560748_g67038_i0.p3  54 TLAraqSRKSFAKDFEPNPNQLLLWREHK--------AEKSFAKDFEPNP 95 
                                                          333444789999**************999........4789999999988 PP

>> NODE_80130_length_287_cov_51211.831776_g67039_i0.p3  type:internal len:96 gc:universal NODE_80130_length_287_cov_5121
   #    score  bias  c-Evalue  i-Evalue hmmfrom  hmm to    alifrom  ali to    envfrom  env to     acc
 ---   ------ ----- --------- --------- ------- -------    ------- -------    ------- -------    ----
   1 !   32.7   0.0   3.2e-10   4.3e-07     152     196 ..      56      95 .]      11      95 .] 0.79

  Alignments for each domain:
  == domain 1  score: 32.7 bits;  conditional E-value: 3.2e-10
                                       burpitideAlign 152 s...sekkfvkdfepkPsqlllwyrgnkdgqsvdesgksfvkdfepkP 196
                                                              s+k+f kdfep+P+qlllw++++        ++ksf kdfep+P
  NODE_80130_length_287_cov_51211.831776_g67039_i0.p3  56 AraqSRKSFAKDFEPNPNQLLLWREHK--------AEKSFAKDFEPNP 95 
                                                          3444789999**************999........4789999999988 PP

>> NODE_73780_length_315_cov_52720.946281_g60689_i0.p1  type:internal len:105 gc:universal NODE_73780_length_315_cov_527
   #    score  bias  c-Evalue  i-Evalue hmmfrom  hmm to    alifrom  ali to    envfrom  env to     acc
 ---   ------ ----- --------- --------- ------- -------    ------- -------    ------- -------    ----
   1 !    8.3   0.0    0.0083        11       4      41 ..      32      70 ..      29      74 .. 0.76
   2 !   22.6   0.0   3.8e-07   0.00052     156     194 ..      74     104 .]      68     104 .] 0.82

  Alignments for each domain:
  == domain 1  score: 8.3 bits;  conditional E-value: 0.0083
                                       burpitideAlign  4 mkSffallA..llsllLlastieARkePgeywksvvknqp 41
                                                         m S +a++   l++ l +++++ AR eP+   +sv+++q 
  NODE_73780_length_315_cov_52720.946281_g60689_i0.p1 32 MESPLAFFIvcLFA-LHFTNIADARPEPKGCGHSVMNDQG 70
                                                         77777777632444.55999****************8875 PP

  == domain 2  score: 22.6 bits;  conditional E-value: 3.8e-07
                                       burpitideAlign 156 kfvkdfepkPsqlllwyrgnkdgqsvdesgksfvkdfep 194
                                                           f kdfep+P+qlllw++++        ++ksf kdfep
  NODE_73780_length_315_cov_52720.946281_g60689_i0.p1  74 IFAKDFEPNPNQLLLWREHK--------AEKSFAKDFEP 104
                                                          58999999999999999999........46888989887 PP

>> NODE_80687_length_285_cov_54615.301887_g67596_i0.p1  type:internal len:95 gc:universal NODE_80687_length_285_cov_5461
   #    score  bias  c-Evalue  i-Evalue hmmfrom  hmm to    alifrom  ali to    envfrom  env to     acc
 ---   ------ ----- --------- --------- ------- -------    ------- -------    ------- -------    ----
   1 ?    7.2   0.0     0.018        25       8      41 ..      28      60 ..      20      64 .. 0.74
   2 !   23.2   0.0   2.4e-07   0.00033     154     194 ..      62      94 .]      57      94 .] 0.80

  Alignments for each domain:
  == domain 1  score: 7.2 bits;  conditional E-value: 0.018
                                       burpitideAlign  8 fallAllsllLlastieARkePgeywksvvknqp 41
                                                         f ++ l++ l +++++ AR eP+   +sv+++q 
  NODE_80687_length_285_cov_54615.301887_g67596_i0.p1 28 FFIVCLFA-LHFTNIADARPEPKGCGHSVMNDQG 60
                                                         33333444.55789****************8875 PP

  == domain 2  score: 23.2 bits;  conditional E-value: 2.4e-07
                                       burpitideAlign 154 ekkfvkdfepkPsqlllwyrgnkdgqsvdesgksfvkdfep 194
                                                          e  f kdfep+P+qlllw++++        ++ksf kdfep
  NODE_80687_length_285_cov_54615.301887_g67596_i0.p1  62 EVIFAKDFEPNPNQLLLWREHK--------AEKSFAKDFEP 94 
                                                          4468999999999999999999........46888999887 PP

>> NODE_79890_length_288_cov_54841.167442_g66799_i0.p1  type:internal len:96 gc:universal NODE_79890_length_288_cov_5484
   #    score  bias  c-Evalue  i-Evalue hmmfrom  hmm to    alifrom  ali to    envfrom  env to     acc
 ---   ------ ----- --------- --------- ------- -------    ------- -------    ------- -------    ----
   1 ?    7.0   0.0     0.021        29       8      41 ..      29      61 ..      22      65 .. 0.76
   2 !   22.8   0.0   3.2e-07   0.00044     156     194 ..      65      95 .]      59      95 .] 0.82

  Alignments for each domain:
  == domain 1  score: 7.0 bits;  conditional E-value: 0.021
                                       burpitideAlign  8 fallAllsllLlastieARkePgeywksvvknqp 41
                                                         f ++ l++ l +++++ AR eP+   +sv+++q 
  NODE_79890_length_288_cov_54841.167442_g66799_i0.p1 29 FFIVCLFA-LHFTNIADARPEPKGCGHSVMNDQG 61
                                                         33444555.66899****************8875 PP

  == domain 2  score: 22.8 bits;  conditional E-value: 3.2e-07
                                       burpitideAlign 156 kfvkdfepkPsqlllwyrgnkdgqsvdesgksfvkdfep 194
                                                           f kdfep+P+qlllw++++        ++ksf kdfep
  NODE_79890_length_288_cov_54841.167442_g66799_i0.p1  65 IFAKDFEPNPNQLLLWREHK--------AEKSFAKDFEP 95 
                                                          58999999999999999999........46888999887 PP

>> NODE_69210_length_339_cov_25868.206767_g56119_i0.p1  type:3prime_partial len:75 gc:universal NODE_69210_length_339_co
   #    score  bias  c-Evalue  i-Evalue hmmfrom  hmm to    alifrom  ali to    envfrom  env to     acc
 ---   ------ ----- --------- --------- ------- -------    ------- -------    ------- -------    ----
   1 ?    6.0   0.0     0.043        58       4      40 ..       2      39 ..       1      44 [. 0.72
   2 !   24.8   0.0   8.1e-08   0.00011     152     194 ..      40      74 .]      33      74 .] 0.79

  Alignments for each domain:
  == domain 1  score: 6.0 bits;  conditional E-value: 0.043
                                       burpitideAlign  4 mkSffallA..llsllLlastieARkePgeywksvvknq 40
                                                         m S +a++   l++ l +++++ AR eP+   + v+++q
  NODE_69210_length_339_cov_25868.206767_g56119_i0.p1  2 MESPLAFFIvcLFA-LHFTNIADARPEPKGCGHCVMNDQ 39
                                                         55666666522444.55899********99999888777 PP

  == domain 2  score: 24.8 bits;  conditional E-value: 8.1e-08
                                       burpitideAlign 152 ssekkfvkdfepkPsqlllwyrgnkdgqsvdesgksfvkdfep 194
                                                          ++e  f kdfep+P+qlllw++++        ++ksf kdfep
  NODE_69210_length_339_cov_25868.206767_g56119_i0.p1  40 GKEVIFAKDFEPNPNQLLLWREHK--------AEKSFAKDFEP 74 
                                                          34556899*************999........46889999987 PP

>> NODE_97670_length_240_cov_52274.401198_g84579_i0.p1  type:internal len:81 gc:universal NODE_97670_length_240_cov_5227
   #    score  bias  c-Evalue  i-Evalue hmmfrom  hmm to    alifrom  ali to    envfrom  env to     acc
 ---   ------ ----- --------- --------- ------- -------    ------- -------    ------- -------    ----
   1 ?    1.8   0.0      0.79   1.1e+03      19      41 ..      22      44 ..      18      48 .. 0.87
   2 !   28.2   0.2   7.4e-09     1e-05     151     196 ..      43      80 .]      36      80 .] 0.78

  Alignments for each domain:
  == domain 1  score: 1.8 bits;  conditional E-value: 0.79
                                       burpitideAlign 19 lastieARkePgeywksvvknqp 41
                                                         l++++ AR eP+   +sv+++q 
  NODE_97670_length_240_cov_52274.401198_g84579_i0.p1 22 LTNIADARPEPKGCGHSVMNDQG 44
                                                         67999************998875 PP

  == domain 2  score: 28.2 bits;  conditional E-value: 7.4e-09
                                       burpitideAlign 151 sssekkfvkdfepkPsqlllwyrgnkdgqsvdesgksfvkdfepkP 196
                                                          +++e  f kdfep+P+qlllw++++        ++ksf kdfep+P
  NODE_97670_length_240_cov_52274.401198_g84579_i0.p1  43 QGKEVIFAKDFEPNPNQLLLWREHK--------AEKSFAKDFEPNP 80 
                                                          3355568999999999999999999........4789999999988 PP

>> NODE_85636_length_268_cov_53838.133333_g72545_i0.p1  type:internal len:89 gc:universal NODE_85636_length_268_cov_5383
   #    score  bias  c-Evalue  i-Evalue hmmfrom  hmm to    alifrom  ali to    envfrom  env to     acc
 ---   ------ ----- --------- --------- ------- -------    ------- -------    ------- -------    ----
   1 ?    5.9   0.0     0.044        60      10      41 ..      24      54 ..      17      58 .. 0.81
   2 !   24.7   0.0   8.5e-08   0.00012     151     194 ..      53      88 .]      46      88 .] 0.77

  Alignments for each domain:
  == domain 1  score: 5.9 bits;  conditional E-value: 0.044
                                       burpitideAlign 10 llAllsllLlastieARkePgeywksvvknqp 41
                                                         ++ l++ l +++++ AR eP+   +sv+++q 
  NODE_85636_length_268_cov_53838.133333_g72545_i0.p1 24 IVCLFA-LHFTNIADARPEPKGCGHSVMNDQG 54
                                                         455666.7799*****************8875 PP

  == domain 2  score: 24.7 bits;  conditional E-value: 8.5e-08
                                       burpitideAlign 151 sssekkfvkdfepkPsqlllwyrgnkdgqsvdesgksfvkdfep 194
                                                          +++e  f kdfep+P+qlllw++++        ++ksf kdfep
  NODE_85636_length_268_cov_53838.133333_g72545_i0.p1  53 QGKEVIFAKDFEPNPNQLLLWREHK--------AEKSFAKDFEP 88 
                                                          335556999*************999........46889999987 PP

>> NODE_89469_length_257_cov_51185.282609_g76378_i0.p1  type:internal len:86 gc:universal NODE_89469_length_257_cov_5118
   #    score  bias  c-Evalue  i-Evalue hmmfrom  hmm to    alifrom  ali to    envfrom  env to     acc
 ---   ------ ----- --------- --------- ------- -------    ------- -------    ------- -------    ----
   1 ?    5.1   0.0     0.079   1.1e+02      14      41 ..      24      51 ..      15      55 .. 0.82
   2 !   23.1   0.1   2.5e-07   0.00035     156     194 ..      55      85 .]      49      85 .] 0.82

  Alignments for each domain:
  == domain 1  score: 5.1 bits;  conditional E-value: 0.079
                                       burpitideAlign 14 lsllLlastieARkePgeywksvvknqp 41
                                                         l  l +++++ AR eP+   +sv+++q 
  NODE_89469_length_257_cov_51185.282609_g76378_i0.p1 24 LFALHFTNIADARPEPKGCGHSVMNDQG 51
                                                         4447799*****************8875 PP

  == domain 2  score: 23.1 bits;  conditional E-value: 2.5e-07
                                       burpitideAlign 156 kfvkdfepkPsqlllwyrgnkdgqsvdesgksfvkdfep 194
                                                           f kdfep+P+qlllw++++        ++ksf kdfep
  NODE_89469_length_257_cov_51185.282609_g76378_i0.p1  55 IFAKDFEPNPNQLLLWREHK--------AEKSFAKDFEP 85 
                                                          58999999999999999999........46889999887 PP

>> NODE_92108_length_250_cov_15781.836158_g79017_i0.p3  type:internal len:83 gc:universal NODE_92108_length_250_cov_1578
   #    score  bias  c-Evalue  i-Evalue hmmfrom  hmm to    alifrom  ali to    envfrom  env to     acc
 ---   ------ ----- --------- --------- ------- -------    ------- -------    ------- -------    ----
   1 !   27.3   0.0   1.4e-08   1.8e-05     143     178 ..      39      77 ..       3      82 .] 0.67

  Alignments for each domain:
  == domain 1  score: 27.3 bits;  conditional E-value: 1.4e-08
                                       burpitideAlign 143 kngqsedkss...sekkfvkdfepkPsqlllwyrgnkdg 178
                                                          +  qs+  +    s+k+f kdfep+P+qlllw+++++++
  NODE_92108_length_250_cov_15781.836158_g79017_i0.p3  39 TKPQSITTLAraqSRKSFAKDFEPNPNQLLLWREHKAEK 77 
                                                          344444444355577888999999999999999998543 PP

>> NODE_93174_length_248_cov_14363.377143_g80083_i0.p3  type:internal len:83 gc:universal NODE_93174_length_248_cov_1436
   #    score  bias  c-Evalue  i-Evalue hmmfrom  hmm to    alifrom  ali to    envfrom  env to     acc
 ---   ------ ----- --------- --------- ------- -------    ------- -------    ------- -------    ----
   1 !   27.4   0.0   1.3e-08   1.8e-05     143     178 ..      39      77 ..       4      82 .] 0.66

  Alignments for each domain:
  == domain 1  score: 27.4 bits;  conditional E-value: 1.3e-08
                                       burpitideAlign 143 kngqsedkss...sekkfvkdfepkPsqlllwyrgnkdg 178
                                                          +  qs+  +    s+k+f kdfep+P+qlllw+++++++
  NODE_93174_length_248_cov_14363.377143_g80083_i0.p3  39 TKPQSITTLAraqSRKSFAKDFEPNPNQLLLWREHKAEK 77 
                                                          334444443344477888899999999999999998543 PP

>> NODE_83813_length_274_cov_24471.179104_g70722_i0.p3  type:internal len:91 gc:universal NODE_83813_length_274_cov_2447
   #    score  bias  c-Evalue  i-Evalue hmmfrom  hmm to    alifrom  ali to    envfrom  env to     acc
 ---   ------ ----- --------- --------- ------- -------    ------- -------    ------- -------    ----
   1 !   26.3   0.0   2.7e-08   3.8e-05     146     178 ..      50      85 ..      24      90 .] 0.70

  Alignments for each domain:
  == domain 1  score: 26.3 bits;  conditional E-value: 2.7e-08
                                       burpitideAlign 146 qsedkss...sekkfvkdfepkPsqlllwyrgnkdg 178
                                                          qs+  +    s+k+f kdfep+P+qlllw+++++++
  NODE_83813_length_274_cov_24471.179104_g70722_i0.p3  50 QSITTLAraqSRKSFAKDFEPNPNQLLLWREHKAEK 85 
                                                          444443344477889999999999999999998543 PP

>> NODE_86952_length_264_cov_17195.968586_g73861_i0.p2  type:internal len:88 gc:universal NODE_86952_length_264_cov_1719
   #    score  bias  c-Evalue  i-Evalue hmmfrom  hmm to    alifrom  ali to    envfrom  env to     acc
 ---   ------ ----- --------- --------- ------- -------    ------- -------    ------- -------    ----
   1 !   26.6   0.0   2.2e-08   3.1e-05     145     178 ..      46      82 ..      14      87 .] 0.72

  Alignments for each domain:
  == domain 1  score: 26.6 bits;  conditional E-value: 2.2e-08
                                       burpitideAlign 145 gqsedkss...sekkfvkdfepkPsqlllwyrgnkdg 178
                                                           qs+  +    s+k+f kdfep+P+qlllw+++++++
  NODE_86952_length_264_cov_17195.968586_g73861_i0.p2  46 PQSITTLAraqSRKSFAKDFEPNPNQLLLWREHKAEK 82 
                                                          4444443344477889999999999999999998543 PP

>> NODE_20208_length_1572_cov_40.132088_g13289_i1.p1  type:complete len:355 gc:universal NODE_20208_length_1572_cov_40.1
   #    score  bias  c-Evalue  i-Evalue hmmfrom  hmm to    alifrom  ali to    envfrom  env to     acc
 ---   ------ ----- --------- --------- ------- -------    ------- -------    ------- -------    ----
   1 !   25.1   0.1   6.6e-08     9e-05       6      60 ..       4      56 ..       1      60 [. 0.87
   2 ?   -0.3   0.0       3.6   4.9e+03      92     104 ..     187     199 ..     117     263 .. 0.74

  Alignments for each domain:
  == domain 1  score: 25.1 bits;  conditional E-value: 6.6e-08
                                     burpitideAlign  6 SffallAllsllLlastieARkePgeywksvvknqptpeaiealldskkktknes 60
                                                       S++ ++A+lsl+L+as   A  eP+ yw++  +n+ +p+ +++ll s+ k++++ 
  NODE_20208_length_1572_cov_40.132088_g13289_i1.p1  4 SLLHFFAFLSLVLVASR--AALEPEVYWNTMLPNTAMPKVVKELLHSEWKEEKGT 56
                                                       7899******9999985..679************************999995543 PP

  == domain 2  score: -0.3 bits;  conditional E-value: 3.6
                                     burpitideAlign  92 dlkkdfeikpsql 104
                                                        +  + f+++p+++
  NODE_20208_length_1572_cov_40.132088_g13289_i1.p1 187 EILNRFSVQPNSI 199
                                                        3333333333333 PP

>> NODE_89079_length_258_cov_29175.859459_g75988_i0.p2  type:internal len:86 gc:universal NODE_89079_length_258_cov_2917
   #    score  bias  c-Evalue  i-Evalue hmmfrom  hmm to    alifrom  ali to    envfrom  env to     acc
 ---   ------ ----- --------- --------- ------- -------    ------- -------    ------- -------    ----
   1 !   26.4   0.0   2.5e-08   3.4e-05     152     178 ..      51      80 ..       7      85 .] 0.73

  Alignments for each domain:
  == domain 1  score: 26.4 bits;  conditional E-value: 2.5e-08
                                       burpitideAlign 152 s...sekkfvkdfepkPsqlllwyrgnkdg 178
                                                              s+k+f kdfep+P+qlllw+++++++
  NODE_89079_length_258_cov_29175.859459_g75988_i0.p2  51 AraqSRKSFAKDFEPNPNQLLLWREHKAEK 80 
                                                          233467889999999999999999998543 PP

>> NODE_100780_length_224_cov_5522.258278_g87689_i0.p2  type:internal len:75 gc:universal NODE_100780_length_224_cov_552
   #    score  bias  c-Evalue  i-Evalue hmmfrom  hmm to    alifrom  ali to    envfrom  env to     acc
 ---   ------ ----- --------- --------- ------- -------    ------- -------    ------- -------    ----
   1 !   26.0   0.0   3.3e-08   4.5e-05     138     176 ..      44      72 ..       3      74 .] 0.69

  Alignments for each domain:
  == domain 1  score: 26.0 bits;  conditional E-value: 3.3e-08
                                       burpitideAlign 138 wyrgnkngqsedkss...sekkfvkdfepkPsqlllwyrgnk 176
                                                                            s+k+f kdfep+P+qlllw+++++
  NODE_100780_length_224_cov_5522.258278_g87689_i0.p2  44 L-------------AraqSRKSFAKDFEPNPNQLLLWREHKA 72 
                                                          3.............2333678889999999999999999986 PP

>> NODE_19766_length_1596_cov_62.284307_g13289_i0.p1  type:complete len:363 gc:universal NODE_19766_length_1596_cov_62.2
   #    score  bias  c-Evalue  i-Evalue hmmfrom  hmm to    alifrom  ali to    envfrom  env to     acc
 ---   ------ ----- --------- --------- ------- -------    ------- -------    ------- -------    ----
   1 !   25.0   0.1   6.8e-08   9.3e-05       6      60 ..       4      56 ..       1      60 [. 0.87

  Alignments for each domain:
  == domain 1  score: 25.0 bits;  conditional E-value: 6.8e-08
                                     burpitideAlign  6 SffallAllsllLlastieARkePgeywksvvknqptpeaiealldskkktknes 60
                                                       S++ ++A+lsl+L+as   A  eP+ yw++  +n+ +p+ +++ll s+ k++++ 
  NODE_19766_length_1596_cov_62.284307_g13289_i0.p1  4 SLLHFFAFLSLVLVASR--AALEPEVYWNTMLPNTAMPKVVKELLHSEWKEEKGT 56
                                                       7899******9999985..679************************999995543 PP

>> NODE_97106_length_241_cov_20930.833333_g84015_i0.p2  type:internal len:81 gc:universal NODE_97106_length_241_cov_2093
   #    score  bias  c-Evalue  i-Evalue hmmfrom  hmm to    alifrom  ali to    envfrom  env to     acc
 ---   ------ ----- --------- --------- ------- -------    ------- -------    ------- -------    ----
   1 !   25.4   0.0   5.3e-08   7.3e-05     152     176 ..      51      78 ..       7      80 .] 0.75

  Alignments for each domain:
  == domain 1  score: 25.4 bits;  conditional E-value: 5.3e-08
                                       burpitideAlign 152 s...sekkfvkdfepkPsqlllwyrgnk 176
                                                              s+k+f kdfep+P+qlllw+++++
  NODE_97106_length_241_cov_20930.833333_g84015_i0.p2  51 AraqSRKSFAKDFEPNPNQLLLWREHKA 78 
                                                          2333678899999999999999999986 PP

>> NODE_100482_length_226_cov_8182.019608_g87391_i0.p3  type:internal len:75 gc:universal NODE_100482_length_226_cov_818
   #    score  bias  c-Evalue  i-Evalue hmmfrom  hmm to    alifrom  ali to    envfrom  env to     acc
 ---   ------ ----- --------- --------- ------- -------    ------- -------    ------- -------    ----
   1 !   24.9   0.2   7.2e-08   9.9e-05     155     201 ..       1      50 [.       1      72 [. 0.60

  Alignments for each domain:
  == domain 1  score: 24.9 bits;  conditional E-value: 7.2e-08
                                       burpitideAlign 155 kkfvkdfepkPsqlllwyrgnkdgqsvdesgksf...vkdfepkPssvlv 201
                                                          k+f kdfep+P+qlllw++++++   + +s +      ++++ kP+ +l+
  NODE_100482_length_226_cov_8182.019608_g87391_i0.p3   1 KSFAKDFEPNPNQLLLWREHKAENLLQKTSNQTPinyYFGASTKPKNLLQ 50 
                                                          56777777777777777777763333333322222444555555555554 PP

>> NODE_99251_length_232_cov_12586.352201_g86160_i0.p3  type:internal len:77 gc:universal NODE_99251_length_232_cov_1258
   #    score  bias  c-Evalue  i-Evalue hmmfrom  hmm to    alifrom  ali to    envfrom  env to     acc
 ---   ------ ----- --------- --------- ------- -------    ------- -------    ------- -------    ----
   1 !   24.6   0.1   8.9e-08   0.00012     155     200 ..       1      49 [.       1      73 [. 0.60

  Alignments for each domain:
  == domain 1  score: 24.6 bits;  conditional E-value: 8.9e-08
                                       burpitideAlign 155 kkfvkdfepkPsqlllwyrgnkdgqsvdesgksf...vkdfepkPssvl 200
                                                          k+f kdfep+P+qlllw++++++   + +s +      ++++ kP+ +l
  NODE_99251_length_232_cov_12586.352201_g86160_i0.p3   1 KSFAKDFEPNPNQLLLWREHKAENLLQKTSNQTPinyYFGASTKPKNLL 49 
                                                          5677777777777777777776333333332222244445555555554 PP

>> NODE_98441_length_236_cov_46872.288344_g85350_i0.p1  type:internal len:79 gc:universal NODE_98441_length_236_cov_4687
   #    score  bias  c-Evalue  i-Evalue hmmfrom  hmm to    alifrom  ali to    envfrom  env to     acc
 ---   ------ ----- --------- --------- ------- -------    ------- -------    ------- -------    ----
   1 !   16.6   0.0   2.4e-05     0.033       9      75 ..      28      78 .]      22      78 .] 0.70

  Alignments for each domain:
  == domain 1  score: 16.6 bits;  conditional E-value: 2.4e-05
                                       burpitideAlign  9 allAllsllLlastieARkePgeywksvvknqptpeaiealldskkktknesvvkDlevk 68
                                                          ++ l++ l +++++ AR eP+   +sv+     +++ +++           ++kD+e++
  NODE_98441_length_236_cov_46872.288344_g85350_i0.p1 28 FIVCLFA-LHFTNIADARPEPKGCGHSVM-----NDQGKEV----------IFAKDFEPN 71
                                                         3334444.557789999999999888888.....4445556..........489999999 PP

                                       burpitideAlign 69 pssfllv 75
                                                         p++ ll+
  NODE_98441_length_236_cov_46872.288344_g85350_i0.p1 72 PNQLLLW 78
                                                         9998876 PP

>> NODE_100246_length_227_cov_8656.915584_g87155_i0.p1  type:internal len:76 gc:universal NODE_100246_length_227_cov_865
   #    score  bias  c-Evalue  i-Evalue hmmfrom  hmm to    alifrom  ali to    envfrom  env to     acc
 ---   ------ ----- --------- --------- ------- -------    ------- -------    ------- -------    ----
   1 !   19.1   0.2   4.3e-06    0.0059     158     177 ..      50      69 ..       4      75 .] 0.64

  Alignments for each domain:
  == domain 1  score: 19.1 bits;  conditional E-value: 4.3e-06
                                       burpitideAlign 158 vkdfepkPsqlllwyrgnkd 177
                                                           kdfep+P+qlllw++++++
  NODE_100246_length_227_cov_8656.915584_g87155_i0.p1  50 PKDFEPNPNQLLLWREHKAE 69 
                                                          35666666666666666643 PP

>> NODE_33836_length_959_cov_22.417607_g22449_i0.p1  type:5prime_partial len:95 gc:universal NODE_33836_length_959_cov_2
   #    score  bias  c-Evalue  i-Evalue hmmfrom  hmm to    alifrom  ali to    envfrom  env to     acc
 ---   ------ ----- --------- --------- ------- -------    ------- -------    ------- -------    ----
   1 !   18.4   0.0   7.1e-06    0.0097       4      51 ..      41      87 ..      31      93 .. 0.84

  Alignments for each domain:
  == domain 1  score: 18.4 bits;  conditional E-value: 7.1e-06
                                    burpitideAlign  4 mkSffallA.llsllLlastieARkePgeywksvvknqptpeaiealld 51
                                                      m   f ll  +  l++ + t++A   P+ yw+sv + +p+p+ +++ll+
  NODE_33836_length_959_cov_22.417607_g22449_i0.p1 41 ME--FHLLHiFTFLFVAVATTHAAMQPQVYWNSVLPRTPMPKVVKDLLQ 87
                                                      55..778884555566677****************************95 PP

>> NODE_21914_length_1478_cov_80.622064_g12082_i1.p1  type:5prime_partial len:397 gc:universal NODE_21914_length_1478_co
   #    score  bias  c-Evalue  i-Evalue hmmfrom  hmm to    alifrom  ali to    envfrom  env to     acc
 ---   ------ ----- --------- --------- ------- -------    ------- -------    ------- -------    ----
   1 ?   15.5   0.0   5.2e-05     0.071       4      54 ..      41      90 ..      38     100 .. 0.79
   2 ?   -1.0   0.0       5.8     8e+03      94     135 ..     231     241 ..     178     313 .. 0.75

  Alignments for each domain:
  == domain 1  score: 15.5 bits;  conditional E-value: 5.2e-05
                                     burpitideAlign  4 mkSffallA.llsllLlastieARkePgeywksvvknqptpeaiealldskk 54
                                                       m   f ll  +  l++ + t++A   P+ yw+sv + +p+p+ +++ll+ ++
  NODE_21914_length_1478_cov_80.622064_g12082_i1.p1 41 ME--FHLLHiFTFLFVAVATTHAAMQPQVYWNSVLPRTPMPKVVKDLLQYSE 90
                                                       55..777774555566777****************************96654 PP

  == domain 2  score: -1.0 bits;  conditional E-value: 5.8
                                     burpitideAlign  94 kkdfeikpsqlllwyyhnkndeskskeessfvkdfevkPssl 135
                                                                                        + f+vkPss+
  NODE_21914_length_1478_cov_80.622064_g12082_i1.p1 231 L-------------------------------NRFSVKPSSI 241
                                                        2...............................3333333332 PP

>> NODE_30183_length_1100_cov_77.512171_g19893_i0.p2  type:complete len:100 gc:universal NODE_30183_length_1100_cov_77.5
   #    score  bias  c-Evalue  i-Evalue hmmfrom  hmm to    alifrom  ali to    envfrom  env to     acc
 ---   ------ ----- --------- --------- ------- -------    ------- -------    ------- -------    ----
   1 ?   12.6   0.0   0.00041      0.56     125     179 ..       1      51 [.       1      88 [. 0.81

  Alignments for each domain:
  == domain 1  score: 12.6 bits;  conditional E-value: 0.00041
                                     burpitideAlign 125 vkdfevkPssllvwyrgnkngqsedksssekkfvkdfepkPsqlllwyrgnkdgq 179
                                                        ++ f+ +P s + +++++++++ + ++    + +k++ ++ +q+ l  + + +g 
  NODE_30183_length_1100_cov_77.512171_g19893_i0.p2   1 MNRFSCDPDSRISIRQKKEDDECKANFD---RITKNLQINLHQITLQTKKK-NGR 51 
                                                        688999************9999998875...89999999999998855444.544 PP


Internal pipeline statistics summary:
-------------------------------------
Query model(s):                            1  (312 nodes)
Target sequences:                     116082  (21247242 residues searched)
Passed MSV filter:                      4559  (0.039274); expected 2321.6 (0.02)
Passed bias filter:                     2661  (0.0229235); expected 2321.6 (0.02)
Passed Vit filter:                       333  (0.00286866); expected 116.1 (0.001)
Passed Fwd filter:                        85  (0.000732241); expected 1.2 (1e-05)
Initial search space (Z):             116082  [actual number of targets]
Domain search space  (domZ):              85  [number of targets reported over threshold]
# CPU time: 0.71u 0.06s 00:00:00.77 Elapsed: 00:00:01.97
# Mc/sec: 3357.87
//
[ok]
