# Supplementary material for: Mining raw plant transcriptomic data for new cyclopeptide alkaloids
Source: Beilstein J Org Chem. 2024 Jul 11;20:1548–59. doi: 10.3762/bjoc.20.138 (PMC11250218; doi:10.3762/bjoc.20.138)
Supplement: File 4 — The split burpitide precursor peptide HMM and output from all 700 transcriptomes as a compressed archive. [file Beilstein_J_Org_Chem-20-1548-s004.zip › final/SRR12006304.pep.hmm]

# hmmsearch :: search profile(s) against a sequence database
# HMMER 3.3 (Nov 2019); http://hmmer.org/
# Copyright (C) 2019 Howard Hughes Medical Institute.
# Freely distributed under the BSD open source license.
# - - - - - - - - - - - - - - - - - - - - - - - - - - - - - - - - - - - -
# query HMM file:                  ../hmms/burpitide.hmm
# target sequence database:        SRR12006304.pep
# - - - - - - - - - - - - - - - - - - - - - - - - - - - - - - - - - - - -

Query:       burpitideAlign  [M=312]
Scores for complete sequences (score includes all domains):
   --- full sequence ---   --- best 1 domain ---    -#dom-
    E-value  score  bias    E-value  score  bias    exp  N  Sequence                                          Description
    ------- ------ -----    ------- ------ -----   ---- --  --------                                          -----------
    7.2e-06   28.2   5.5    5.2e-05   25.4   5.5    2.3  1  NODE_23405_length_924_cov_7.619271_g15152_i0.p1    type:complete len:120 gc:univers
     0.0071   18.4   0.2       0.26   13.3   0.1    2.2  2  NODE_9402_length_1953_cov_5557.917553_g2469_i3.p1  type:complete len:356 gc:univers
  ------ inclusion threshold ------
       0.26   13.3   0.0       0.28   13.2   0.0    1.1  1  NODE_28493_length_662_cov_51.361630_g19211_i0.p2   type:complete len:81 gc:universa
       0.83   11.6   0.0       0.94   11.4   0.0    1.1  1  NODE_3545_length_2821_cov_3457.161936_g2469_i0.p3  type:complete len:91 gc:universa


Domain annotation for each sequence (and alignments):
>> NODE_23405_length_924_cov_7.619271_g15152_i0.p1  type:complete len:120 gc:universal NODE_23405_length_924_cov_7.61927
   #    score  bias  c-Evalue  i-Evalue hmmfrom  hmm to    alifrom  ali to    envfrom  env to     acc
 ---   ------ ----- --------- --------- ------- -------    ------- -------    ------- -------    ----
   1 !   25.4   5.5   2.4e-09   5.2e-05      38     165 ..       2     112 ..       1     118 [. 0.51

  Alignments for each domain:
  == domain 1  score: 25.4 bits;  conditional E-value: 2.4e-09
                                   burpitideAlign  38 knqptpeaiealldskkktknesvvkDlevkpss.fllvyqgnkdgqskdkeek.a..dlkk 95 
                                                      k+qp+peai+ l+       ++  v  l++k    +  +   n+d q ++ +e     ++ k
  NODE_23405_length_924_cov_7.619271_g15152_i0.p1   2 KDQPMPEAIRGLV------HKGTSVSPLSNKKADcHTSTEARNND-QLVEDSEHkNekPFVK 56 
                                                      6777777777776......45555666666655412333333444.3333332222337777 PP

                                   burpitideAlign  96 dfeikpsqlllwyyhnkndeskskeessfvkdfevkPssllvwyrgnkngqsedksssekkf 157
                                                      dfe++p+    +y + k  + +    +sf kdfe++P+  l  y +      e k   ek+f
  NODE_23405_length_924_cov_7.619271_g15152_i0.p1  57 DFEPRPNLS--VYDDSKLTKDN----KSFAKDFEPRPN--LSVYDDD----VELK--GEKSF 104
                                                      777777644..55544444432....357777777665..4445333....3333..24567 PP

                                   burpitideAlign 158 vkdfepkP 165
                                                      vkdfe  P
  NODE_23405_length_924_cov_7.619271_g15152_i0.p1 105 VKDFERSP 112
                                                      77777666 PP

>> NODE_9402_length_1953_cov_5557.917553_g2469_i3.p1  type:complete len:356 gc:universal NODE_9402_length_1953_cov_5557.
   #    score  bias  c-Evalue  i-Evalue hmmfrom  hmm to    alifrom  ali to    envfrom  env to     acc
 ---   ------ ----- --------- --------- ------- -------    ------- -------    ------- -------    ----
   1 !   13.3   0.1   1.2e-05      0.26       9      55 ..       7      51 ..       1      60 [. 0.77
   2 ?    3.2   0.0     0.014     3e+02      32      71 ..     162     200 ..     110     224 .. 0.81

  Alignments for each domain:
  == domain 1  score: 13.3 bits;  conditional E-value: 1.2e-05
                                     burpitideAlign  9 allAllsllLlastieARkePgeywksvvknqptpeaiealldskkk 55
                                                        ++ +lsl+L+as ++   e   yw+s  +n+p+p+a+++ll s+  
  NODE_9402_length_1953_cov_5557.917553_g2469_i3.p1  7 PIFTFLSLALVASHAALTSE--VYWNSMLPNTPMPKAVQDLLHSEWI 51
                                                       578899*9999997665554..5******************976544 PP

  == domain 2  score: 3.2 bits;  conditional E-value: 0.014
                                     burpitideAlign  32 ywksvvknqptpeaiealldskkktknesvvkDlevkpss 71 
                                                        ++ks ++ +++p ++ +++ ++++ k+ +++++++vkp+s
  NODE_9402_length_1953_cov_5557.917553_g2469_i3.p1 162 FVKSTTPATFLPRQVAETIPFSSN-KFPEILNQFSVKPNS 200
                                                        677777777777777788755544.456788888888887 PP

>> NODE_28493_length_662_cov_51.361630_g19211_i0.p2  type:complete len:81 gc:universal NODE_28493_length_662_cov_51.3616
   #    score  bias  c-Evalue  i-Evalue hmmfrom  hmm to    alifrom  ali to    envfrom  env to     acc
 ---   ------ ----- --------- --------- ------- -------    ------- -------    ------- -------    ----
   1 ?   13.2   0.0   1.3e-05      0.28      40      90 ..       5      58 ..       1      78 [. 0.61

  Alignments for each domain:
  == domain 1  score: 13.2 bits;  conditional E-value: 1.3e-05
                                    burpitideAlign 40 qptpeaiealldskkkt.....knesvvkDlevkpssfllvyqgnkdgqskdkeek 90
                                                      + +peai++l+  + +      + ++++kD++ +p+   ++y++    +++ +  k
  NODE_28493_length_662_cov_51.361630_g19211_i0.p2  5 EAMPEAIKDLFHDQDSAshgtiNMDRFIKDFDTRPNV--IIYHSHVVPKEVKPFAK 58
                                                      6678888888877766544455667788888888876..66666655434333333 PP

>> NODE_3545_length_2821_cov_3457.161936_g2469_i0.p3  type:complete len:91 gc:universal NODE_3545_length_2821_cov_3457.1
   #    score  bias  c-Evalue  i-Evalue hmmfrom  hmm to    alifrom  ali to    envfrom  env to     acc
 ---   ------ ----- --------- --------- ------- -------    ------- -------    ------- -------    ----
   1 ?   11.4   0.0   4.4e-05      0.94      15      52 ..      50      85 ..      37      89 .. 0.72

  Alignments for each domain:
  == domain 1  score: 11.4 bits;  conditional E-value: 4.4e-05
                                     burpitideAlign 15 sllLlastieARkePgeywksvvknqptpeaieallds 52
                                                        l+L+as  +A    + yw+s  +n+p+p+a+++ll s
  NODE_3545_length_2821_cov_3457.161936_g2469_i0.p3 50 QLALVAS--HAALTSEVYWNSMLPNTPMPKAVKDLLHS 85
                                                       3444444..34444456******************976 PP


Internal pipeline statistics summary:
-------------------------------------
Query model(s):                            1  (312 nodes)
Target sequences:                      85187  (15023611 residues searched)
Passed MSV filter:                      3089  (0.0362614); expected 1703.7 (0.02)
Passed bias filter:                     1705  (0.0200148); expected 1703.7 (0.02)
Passed Vit filter:                       148  (0.00173735); expected 85.2 (0.001)
Passed Fwd filter:                         4  (4.69555e-05); expected 0.9 (1e-05)
Initial search space (Z):              85187  [actual number of targets]
Domain search space  (domZ):               4  [number of targets reported over threshold]
# CPU time: 0.26u 0.06s 00:00:00.32 Elapsed: 00:00:01.37
# Mc/sec: 3403.20
//
[ok]
