# Supplementary material for: Mining raw plant transcriptomic data for new cyclopeptide alkaloids
Source: Beilstein J Org Chem. 2024 Jul 11;20:1548–59. doi: 10.3762/bjoc.20.138 (PMC11250218; doi:10.3762/bjoc.20.138)
Supplement: File 4 — The split burpitide precursor peptide HMM and output from all 700 transcriptomes as a compressed archive. [file Beilstein_J_Org_Chem-20-1548-s004.zip › final/SRR12007196.pep.hmm]

# hmmsearch :: search profile(s) against a sequence database
# HMMER 3.3 (Nov 2019); http://hmmer.org/
# Copyright (C) 2019 Howard Hughes Medical Institute.
# Freely distributed under the BSD open source license.
# - - - - - - - - - - - - - - - - - - - - - - - - - - - - - - - - - - - -
# query HMM file:                  ../hmms/burpitide.hmm
# target sequence database:        SRR12007196.pep
# - - - - - - - - - - - - - - - - - - - - - - - - - - - - - - - - - - - -

Query:       burpitideAlign  [M=312]
Scores for complete sequences (score includes all domains):
   --- full sequence ---   --- best 1 domain ---    -#dom-
    E-value  score  bias    E-value  score  bias    exp  N  Sequence                                          Description
    ------- ------ -----    ------- ------ -----   ---- --  --------                                          -----------
    1.1e-16   63.9   0.3      3e-15   59.1   0.2    2.0  1  NODE_34472_length_548_cov_14.840000_g28701_i0.p1   type:5prime_partial len:129 gc:u
     0.0023   20.1   0.3      0.021   16.9   0.0    2.1  2  NODE_14350_length_1490_cov_874.764996_g4132_i1.p1  type:complete len:359 gc:univers


Domain annotation for each sequence (and alignments):
>> NODE_34472_length_548_cov_14.840000_g28701_i0.p1  type:5prime_partial len:129 gc:universal NODE_34472_length_548_cov_
   #    score  bias  c-Evalue  i-Evalue hmmfrom  hmm to    alifrom  ali to    envfrom  env to     acc
 ---   ------ ----- --------- --------- ------- -------    ------- -------    ------- -------    ----
   1 !   59.1   0.2   6.6e-20     3e-15       4     114 ..      16     106 ..       6     116 .. 0.73

  Alignments for each domain:
  == domain 1  score: 59.1 bits;  conditional E-value: 6.6e-20
                                    burpitideAlign   4 mkSffallAllsllLlastieARkePgeywksvvknqptpeaiealldskkktknesvvkD 64 
                                                       mkS+ a++ l+sl+L+as i ARk+Pg+ywk+++k +p+p+aie+l+              
  NODE_34472_length_548_cov_14.840000_g28701_i0.p1  16 MKSISAFFILFSLFLFASLIDARKNPGDYWKNIMKGEPMPKAIEDLV-------------- 62 
                                                       **********************************************7.............. PP

                                    burpitideAlign  65 levkpssfllvyqgnkdgqskdkeeka.dlkkdfeikpsqlllwyyhnknd 114
                                                          +p s   +++++k   + ++     ++ kdf+i+p+ +  +y++ +++
  NODE_34472_length_548_cov_14.840000_g28701_i0.p1  63 -HRDPAS---LSKEEKKWHASSEIVDMdHFTKDFDIRPNAI--IYHS-HVE 106
                                                       .445555...5555555333332222247777777777777..4444.333 PP

>> NODE_14350_length_1490_cov_874.764996_g4132_i1.p1  type:complete len:359 gc:universal NODE_14350_length_1490_cov_874.
   #    score  bias  c-Evalue  i-Evalue hmmfrom  hmm to    alifrom  ali to    envfrom  env to     acc
 ---   ------ ----- --------- --------- ------- -------    ------- -------    ------- -------    ----
   1 !   16.9   0.0   4.7e-07     0.021       9      51 ..       7      47 ..       1      59 [. 0.80
   2 ?    1.3   0.0     0.028   1.3e+03      40      71 ..     173     203 ..     123     219 .. 0.73

  Alignments for each domain:
  == domain 1  score: 16.9 bits;  conditional E-value: 4.7e-07
                                     burpitideAlign  9 allAllsllLlastieARkePgeywksvvknqptpeaiealld 51
                                                        ++ +lsl+L+as  +A  +P+ ywksv +n+p+p+a+ +ll 
  NODE_14350_length_1490_cov_874.764996_g4132_i1.p1  7 PIFTFLSLVLVAS--HAALAPEVYWKSVLPNTPMPKAVTDLLH 47
                                                       4677899888887..7889********************9985 PP

  == domain 2  score: 1.3 bits;  conditional E-value: 0.028
                                     burpitideAlign  40 qptpeaiealldskkktknesvvkDlevkpss 71 
                                                        +++p ++ +++ ++ ++k+  ++++++vkp+s
  NODE_14350_length_1490_cov_874.764996_g4132_i1.p1 173 TFLPRQVAESIPFS-SNKFPIILNQFSVKPNS 203
                                                        44466666665443.33556777888888877 PP


Internal pipeline statistics summary:
-------------------------------------
Query model(s):                            1  (312 nodes)
Target sequences:                      91506  (17223065 residues searched)
Passed MSV filter:                      3298  (0.0360414); expected 1830.1 (0.02)
Passed bias filter:                     1970  (0.0215286); expected 1830.1 (0.02)
Passed Vit filter:                       198  (0.00216379); expected 91.5 (0.001)
Passed Fwd filter:                         2  (2.18565e-05); expected 0.9 (1e-05)
Initial search space (Z):              91506  [actual number of targets]
Domain search space  (domZ):               2  [number of targets reported over threshold]
# CPU time: 0.43u 0.09s 00:00:00.52 Elapsed: 00:00:01.53
# Mc/sec: 3510.27
//
[ok]
