# Supplementary material for: Mining raw plant transcriptomic data for new cyclopeptide alkaloids
Source: Beilstein J Org Chem. 2024 Jul 11;20:1548–59. doi: 10.3762/bjoc.20.138 (PMC11250218; doi:10.3762/bjoc.20.138)
Supplement: File 4 — The split burpitide precursor peptide HMM and output from all 700 transcriptomes as a compressed archive. [file Beilstein_J_Org_Chem-20-1548-s004.zip › final/SRR12007197.pep.hmm]

# hmmsearch :: search profile(s) against a sequence database
# HMMER 3.3 (Nov 2019); http://hmmer.org/
# Copyright (C) 2019 Howard Hughes Medical Institute.
# Freely distributed under the BSD open source license.
# - - - - - - - - - - - - - - - - - - - - - - - - - - - - - - - - - - - -
# query HMM file:                  ../hmms/burpitide.hmm
# target sequence database:        SRR12007197.pep
# - - - - - - - - - - - - - - - - - - - - - - - - - - - - - - - - - - - -

Query:       burpitideAlign  [M=312]
Scores for complete sequences (score includes all domains):
   --- full sequence ---   --- best 1 domain ---    -#dom-
    E-value  score  bias    E-value  score  bias    exp  N  Sequence                                         Description
    ------- ------ -----    ------- ------ -----   ---- --  --------                                         -----------
    1.7e-21   80.0   0.7    2.6e-20   76.1   0.7    2.2  1  NODE_11619_length_822_cov_856.506008_g9853_i0.p1  type:complete len:150 gc:univers
    1.7e-21   80.0   0.7    2.6e-20   76.1   0.7    2.2  1  NODE_16922_length_658_cov_330.319658_g9853_i1.p1  type:complete len:150 gc:univers
    5.5e-17   65.2   0.0    6.4e-17   64.9   0.0    1.0  1  NODE_29019_length_445_cov_11.862903_g26658_i0.p1  type:5prime_partial len:105 gc:u
    1.2e-07   34.5   0.4    3.2e-07   33.1   0.4    1.5  2  NODE_58424_length_302_cov_4.323144_g56055_i0.p1   type:5prime_partial len:91 gc:un
  ------ inclusion threshold ------
       0.06   15.8   1.0       0.27   13.6   0.4    2.2  2  NODE_2652_length_1363_cov_556.560465_g2007_i0.p1  type:5prime_partial len:343 gc:u


Domain annotation for each sequence (and alignments):
>> NODE_11619_length_822_cov_856.506008_g9853_i0.p1  type:complete len:150 gc:universal NODE_11619_length_822_cov_856.50
   #    score  bias  c-Evalue  i-Evalue hmmfrom  hmm to    alifrom  ali to    envfrom  env to     acc
 ---   ------ ----- --------- --------- ------- -------    ------- -------    ------- -------    ----
   1 !   76.1   0.7   1.1e-24   2.6e-20       4     166 ..       1     143 [.       1     149 [. 0.72

  Alignments for each domain:
  == domain 1  score: 76.1 bits;  conditional E-value: 1.1e-24
                                    burpitideAlign   4 mkSffallAllsllLlastieARkePgeywksvvknqptpeaiealldskkktknesvvkD 64 
                                                       m S fal+Al+sl+++a+ + AR +Pgeywk+v+k+qp+peai+ l+       ++s+   
  NODE_11619_length_822_cov_856.506008_g9853_i0.p1   1 MGSPFALVALFSLIMIANNVGARPDPGEYWKDVMKDQPMPEAIQGLV------HKGSM-SP 54 
                                                       6689******************************************8......22332.44 PP

                                    burpitideAlign  65 levkpss.fllvyqgnkdgqskdkeekadlkkdfeikpsqlllwyyhnkndeskskeessf 124
                                                       l++k +  +  +  +n+d    d ++++++ kdfe++p+    +y    +d++k +e++sf
  NODE_11619_length_822_cov_856.506008_g9853_i0.p1  55 LSNKKTDcHTSTEAKNNDRIVGDSAQQKPFVKDFEPRPNLS--VY----DDDKKLTEDKSF 109
                                                       55555541233334444432222222249*********965..44....44555666789* PP

                                    burpitideAlign 125 vkdfevkPssllvwyrgnkngqsedksssekkfvkdfepkPs 166
                                                       vkdfe++P+  +  y++     +  k   ek+fv+dfep+P+
  NODE_11619_length_822_cov_856.506008_g9853_i0.p1 110 VKDFEPRPN--VSVYHDD----AGLK--GEKPFVNDFEPRPN 143
                                                       ******997..4556665....2333..347899*******8 PP

>> NODE_16922_length_658_cov_330.319658_g9853_i1.p1  type:complete len:150 gc:universal NODE_16922_length_658_cov_330.31
   #    score  bias  c-Evalue  i-Evalue hmmfrom  hmm to    alifrom  ali to    envfrom  env to     acc
 ---   ------ ----- --------- --------- ------- -------    ------- -------    ------- -------    ----
   1 !   76.1   0.7   1.1e-24   2.6e-20       4     166 ..       1     143 [.       1     149 [. 0.72

  Alignments for each domain:
  == domain 1  score: 76.1 bits;  conditional E-value: 1.1e-24
                                    burpitideAlign   4 mkSffallAllsllLlastieARkePgeywksvvknqptpeaiealldskkktknesvvkD 64 
                                                       m S fal+Al+sl+++a+ + AR +Pgeywk+v+k+qp+peai+ l+       ++s+   
  NODE_16922_length_658_cov_330.319658_g9853_i1.p1   1 MGSPFALVALFSLIMIANNVGARPDPGEYWKDVMKDQPMPEAIQGLV------HKGSM-SP 54 
                                                       6689******************************************8......22332.44 PP

                                    burpitideAlign  65 levkpss.fllvyqgnkdgqskdkeekadlkkdfeikpsqlllwyyhnkndeskskeessf 124
                                                       l++k +  +  +  +n+d    d ++++++ kdfe++p+    +y    +d++k +e++sf
  NODE_16922_length_658_cov_330.319658_g9853_i1.p1  55 LSNKKTDcHTSTEAKNNDRIVGDSAQQKPFVKDFEPRPNLS--VY----DDDKKLTEDKSF 109
                                                       55555541233334444432222222249*********965..44....44555666789* PP

                                    burpitideAlign 125 vkdfevkPssllvwyrgnkngqsedksssekkfvkdfepkPs 166
                                                       vkdfe++P+  +  y++     +  k   ek+fv+dfep+P+
  NODE_16922_length_658_cov_330.319658_g9853_i1.p1 110 VKDFEPRPN--VSVYHDD----AGLK--GEKPFVNDFEPRPN 143
                                                       ******997..4556665....2333..347899*******8 PP

>> NODE_29019_length_445_cov_11.862903_g26658_i0.p1  type:5prime_partial len:105 gc:universal NODE_29019_length_445_cov_
   #    score  bias  c-Evalue  i-Evalue hmmfrom  hmm to    alifrom  ali to    envfrom  env to     acc
 ---   ------ ----- --------- --------- ------- -------    ------- -------    ------- -------    ----
   1 !   64.9   0.0   2.8e-21   6.4e-17       4      77 ..      24     100 ..      10     102 .. 0.88

  Alignments for each domain:
  == domain 1  score: 64.9 bits;  conditional E-value: 2.8e-21
                                    burpitideAlign   4 mkSffallAllsllLlastieARkePgeywksvvknqptpeaiealldskkkt...knesv 61 
                                                       m+S++a++ llsl+L+a++i ARk+Pg+ywks+++ +p+p+ai++ +         k++ +
  NODE_29019_length_445_cov_11.862903_g26658_i0.p1  24 MRSLLAFFILLSLFLFANVIDARKDPGDYWKSIMNGEPMPKAIKDFFYQDPAYettKKDHF 84 
                                                       **********************************************966533234699*** PP

                                    burpitideAlign  62 vkDlevkpssfllvyq 77 
                                                       +kD++ +p+ +++ ++
  NODE_29019_length_445_cov_11.862903_g26658_i0.p1  85 IKDFDTRPTLIIYHSH 100
                                                       ********98666554 PP

>> NODE_58424_length_302_cov_4.323144_g56055_i0.p1  type:5prime_partial len:91 gc:universal NODE_58424_length_302_cov_4.
   #    score  bias  c-Evalue  i-Evalue hmmfrom  hmm to    alifrom  ali to    envfrom  env to     acc
 ---   ------ ----- --------- --------- ------- -------    ------- -------    ------- -------    ----
   1 !   33.1   0.4   1.4e-11   3.2e-07      27      77 ..       1      61 [.       1      65 [. 0.79
   2 !   10.0   0.1   0.00015       3.3     111     143 ..      33      62 ..      26      78 .. 0.53

  Alignments for each domain:
  == domain 1  score: 33.1 bits;  conditional E-value: 1.4e-11
                                   burpitideAlign 27 kePgeywksvvknqptpeaieall........dskkkt..knesvvkDlevkpssfllvyq 77
                                                     k+Pgeywks++k++p+p+ai++ +        + +kk+  + + +vkD++ kp+ +++ ++
  NODE_58424_length_302_cov_4.323144_g56055_i0.p1  1 KDPGEYWKSIMKEEPMPKAIKDFFyqdpaahyNQNKKWhtSSDHFVKDFDTKPNLIIYHSH 61
                                                     9*******************99873333333234666689999**********98666554 PP

  == domain 2  score: 10.0 bits;  conditional E-value: 0.00015
                                   burpitideAlign 111 nkndeskskeessfvkdfevkPssllvwyrgnk 143
                                                      n+n++  ++++  fvkdf+ kP+  l++y+  +
  NODE_58424_length_302_cov_4.323144_g56055_i0.p1  33 NQNKKWHTSSDH-FVKDFDTKPN--LIIYHSHV 62 
                                                      333333333333.5555555543..44444444 PP

>> NODE_2652_length_1363_cov_556.560465_g2007_i0.p1  type:5prime_partial len:343 gc:universal NODE_2652_length_1363_cov_
   #    score  bias  c-Evalue  i-Evalue hmmfrom  hmm to    alifrom  ali to    envfrom  env to     acc
 ---   ------ ----- --------- --------- ------- -------    ------- -------    ------- -------    ----
   1 ?   13.6   0.4   1.2e-05      0.27       8      54 ..      32      76 ..      26     218 .. 0.85
   2 ?    1.2   0.3      0.07   1.6e+03      60     262 ..     176     187 ..      79     266 .. 0.69

  Alignments for each domain:
  == domain 1  score: 13.6 bits;  conditional E-value: 1.2e-05
                                    burpitideAlign  8 fallAllsllLlastieARkePgeywksvvknqptpeaiealldskk 54
                                                      + ++ +lsl+++as +      ++ywks+ +n+p+p+a+ +ll+ + 
  NODE_2652_length_1363_cov_556.560465_g2007_i0.p1 32 LHIFTFLSLAVVASHA--ALPSEDYWKSILPNTPIPKAVSDLLQAEW 76
                                                      5677788877777754..455578******************85443 PP

  == domain 2  score: 1.2 bits;  conditional E-value: 0.07
                                    burpitideAlign  60 svvkDlevkpssfllvyqgnkdgqskdkeekadlkkdfeikpsqlllwyyhnkndeskske 120
                                                       ++                                                           
  NODE_2652_length_1363_cov_556.560465_g2007_i0.p1 176 QIF---------------------------------------------------------- 178
                                                       222.......................................................... PP

                                    burpitideAlign 121 essfvkdfevkPssllvwyrgnkngqsedksssekkfvkdfepkPsqlllwyrgnkdgqsv 181
                                                                                                                    
  NODE_2652_length_1363_cov_556.560465_g2007_i0.p1   - -------------------------------------------------------------   -
                                                       ............................................................. PP

                                    burpitideAlign 182 desgksfvkdfepkPssvlvwyrgnkngqsedksskefvkdfsvdPssllliykgnkvdps 242
                                                                                                                    
  NODE_2652_length_1363_cov_556.560465_g2007_i0.p1   - -------------------------------------------------------------   -
                                                       ............................................................. PP

                                    burpitideAlign 243 eneetekesvvngqsvdPss 262
                                                                  n++sv+P+s
  NODE_2652_length_1363_cov_556.560465_g2007_i0.p1 179 -----------NQFSVKPNS 187
                                                       ...........333333332 PP


Internal pipeline statistics summary:
-------------------------------------
Query model(s):                            1  (312 nodes)
Target sequences:                     113694  (12999616 residues searched)
Passed MSV filter:                      3426  (0.0301335); expected 2273.9 (0.02)
Passed bias filter:                     1940  (0.0170633); expected 2273.9 (0.02)
Passed Vit filter:                       181  (0.00159199); expected 113.7 (0.001)
Passed Fwd filter:                         5  (4.39777e-05); expected 1.1 (1e-05)
Initial search space (Z):             113694  [actual number of targets]
Domain search space  (domZ):               5  [number of targets reported over threshold]
# CPU time: 0.27u 0.03s 00:00:00.30 Elapsed: 00:00:01.49
# Mc/sec: 2719.04
//
[ok]
