# Supplementary material for: Mining raw plant transcriptomic data for new cyclopeptide alkaloids
Source: Beilstein J Org Chem. 2024 Jul 11;20:1548–59. doi: 10.3762/bjoc.20.138 (PMC11250218; doi:10.3762/bjoc.20.138)
Supplement: File 4 — The split burpitide precursor peptide HMM and output from all 700 transcriptomes as a compressed archive. [file Beilstein_J_Org_Chem-20-1548-s004.zip › final/SRR12007200.pep.hmm]

# hmmsearch :: search profile(s) against a sequence database
# HMMER 3.3 (Nov 2019); http://hmmer.org/
# Copyright (C) 2019 Howard Hughes Medical Institute.
# Freely distributed under the BSD open source license.
# - - - - - - - - - - - - - - - - - - - - - - - - - - - - - - - - - - - -
# query HMM file:                  ../hmms/burpitide.hmm
# target sequence database:        SRR12007200.pep
# - - - - - - - - - - - - - - - - - - - - - - - - - - - - - - - - - - - -

Query:       burpitideAlign  [M=312]
Scores for complete sequences (score includes all domains):
   --- full sequence ---   --- best 1 domain ---    -#dom-
    E-value  score  bias    E-value  score  bias    exp  N  Sequence                                            Description
    ------- ------ -----    ------- ------ -----   ---- --  --------                                            -----------
    1.1e-11   47.9   2.9    1.9e-07   34.0   0.0    2.0  2  NODE_41081_length_772_cov_57.729614_g23394_i0.p1     type:complete len:122 gc:univers
    4.7e-09   39.3   0.9    6.7e-06   28.9   0.0    2.0  2  NODE_49891_length_538_cov_33.305376_g31305_i0.p1     type:complete len:119 gc:univers
    5.8e-07   32.4   0.3    6.8e-07   32.2   0.3    1.0  1  NODE_69703_length_311_cov_3.147059_g51058_i0.p1      type:internal len:104 gc:univers
  ------ inclusion threshold ------
      0.012   18.2   0.1      0.052   16.2   0.0    1.8  2  NODE_21457_length_1511_cov_1108.509736_g11233_i1.p1  type:complete len:344 gc:univers
       0.17   14.5   0.0       0.78   12.3   0.0    1.9  2  NODE_19455_length_1608_cov_988.097068_g11233_i0.p1   type:complete len:333 gc:univers
        1.3   11.6   0.1        1.3   11.6   0.1    1.1  1  NODE_73104_length_293_cov_3.031818_g54459_i0.p1      type:3prime_partial len:80 gc:un


Domain annotation for each sequence (and alignments):
>> NODE_41081_length_772_cov_57.729614_g23394_i0.p1  type:complete len:122 gc:universal NODE_41081_length_772_cov_57.729
   #    score  bias  c-Evalue  i-Evalue hmmfrom  hmm to    alifrom  ali to    envfrom  env to     acc
 ---   ------ ----- --------- --------- ------- -------    ------- -------    ------- -------    ----
   1 !   34.0   0.0   8.9e-12   1.9e-07      11      56 ..      10      56 ..       1      61 [. 0.83
   2 !   15.1   2.1   5.2e-06      0.11      94     156 ..      53     116 ..      50     120 .. 0.56

  Alignments for each domain:
  == domain 1  score: 34.0 bits;  conditional E-value: 8.9e-12
                                    burpitideAlign 11 lAllsllLlastieARkeP.geywksvvknqptpeaiealldskkkt 56
                                                      l l+ +lL+++   +Rk+P  eywks++k++ +p+a+++l+ ++k  
  NODE_41081_length_772_cov_57.729614_g23394_i0.p1 10 LLLSFILLFGKLSDGRKDPvAEYWKSIMKEEAMPKALQELMILQKDP 56
                                                      3377899************99*******************9888865 PP

  == domain 2  score: 15.1 bits;  conditional E-value: 5.2e-06
                                    burpitideAlign  94 kkdfeikpsqlllwyyhnkndeskskeessfvkdfevkPssllvwyrgnkngqsedkss.. 152
                                                       +kd+++  s l    ++nk ++s s e+  f+ df++kP+ +l  ++g+  +   ++++  
  NODE_41081_length_772_cov_57.729614_g23394_i0.p1  53 QKDPSSSSSELSFSEEKNKKKPSSSMEQF-FIRDFDPKPNVILYHKHGQHHHHLHQEAEpd 112
                                                       56666666666555555555555444444.7777777777777777776555544444444 PP

                                    burpitideAlign 153 sekk 156
                                                       ++k+
  NODE_41081_length_772_cov_57.729614_g23394_i0.p1 113 HNKQ 116
                                                       5555 PP

>> NODE_49891_length_538_cov_33.305376_g31305_i0.p1  type:complete len:119 gc:universal NODE_49891_length_538_cov_33.305
   #    score  bias  c-Evalue  i-Evalue hmmfrom  hmm to    alifrom  ali to    envfrom  env to     acc
 ---   ------ ----- --------- --------- ------- -------    ------- -------    ------- -------    ----
   1 !   28.9   0.0   3.1e-10   6.7e-06      10      50 ..       3      43 ..       1      51 [. 0.87
   2 !    9.3   0.4   0.00029       6.3     141     186 ..      56      99 ..      48     116 .. 0.68

  Alignments for each domain:
  == domain 1  score: 28.9 bits;  conditional E-value: 3.1e-10
                                    burpitideAlign 10 llAllsllLlastieARkePgeywksvvknqptpeaieall 50
                                                      ll+++ ll l+    AR +P eywks +k + +p+aie+l+
  NODE_49891_length_538_cov_33.305376_g31305_i0.p1  3 LLSAFFLLFLVAMSVARQDPAEYWKSRMKGEVMPQAIEELV 43
                                                      788677778888999************************97 PP

  == domain 2  score: 9.3 bits;  conditional E-value: 0.00029
                                    burpitideAlign 141 gnkngqsedksssekkfvkdfepkPsqlllwyrgnk.dgqsvdesgk 186
                                                        +k  +s+++s +  +f kdf+pkP  +l    +++ +++      +
  NODE_49891_length_538_cov_33.305376_g31305_i0.p1  56 TEKKWKSSSPSINMVQFSKDFDPKPVMILYHMSHAHhNHNK---VLQ 99 
                                                       45556677777788899999999998888777777645554...344 PP

>> NODE_69703_length_311_cov_3.147059_g51058_i0.p1  type:internal len:104 gc:universal NODE_69703_length_311_cov_3.14705
   #    score  bias  c-Evalue  i-Evalue hmmfrom  hmm to    alifrom  ali to    envfrom  env to     acc
 ---   ------ ----- --------- --------- ------- -------    ------- -------    ------- -------    ----
   1 !   32.2   0.3   3.1e-11   6.8e-07     148     228 ..       8      88 ..       2     102 .. 0.56

  Alignments for each domain:
  == domain 1  score: 32.2 bits;  conditional E-value: 3.1e-11
                                   burpitideAlign 148 edksssekkfvkdfepkPsqlllwyrgnkdgqsvdesgksfvkdfepkPssvlvwyrgnkng 209
                                                      e+kss++k fv +fep P+  +        ++    +gk+fv+dfep P+  +     +  +
  NODE_69703_length_311_cov_3.147059_g51058_i0.p1   8 EEKSSKSKTFVREFEPIPNVSVYGDDAELTTEKSPATGKPFVRDFEPIPNVSVYGDDAKLAE 69 
                                                      33334556666666666655544444444444334446666666666666666666666666 PP

                                   burpitideAlign 210 qsedksskefvkdfsvdPs 228
                                                      q+ + ++k+fvkdf++ P+
  NODE_69703_length_311_cov_3.147059_g51058_i0.p1  70 QKSSTKGKPFVKDFEPIPN 88 
                                                      6666666666666666664 PP

>> NODE_21457_length_1511_cov_1108.509736_g11233_i1.p1  type:complete len:344 gc:universal NODE_21457_length_1511_cov_11
   #    score  bias  c-Evalue  i-Evalue hmmfrom  hmm to    alifrom  ali to    envfrom  env to     acc
 ---   ------ ----- --------- --------- ------- -------    ------- -------    ------- -------    ----
   1 ?   16.2   0.0   2.4e-06     0.052      10      51 ..       8      47 ..       1      59 [. 0.81
   2 ?   -0.3   0.0      0.25   5.5e+03      89     103 ..     173     188 ..     110     219 .. 0.70

  Alignments for each domain:
  == domain 1  score: 16.2 bits;  conditional E-value: 2.4e-06
                                       burpitideAlign 10 llAllsllLlastieARkePgeywksvvknqptpeaiealld 51
                                                         ++ +lsl L+as  +A  +P++ywksv +n+p+p a+++ll 
  NODE_21457_length_1511_cov_1108.509736_g11233_i1.p1  8 IFTFLSLGLVAS--HAALSPETYWKSVLPNTPMPMALKDLLH 47
                                                         666888777776..77899********************985 PP

  == domain 2  score: -0.3 bits;  conditional E-value: 0.25
                                       burpitideAlign  89 ek.adlkkdfeikpsq 103
                                                          ek ++ ++ f++kp +
  NODE_21457_length_1511_cov_1108.509736_g11233_i1.p1 173 EKlPEIMNHFSVKPDS 188
                                                          2223444444444444 PP

>> NODE_19455_length_1608_cov_988.097068_g11233_i0.p1  type:complete len:333 gc:universal NODE_19455_length_1608_cov_988
   #    score  bias  c-Evalue  i-Evalue hmmfrom  hmm to    alifrom  ali to    envfrom  env to     acc
 ---   ------ ----- --------- --------- ------- -------    ------- -------    ------- -------    ----
   1 ?   12.3   0.0   3.6e-05      0.78      24      51 ..       9      36 ..       3      48 .. 0.86
   2 ?   -0.3   0.0      0.24   5.2e+03      89     103 ..     162     177 ..      99     208 .. 0.70

  Alignments for each domain:
  == domain 1  score: 12.3 bits;  conditional E-value: 3.6e-05
                                      burpitideAlign 24 eARkePgeywksvvknqptpeaiealld 51
                                                        +A  +P++ywksv +n+p+p a+++ll 
  NODE_19455_length_1608_cov_988.097068_g11233_i0.p1  9 HAALSPETYWKSVLPNTPMPMALKDLLH 36
                                                        67789********************985 PP

  == domain 2  score: -0.3 bits;  conditional E-value: 0.24
                                      burpitideAlign  89 ek.adlkkdfeikpsq 103
                                                         ek ++ ++ f++kp +
  NODE_19455_length_1608_cov_988.097068_g11233_i0.p1 162 EKlPEIMNHFSVKPDS 177
                                                         2223444444444444 PP

>> NODE_73104_length_293_cov_3.031818_g54459_i0.p1  type:3prime_partial len:80 gc:universal NODE_73104_length_293_cov_3.
   #    score  bias  c-Evalue  i-Evalue hmmfrom  hmm to    alifrom  ali to    envfrom  env to     acc
 ---   ------ ----- --------- --------- ------- -------    ------- -------    ------- -------    ----
   1 ?   11.6   0.1   5.9e-05       1.3       8      43 ..       6      44 ..       1      64 [. 0.66

  Alignments for each domain:
  == domain 1  score: 11.6 bits;  conditional E-value: 5.9e-05
                                   burpitideAlign  8 fallA.llsllLlas.tieARkePgeywksvvknqpt.p 43
                                                     ++ +A l +++Ll+s t++AR++ +e+ k v+ ++   +
  NODE_73104_length_293_cov_3.031818_g54459_i0.p1  6 VVYVAlLCAIFLLVSwTATARRALQEETKVVAAETVAvE 44
                                                     5678854445566555*************9996665532 PP


Internal pipeline statistics summary:
-------------------------------------
Query model(s):                            1  (312 nodes)
Target sequences:                     131046  (22520441 residues searched)
Passed MSV filter:                      4607  (0.0351556); expected 2620.9 (0.02)
Passed bias filter:                     2815  (0.021481); expected 2620.9 (0.02)
Passed Vit filter:                       285  (0.00217481); expected 131.0 (0.001)
Passed Fwd filter:                         6  (4.57854e-05); expected 1.3 (1e-05)
Initial search space (Z):             131046  [actual number of targets]
Domain search space  (domZ):               6  [number of targets reported over threshold]
# CPU time: 0.42u 0.06s 00:00:00.48 Elapsed: 00:00:02.14
# Mc/sec: 3272.78
//
[ok]
