# Supplementary material for: Mining raw plant transcriptomic data for new cyclopeptide alkaloids
Source: Beilstein J Org Chem. 2024 Jul 11;20:1548–59. doi: 10.3762/bjoc.20.138 (PMC11250218; doi:10.3762/bjoc.20.138)
Supplement: File 4 — The split burpitide precursor peptide HMM and output from all 700 transcriptomes as a compressed archive. [file Beilstein_J_Org_Chem-20-1548-s004.zip › final/SRR12007206.pep.hmm]

# hmmsearch :: search profile(s) against a sequence database
# HMMER 3.3 (Nov 2019); http://hmmer.org/
# Copyright (C) 2019 Howard Hughes Medical Institute.
# Freely distributed under the BSD open source license.
# - - - - - - - - - - - - - - - - - - - - - - - - - - - - - - - - - - - -
# query HMM file:                  ../hmms/burpitide.hmm
# target sequence database:        SRR12007206.pep
# - - - - - - - - - - - - - - - - - - - - - - - - - - - - - - - - - - - -

Query:       burpitideAlign  [M=312]
Scores for complete sequences (score includes all domains):
   --- full sequence ---   --- best 1 domain ---    -#dom-
    E-value  score  bias    E-value  score  bias    exp  N  Sequence                                           Description
    ------- ------ -----    ------- ------ -----   ---- --  --------                                           -----------
    3.2e-14   56.9   0.0    3.8e-14   56.6   0.0    1.1  1  NODE_107212_length_266_cov_2.025907_g98750_i0.p1    type:internal len:89 gc:universa
     0.0034   20.6   0.1      0.013   18.7   0.0    1.8  2  NODE_19539_length_1119_cov_4.980880_g14153_i0.p1    type:5prime_partial len:333 gc:u
  ------ inclusion threshold ------
       0.23   14.7   0.0       0.26   14.5   0.0    1.1  1  NODE_51146_length_476_cov_1973.665012_g42701_i0.p1  type:complete len:99 gc:universa
       0.36   14.0   0.0        0.4   13.8   0.0    1.0  1  NODE_19810_length_1108_cov_1861.421256_g7122_i2.p2  type:complete len:80 gc:universa
        0.6   13.3   0.1        1.7   11.8   0.0    1.7  2  NODE_25253_length_929_cov_3039.811916_g7122_i6.p1   type:complete len:258 gc:univers
        0.6   13.3   0.1        1.7   11.8   0.0    1.7  2  NODE_25255_length_929_cov_2838.528037_g7122_i8.p1   type:complete len:258 gc:univers
       0.63   13.2   0.1        1.8   11.7   0.0    1.7  2  NODE_25252_length_929_cov_3048.686916_g7122_i5.p1   type:3prime_partial len:266 gc:u
       0.63   13.2   0.1        1.8   11.7   0.0    1.7  2  NODE_25254_length_929_cov_2844.012850_g7122_i7.p1   type:3prime_partial len:266 gc:u
       0.63   13.2   0.1        1.8   11.7   0.0    1.7  2  NODE_24609_length_947_cov_2962.441648_g7122_i4.p1   type:complete len:261 gc:univers
       0.85   12.8   0.1        2.2   11.4   0.0    1.7  2  NODE_20692_length_1077_cov_3054.035857_g7122_i3.p1  type:complete len:300 gc:univers
        2.3   11.4   0.0        2.7   11.1   0.0    1.0  1  NODE_6274_length_1915_cov_49.429967_g4451_i0.p5     type:5prime_partial len:85 gc:un


Domain annotation for each sequence (and alignments):
>> NODE_107212_length_266_cov_2.025907_g98750_i0.p1  type:internal len:89 gc:universal NODE_107212_length_266_cov_2.0259
   #    score  bias  c-Evalue  i-Evalue hmmfrom  hmm to    alifrom  ali to    envfrom  env to     acc
 ---   ------ ----- --------- --------- ------- -------    ------- -------    ------- -------    ----
   1 !   56.6   0.0   2.1e-18   3.8e-14       5      80 ..       1      84 [.       1      88 [] 0.87

  Alignments for each domain:
  == domain 1  score: 56.6 bits;  conditional E-value: 2.1e-18
                                    burpitideAlign  5 kSffallAllsllLlastieARkePgeywksvvknqptpeaiealldskkkt........kne 59
                                                      +Sf a++ l+sl+L+++ i AR+ Pg+ywks+++ +p+p+ai +l+  + +         + +
  NODE_107212_length_266_cov_2.025907_g98750_i0.p1  1 RSFSAFIILFSLFLFSNLIDARTGPGDYWKSIMNTEPMPKAITDLFHQEYSAsdqaggtiNTN 63
                                                      79*****************************************99987655433445567789 PP

                                    burpitideAlign 60 svvkDlevkpssfllvyqgnk 80
                                                      +++kD++++p+ +++ ++g++
  NODE_107212_length_266_cov_2.025907_g98750_i0.p1 64 RFIKDFDPRPNIIIYHSHGDQ 84
                                                      9**********9999998886 PP

>> NODE_19539_length_1119_cov_4.980880_g14153_i0.p1  type:5prime_partial len:333 gc:universal NODE_19539_length_1119_cov
   #    score  bias  c-Evalue  i-Evalue hmmfrom  hmm to    alifrom  ali to    envfrom  env to     acc
 ---   ------ ----- --------- --------- ------- -------    ------- -------    ------- -------    ----
   1 !   18.7   0.0   7.4e-07     0.013      12      52 ..      24      64 ..      14      74 .. 0.80
   2 ?   -0.7   0.0      0.62   1.1e+04      92     135 ..     167     179 ..      89     210 .. 0.67

  Alignments for each domain:
  == domain 1  score: 18.7 bits;  conditional E-value: 7.4e-07
                                    burpitideAlign 12 AllsllLlastieARkePgeywksvvknqptpeaieallds 52
                                                       l++ ++l+ + +A  +P+ yw+sv +n+p+p++i++ll  
  NODE_19539_length_1119_cov_4.980880_g14153_i0.p1 24 CLSLAAVLVVASHAALSPEAYWNSVLPNTPMPKTIKDLLHP 64
                                                      3666677888889999**********************954 PP

  == domain 2  score: -0.7 bits;  conditional E-value: 0.62
                                    burpitideAlign  92 dlkkdfeikpsqlllwyyhnkndeskskeessfvkdfevkPssl 135
                                                       ++                               ++ f+vkP+sl
  NODE_19539_length_1119_cov_4.980880_g14153_i0.p1 167 EV-------------------------------FNYFSVKPNSL 179
                                                       22...............................23333333333 PP

>> NODE_51146_length_476_cov_1973.665012_g42701_i0.p1  type:complete len:99 gc:universal NODE_51146_length_476_cov_1973.
   #    score  bias  c-Evalue  i-Evalue hmmfrom  hmm to    alifrom  ali to    envfrom  env to     acc
 ---   ------ ----- --------- --------- ------- -------    ------- -------    ------- -------    ----
   1 ?   14.5   0.0   1.5e-05      0.26       9      53 ..       7      49 ..       1      58 [. 0.78

  Alignments for each domain:
  == domain 1  score: 14.5 bits;  conditional E-value: 1.5e-05
                                      burpitideAlign  9 allAllsllLlastieARkePgeywksvvknqptpeaiealldsk 53
                                                         ++ +lsl+L+as ++     + yw+sv +n+p+p+a+++ l s+
  NODE_51146_length_476_cov_1973.665012_g42701_i0.p1  7 PIFTFLSLALVASHAALPS--EVYWNSVLPNTPMPKAVKDPLHSE 49
                                                        5788999999999776444..55****************998654 PP

>> NODE_19810_length_1108_cov_1861.421256_g7122_i2.p2  type:complete len:80 gc:universal NODE_19810_length_1108_cov_1861
   #    score  bias  c-Evalue  i-Evalue hmmfrom  hmm to    alifrom  ali to    envfrom  env to     acc
 ---   ------ ----- --------- --------- ------- -------    ------- -------    ------- -------    ----
   1 ?   13.8   0.0   2.2e-05       0.4       9      50 ..       7      46 ..       1      51 [. 0.81

  Alignments for each domain:
  == domain 1  score: 13.8 bits;  conditional E-value: 2.2e-05
                                      burpitideAlign  9 allAllsllLlastieARkePgeywksvvknqptpeaieall 50
                                                         ++ +lsl+L+as ++     + yw+sv +n+p+p+a+++ l
  NODE_19810_length_1108_cov_1861.421256_g7122_i2.p2  7 PIFTFLSLALVASHAALPS--EVYWNSVLPNTPMPKAVKDPL 46
                                                        5788999999999776544..55***************9977 PP

>> NODE_25253_length_929_cov_3039.811916_g7122_i6.p1  type:complete len:258 gc:universal NODE_25253_length_929_cov_3039.
   #    score  bias  c-Evalue  i-Evalue hmmfrom  hmm to    alifrom  ali to    envfrom  env to     acc
 ---   ------ ----- --------- --------- ------- -------    ------- -------    ------- -------    ----
   1 ?   11.8   0.0   9.6e-05       1.7      10      53 ..       8      49 ..       1      58 [. 0.78
   2 ?   -1.3   0.0       0.9   1.6e+04     250     272 ..      97     119 ..      81     197 .. 0.61

  Alignments for each domain:
  == domain 1  score: 11.8 bits;  conditional E-value: 9.6e-05
                                     burpitideAlign 10 llAllsllLlastieARkePgeywksvvknqptpeaiealldsk 53
                                                       ++ +lsl+L+as ++     + yw+sv +n+p+p+a+++ l s+
  NODE_25253_length_929_cov_3039.811916_g7122_i6.p1  8 IFTFLSLALVASHAALPS--EVYWNSVLPNTPMPKAVKDPLHSE 49
                                                       788999999999776444..55****************998654 PP

  == domain 2  score: -1.3 bits;  conditional E-value: 0.9
                                     burpitideAlign 250 esvvngqsvdPssqlllyrgnkk 272
                                                        ++v  g  ++Ps+++  y   ++
  NODE_25253_length_929_cov_3039.811916_g7122_i6.p1  97 KPVYVGVTPSPSPFVYKYAASEN 119
                                                        55555544444444333333111 PP

>> NODE_25255_length_929_cov_2838.528037_g7122_i8.p1  type:complete len:258 gc:universal NODE_25255_length_929_cov_2838.
   #    score  bias  c-Evalue  i-Evalue hmmfrom  hmm to    alifrom  ali to    envfrom  env to     acc
 ---   ------ ----- --------- --------- ------- -------    ------- -------    ------- -------    ----
   1 ?   11.8   0.0   9.6e-05       1.7      10      53 ..       8      49 ..       1      58 [. 0.78
   2 ?   -1.3   0.0       0.9   1.6e+04     250     272 ..      97     119 ..      81     197 .. 0.61

  Alignments for each domain:
  == domain 1  score: 11.8 bits;  conditional E-value: 9.6e-05
                                     burpitideAlign 10 llAllsllLlastieARkePgeywksvvknqptpeaiealldsk 53
                                                       ++ +lsl+L+as ++     + yw+sv +n+p+p+a+++ l s+
  NODE_25255_length_929_cov_2838.528037_g7122_i8.p1  8 IFTFLSLALVASHAALPS--EVYWNSVLPNTPMPKAVKDPLHSE 49
                                                       788999999999776444..55****************998654 PP

  == domain 2  score: -1.3 bits;  conditional E-value: 0.9
                                     burpitideAlign 250 esvvngqsvdPssqlllyrgnkk 272
                                                        ++v  g  ++Ps+++  y   ++
  NODE_25255_length_929_cov_2838.528037_g7122_i8.p1  97 KPVYVGVTPSPSPFVYKYAASEN 119
                                                        55555544444444333333111 PP

>> NODE_25252_length_929_cov_3048.686916_g7122_i5.p1  type:3prime_partial len:266 gc:universal NODE_25252_length_929_cov
   #    score  bias  c-Evalue  i-Evalue hmmfrom  hmm to    alifrom  ali to    envfrom  env to     acc
 ---   ------ ----- --------- --------- ------- -------    ------- -------    ------- -------    ----
   1 ?   11.7   0.0    0.0001       1.8      10      53 ..       8      49 ..       1      58 [. 0.78
   2 ?   -1.4   0.0      0.95   1.7e+04     250     272 ..      97     119 ..      82     197 .. 0.61

  Alignments for each domain:
  == domain 1  score: 11.7 bits;  conditional E-value: 0.0001
                                     burpitideAlign 10 llAllsllLlastieARkePgeywksvvknqptpeaiealldsk 53
                                                       ++ +lsl+L+as ++     + yw+sv +n+p+p+a+++ l s+
  NODE_25252_length_929_cov_3048.686916_g7122_i5.p1  8 IFTFLSLALVASHAALPS--EVYWNSVLPNTPMPKAVKDPLHSE 49
                                                       788999999999776444..55****************998654 PP

  == domain 2  score: -1.4 bits;  conditional E-value: 0.95
                                     burpitideAlign 250 esvvngqsvdPssqlllyrgnkk 272
                                                        ++v  g  ++Ps+++  y   ++
  NODE_25252_length_929_cov_3048.686916_g7122_i5.p1  97 KPVYVGVTPSPSPFVYKYAASEN 119
                                                        55555544444443333333111 PP

>> NODE_25254_length_929_cov_2844.012850_g7122_i7.p1  type:3prime_partial len:266 gc:universal NODE_25254_length_929_cov
   #    score  bias  c-Evalue  i-Evalue hmmfrom  hmm to    alifrom  ali to    envfrom  env to     acc
 ---   ------ ----- --------- --------- ------- -------    ------- -------    ------- -------    ----
   1 ?   11.7   0.0    0.0001       1.8      10      53 ..       8      49 ..       1      58 [. 0.78
   2 ?   -1.4   0.0      0.95   1.7e+04     250     272 ..      97     119 ..      82     197 .. 0.61

  Alignments for each domain:
  == domain 1  score: 11.7 bits;  conditional E-value: 0.0001
                                     burpitideAlign 10 llAllsllLlastieARkePgeywksvvknqptpeaiealldsk 53
                                                       ++ +lsl+L+as ++     + yw+sv +n+p+p+a+++ l s+
  NODE_25254_length_929_cov_2844.012850_g7122_i7.p1  8 IFTFLSLALVASHAALPS--EVYWNSVLPNTPMPKAVKDPLHSE 49
                                                       788999999999776444..55****************998654 PP

  == domain 2  score: -1.4 bits;  conditional E-value: 0.95
                                     burpitideAlign 250 esvvngqsvdPssqlllyrgnkk 272
                                                        ++v  g  ++Ps+++  y   ++
  NODE_25254_length_929_cov_2844.012850_g7122_i7.p1  97 KPVYVGVTPSPSPFVYKYAASEN 119
                                                        55555544444443333333111 PP

>> NODE_24609_length_947_cov_2962.441648_g7122_i4.p1  type:complete len:261 gc:universal NODE_24609_length_947_cov_2962.
   #    score  bias  c-Evalue  i-Evalue hmmfrom  hmm to    alifrom  ali to    envfrom  env to     acc
 ---   ------ ----- --------- --------- ------- -------    ------- -------    ------- -------    ----
   1 ?   11.7   0.0   9.8e-05       1.8      10      53 ..       8      49 ..       1      58 [. 0.78
   2 ?   -1.3   0.0      0.93   1.7e+04     250     272 ..      97     119 ..      81     196 .. 0.62

  Alignments for each domain:
  == domain 1  score: 11.7 bits;  conditional E-value: 9.8e-05
                                     burpitideAlign 10 llAllsllLlastieARkePgeywksvvknqptpeaiealldsk 53
                                                       ++ +lsl+L+as ++     + yw+sv +n+p+p+a+++ l s+
  NODE_24609_length_947_cov_2962.441648_g7122_i4.p1  8 IFTFLSLALVASHAALPS--EVYWNSVLPNTPMPKAVKDPLHSE 49
                                                       788999999999776444..55****************998654 PP

  == domain 2  score: -1.3 bits;  conditional E-value: 0.93
                                     burpitideAlign 250 esvvngqsvdPssqlllyrgnkk 272
                                                        ++v  g  ++Ps+++  y   ++
  NODE_24609_length_947_cov_2962.441648_g7122_i4.p1  97 KPVYVGVTPSPSPFVYKYAASEN 119
                                                        55555544444444333333111 PP

>> NODE_20692_length_1077_cov_3054.035857_g7122_i3.p1  type:complete len:300 gc:universal NODE_20692_length_1077_cov_305
   #    score  bias  c-Evalue  i-Evalue hmmfrom  hmm to    alifrom  ali to    envfrom  env to     acc
 ---   ------ ----- --------- --------- ------- -------    ------- -------    ------- -------    ----
   1 ?   11.4   0.0   0.00012       2.2      10      53 ..       8      49 ..       1      58 [. 0.78
   2 ?   -1.7   0.0       1.2   2.2e+04     251     272 ..      98     119 ..      84     196 .. 0.61

  Alignments for each domain:
  == domain 1  score: 11.4 bits;  conditional E-value: 0.00012
                                      burpitideAlign 10 llAllsllLlastieARkePgeywksvvknqptpeaiealldsk 53
                                                        ++ +lsl+L+as ++     + yw+sv +n+p+p+a+++ l s+
  NODE_20692_length_1077_cov_3054.035857_g7122_i3.p1  8 IFTFLSLALVASHAALPS--EVYWNSVLPNTPMPKAVKDPLHSE 49
                                                        788999999999776444..55****************998654 PP

  == domain 2  score: -1.7 bits;  conditional E-value: 1.2
                                      burpitideAlign 251 svvngqsvdPssqlllyrgnkk 272
                                                         +v  g  ++Ps+++  y   ++
  NODE_20692_length_1077_cov_3054.035857_g7122_i3.p1  98 PVYVGVTPSPSPFVYKYAASEN 119
                                                         5555544444443333333111 PP

>> NODE_6274_length_1915_cov_49.429967_g4451_i0.p5  type:5prime_partial len:85 gc:universal NODE_6274_length_1915_cov_49
   #    score  bias  c-Evalue  i-Evalue hmmfrom  hmm to    alifrom  ali to    envfrom  env to     acc
 ---   ------ ----- --------- --------- ------- -------    ------- -------    ------- -------    ----
   1 ?   11.1   0.0   0.00015       2.7       4      36 ..      24      56 ..      16      65 .. 0.90

  Alignments for each domain:
  == domain 1  score: 11.1 bits;  conditional E-value: 0.00015
                                   burpitideAlign  4 mkSffallAllsllLlastieARkePgeywksv 36
                                                      +S++ l +++++++   t++ R++P+  wk+ 
  NODE_6274_length_1915_cov_49.429967_g4451_i0.p5 24 IRSIIFLCSFSLITISLPTNHTRRSPEGCWKTN 56
                                                     6999999************************95 PP


Internal pipeline statistics summary:
-------------------------------------
Query model(s):                            1  (312 nodes)
Target sequences:                     198084  (28213973 residues searched)
Passed MSV filter:                      6102  (0.0308051); expected 3961.7 (0.02)
Passed bias filter:                     3782  (0.0190929); expected 3961.7 (0.02)
Passed Vit filter:                       337  (0.0017013); expected 198.1 (0.001)
Passed Fwd filter:                        11  (5.5532e-05); expected 2.0 (1e-05)
Initial search space (Z):             198084  [actual number of targets]
Domain search space  (domZ):              11  [number of targets reported over threshold]
# CPU time: 0.84u 0.08s 00:00:00.92 Elapsed: 00:00:02.88
# Mc/sec: 3053.68
//
[ok]
