# Supplementary material for: Mining raw plant transcriptomic data for new cyclopeptide alkaloids
Source: Beilstein J Org Chem. 2024 Jul 11;20:1548–59. doi: 10.3762/bjoc.20.138 (PMC11250218; doi:10.3762/bjoc.20.138)
Supplement: File 4 — The split burpitide precursor peptide HMM and output from all 700 transcriptomes as a compressed archive. [file Beilstein_J_Org_Chem-20-1548-s004.zip › final/SRR12009640.pep.hmm]

# hmmsearch :: search profile(s) against a sequence database
# HMMER 3.3 (Nov 2019); http://hmmer.org/
# Copyright (C) 2019 Howard Hughes Medical Institute.
# Freely distributed under the BSD open source license.
# - - - - - - - - - - - - - - - - - - - - - - - - - - - - - - - - - - - -
# query HMM file:                  ../hmms/burpitide.hmm
# target sequence database:        SRR12009640.pep
# - - - - - - - - - - - - - - - - - - - - - - - - - - - - - - - - - - - -

Query:       burpitideAlign  [M=312]
Scores for complete sequences (score includes all domains):
   --- full sequence ---   --- best 1 domain ---    -#dom-
    E-value  score  bias    E-value  score  bias    exp  N  Sequence                                          Description
    ------- ------ -----    ------- ------ -----   ---- --  --------                                          -----------
    1.7e-18   70.4   3.0    2.2e-17   66.7   3.0    2.3  1  NODE_46933_length_694_cov_8.106280_g27383_i0.p1    type:complete len:140 gc:univers
    2.5e-10   43.5   0.0    1.6e-09   40.8   0.0    1.9  1  NODE_44507_length_759_cov_56.838192_g22187_i1.p1   type:complete len:143 gc:univers
  ------ inclusion threshold ------
       0.03   17.0   0.1       0.15   14.7   0.0    1.9  2  NODE_28394_length_1337_cov_10.758703_g15148_i0.p1  type:5prime_partial len:382 gc:u
       0.22   14.1   0.0       0.35   13.5   0.0    1.4  1  NODE_32902_length_1154_cov_7.833488_g17570_i0.p1   type:5prime_partial len:322 gc:u
        1.3   11.7   0.1        1.3   11.6   0.1    1.1  1  NODE_55579_length_514_cov_6.086168_g35616_i0.p2    type:3prime_partial len:79 gc:un


Domain annotation for each sequence (and alignments):
>> NODE_46933_length_694_cov_8.106280_g27383_i0.p1  type:complete len:140 gc:universal NODE_46933_length_694_cov_8.10628
   #    score  bias  c-Evalue  i-Evalue hmmfrom  hmm to    alifrom  ali to    envfrom  env to     acc
 ---   ------ ----- --------- --------- ------- -------    ------- -------    ------- -------    ----
   1 !   66.7   3.0   8.2e-22   2.2e-17       4     166 ..       1     133 [.       1     139 [. 0.77

  Alignments for each domain:
  == domain 1  score: 66.7 bits;  conditional E-value: 8.2e-22
                                   burpitideAlign   4 mkSffallAllsllLlastieARkePgeywksvvknqptpeaiealldskkktknesvvkDl 65 
                                                      m S +allAl+sllL+asti AR  P eywk   k+q++peai++l+        +++    
  NODE_46933_length_694_cov_8.106280_g27383_i0.p1   1 MESPLALLALFSLLLIASTIDARPGPREYWKG-LKDQQMPEAIQSLV--------NKG---- 49 
                                                      7899***************************9.77***********8........222.... PP

                                   burpitideAlign  66 evkpssfllvyqgnkdgqskdkeek.adlkkdfeikpsqlllwyyhnkndeskskeessfvk 126
                                                       v+ +s   ++    d++ +dk ++ +++ +dfe++p+        + +d++ s+e++sfvk
  NODE_46933_length_694_cov_8.106280_g27383_i0.p1  50 -VDKKSDCHTS---TDAKTNDKLNReKPFVNDFEPRPNIS------AYDDDKISEEDKSFVK 101
                                                      .2333433444...4445678887777**********966......5556666666789*** PP

                                   burpitideAlign 127 dfevkPssllvwyrgnkngqsedksssekkfvkdfepkPs 166
                                                      dfe++P+  +  y +   g +e     ek f++dfep+P+
  NODE_46933_length_694_cov_8.106280_g27383_i0.p1 102 DFEPRPN--ISAYDNG-TGLKE-----EKTFDEDFEPRPN 133
                                                      ****997..4455444.34444.....45799*******8 PP

>> NODE_44507_length_759_cov_56.838192_g22187_i1.p1  type:complete len:143 gc:universal NODE_44507_length_759_cov_56.838
   #    score  bias  c-Evalue  i-Evalue hmmfrom  hmm to    alifrom  ali to    envfrom  env to     acc
 ---   ------ ----- --------- --------- ------- -------    ------- -------    ------- -------    ----
   1 !   40.8   0.0   6.2e-14   1.6e-09       4      57 ..      50     103 ..      37     140 .. 0.82

  Alignments for each domain:
  == domain 1  score: 40.8 bits;  conditional E-value: 6.2e-14
                                    burpitideAlign   4 mkSffallAllsllLlastieARkePgeywksvvknqptpeaiealldskkktk 57 
                                                       m+ +  ++ l+sllL+++   ARk+Pgeyw s++k +p+p+ai + l   ++++
  NODE_44507_length_759_cov_56.838192_g22187_i1.p1  50 MRILSPFFLLFSLLLISNLSDARKDPGEYWVSIMKGEPMPKAITDFLHQDSESQ 103
                                                       6644556669***********************************996655542 PP

>> NODE_28394_length_1337_cov_10.758703_g15148_i0.p1  type:5prime_partial len:382 gc:universal NODE_28394_length_1337_co
   #    score  bias  c-Evalue  i-Evalue hmmfrom  hmm to    alifrom  ali to    envfrom  env to     acc
 ---   ------ ----- --------- --------- ------- -------    ------- -------    ------- -------    ----
   1 ?   14.7   0.0   5.6e-06      0.15       8      56 ..      28      74 ..      23      81 .. 0.81
   2 ?   -0.2   0.0      0.19     5e+03     248     275 ..     137     162 ..     101     235 .. 0.66

  Alignments for each domain:
  == domain 1  score: 14.7 bits;  conditional E-value: 5.6e-06
                                     burpitideAlign  8 fallAllsllLlastieARkePgeywksvvknqptpeaiealldskkkt 56
                                                       + ++A+lsl+L++s ++   e   ywks  +n+p+p+a+++ll  + ++
  NODE_28394_length_1337_cov_10.758703_g15148_i0.p1 28 LHIFAFLSLALVGSYAALPSE--VYWKSMLPNTPMPKAVKDLLLPEWSE 74
                                                       789***********9886544..4******************9555544 PP

  == domain 2  score: -0.2 bits;  conditional E-value: 0.19
                                     burpitideAlign 248 ekesvvngqsvdPssqlllyrgnkkves 275
                                                        ++++v  g ++ Ps++l  y    ++++
  NODE_28394_length_1337_cov_10.758703_g15148_i0.p1 137 KGKPVYVGVKPGPSPFLYYYAA--MEDQ 162
                                                        4444444544444433332222..2222 PP

>> NODE_32902_length_1154_cov_7.833488_g17570_i0.p1  type:5prime_partial len:322 gc:universal NODE_32902_length_1154_cov
   #    score  bias  c-Evalue  i-Evalue hmmfrom  hmm to    alifrom  ali to    envfrom  env to     acc
 ---   ------ ----- --------- --------- ------- -------    ------- -------    ------- -------    ----
   1 ?   13.5   0.0   1.3e-05      0.35       8      56 ..      31      77 ..      26     134 .. 0.87

  Alignments for each domain:
  == domain 1  score: 13.5 bits;  conditional E-value: 1.3e-05
                                    burpitideAlign  8 fallAllsllLlastieARkePgeywksvvknqptpeaiealldskkkt 56
                                                      + ++A+l l+L++s+++   e   ywks  +n+p+p+a+++l+  + ++
  NODE_32902_length_1154_cov_7.833488_g17570_i0.p1 31 LHIFAFLFLALVGSDAALPSEV--YWKSMLPNTPMPKAVKDLILPEWSE 77
                                                      679***********98865544..*****************98555544 PP

>> NODE_55579_length_514_cov_6.086168_g35616_i0.p2  type:3prime_partial len:79 gc:universal NODE_55579_length_514_cov_6.
   #    score  bias  c-Evalue  i-Evalue hmmfrom  hmm to    alifrom  ali to    envfrom  env to     acc
 ---   ------ ----- --------- --------- ------- -------    ------- -------    ------- -------    ----
   1 ?   11.6   0.1   4.8e-05       1.3       8      43 ..       6      44 ..       1      64 [. 0.66

  Alignments for each domain:
  == domain 1  score: 11.6 bits;  conditional E-value: 4.8e-05
                                   burpitideAlign  8 fallA.llsllLlas.tieARkePgeywksvvknqpt.p 43
                                                     ++ +A l +++Ll+s t++AR++ +e+ k v+ ++   +
  NODE_55579_length_514_cov_6.086168_g35616_i0.p2  6 VVYVAlLCAIFLLVSwTATARRALQEETKVVAAETVAvE 44
                                                     5678854445566555*************9996665532 PP


Internal pipeline statistics summary:
-------------------------------------
Query model(s):                            1  (312 nodes)
Target sequences:                     133477  (23771486 residues searched)
Passed MSV filter:                      4882  (0.0365756); expected 2669.5 (0.02)
Passed bias filter:                     2637  (0.0197562); expected 2669.5 (0.02)
Passed Vit filter:                       270  (0.00202282); expected 133.5 (0.001)
Passed Fwd filter:                         5  (3.74596e-05); expected 1.3 (1e-05)
Initial search space (Z):             133477  [actual number of targets]
Domain search space  (domZ):               5  [number of targets reported over threshold]
# CPU time: 0.45u 0.04s 00:00:00.49 Elapsed: 00:00:02.16
# Mc/sec: 3422.49
//
[ok]
