# Supplementary material for: Mining raw plant transcriptomic data for new cyclopeptide alkaloids
Source: Beilstein J Org Chem. 2024 Jul 11;20:1548–59. doi: 10.3762/bjoc.20.138 (PMC11250218; doi:10.3762/bjoc.20.138)
Supplement: File 4 — The split burpitide precursor peptide HMM and output from all 700 transcriptomes as a compressed archive. [file Beilstein_J_Org_Chem-20-1548-s004.zip › final/SRR12009641.pep.hmm]

# hmmsearch :: search profile(s) against a sequence database
# HMMER 3.3 (Nov 2019); http://hmmer.org/
# Copyright (C) 2019 Howard Hughes Medical Institute.
# Freely distributed under the BSD open source license.
# - - - - - - - - - - - - - - - - - - - - - - - - - - - - - - - - - - - -
# query HMM file:                  ../hmms/burpitide.hmm
# target sequence database:        SRR12009641.pep
# - - - - - - - - - - - - - - - - - - - - - - - - - - - - - - - - - - - -

Query:       burpitideAlign  [M=312]
Scores for complete sequences (score includes all domains):
   --- full sequence ---   --- best 1 domain ---    -#dom-
    E-value  score  bias    E-value  score  bias    exp  N  Sequence                                           Description
    ------- ------ -----    ------- ------ -----   ---- --  --------                                           -----------
     0.0084   18.2   0.1      0.021   16.9   0.1    1.6  1  NODE_14019_length_1190_cov_6209.383169_g4876_i1.p1  type:5prime_partial len:387 gc:u
     0.0086   18.2   0.1      0.022   16.8   0.1    1.6  1  NODE_6504_length_1610_cov_7004.314899_g4876_i0.p1   type:5prime_partial len:395 gc:u
  ------ inclusion threshold ------
       0.09   14.8   0.0      0.098   14.7   0.0    1.1  1  NODE_62278_length_227_cov_6.116883_g54844_i0.p1     type:internal len:76 gc:universa


Domain annotation for each sequence (and alignments):
>> NODE_14019_length_1190_cov_6209.383169_g4876_i1.p1  type:5prime_partial len:387 gc:universal NODE_14019_length_1190_c
   #    score  bias  c-Evalue  i-Evalue hmmfrom  hmm to    alifrom  ali to    envfrom  env to     acc
 ---   ------ ----- --------- --------- ------- -------    ------- -------    ------- -------    ----
   1 !   16.9   0.1   7.2e-07     0.021       6      59 ..      37      88 ..      33      92 .. 0.85

  Alignments for each domain:
  == domain 1  score: 16.9 bits;  conditional E-value: 7.2e-07
                                      burpitideAlign  6 SffallAllsllLlastieARkePgeywksvvknqptpeaiealldskkktkne 59
                                                        S++ ++++lsl+L+a  ++A  eP+ yw+sv + + +p  +++ll s+  ++++
  NODE_14019_length_1190_cov_6209.383169_g4876_i1.p1 37 SLLHIISFLSLVLVA--THAALEPEAYWNSVLPKTAMPTIVKELLHSEYMEEKG 88
                                                        7789999***77775..7999************************988777554 PP

>> NODE_6504_length_1610_cov_7004.314899_g4876_i0.p1  type:5prime_partial len:395 gc:universal NODE_6504_length_1610_cov
   #    score  bias  c-Evalue  i-Evalue hmmfrom  hmm to    alifrom  ali to    envfrom  env to     acc
 ---   ------ ----- --------- --------- ------- -------    ------- -------    ------- -------    ----
   1 !   16.8   0.1   7.4e-07     0.022       6      59 ..      37      88 ..      33      92 .. 0.85

  Alignments for each domain:
  == domain 1  score: 16.8 bits;  conditional E-value: 7.4e-07
                                     burpitideAlign  6 SffallAllsllLlastieARkePgeywksvvknqptpeaiealldskkktkne 59
                                                       S++ ++++lsl+L+a  ++A  eP+ yw+sv + + +p  +++ll s+  ++++
  NODE_6504_length_1610_cov_7004.314899_g4876_i0.p1 37 SLLHIISFLSLVLVA--THAALEPEAYWNSVLPKTAMPTIVKELLHSEYMEEKG 88
                                                       7789999***77775..7999************************988777554 PP

>> NODE_62278_length_227_cov_6.116883_g54844_i0.p1  type:internal len:76 gc:universal NODE_62278_length_227_cov_6.116883
   #    score  bias  c-Evalue  i-Evalue hmmfrom  hmm to    alifrom  ali to    envfrom  env to     acc
 ---   ------ ----- --------- --------- ------- -------    ------- -------    ------- -------    ----
   1 ?   14.7   0.0   3.3e-06     0.098       3      31 ..      25      53 ..       8      59 .. 0.92

  Alignments for each domain:
  == domain 1  score: 14.7 bits;  conditional E-value: 3.3e-06
                                   burpitideAlign  3 lmkSffallAllsllLlastieARkePge 31
                                                      mk++fall +l+++L ++t +A  +P e
  NODE_62278_length_227_cov_6.116883_g54844_i0.p1 25 KMKTSFALLPILLIALSTNTLHAAEAPNE 53
                                                     5**************************87 PP


Internal pipeline statistics summary:
-------------------------------------
Query model(s):                            1  (312 nodes)
Target sequences:                      88730  (14032588 residues searched)
Passed MSV filter:                      2926  (0.0329764); expected 1774.6 (0.02)
Passed bias filter:                     1656  (0.0186634); expected 1774.6 (0.02)
Passed Vit filter:                       160  (0.00180322); expected 88.7 (0.001)
Passed Fwd filter:                         3  (3.38104e-05); expected 0.9 (1e-05)
Initial search space (Z):              88730  [actual number of targets]
Domain search space  (domZ):               3  [number of targets reported over threshold]
# CPU time: 0.37u 0.06s 00:00:00.43 Elapsed: 00:00:01.33
# Mc/sec: 3275.80
//
[ok]
