# Supplementary material for: Mining raw plant transcriptomic data for new cyclopeptide alkaloids
Source: Beilstein J Org Chem. 2024 Jul 11;20:1548–59. doi: 10.3762/bjoc.20.138 (PMC11250218; doi:10.3762/bjoc.20.138)
Supplement: File 4 — The split burpitide precursor peptide HMM and output from all 700 transcriptomes as a compressed archive. [file Beilstein_J_Org_Chem-20-1548-s004.zip › final/SRR12009643.pep.hmm]

# hmmsearch :: search profile(s) against a sequence database
# HMMER 3.3 (Nov 2019); http://hmmer.org/
# Copyright (C) 2019 Howard Hughes Medical Institute.
# Freely distributed under the BSD open source license.
# - - - - - - - - - - - - - - - - - - - - - - - - - - - - - - - - - - - -
# query HMM file:                  ../hmms/burpitide.hmm
# target sequence database:        SRR12009643.pep
# - - - - - - - - - - - - - - - - - - - - - - - - - - - - - - - - - - - -

Query:       burpitideAlign  [M=312]
Scores for complete sequences (score includes all domains):
   --- full sequence ---   --- best 1 domain ---    -#dom-
    E-value  score  bias    E-value  score  bias    exp  N  Sequence                                           Description
    ------- ------ -----    ------- ------ -----   ---- --  --------                                           -----------
    1.6e-15   61.0   0.2    2.4e-14   57.2   0.2    1.9  1  NODE_65667_length_781_cov_12.892655_g32428_i0.p1    type:complete len:106 gc:univers
    4.7e-14   56.2   0.2    9.6e-13   51.9   0.2    2.0  1  NODE_74846_length_637_cov_6.684397_g40174_i0.p1     type:complete len:106 gc:univers
    2.4e-12   50.6   1.6    7.2e-12   49.0   1.6    1.7  1  NODE_81657_length_549_cov_3.348739_g46732_i0.p1     type:internal len:183 gc:univers
    2.8e-08   37.3   0.0    6.1e-08   36.2   0.0    1.5  1  NODE_106628_length_357_cov_2.193662_g71616_i0.p2    type:5prime_partial len:105 gc:u
     0.0091   19.2   0.1      0.057   16.5   0.0    2.0  2  NODE_29701_length_1600_cov_637.373281_g12460_i2.p1  type:complete len:367 gc:univers
  ------ inclusion threshold ------
      0.011   18.8   0.2      0.072   16.2   0.0    2.0  2  NODE_26799_length_1701_cov_653.667076_g12460_i0.p1  type:complete len:367 gc:univers
      0.013   18.7   0.1      0.066   16.3   0.0    2.0  2  NODE_47045_length_1145_cov_13.998134_g17982_i1.p1   type:3prime_partial len:349 gc:u
      0.038   17.1   0.2       0.25   14.4   0.0    2.0  2  NODE_29700_length_1600_cov_638.777996_g12460_i1.p1  type:complete len:367 gc:univers
       0.11   15.6   0.5       0.21   14.6   0.5    1.5  1  NODE_87404_length_488_cov_1.448193_g52411_i0.p1     type:internal len:163 gc:univers


Domain annotation for each sequence (and alignments):
>> NODE_65667_length_781_cov_12.892655_g32428_i0.p1  type:complete len:106 gc:universal NODE_65667_length_781_cov_12.892
   #    score  bias  c-Evalue  i-Evalue hmmfrom  hmm to    alifrom  ali to    envfrom  env to     acc
 ---   ------ ----- --------- --------- ------- -------    ------- -------    ------- -------    ----
   1 !   57.2   0.2   1.2e-18   2.4e-14       4      81 ..       1      92 [.       1     104 [. 0.76

  Alignments for each domain:
  == domain 1  score: 57.2 bits;  conditional E-value: 1.2e-18
                                    burpitideAlign  4 mkSffallAllsllLlastieARkePgeywksvvknqptpeaieallds........kkkt.. 56
                                                      m+S+ a++ llsl+L++s + ARk+Pgeywks+++++p+p+aie+l+          +kk+  
  NODE_65667_length_781_cov_12.892655_g32428_i0.p1  1 MRSSSAFI-LLSLFLFSSLVYARKDPGEYWKSIMNDEPMPKAIEDLFHQdsashstkNKKWpn 62
                                                      99999988.8889********************************996411211111233344 PP

                                    burpitideAlign 57 .....knesvvkDlevkpssfllvyqgnkd 81
                                                           + + ++kD++ +p+ +++ ++g+  
  NODE_65667_length_781_cov_12.892655_g32428_i0.p1 63 hidtiNMDHFIKDFDTRPNVIIYHSHGEHK 92
                                                      44344457899********99999998854 PP

>> NODE_74846_length_637_cov_6.684397_g40174_i0.p1  type:complete len:106 gc:universal NODE_74846_length_637_cov_6.68439
   #    score  bias  c-Evalue  i-Evalue hmmfrom  hmm to    alifrom  ali to    envfrom  env to     acc
 ---   ------ ----- --------- --------- ------- -------    ------- -------    ------- -------    ----
   1 !   51.9   0.2   4.7e-17   9.6e-13       4      81 ..       1      92 [.       1     104 [. 0.75

  Alignments for each domain:
  == domain 1  score: 51.9 bits;  conditional E-value: 4.7e-17
                                   burpitideAlign  4 mkSffallAllsllLlastieARkePgeywksvvknqptpeaiealldskkkt........... 56
                                                     m+S+ a++ llsl+L++s + ARk+ geywks+++++p+p+aie+l+   + +           
  NODE_74846_length_637_cov_6.684397_g40174_i0.p1  1 MRSSSAFI-LLSLFLFSSLVYARKDTGEYWKSIMNDEPMPKAIEDLFHQDSAShstknekwpnh 63
                                                     99999988.8889*********************************965432222211122322 PP

                                   burpitideAlign 57 ....knesvvkDlevkpssfllvyqgnkd 81
                                                         + + ++kD++ +p+ +++ ++g+  
  NODE_74846_length_637_cov_6.684397_g40174_i0.p1 64 idtiNMDHFIKDFDTRPNVIIYHSHGEHK 92
                                                     32333467999999999999999998854 PP

>> NODE_81657_length_549_cov_3.348739_g46732_i0.p1  type:internal len:183 gc:universal NODE_81657_length_549_cov_3.34873
   #    score  bias  c-Evalue  i-Evalue hmmfrom  hmm to    alifrom  ali to    envfrom  env to     acc
 ---   ------ ----- --------- --------- ------- -------    ------- -------    ------- -------    ----
   1 !   49.0   1.6   3.5e-16   7.2e-12       3     164 ..       2     173 ..       1     180 [. 0.71

  Alignments for each domain:
  == domain 1  score: 49.0 bits;  conditional E-value: 3.5e-16
                                   burpitideAlign   3 lmkSffallAllsllLlastieARkePgeywksvvknqptpeaiealldskkktknesvvkD 64 
                                                      +m S+  +l +l+l+++a  i AR +Pg+ywk v+k+qp+peai  l++ ++ ++++ v +D
  NODE_81657_length_549_cov_3.348739_g46732_i0.p1   2 VMSSVSNFLPILLLIMFAGGIVARQDPGDYWKGVMKDQPIPEAILGLIQPQTGKEEDHVSED 63 
                                                      799999******************************************99999999999999 PP

                                   burpitideAlign  65 levkpssfllvyqgnkdg.............qskdkeek.a..dlkkdfeikpsq..lllwy 108
                                                      +    + +       kd              +s d  ++ +  +  +df ++ ++  ++ +y
  NODE_81657_length_549_cov_3.348739_g46732_i0.p1  64 FAQTGKVH----DLAKDFvstdlskkniflyKSDDHPGAgKvhSSVNDFASDDWSkkNFFFY 121
                                                      98433322....11122122223444457766666655555678888888888875456778 PP

                                   burpitideAlign 109 yhnkndeskskeessfvkdfevkPss..llvwyrgnkngqsedksssekkfvkdfepk 164
                                                      ++n+++   +   s  v+df ++++s  ++ +y++n n++ + k       v+df ++
  NODE_81657_length_549_cov_3.348739_g46732_i0.p1 122 KENNDPGVGKVHGS--VNDFASDDWSkkNFFFYKEN-NHPRVGKVH---GSVNDFASD 173
                                                      88888877776666..89999988764467777777.666665533...335555555 PP

>> NODE_106628_length_357_cov_2.193662_g71616_i0.p2  type:5prime_partial len:105 gc:universal NODE_106628_length_357_cov
   #    score  bias  c-Evalue  i-Evalue hmmfrom  hmm to    alifrom  ali to    envfrom  env to     acc
 ---   ------ ----- --------- --------- ------- -------    ------- -------    ------- -------    ----
   1 !   36.2   0.0     3e-12   6.1e-08      28     130 ..       2      96 ..       1     104 [. 0.80

  Alignments for each domain:
  == domain 1  score: 36.2 bits;  conditional E-value: 3e-12
                                    burpitideAlign  28 ePgeywksvvknqptpeaiealldskkkt...knesvvkDlevkpssfllvyqgnkdgqsk 85 
                                                       +Pg+yw++v++ +p+p+ai++l   ++ t    +e++vkD++ +++   ++y+   d    
  NODE_106628_length_357_cov_2.193662_g71616_i0.p2   2 DPGDYWNKVMNGEPMPKAIKDLECDQQDTesqPKEEFVKDFDTRRGR-TIIYHRPVD---- 57 
                                                       8********************96555555566679*******99998.899999888.... PP

                                    burpitideAlign  86 dkeekadlkkdfeikpsqlllwyyhnkndeskskeessfvkdfev 130
                                                          ++ ++  df+ +++   ++y+   ++++++k   +f k +e 
  NODE_106628_length_357_cov_2.193662_g71616_i0.p2  58 -ARGE-EFVRDFDTRRGRA-IIYHRPADEQKEEK---PFAKHLEA 96 
                                                       .3344.7899*****9999.88888888888665...67776665 PP

>> NODE_29701_length_1600_cov_637.373281_g12460_i2.p1  type:complete len:367 gc:universal NODE_29701_length_1600_cov_637
   #    score  bias  c-Evalue  i-Evalue hmmfrom  hmm to    alifrom  ali to    envfrom  env to     acc
 ---   ------ ----- --------- --------- ------- -------    ------- -------    ------- -------    ----
   1 !   16.5   0.0   2.8e-06     0.057      13      51 ..      11      47 ..       2      59 .. 0.74
   2 ?    0.4   0.1      0.23   4.6e+03     116     135 ..     193     211 ..     129     268 .. 0.67

  Alignments for each domain:
  == domain 1  score: 16.5 bits;  conditional E-value: 2.8e-06
                                      burpitideAlign 13 llsllLlastieARkePgeywksvvknqptpeaiealld 51
                                                        lls+ L+as  +A   P++ywksv +n+p+p+++++ll 
  NODE_29701_length_1600_cov_637.373281_g12460_i2.p1 11 LLSVGLVAS--HAALPPEDYWKSVLPNTPMPKTVKDLLH 47
                                                        444444443..566779********************95 PP

  == domain 2  score: 0.4 bits;  conditional E-value: 0.23
                                      burpitideAlign 116 skskeessfvkdfevkPssl 135
                                                         s +k  + +++ f+vkP+s+
  NODE_29701_length_1600_cov_637.373281_g12460_i2.p1 193 SSNKLPQ-LLNRFSVKPNSN 211
                                                         3222222.334444444443 PP

>> NODE_26799_length_1701_cov_653.667076_g12460_i0.p1  type:complete len:367 gc:universal NODE_26799_length_1701_cov_653
   #    score  bias  c-Evalue  i-Evalue hmmfrom  hmm to    alifrom  ali to    envfrom  env to     acc
 ---   ------ ----- --------- --------- ------- -------    ------- -------    ------- -------    ----
   1 ?   16.2   0.0   3.5e-06     0.072      15      51 ..      13      47 ..       2      59 .. 0.75
   2 ?    0.5   0.1      0.21   4.2e+03     116     135 ..     193     211 ..     118     269 .. 0.68

  Alignments for each domain:
  == domain 1  score: 16.2 bits;  conditional E-value: 3.5e-06
                                      burpitideAlign 15 sllLlastieARkePgeywksvvknqptpeaiealld 51
                                                        s+ L+a   +A   P++ywksv +n+p+p+++++ll 
  NODE_26799_length_1701_cov_653.667076_g12460_i0.p1 13 SVGLVA--SHAALPPEDYWKSVLPNTPMPKTVKDLLH 47
                                                        444443..3666789********************84 PP

  == domain 2  score: 0.5 bits;  conditional E-value: 0.21
                                      burpitideAlign 116 skskeessfvkdfevkPssl 135
                                                         s +k  + +++ f+vkP+s+
  NODE_26799_length_1701_cov_653.667076_g12460_i0.p1 193 SSNKLPQ-LLNRFSVKPNSN 211
                                                         2222222.334444444433 PP

>> NODE_47045_length_1145_cov_13.998134_g17982_i1.p1  type:3prime_partial len:349 gc:universal NODE_47045_length_1145_co
   #    score  bias  c-Evalue  i-Evalue hmmfrom  hmm to    alifrom  ali to    envfrom  env to     acc
 ---   ------ ----- --------- --------- ------- -------    ------- -------    ------- -------    ----
   1 ?   16.3   0.0   3.2e-06     0.066      10      52 ..       8      48 ..       1      58 [. 0.78
   2 ?   -0.3   0.0      0.36   7.4e+03      34      71 ..     167     203 ..     110     217 .. 0.81

  Alignments for each domain:
  == domain 1  score: 16.3 bits;  conditional E-value: 3.2e-06
                                     burpitideAlign 10 llAllsllLlastieARkePgeywksvvknqptpeaieallds 52
                                                       ++ +ls++L+as ++     ++ywksv +n+p+p+++++ll  
  NODE_47045_length_1145_cov_13.998134_g17982_i1.p1  8 FITFLSVALVASHAA--LPSEDYWKSVLPNTPMPKTVKDLLHP 48
                                                       677999999988655..44478******************954 PP

  == domain 2  score: -0.3 bits;  conditional E-value: 0.36
                                     burpitideAlign  34 ksvvknqptpeaiealldskkktknesvvkDlevkpss 71 
                                                        ks+   +++p+++ +++ +++++   +++++l+v+pss
  NODE_47045_length_1145_cov_13.998134_g17982_i1.p1 167 KSAGTATFLPHQVAESIPFSSNKL-PEILNQLSVNPSS 203
                                                        454455666777777776666663.5678888888877 PP

>> NODE_29700_length_1600_cov_638.777996_g12460_i1.p1  type:complete len:367 gc:universal NODE_29700_length_1600_cov_638
   #    score  bias  c-Evalue  i-Evalue hmmfrom  hmm to    alifrom  ali to    envfrom  env to     acc
 ---   ------ ----- --------- --------- ------- -------    ------- -------    ------- -------    ----
   1 ?   14.4   0.0   1.2e-05      0.25      13      56 ..      11      52 ..       2      59 .. 0.72
   2 ?    0.5   0.1      0.21   4.2e+03     116     135 ..     193     211 ..     118     269 .. 0.68

  Alignments for each domain:
  == domain 1  score: 14.4 bits;  conditional E-value: 1.2e-05
                                      burpitideAlign 13 llsllLlastieARkePgeywksvvknqptpeaiealldskkkt 56
                                                        lls+ L+as  +A   P++ywksv +n+p+p+ +++ll   + t
  NODE_29700_length_1600_cov_638.777996_g12460_i1.p1 11 LLSVGLVAS--HAALPPEDYWKSVLPNTPMPKIVKDLLHPAEWT 52
                                                        444444443..566779********************9655544 PP

  == domain 2  score: 0.5 bits;  conditional E-value: 0.21
                                      burpitideAlign 116 skskeessfvkdfevkPssl 135
                                                         s +k  + +++ f+vkP+s+
  NODE_29700_length_1600_cov_638.777996_g12460_i1.p1 193 SSNKLPQ-LLNRFSVKPNSN 211
                                                         2222222.334444444433 PP

>> NODE_87404_length_488_cov_1.448193_g52411_i0.p1  type:internal len:163 gc:universal NODE_87404_length_488_cov_1.44819
   #    score  bias  c-Evalue  i-Evalue hmmfrom  hmm to    alifrom  ali to    envfrom  env to     acc
 ---   ------ ----- --------- --------- ------- -------    ------- -------    ------- -------    ----
   1 ?   14.6   0.5     1e-05      0.21     177     291 ..       8     137 ..       2     155 .. 0.64

  Alignments for each domain:
  == domain 1  score: 14.6 bits;  conditional E-value: 1e-05
                                   burpitideAlign 177 dgqsvdes.............gksfvkdfepkPssvlvwyrgnkngqsedksskefvkdfsv 225
                                                      ++qs+ ++             +k+f+  f p++ sv+++y gn   q+++k +   v+ f +
  NODE_87404_length_488_cov_1.448193_g52411_i0.p1   8 NQQSQTPKttriqrvpqmlhdTKEFQMHFTPRVVSVGPYYYGNPKLQEVQKLKPAIVNKFVS 69 
                                                      6777766678888888888889**********************99*999999888888888 PP

                                   burpitideAlign 226 dPssllliykgnk...vdpse.........neetekesvvngqsvdPssqlllyrgnkkves 275
                                                      + +++ ++ +  k       +         +++   ++  ++  +     ++ly+   + + 
  NODE_87404_length_488_cov_1.448193_g52411_i0.p1  70 NSKQNKPLNELYKkifE---KinqirecyaEKNDLRDETLTEIMIADG-CFVLYYI--QCNI 125
                                                      88887777665552220...1334444444222222222233333333.4555555..2222 PP

                                   burpitideAlign 276 seyeiNqngeknskan 291
                                                      +e   N +++++sk +
  NODE_87404_length_488_cov_1.448193_g52411_i0.p1 126 NE---N-DSDPKSKMP 137
                                                      22...2.556666655 PP


Internal pipeline statistics summary:
-------------------------------------
Query model(s):                            1  (312 nodes)
Target sequences:                     184900  (31873545 residues searched)
Passed MSV filter:                      7081  (0.0382964); expected 3698.0 (0.02)
Passed bias filter:                     4125  (0.0223094); expected 3698.0 (0.02)
Passed Vit filter:                       332  (0.00179557); expected 184.9 (0.001)
Passed Fwd filter:                         9  (4.8675e-05); expected 1.8 (1e-05)
Initial search space (Z):             184900  [actual number of targets]
Domain search space  (domZ):               9  [number of targets reported over threshold]
# CPU time: 0.59u 0.07s 00:00:00.65 Elapsed: 00:00:02.93
# Mc/sec: 3389.34
//
[ok]
