# Supplementary material for: Mining raw plant transcriptomic data for new cyclopeptide alkaloids
Source: Beilstein J Org Chem. 2024 Jul 11;20:1548–59. doi: 10.3762/bjoc.20.138 (PMC11250218; doi:10.3762/bjoc.20.138)
Supplement: File 4 — The split burpitide precursor peptide HMM and output from all 700 transcriptomes as a compressed archive. [file Beilstein_J_Org_Chem-20-1548-s004.zip › final/SRR12009644.pep.hmm]

# hmmsearch :: search profile(s) against a sequence database
# HMMER 3.3 (Nov 2019); http://hmmer.org/
# Copyright (C) 2019 Howard Hughes Medical Institute.
# Freely distributed under the BSD open source license.
# - - - - - - - - - - - - - - - - - - - - - - - - - - - - - - - - - - - -
# query HMM file:                  ../hmms/burpitide.hmm
# target sequence database:        SRR12009644.pep
# - - - - - - - - - - - - - - - - - - - - - - - - - - - - - - - - - - - -

Query:       burpitideAlign  [M=312]
Scores for complete sequences (score includes all domains):
   --- full sequence ---   --- best 1 domain ---    -#dom-
    E-value  score  bias    E-value  score  bias    exp  N  Sequence                                          Description
    ------- ------ -----    ------- ------ -----   ---- --  --------                                          -----------
    1.6e-11   47.5   0.7    2.1e-11   47.1   0.7    1.2  1  NODE_39549_length_744_cov_51.774963_g23269_i0.p1   type:complete len:113 gc:univers
      3e-11   46.6   0.0    3.3e-11   46.5   0.0    1.0  1  NODE_73358_length_296_cov_2.798206_g56606_i0.p1    type:internal len:99 gc:universa
  ------ inclusion threshold ------
      0.068   15.9   0.2      0.077   15.7   0.2    1.0  1  NODE_34671_length_929_cov_964.365654_g19343_i0.p2  type:complete len:121 gc:univers
       0.12   15.1   1.0       0.12   15.1   1.0    1.0  1  NODE_46235_length_563_cov_3.148980_g29535_i0.p1    type:complete len:95 gc:universa
       0.27   13.9   0.8       0.33   13.6   0.8    1.1  1  NODE_35445_length_897_cov_898.582524_g19915_i0.p1  type:5prime_partial len:144 gc:u
       0.45   13.2   0.1       0.45   13.2   0.1    1.1  1  NODE_96070_length_243_cov_1.188235_g79318_i0.p1    type:internal len:81 gc:universa


Domain annotation for each sequence (and alignments):
>> NODE_39549_length_744_cov_51.774963_g23269_i0.p1  type:complete len:113 gc:universal NODE_39549_length_744_cov_51.774
   #    score  bias  c-Evalue  i-Evalue hmmfrom  hmm to    alifrom  ali to    envfrom  env to     acc
 ---   ------ ----- --------- --------- ------- -------    ------- -------    ------- -------    ----
   1 !   47.1   0.7   8.8e-16   2.1e-11       5     100 ..       5     105 ..       1     111 [. 0.78

  Alignments for each domain:
  == domain 1  score: 47.1 bits;  conditional E-value: 8.8e-16
                                    burpitideAlign   5 kSffallAllsllLlastieARkeP....geywksvvknqptpeaiealldskkkt..kne 59 
                                                        S+f l++ l++lLla+   +Rk        yw++ +  q++peai+a +  ++++  ++e
  NODE_39549_length_744_cov_51.774963_g23269_i0.p1   5 SSLFILFSCLLMLLLANLSSGRKLNegnnNQYWNEMMDGQQMPEAIKAKMIINTNDssSKE 65 
                                                       58999***9999***********66555589*****************988888877899* PP

                                    burpitideAlign  60 svvkDlevkpssfllvyqgnkdgqskdkeek.adlkkdfeik 100
                                                       ++vkD++ k +  +++y+ ++d  ++  ++k + + kdf+ +
  NODE_39549_length_744_cov_51.774963_g23269_i0.p1  66 QFVKDFNTKAN--PIIYPAEDDNNQQKSSSKdQYFVKDFNTN 105
                                                       *******6665..68888887743333344434788888755 PP

>> NODE_73358_length_296_cov_2.798206_g56606_i0.p1  type:internal len:99 gc:universal NODE_73358_length_296_cov_2.798206
   #    score  bias  c-Evalue  i-Evalue hmmfrom  hmm to    alifrom  ali to    envfrom  env to     acc
 ---   ------ ----- --------- --------- ------- -------    ------- -------    ------- -------    ----
   1 !   46.5   0.0   1.4e-15   3.3e-11       8      82 ..       8      81 ..       4      98 .] 0.73

  Alignments for each domain:
  == domain 1  score: 46.5 bits;  conditional E-value: 1.4e-15
                                   burpitideAlign  8 fallAllsllLlastieARkePgeywksvvknqptpeaiealldskkkt.knesvvkDlevkps 70
                                                     + ll +l ++ +a+ti ARk+ geyw+sv+k+ p+peai +l+  ++ + +++s++k ++++p+
  NODE_73358_length_296_cov_2.798206_g56606_i0.p1  8 LFLLLVLIIISTAKTIDARKDSGEYWQSVMKDLPMPEAIHDLFPKSEINkEEKSFAKAIDPRPN 71
                                                     44555667777889****************************9777666699***********9 PP

                                   burpitideAlign 71 sfllvyqgnkdg 82
                                                       +  y + k +
  NODE_73358_length_296_cov_2.798206_g56606_i0.p1 72 FSV--YLEGKKL 81
                                                     844..4444433 PP

>> NODE_34671_length_929_cov_964.365654_g19343_i0.p2  type:complete len:121 gc:universal NODE_34671_length_929_cov_964.3
   #    score  bias  c-Evalue  i-Evalue hmmfrom  hmm to    alifrom  ali to    envfrom  env to     acc
 ---   ------ ----- --------- --------- ------- -------    ------- -------    ------- -------    ----
   1 ?   15.7   0.2   3.3e-06     0.077       1      36 [.       1      38 [.       1      56 [. 0.77

  Alignments for each domain:
  == domain 1  score: 15.7 bits;  conditional E-value: 3.3e-06
                                     burpitideAlign  1 melmkSffallA..llsllLlastieARkePgeywksv 36
                                                       m++ kSff l+A  ++++lL++s  +A++e  +   ++
  NODE_34671_length_929_cov_964.365654_g19343_i0.p2  1 MKSSKSFFLLFAllFVLVLLVSSEMAASNEKSTAASTE 38
                                                       8889*********6666677788999999987776664 PP

>> NODE_46235_length_563_cov_3.148980_g29535_i0.p1  type:complete len:95 gc:universal NODE_46235_length_563_cov_3.148980
   #    score  bias  c-Evalue  i-Evalue hmmfrom  hmm to    alifrom  ali to    envfrom  env to     acc
 ---   ------ ----- --------- --------- ------- -------    ------- -------    ------- -------    ----
   1 ?   15.1   1.0   5.2e-06      0.12      38     104 ..       2      63 ..       1      88 [. 0.74

  Alignments for each domain:
  == domain 1  score: 15.1 bits;  conditional E-value: 5.2e-06
                                   burpitideAlign  38 knqptpeaiealldskkkt.knesvvkDlevkpssfllvyqgnkdgqskdkeekadlkkdfe 98 
                                                      ++  +p+ai++l+  ++ + +++s+vk ++++p+    vy++ k + ++d +     +k++e
  NODE_46235_length_563_cov_3.148980_g29535_i0.p1   2 NDHIMPKAIQDLFPKSEINkEEKSFVKAIDPRPNF--SVYHEGKKLLKNDDQ----IQKPLE 57 
                                                      5677899****9977666668899****9999988..889998887666644....568999 PP

                                   burpitideAlign  99 ikpsql 104
                                                      ++ps  
  NODE_46235_length_563_cov_3.148980_g29535_i0.p1  58 SRPSLS 63 
                                                      998743 PP

>> NODE_35445_length_897_cov_898.582524_g19915_i0.p1  type:5prime_partial len:144 gc:universal NODE_35445_length_897_cov
   #    score  bias  c-Evalue  i-Evalue hmmfrom  hmm to    alifrom  ali to    envfrom  env to     acc
 ---   ------ ----- --------- --------- ------- -------    ------- -------    ------- -------    ----
   1 ?   13.6   0.8   1.4e-05      0.33       1      30 [.      19      50 ..      19      67 .. 0.76

  Alignments for each domain:
  == domain 1  score: 13.6 bits;  conditional E-value: 1.4e-05
                                     burpitideAlign  1 melmkSffallA..llsllLlastieARkePg 30
                                                       m++ kSff llA  ++++lL++s  +A++e  
  NODE_35445_length_897_cov_898.582524_g19915_i0.p1 19 MKSSKSFFLLLAlfFVLVLLVSSEMAASNEKS 50
                                                       8889********95455566677899998865 PP

>> NODE_96070_length_243_cov_1.188235_g79318_i0.p1  type:internal len:81 gc:universal NODE_96070_length_243_cov_1.188235
   #    score  bias  c-Evalue  i-Evalue hmmfrom  hmm to    alifrom  ali to    envfrom  env to     acc
 ---   ------ ----- --------- --------- ------- -------    ------- -------    ------- -------    ----
   1 ?   13.2   0.1   1.9e-05      0.45      51      90 ..      29      68 ..       9      80 .] 0.76

  Alignments for each domain:
  == domain 1  score: 13.2 bits;  conditional E-value: 1.9e-05
                                   burpitideAlign 51 dskkktknesvvkDlevkpssfllvyqgnkdgqskdkeek 90
                                                     ++   + +e vv+D+ +kp   ++vy ++++g  ++ + +
  NODE_96070_length_243_cov_1.188235_g79318_i0.p1 29 NLDLDDGHEAVVEDIRNKPEVEVPVYEDEQAGHLMEVDVR 68
                                                     56667789************************55543333 PP


Internal pipeline statistics summary:
-------------------------------------
Query model(s):                            1  (312 nodes)
Target sequences:                     139902  (23793239 residues searched)
Passed MSV filter:                      5192  (0.0371117); expected 2798.0 (0.02)
Passed bias filter:                     2895  (0.0206931); expected 2798.0 (0.02)
Passed Vit filter:                       288  (0.00205858); expected 139.9 (0.001)
Passed Fwd filter:                         6  (4.28872e-05); expected 1.4 (1e-05)
Initial search space (Z):             139902  [actual number of targets]
Domain search space  (domZ):               6  [number of targets reported over threshold]
# CPU time: 0.59u 0.14s 00:00:00.73 Elapsed: 00:00:02.18
# Mc/sec: 3397.81
//
[ok]
