# Supplementary material for: Mining raw plant transcriptomic data for new cyclopeptide alkaloids
Source: Beilstein J Org Chem. 2024 Jul 11;20:1548–59. doi: 10.3762/bjoc.20.138 (PMC11250218; doi:10.3762/bjoc.20.138)
Supplement: File 4 — The split burpitide precursor peptide HMM and output from all 700 transcriptomes as a compressed archive. [file Beilstein_J_Org_Chem-20-1548-s004.zip › final/SRR12009645.pep.hmm]

# hmmsearch :: search profile(s) against a sequence database
# HMMER 3.3 (Nov 2019); http://hmmer.org/
# Copyright (C) 2019 Howard Hughes Medical Institute.
# Freely distributed under the BSD open source license.
# - - - - - - - - - - - - - - - - - - - - - - - - - - - - - - - - - - - -
# query HMM file:                  ../hmms/burpitide.hmm
# target sequence database:        SRR12009645.pep
# - - - - - - - - - - - - - - - - - - - - - - - - - - - - - - - - - - - -

Query:       burpitideAlign  [M=312]
Scores for complete sequences (score includes all domains):
   --- full sequence ---   --- best 1 domain ---    -#dom-
    E-value  score  bias    E-value  score  bias    exp  N  Sequence                                           Description
    ------- ------ -----    ------- ------ -----   ---- --  --------                                           -----------
    3.7e-17   66.1   0.0    3.8e-17   66.1   0.0    1.0  1  NODE_49898_length_740_cov_120.856072_g29823_i0.p1   type:complete len:116 gc:univers
  ------ inclusion threshold ------
       0.04   16.7   0.0      0.046   16.5   0.0    1.1  1  NODE_79572_length_311_cov_1.252101_g58820_i0.p1     type:internal len:104 gc:univers
      0.042   16.6   0.0      0.051   16.4   0.0    1.1  1  NODE_46621_length_832_cov_137.847167_g27224_i0.p1   type:5prime_partial len:95 gc:un
        0.1   15.4   0.3       0.32   13.7   0.1    1.8  2  NODE_29477_length_1390_cov_625.426727_g11140_i1.p1  type:5prime_partial len:388 gc:u


Domain annotation for each sequence (and alignments):
>> NODE_49898_length_740_cov_120.856072_g29823_i0.p1  type:complete len:116 gc:universal NODE_49898_length_740_cov_120.8
   #    score  bias  c-Evalue  i-Evalue hmmfrom  hmm to    alifrom  ali to    envfrom  env to     acc
 ---   ------ ----- --------- --------- ------- -------    ------- -------    ------- -------    ----
   1 !   66.1   0.0     1e-21   3.8e-17       6      81 ..       6      82 ..       1     107 [. 0.90

  Alignments for each domain:
  == domain 1  score: 66.1 bits;  conditional E-value: 1e-21
                                     burpitideAlign  6 SffallAllsllLlastieARkePgeywksvvknqptpeaiealldskkkt.knesvvkDle 66
                                                       +ff+l++l++l  +++ + ARk+Pg+ywks+++ +p+p ai++ll    +t + + ++kD++
  NODE_49898_length_740_cov_120.856072_g29823_i0.p1  6 TFFVLFSLFLLYQFSCLTDARKDPGDYWKSIMNGEPMPNAIKELLHQDLETrNVDHFIKDFD 67
                                                       79*************************************************999******** PP

                                     burpitideAlign 67 vkpssfllvyqgnkd 81
                                                        kp+ +++ ++++k 
  NODE_49898_length_740_cov_120.856072_g29823_i0.p1 68 TKPNLIIYHSHDEKK 82
                                                       ****99998888876 PP

>> NODE_79572_length_311_cov_1.252101_g58820_i0.p1  type:internal len:104 gc:universal NODE_79572_length_311_cov_1.25210
   #    score  bias  c-Evalue  i-Evalue hmmfrom  hmm to    alifrom  ali to    envfrom  env to     acc
 ---   ------ ----- --------- --------- ------- -------    ------- -------    ------- -------    ----
   1 ?   16.5   0.0   1.2e-06     0.046       4      60 ..      30      85 ..      17      89 .. 0.70

  Alignments for each domain:
  == domain 1  score: 16.5 bits;  conditional E-value: 1.2e-06
                                   burpitideAlign  4 mkSffallA...llsllLlastieARkeP.geywksvvknqptpeaiealldskkktknes 60
                                                     m+  f ll    +lsl+L+a+ ++    P + ywksv +++p+p a++++l+s+  ++++ 
  NODE_79572_length_311_cov_1.252101_g58820_i0.p1 30 MA--FHLLPvftFLSLALVARHAA--L-PsEVYWKSVLPDTPMPNAVKDMLNSERIEDQNT 85
                                                     55..55555222555555544333..2.3366******************97777666554 PP

>> NODE_46621_length_832_cov_137.847167_g27224_i0.p1  type:5prime_partial len:95 gc:universal NODE_46621_length_832_cov_
   #    score  bias  c-Evalue  i-Evalue hmmfrom  hmm to    alifrom  ali to    envfrom  env to     acc
 ---   ------ ----- --------- --------- ------- -------    ------- -------    ------- -------    ----
   1 ?   16.4   0.0   1.4e-06     0.051       9      52 ..      35      76 ..      26      85 .. 0.77

  Alignments for each domain:
  == domain 1  score: 16.4 bits;  conditional E-value: 1.4e-06
                                     burpitideAlign  9 allAllsllLlastieARkePgeywksvvknqptpeaieallds 52
                                                        ++ +lsl+L+as ++     + ywksv +++p+p+a++++l+s
  NODE_46621_length_832_cov_137.847167_g27224_i0.p1 35 PVFTFLSLALVASHAALPS--EVYWKSVLPDTPMPKAVKDMLNS 76
                                                       4566899999988766433..55******************955 PP

>> NODE_29477_length_1390_cov_625.426727_g11140_i1.p1  type:5prime_partial len:388 gc:universal NODE_29477_length_1390_c
   #    score  bias  c-Evalue  i-Evalue hmmfrom  hmm to    alifrom  ali to    envfrom  env to     acc
 ---   ------ ----- --------- --------- ------- -------    ------- -------    ------- -------    ----
   1 ?   13.7   0.1   8.8e-06      0.32       9      53 ..      35      77 ..      27      87 .. 0.74
   2 ?   -1.1   0.0      0.29   1.1e+04     245     262 ..     215     232 ..     132     247 .. 0.48

  Alignments for each domain:
  == domain 1  score: 13.7 bits;  conditional E-value: 8.8e-06
                                      burpitideAlign  9 allAllsllLlastieARkePgeywksvvknqptpeaiealldsk 53
                                                         ++ +lsl+L+as ++     + ywksv +++p+p+a++++l+s+
  NODE_29477_length_1390_cov_625.426727_g11140_i1.p1 35 PVFTFLSLALVASHAALPS--EVYWKSVLPDTPMPKAVKDMLNSE 77
                                                        4567899999988766433..55******************9554 PP

  == domain 2  score: -1.1 bits;  conditional E-value: 0.29
                                      burpitideAlign 245 eetekesvvngqsvdPss 262
                                                         ++++  ++ n +sv+P+s
  NODE_29477_length_1390_cov_625.426727_g11140_i1.p1 215 SSNRLVDIFNRFSVKPNS 232
                                                         222222233444444444 PP


Internal pipeline statistics summary:
-------------------------------------
Query model(s):                            1  (312 nodes)
Target sequences:                     146582  (26674795 residues searched)
Passed MSV filter:                      5486  (0.0374262); expected 2931.6 (0.02)
Passed bias filter:                     3200  (0.0218308); expected 2931.6 (0.02)
Passed Vit filter:                       301  (0.00205346); expected 146.6 (0.001)
Passed Fwd filter:                         4  (2.72885e-05); expected 1.5 (1e-05)
Initial search space (Z):             146582  [actual number of targets]
Domain search space  (domZ):               4  [number of targets reported over threshold]
# CPU time: 0.47u 0.07s 00:00:00.54 Elapsed: 00:00:02.39
# Mc/sec: 3470.54
//
[ok]
