# Supplementary material for: Mining raw plant transcriptomic data for new cyclopeptide alkaloids
Source: Beilstein J Org Chem. 2024 Jul 11;20:1548–59. doi: 10.3762/bjoc.20.138 (PMC11250218; doi:10.3762/bjoc.20.138)
Supplement: File 4 — The split burpitide precursor peptide HMM and output from all 700 transcriptomes as a compressed archive. [file Beilstein_J_Org_Chem-20-1548-s004.zip › final/SRR12009653.pep.hmm]

# hmmsearch :: search profile(s) against a sequence database
# HMMER 3.3 (Nov 2019); http://hmmer.org/
# Copyright (C) 2019 Howard Hughes Medical Institute.
# Freely distributed under the BSD open source license.
# - - - - - - - - - - - - - - - - - - - - - - - - - - - - - - - - - - - -
# query HMM file:                  ../hmms/burpitide.hmm
# target sequence database:        SRR12009653.pep
# - - - - - - - - - - - - - - - - - - - - - - - - - - - - - - - - - - - -

Query:       burpitideAlign  [M=312]
Scores for complete sequences (score includes all domains):
   --- full sequence ---   --- best 1 domain ---    -#dom-
    E-value  score  bias    E-value  score  bias    exp  N  Sequence                                         Description
    ------- ------ -----    ------- ------ -----   ---- --  --------                                         -----------
    5.3e-19   72.0   0.2    7.2e-19   71.6   0.2    1.2  1  NODE_39370_length_734_cov_11.414523_g24156_i0.p1  type:complete len:145 gc:univers
    4.1e-18   69.1   1.8    9.1e-18   68.0   1.8    1.8  1  NODE_51006_length_504_cov_9.763341_g35069_i0.p1   type:3prime_partial len:159 gc:u
    1.4e-17   67.4   0.2    1.7e-17   67.1   0.2    1.1  1  NODE_39737_length_725_cov_40.368098_g24455_i0.p1  type:complete len:145 gc:univers
    4.7e-17   65.7   0.1      8e-17   64.9   0.1    1.3  1  NODE_41160_length_690_cov_75.291734_g24925_i1.p1  type:5prime_partial len:163 gc:u
    8.1e-16   61.6   0.1    1.7e-15   60.5   0.1    1.4  1  NODE_40294_length_711_cov_58.686520_g24925_i0.p1  type:5prime_partial len:170 gc:u
     0.0087   18.8   0.0     0.0098   18.6   0.0    1.1  1  NODE_61581_length_385_cov_4.368590_g45617_i0.p1   type:3prime_partial len:108 gc:u
  ------ inclusion threshold ------
        1.3   11.6   0.3        1.5   11.5   0.3    1.1  1  NODE_92187_length_256_cov_1.404372_g76217_i0.p1   type:5prime_partial len:80 gc:un


Domain annotation for each sequence (and alignments):
>> NODE_39370_length_734_cov_11.414523_g24156_i0.p1  type:complete len:145 gc:universal NODE_39370_length_734_cov_11.414
   #    score  bias  c-Evalue  i-Evalue hmmfrom  hmm to    alifrom  ali to    envfrom  env to     acc
 ---   ------ ----- --------- --------- ------- -------    ------- -------    ------- -------    ----
   1 !   71.6   0.2   3.7e-23   7.2e-19       4     166 ..       1     138 [.       1     142 [. 0.80

  Alignments for each domain:
  == domain 1  score: 71.6 bits;  conditional E-value: 3.7e-23
                                    burpitideAlign   4 mkSffallAllsllLlastieARkePgeywksvvknqptpeaiealldskkktknesvvkD 64 
                                                       m S +a++ l+s++L++  + ARk++geyw+ v+k++++ e i+ ll    +++n++v   
  NODE_39370_length_734_cov_11.414523_g24156_i0.p1   1 MGSPIAFFLLFSIVLIGASVDARKDAGEYWQGVMKDKQMSEVIKGLL----NKDNSEV--- 54 
                                                       567789999*************************************8....4444555... PP

                                    burpitideAlign  65 levkpssfllvyqgnkdg..qskdkeekadlkkdfeikpsqlllwyyhnkndeskskeess 123
                                                               l++ ++++d+  +s+ ++e++ + +dfe++p+    +y+++    + s e +s
  NODE_39370_length_734_cov_11.414523_g24156_i0.p1  55 -------LLPFNTKKSDCldESVKPKEEKAFHEDFEPRPNIS--VYHDD---TKLSGEHKS 103
                                                       .......688889999999978777777799********966..66653...333456679 PP

                                    burpitideAlign 124 fvkdfevkPssllvwyrgnkngqsedksssekkfvkdfepkPs 166
                                                       fvkdfe++P+  +  y++  + +++      k+fv dfep+Ps
  NODE_39370_length_734_cov_11.414523_g24156_i0.p1 104 FVKDFEPTPN--VSVYHDDDDVKDK------KPFVGDFEPRPS 138
                                                       *******886..5667777444444......56899******8 PP

>> NODE_51006_length_504_cov_9.763341_g35069_i0.p1  type:3prime_partial len:159 gc:universal NODE_51006_length_504_cov_9
   #    score  bias  c-Evalue  i-Evalue hmmfrom  hmm to    alifrom  ali to    envfrom  env to     acc
 ---   ------ ----- --------- --------- ------- -------    ------- -------    ------- -------    ----
   1 !   68.0   1.8   4.6e-22   9.1e-18       4     166 ..       1     156 [.       1     158 [] 0.83

  Alignments for each domain:
  == domain 1  score: 68.0 bits;  conditional E-value: 4.6e-22
                                   burpitideAlign   4 mkSffallAllsllLlastieARkePgeywksvvknqptpeaiealldskkktknesvvkDl 65 
                                                      m S +a++ ++s++L++  + ARk++geyw++v+k q++p+aie ll    +++n++v    
  NODE_51006_length_504_cov_9.763341_g35069_i0.p1   1 MGSPIAFFLIFSIVLISANVDARKDAGEYWQDVMKKQQMPKAIEGLL----NKDNSEV---- 54 
                                                      5577889999************************************8....3344455.... PP

                                   burpitideAlign  66 evkpssfllvyqgnkdg..qskdkeek.a............dlkkdfeikpsqlllwyyhnk 112
                                                            +l+v ++++d+  +s+ ++ek a            ++ k+fe++p   ++++ ++ 
  NODE_51006_length_504_cov_9.763341_g35069_i0.p1  55 ------ILPVNTKESDChdESVTPNEKnAflddtklsgehkSFVKNFEPRPRDDVVLKDKKP 110
                                                      ......67888888888886777777755666666666677999999999999988888877 PP

                                   burpitideAlign 113 ndeskskeessfvkdfevkPssllvwyrgnkngqsedksssekkfvkdfepkPs 166
                                                       +        sfvkdf   P+ l+ +y +    +++++s+ + +fvkdf p+P+
  NODE_51006_length_504_cov_9.763341_g35069_i0.p1 111 FVGD------SFVKDFVR-PNPLFFYYDDDAGLKDKSPSV-GDSFVKDFKPRPN 156
                                                      7776......99****65.***********8888999987.99*********98 PP

>> NODE_39737_length_725_cov_40.368098_g24455_i0.p1  type:complete len:145 gc:universal NODE_39737_length_725_cov_40.368
   #    score  bias  c-Evalue  i-Evalue hmmfrom  hmm to    alifrom  ali to    envfrom  env to     acc
 ---   ------ ----- --------- --------- ------- -------    ------- -------    ------- -------    ----
   1 !   67.1   0.2   8.8e-22   1.7e-17       4     166 ..       1     138 [.       1     141 [. 0.78

  Alignments for each domain:
  == domain 1  score: 67.1 bits;  conditional E-value: 8.8e-22
                                    burpitideAlign   4 mkSffallAllsllLlastieARkePgeywksvvknqptpeaiealldskkktknesvvkD 64 
                                                       m S +a++ ++s++L++  + ARk++g yw+ v+k+q++peai+ ll    +++n++v   
  NODE_39737_length_725_cov_40.368098_g24455_i0.p1   1 MGSPIAFFLIFSIVLIGASVDARKDAGKYWQGVMKDQQMPEAIKGLL----NKDNSEV--- 54 
                                                       5577889999************************************8....4444556... PP

                                    burpitideAlign  65 levkpssfllvyqgnkdg..qskdkeekadlkkdfeikpsqlllwyyhnkndeskskeess 123
                                                               l++ ++++d+  +s+ ++e++ + +df+++p+    +y+++     +++++  
  NODE_39737_length_725_cov_40.368098_g24455_i0.p1  55 -------LLPFNTKKSDCheESVKPKEEKAFREDFKPRPNVS--VYHDDAKLSGENNSS-- 104
                                                       .......677888888887766666655699********977..676655555555544.. PP

                                    burpitideAlign 124 fvkdfevkPssllvwyrgnkngqsedksssekkfvkdfepkPs 166
                                                        vkdf+++P+  + +y++   g +++     k+fv dfep+Ps
  NODE_39737_length_725_cov_40.368098_g24455_i0.p1 105 -VKDFDPRPN--VSIYHDDA-GLKDK-----KPFVGDFEPRPS 138
                                                       .6****9886..78898883.33332.....4799*******8 PP

>> NODE_41160_length_690_cov_75.291734_g24925_i1.p1  type:5prime_partial len:163 gc:universal NODE_41160_length_690_cov_
   #    score  bias  c-Evalue  i-Evalue hmmfrom  hmm to    alifrom  ali to    envfrom  env to     acc
 ---   ------ ----- --------- --------- ------- -------    ------- -------    ------- -------    ----
   1 !   64.9   0.1   4.1e-21     8e-17      13     166 ..      28     156 ..      21     159 .. 0.82

  Alignments for each domain:
  == domain 1  score: 64.9 bits;  conditional E-value: 4.1e-21
                                    burpitideAlign  13 llsllLlastieARkePgeywksvvknqptpeaiealldskkktknesvvkDlevkpssfl 73 
                                                       ++s++L++  + ARk++g yw+sv+knq++peaie ll    +++n++v          fl
  NODE_41160_length_690_cov_75.291734_g24925_i1.p1  28 IFSIVLIGAGVDARKDAGGYWQSVMKNQQMPEAIEGLL----NKDNSEV----------FL 74 
                                                       699**********************************8....3344455..........99 PP

                                    burpitideAlign  74 lvyqgnkdg..qskdkeekadlkkdfeikpsqlllwyyhnkndeskskeessfvkdfevkP 132
                                                       ++ ++++d+  +s+  +ek+ + +dfe++p+    +y++++     s e +sfvkdfe+  
  NODE_41160_length_690_cov_75.291734_g24925_i1.p1  75 PLNTKKSDChdESVTLKEKKAFFDDFEPRPNLS--VYHEDTKL---SGEHKSFVKDFEP-- 128
                                                       *********8766666666699********955..67764433...3455799****98.. PP

                                    burpitideAlign 133 ssllvwyrgnkngqsedksssekkfvkdfepkPs 166
                                                        s+l  y++  +g +e+k     +fv dfe  Ps
  NODE_41160_length_690_cov_75.291734_g24925_i1.p1 129 RSNLSVYHDD-VGLKEKK-----PFVGDFEAMPS 156
                                                       9******999.6666655.....68999999887 PP

>> NODE_40294_length_711_cov_58.686520_g24925_i0.p1  type:5prime_partial len:170 gc:universal NODE_40294_length_711_cov_
   #    score  bias  c-Evalue  i-Evalue hmmfrom  hmm to    alifrom  ali to    envfrom  env to     acc
 ---   ------ ----- --------- --------- ------- -------    ------- -------    ------- -------    ----
   1 !   60.5   0.1   8.7e-20   1.7e-15      13     166 ..      35     163 ..      28     167 .. 0.81

  Alignments for each domain:
  == domain 1  score: 60.5 bits;  conditional E-value: 8.7e-20
                                    burpitideAlign  13 llsllLlastieARkePgeywksvvknqptpeaiealldskkktknesvvkDlevkpssfl 73 
                                                       ++s++L++  + ARk++g yw+ v+knq++peaie ll    +++n++v           l
  NODE_40294_length_711_cov_58.686520_g24925_i0.p1  35 IFSIVLIGAGVDARKDAGGYWQGVMKNQQMPEAIEGLL----NKDNSEV----------SL 81 
                                                       699**********************************8....3333344..........49 PP

                                    burpitideAlign  74 lvyqgnkdg..qskdkeekadlkkdfeikpsqlllwyyhnkndeskskeessfvkdfevkP 132
                                                       ++ ++++d+  +s+  +ek+ + +dfe++p+    +y++++     s e +sfvkdfe+  
  NODE_40294_length_711_cov_58.686520_g24925_i0.p1  82 PLNTKKSDChdESVTLKEKKAFFDDFEPRPNLS--VYHEDTKL---SGEHKSFVKDFEP-- 135
                                                       99999****7766666666699********955..67764433...3455799****98.. PP

                                    burpitideAlign 133 ssllvwyrgnkngqsedksssekkfvkdfepkPs 166
                                                        s+l  y++  +g +e+k     +fv dfe  Ps
  NODE_40294_length_711_cov_58.686520_g24925_i0.p1 136 RSNLSVYHDD-VGLKEKK-----PFVGDFEAMPS 163
                                                       9******999.6666655.....68999999987 PP

>> NODE_61581_length_385_cov_4.368590_g45617_i0.p1  type:3prime_partial len:108 gc:universal NODE_61581_length_385_cov_4
   #    score  bias  c-Evalue  i-Evalue hmmfrom  hmm to    alifrom  ali to    envfrom  env to     acc
 ---   ------ ----- --------- --------- ------- -------    ------- -------    ------- -------    ----
   1 !   18.6   0.0     5e-07    0.0098       9      56 ..       7      52 ..       1      59 [. 0.78

  Alignments for each domain:
  == domain 1  score: 18.6 bits;  conditional E-value: 5e-07
                                   burpitideAlign  9 allAllsllLlastieARkePgeywksvvknqptpeaiealldskkkt 56
                                                      ++ +lsl+L+a  ++A  +P+ ywksv +n+p+p a+++ l s+  +
  NODE_61581_length_385_cov_4.368590_g45617_i0.p1  7 PIFTFLSLALIA--THAAVSPEAYWKSVLPNTPLPRAVRDILYSEWTE 52
                                                     467788888886..688899999*****************99776555 PP

>> NODE_92187_length_256_cov_1.404372_g76217_i0.p1  type:5prime_partial len:80 gc:universal NODE_92187_length_256_cov_1.
   #    score  bias  c-Evalue  i-Evalue hmmfrom  hmm to    alifrom  ali to    envfrom  env to     acc
 ---   ------ ----- --------- --------- ------- -------    ------- -------    ------- -------    ----
   1 ?   11.5   0.3   7.6e-05       1.5       1      37 [.       2      39 ..       2      44 .. 0.81

  Alignments for each domain:
  == domain 1  score: 11.5 bits;  conditional E-value: 7.6e-05
                                   burpitideAlign  1 melmkSffallA..llsllLlastieARkePgeywksvv 37
                                                     m  mk    l+A  +++llLl+s  + Rk     ++s+ 
  NODE_92187_length_256_cov_1.404372_g76217_i0.p1  2 MAPMK-KSPLFAllFFCLLLLSSEMTTRKVEARICESAS 39
                                                     56677.67799999***************8777766665 PP


Internal pipeline statistics summary:
-------------------------------------
Query model(s):                            1  (312 nodes)
Target sequences:                     137124  (24007853 residues searched)
Passed MSV filter:                      4829  (0.0352163); expected 2742.5 (0.02)
Passed bias filter:                     2722  (0.0198506); expected 2742.5 (0.02)
Passed Vit filter:                       247  (0.00180129); expected 137.1 (0.001)
Passed Fwd filter:                         7  (5.10487e-05); expected 1.4 (1e-05)
Initial search space (Z):             137124  [actual number of targets]
Domain search space  (domZ):               7  [number of targets reported over threshold]
# CPU time: 0.58u 0.13s 00:00:00.71 Elapsed: 00:00:02.20
# Mc/sec: 3394.42
//
[ok]
