# Supplementary material for: Mining raw plant transcriptomic data for new cyclopeptide alkaloids
Source: Beilstein J Org Chem. 2024 Jul 11;20:1548–59. doi: 10.3762/bjoc.20.138 (PMC11250218; doi:10.3762/bjoc.20.138)
Supplement: File 4 — The split burpitide precursor peptide HMM and output from all 700 transcriptomes as a compressed archive. [file Beilstein_J_Org_Chem-20-1548-s004.zip › final/SRR12009661.pep.hmm]

# hmmsearch :: search profile(s) against a sequence database
# HMMER 3.3 (Nov 2019); http://hmmer.org/
# Copyright (C) 2019 Howard Hughes Medical Institute.
# Freely distributed under the BSD open source license.
# - - - - - - - - - - - - - - - - - - - - - - - - - - - - - - - - - - - -
# query HMM file:                  ../hmms/burpitide.hmm
# target sequence database:        SRR12009661.pep
# - - - - - - - - - - - - - - - - - - - - - - - - - - - - - - - - - - - -

Query:       burpitideAlign  [M=312]
Scores for complete sequences (score includes all domains):
   --- full sequence ---   --- best 1 domain ---    -#dom-
    E-value  score  bias    E-value  score  bias    exp  N  Sequence                                            Description
    ------- ------ -----    ------- ------ -----   ---- --  --------                                            -----------
    1.5e-22   83.3   1.6    1.2e-21   80.4   1.6    2.0  1  NODE_35125_length_794_cov_2.576976_g21042_i0.p1      type:5prime_partial len:200 gc:u
    9.3e-14   54.5   0.0    1.6e-13   53.7   0.0    1.4  1  NODE_39560_length_647_cov_15.569686_g24939_i0.p1     type:5prime_partial len:126 gc:u
    1.9e-06   30.5   0.1    5.5e-05   25.7   0.0    2.5  2  NODE_37307_length_716_cov_4492.520995_g22883_i0.p1   type:internal len:239 gc:univers
    4.8e-05   25.9   0.0    5.6e-05   25.6   0.0    1.0  1  NODE_32877_length_880_cov_3243.319703_g19284_i0.p1   type:5prime_partial len:85 gc:un
      6e-05   25.5   0.6    0.00031   23.2   0.0    2.0  2  NODE_28844_length_1053_cov_2403.429592_g16548_i0.p1  type:3prime_partial len:218 gc:u


Domain annotation for each sequence (and alignments):
>> NODE_35125_length_794_cov_2.576976_g21042_i0.p1  type:5prime_partial len:200 gc:universal NODE_35125_length_794_cov_2
   #    score  bias  c-Evalue  i-Evalue hmmfrom  hmm to    alifrom  ali to    envfrom  env to     acc
 ---   ------ ----- --------- --------- ------- -------    ------- -------    ------- -------    ----
   1 !   80.4   1.6   5.6e-26   1.2e-21       7     197 ..      15     193 ..       9     196 .. 0.70

  Alignments for each domain:
  == domain 1  score: 80.4 bits;  conditional E-value: 5.6e-26
                                   burpitideAlign   7 ffallAllsllLlastieARkePgeywksvvknqptpeaiealldskkktknesvvkDlevk 68 
                                                       f+l+ l+s++L+ast+ ARk+Pgeyw+ ++++qp+peai+ l+       ++sv+   + +
  NODE_35125_length_794_cov_2.576976_g21042_i0.p1  15 PFSLFLLFSFVLFASTTGARKDPGEYWQGIMQDQPMPEAIQGLI------HKGSVLSMSNKR 70 
                                                      589999*************************************9......778888777777 PP

                                   burpitideAlign  69 pssfllvyqgnkdg.............qskdkeeka......dlkkdfeikpsqlllwyyhn 111
                                                       + + +    nkd              +       +       + kd e  ps     y+  
  NODE_35125_length_794_cov_2.576976_g21042_i0.p1  71 TNCHTPAEVANKDQpfkdfearpsataY-------LddtkpsAFVKDIEATPSAT--AYR-- 121
                                                      7888888888888666665544433322.......13333447777777777777..333.. PP

                                   burpitideAlign 112 kndeskskeessfvkdfevkPssllvwyrgnkngqsedksssekkfvkdfepkPsqlllwyr 173
                                                        d++k +ee+sfvk+fe++P+ l    ++  +g +e+     k+ vkdfep+P+  + +y+
  NODE_35125_length_794_cov_2.576976_g21042_i0.p1 122 --DDAKLTEEKSFVKEFEPRPNVL--SDHDDDVGLKEE-----KSYVKDFEPRPN--ISVYH 172
                                                      ..3455566678888888877643..344444444444.....456888888887..55666 PP

                                   burpitideAlign 174 gnkdgqsvdesgksfvkdfepkPs 197
                                                            s   ++k f+kdfep+P+
  NODE_35125_length_794_cov_2.576976_g21042_i0.p1 173 DD---ASLKAEDKLFDKDFEPRPN 193
                                                      55...5556677888888888886 PP

>> NODE_39560_length_647_cov_15.569686_g24939_i0.p1  type:5prime_partial len:126 gc:universal NODE_39560_length_647_cov_
   #    score  bias  c-Evalue  i-Evalue hmmfrom  hmm to    alifrom  ali to    envfrom  env to     acc
 ---   ------ ----- --------- --------- ------- -------    ------- -------    ------- -------    ----
   1 !   53.7   0.0   7.5e-18   1.6e-13       4      79 ..      17      94 ..      10     123 .. 0.85

  Alignments for each domain:
  == domain 1  score: 53.7 bits;  conditional E-value: 7.5e-18
                                    burpitideAlign  4 mkSffallAllsllLlas.tieARkePgeywksvvknqptpeaiealldskkkt.knesvvkD 64
                                                      m+S+ a+l l sllL++  t  ARk++g+ywks+++++p+p+ai +l+    ++ +  ++ k+
  NODE_39560_length_647_cov_15.569686_g24939_i0.p1 17 MRSISAFLLLISLLLFTDlTRGARKDAGDYWKSIMEEEPMPKAIAELVHGGPSSsEAHKFTKN 79
                                                      ******************7888**************************988777799****** PP

                                    burpitideAlign 65 levkpssfllvyqgn 79
                                                      +++kp+ +++ ++ +
  NODE_39560_length_647_cov_15.569686_g24939_i0.p1 80 FDIKPNVIIYHSHVK 94
                                                      ******977776654 PP

>> NODE_37307_length_716_cov_4492.520995_g22883_i0.p1  type:internal len:239 gc:universal NODE_37307_length_716_cov_4492
   #    score  bias  c-Evalue  i-Evalue hmmfrom  hmm to    alifrom  ali to    envfrom  env to     acc
 ---   ------ ----- --------- --------- ------- -------    ------- -------    ------- -------    ----
   1 !   25.7   0.0   2.5e-09   5.5e-05       7      59 ..      35      85 ..      30      89 .. 0.83
   2 ?    1.1   0.0     0.075   1.6e+03     249     277 ..     134     160 ..     111     221 .. 0.64

  Alignments for each domain:
  == domain 1  score: 25.7 bits;  conditional E-value: 2.5e-09
                                      burpitideAlign  7 ffallAllsllLlastieARkePgeywksvvknqptpeaiealldskkktkne 59
                                                        f+ ++ +lsl+L++s  +A  +P++ywksv +n+p+p+a+++ l s+  ++++
  NODE_37307_length_716_cov_4492.520995_g22883_i0.p1 35 FLPIFTFLSLALVSS--HAALAPEDYWKSVLPNTPMPKAVQNILHSEWDEEKG 85
                                                        5667889**999998..6789**********************9887777544 PP

  == domain 2  score: 1.1 bits;  conditional E-value: 0.075
                                      burpitideAlign 249 kesvvngqsvdPssqlllyrgnkkvesse 277
                                                         +++v  g  v+P +++ +y++   +++  
  NODE_37307_length_716_cov_4492.520995_g22883_i0.p1 134 GKPVYVG--VKPRKKVFIYHYAATEDQLH 160
                                                         5555555..77777888888855444433 PP

>> NODE_32877_length_880_cov_3243.319703_g19284_i0.p1  type:5prime_partial len:85 gc:universal NODE_32877_length_880_cov
   #    score  bias  c-Evalue  i-Evalue hmmfrom  hmm to    alifrom  ali to    envfrom  env to     acc
 ---   ------ ----- --------- --------- ------- -------    ------- -------    ------- -------    ----
   1 !   25.6   0.0   2.6e-09   5.6e-05       7      51 ..      35      77 ..      29      80 .. 0.86

  Alignments for each domain:
  == domain 1  score: 25.6 bits;  conditional E-value: 2.6e-09
                                      burpitideAlign  7 ffallAllsllLlastieARkePgeywksvvknqptpeaiealld 51
                                                        f+ ++ +lsl+L++s  +A  +P++ywksv +n+p+p+a+++ l 
  NODE_32877_length_880_cov_3243.319703_g19284_i0.p1 35 FLPIFTFLSLALVSS--HAALAPEDYWKSVLPNTPMPKAVQNILH 77
                                                        46678899*999998..6789********************9985 PP

>> NODE_28844_length_1053_cov_2403.429592_g16548_i0.p1  type:3prime_partial len:218 gc:universal NODE_28844_length_1053_
   #    score  bias  c-Evalue  i-Evalue hmmfrom  hmm to    alifrom  ali to    envfrom  env to     acc
 ---   ------ ----- --------- --------- ------- -------    ------- -------    ------- -------    ----
   1 !   23.2   0.0   1.4e-08   0.00031       7      60 ..       5      56 ..       1      59 [. 0.83
   2 ?    0.5   0.1      0.12   2.5e+03      58      71 ..     188     201 ..     128     209 .. 0.69

  Alignments for each domain:
  == domain 1  score: 23.2 bits;  conditional E-value: 1.4e-08
                                       burpitideAlign  7 ffallAllsllLlastieARkePgeywksvvknqptpeaiealldskkktknes 60
                                                         f+ ++ +lsl+L++s  +A  +P+ ywksv +n+p+p+a++++l s+  ++++ 
  NODE_28844_length_1053_cov_2403.429592_g16548_i0.p1  5 FLPIFTFLSLALVSS--HAALAPEAYWKSVLPNTPMPKAVQNTLHSEWVEEKGT 56
                                                         566888***999998..67799*********************98877666555 PP

  == domain 2  score: 0.5 bits;  conditional E-value: 0.12
                                       burpitideAlign  58 nesvvkDlevkpss 71 
                                                           +++++ ++vkp+s
  NODE_28844_length_1053_cov_2403.429592_g16548_i0.p1 188 VQETLNHFSVKPNS 201
                                                          22333333333333 PP


Internal pipeline statistics summary:
-------------------------------------
Query model(s):                            1  (312 nodes)
Target sequences:                     108146  (19272114 residues searched)
Passed MSV filter:                      4157  (0.0384388); expected 2162.9 (0.02)
Passed bias filter:                     2452  (0.0226731); expected 2162.9 (0.02)
Passed Vit filter:                       325  (0.0030052); expected 108.1 (0.001)
Passed Fwd filter:                         5  (4.62338e-05); expected 1.1 (1e-05)
Initial search space (Z):             108146  [actual number of targets]
Domain search space  (domZ):               5  [number of targets reported over threshold]
# CPU time: 0.32u 0.09s 00:00:00.41 Elapsed: 00:00:01.73
# Mc/sec: 3463.57
//
[ok]
