# Supplementary material for: Mining raw plant transcriptomic data for new cyclopeptide alkaloids
Source: Beilstein J Org Chem. 2024 Jul 11;20:1548–59. doi: 10.3762/bjoc.20.138 (PMC11250218; doi:10.3762/bjoc.20.138)
Supplement: File 4 — The split burpitide precursor peptide HMM and output from all 700 transcriptomes as a compressed archive. [file Beilstein_J_Org_Chem-20-1548-s004.zip › final/SRR12009663.pep.hmm]

# hmmsearch :: search profile(s) against a sequence database
# HMMER 3.3 (Nov 2019); http://hmmer.org/
# Copyright (C) 2019 Howard Hughes Medical Institute.
# Freely distributed under the BSD open source license.
# - - - - - - - - - - - - - - - - - - - - - - - - - - - - - - - - - - - -
# query HMM file:                  ../hmms/burpitide.hmm
# target sequence database:        SRR12009663.pep
# - - - - - - - - - - - - - - - - - - - - - - - - - - - - - - - - - - - -

Query:       burpitideAlign  [M=312]
Scores for complete sequences (score includes all domains):
   --- full sequence ---   --- best 1 domain ---    -#dom-
    E-value  score  bias    E-value  score  bias    exp  N  Sequence                                           Description
    ------- ------ -----    ------- ------ -----   ---- --  --------                                           -----------
    3.7e-14   55.7   0.2    7.2e-13   51.5   0.2    1.9  1  NODE_40942_length_545_cov_47.807203_g31033_i0.p1    type:5prime_partial len:131 gc:u
    4.6e-05   25.8   0.3    0.00065   22.1   0.0    2.1  2  NODE_16596_length_1512_cov_191.876303_g11557_i0.p1  type:complete len:356 gc:univers
    7.9e-05   25.1   0.1    0.00024   23.5   0.0    1.7  2  NODE_20690_length_1286_cov_16.831822_g14345_i0.p1   type:complete len:304 gc:univers
  ------ inclusion threshold ------
      0.023   16.9   0.0      0.034   16.4   0.0    1.3  1  NODE_45967_length_461_cov_2.018041_g36023_i0.p1     type:3prime_partial len:133 gc:u


Domain annotation for each sequence (and alignments):
>> NODE_40942_length_545_cov_47.807203_g31033_i0.p1  type:5prime_partial len:131 gc:universal NODE_40942_length_545_cov_
   #    score  bias  c-Evalue  i-Evalue hmmfrom  hmm to    alifrom  ali to    envfrom  env to     acc
 ---   ------ ----- --------- --------- ------- -------    ------- -------    ------- -------    ----
   1 !   51.5   0.2   2.8e-17   7.2e-13       4      81 ..      33     120 ..      20     124 .. 0.81

  Alignments for each domain:
  == domain 1  score: 51.5 bits;  conditional E-value: 2.8e-17
                                    burpitideAlign   4 mkSffallAllsllLlastieARkePgeywksvvknqptpeaiealld......skkkt.. 56 
                                                       m+Sf a++ l+sllL+ s + +Rke+ +ywks++k++p+p+ai++l++      +   t  
  NODE_40942_length_545_cov_47.807203_g31033_i0.p1  33 MRSFSAFFVLFSLLLVLSPTDGRKEAADYWKSIMKEEPLPKAIQDLVGgdpssfN---Tik 90 
                                                       **********************************************973332221...122 PP

                                    burpitideAlign  57 .....knesvvkDlevkpssfllvyqgnkd 81 
                                                            +++++ kD++  p  +l+ +++  d
  NODE_40942_length_545_cov_47.807203_g31033_i0.p1  91 ghkelSESKFTKDFDTTPINILYHSHDHHD 120
                                                       223367789999999999999999988777 PP

>> NODE_16596_length_1512_cov_191.876303_g11557_i0.p1  type:complete len:356 gc:universal NODE_16596_length_1512_cov_191
   #    score  bias  c-Evalue  i-Evalue hmmfrom  hmm to    alifrom  ali to    envfrom  env to     acc
 ---   ------ ----- --------- --------- ------- -------    ------- -------    ------- -------    ----
   1 !   22.1   0.0   2.6e-08   0.00065       7      57 ..       5      53 ..       1      60 [. 0.84
   2 ?    2.0   0.0     0.032   8.1e+02     245     262 ..     183     200 ..     107     272 .. 0.73

  Alignments for each domain:
  == domain 1  score: 22.1 bits;  conditional E-value: 2.6e-08
                                      burpitideAlign  7 ffallAllsllLlastieARkePgeywksvvknqptpeaiealldskkktk 57
                                                        f+ ++A+lsl+L+as  +A   P+ ywksv +n+p+p+a+ +ll  + +++
  NODE_16596_length_1512_cov_191.876303_g11557_i0.p1  5 FLPIFAFLSLALVAS--HAALTPESYWKSVLPNTPMPKAVMDLLHPEWNEE 53
                                                        5779*********98..67789*********************97776664 PP

  == domain 2  score: 2.0 bits;  conditional E-value: 0.032
                                      burpitideAlign 245 eetekesvvngqsvdPss 262
                                                         ++++++++ n +sv+P+s
  NODE_16596_length_1512_cov_191.876303_g11557_i0.p1 183 SSNKIQQILNHFSVKPNS 200
                                                         344445555555555554 PP

>> NODE_20690_length_1286_cov_16.831822_g14345_i0.p1  type:complete len:304 gc:universal NODE_20690_length_1286_cov_16.8
   #    score  bias  c-Evalue  i-Evalue hmmfrom  hmm to    alifrom  ali to    envfrom  env to     acc
 ---   ------ ----- --------- --------- ------- -------    ------- -------    ------- -------    ----
   1 !   23.5   0.0   9.6e-09   0.00024       7      74 ..       5      68 ..       1     110 [. 0.75
   2 ?   -0.3   0.0      0.16   4.1e+03     243     262 ..     118     143 ..      52     149 .. 0.44

  Alignments for each domain:
  == domain 1  score: 23.5 bits;  conditional E-value: 9.6e-09
                                     burpitideAlign  7 ffallAllsllLlastieARkePgeywksvvknqptpeaiealldskkktknesvvkDlevk 68
                                                       f+ l+A+lsl+L+a  i+A   P+ ywksv +n+p+p+ai +ll   k++    v ++++++
  NODE_20690_length_1286_cov_16.831822_g14345_i0.p1  5 FLPLFAFLSLALVA--IHAALTPEAYWKSVLPNTPMPKAIMDLLHPGKRKA--GVGTNIDIN 62
                                                       57799****99986..999************************96555543..233455555 PP

                                     burpitideAlign 69 pssfll 74
                                                        s ++ 
  NODE_20690_length_1286_cov_16.831822_g14345_i0.p1 63 VSNIVR 68
                                                       555444 PP

  == domain 2  score: -0.3 bits;  conditional E-value: 0.16
                                     burpitideAlign 243 e......neetekesvvngqsvdPss 262
                                                        +       ++++ +++ + +sv+P s
  NODE_20690_length_1286_cov_16.831822_g14345_i0.p1 118 QvvesipFSSNKMQQILDHFSVKPYS 143
                                                        02222233444445555555555544 PP

>> NODE_45967_length_461_cov_2.018041_g36023_i0.p1  type:3prime_partial len:133 gc:universal NODE_45967_length_461_cov_2
   #    score  bias  c-Evalue  i-Evalue hmmfrom  hmm to    alifrom  ali to    envfrom  env to     acc
 ---   ------ ----- --------- --------- ------- -------    ------- -------    ------- -------    ----
   1 ?   16.4   0.0   1.3e-06     0.034       7      51 ..       5      47 ..       1      59 [. 0.82

  Alignments for each domain:
  == domain 1  score: 16.4 bits;  conditional E-value: 1.3e-06
                                   burpitideAlign  7 ffallAllsllLlastieARkePgeywksvvknqptpeaiealld 51
                                                     f+ ++ +lsl+L+a   +A   P+ ywksv +n+p+p+a+ +ll 
  NODE_45967_length_461_cov_2.018041_g36023_i0.p1  5 FLPIFTFLSLALVAG--HAALTPQAYWKSVLPNTPMPKALTDLLH 47
                                                     466788999999886..67789*******************9984 PP


Internal pipeline statistics summary:
-------------------------------------
Query model(s):                            1  (312 nodes)
Target sequences:                     101649  (18388722 residues searched)
Passed MSV filter:                      3629  (0.0357013); expected 2033.0 (0.02)
Passed bias filter:                     2041  (0.0200789); expected 2033.0 (0.02)
Passed Vit filter:                       201  (0.00197739); expected 101.6 (0.001)
Passed Fwd filter:                         4  (3.93511e-05); expected 1.0 (1e-05)
Initial search space (Z):             101649  [actual number of targets]
Domain search space  (domZ):               4  [number of targets reported over threshold]
# CPU time: 0.51u 0.02s 00:00:00.53 Elapsed: 00:00:01.65
# Mc/sec: 3468.44
//
[ok]
