# Supplementary material for: Mining raw plant transcriptomic data for new cyclopeptide alkaloids
Source: Beilstein J Org Chem. 2024 Jul 11;20:1548–59. doi: 10.3762/bjoc.20.138 (PMC11250218; doi:10.3762/bjoc.20.138)
Supplement: File 4 — The split burpitide precursor peptide HMM and output from all 700 transcriptomes as a compressed archive. [file Beilstein_J_Org_Chem-20-1548-s004.zip › final/SRR12009667.pep.hmm]

# hmmsearch :: search profile(s) against a sequence database
# HMMER 3.3 (Nov 2019); http://hmmer.org/
# Copyright (C) 2019 Howard Hughes Medical Institute.
# Freely distributed under the BSD open source license.
# - - - - - - - - - - - - - - - - - - - - - - - - - - - - - - - - - - - -
# query HMM file:                  ../hmms/burpitide.hmm
# target sequence database:        SRR12009667.pep
# - - - - - - - - - - - - - - - - - - - - - - - - - - - - - - - - - - - -

Query:       burpitideAlign  [M=312]
Scores for complete sequences (score includes all domains):
   --- full sequence ---   --- best 1 domain ---    -#dom-
    E-value  score  bias    E-value  score  bias    exp  N  Sequence                                         Description
    ------- ------ -----    ------- ------ -----   ---- --  --------                                         -----------
    1.3e-06   31.3   0.0    1.6e-06   31.0   0.0    1.1  1  NODE_63681_length_285_cov_3.386792_g56116_i0.p2   type:internal len:95 gc:universa
  ------ inclusion threshold ------
      0.016   17.9   0.1      0.064   15.9   0.0    1.9  2  NODE_9514_length_1511_cov_139.336579_g6095_i0.p1  type:complete len:381 gc:univers
      0.043   16.5   0.0      0.056   16.1   0.0    1.1  1  NODE_30916_length_587_cov_2.968872_g23424_i0.p1   type:3prime_partial len:180 gc:u


Domain annotation for each sequence (and alignments):
>> NODE_63681_length_285_cov_3.386792_g56116_i0.p2  type:internal len:95 gc:universal NODE_63681_length_285_cov_3.386792
   #    score  bias  c-Evalue  i-Evalue hmmfrom  hmm to    alifrom  ali to    envfrom  env to     acc
 ---   ------ ----- --------- --------- ------- -------    ------- -------    ------- -------    ----
   1 !   31.0   0.0   3.5e-11   1.6e-06       5      50 ..      21      64 ..      13      76 .. 0.76

  Alignments for each domain:
  == domain 1  score: 31.0 bits;  conditional E-value: 3.5e-11
                                   burpitideAlign  5 kSffallAllsllLlastieARkeP.geywksvvknqptpeaieall 50
                                                      S++++l l+s   la    ARkeP geyw+ v++ qp+p+a+++ll
  NODE_63681_length_285_cov_3.386792_g56116_i0.p2 21 TSILVILTLFS---LAYLSNARKEPaGEYWNRVMEKQPMPKALRDLL 64
                                                     24444444444...566789*************************98 PP

>> NODE_9514_length_1511_cov_139.336579_g6095_i0.p1  type:complete len:381 gc:universal NODE_9514_length_1511_cov_139.33
   #    score  bias  c-Evalue  i-Evalue hmmfrom  hmm to    alifrom  ali to    envfrom  env to     acc
 ---   ------ ----- --------- --------- ------- -------    ------- -------    ------- -------    ----
   1 ?   15.9   0.0   1.4e-06     0.064       4      57 ..       1      56 [.       1      62 [. 0.82
   2 ?   -0.5   0.1      0.14   6.3e+03     246     262 ..     207     223 ..     133     305 .. 0.59

  Alignments for each domain:
  == domain 1  score: 15.9 bits;  conditional E-value: 1.4e-06
                                    burpitideAlign  4 mkSffallAllsllLlas...tieARkePgeywksvvknqptpeaiealldskkkt.k 57
                                                      mk    ll++lsl+++as   t  +  +   ywks+ +n+ +p+ai+++l+  + + +
  NODE_9514_length_1511_cov_139.336579_g6095_i0.p1  1 MK--SQLLSFLSLAIIAShavTLGGADDVNSYWKSELPNTAMPQAIKDSLSQTSGWvE 56
                                                      88..889*********998755556666699*******************88777742 PP

  == domain 2  score: -0.5 bits;  conditional E-value: 0.14
                                    burpitideAlign 246 etekesvvngqsvdPss 262
                                                       +++ +++ n +sv P s
  NODE_9514_length_1511_cov_139.336579_g6095_i0.p1 207 SQKMSQILNRFSVAPYS 223
                                                       23333333333333332 PP

>> NODE_30916_length_587_cov_2.968872_g23424_i0.p1  type:3prime_partial len:180 gc:universal NODE_30916_length_587_cov_2
   #    score  bias  c-Evalue  i-Evalue hmmfrom  hmm to    alifrom  ali to    envfrom  env to     acc
 ---   ------ ----- --------- --------- ------- -------    ------- -------    ------- -------    ----
   1 ?   16.1   0.0   1.2e-06     0.056       7      52 ..       5      48 ..       1      61 [. 0.76

  Alignments for each domain:
  == domain 1  score: 16.1 bits;  conditional E-value: 1.2e-06
                                   burpitideAlign  7 ffallAllsllLlastieARkePgeywksvvknqptpeaieallds 52
                                                     +f ++Alls++ +as +    + ++yw sv +n+p+p++i +ll+s
  NODE_30916_length_587_cov_2.968872_g23424_i0.p1  5 LFHFFALLSVAFVASQAD--LSSQDYWRSVLPNTPMPKSISQLLQS 48
                                                     477888888777777554..45578******************965 PP


Internal pipeline statistics summary:
-------------------------------------
Query model(s):                            1  (312 nodes)
Target sequences:                     134506  (18507196 residues searched)
Passed MSV filter:                      4080  (0.0303332); expected 2690.1 (0.02)
Passed bias filter:                     2408  (0.0179025); expected 2690.1 (0.02)
Passed Vit filter:                       237  (0.001762); expected 134.5 (0.001)
Passed Fwd filter:                         3  (2.23038e-05); expected 1.3 (1e-05)
Initial search space (Z):             134506  [actual number of targets]
Domain search space  (domZ):               3  [number of targets reported over threshold]
# CPU time: 0.31u 0.07s 00:00:00.38 Elapsed: 00:00:01.87
# Mc/sec: 3081.40
//
[ok]
