# Supplementary material for: Mining raw plant transcriptomic data for new cyclopeptide alkaloids
Source: Beilstein J Org Chem. 2024 Jul 11;20:1548–59. doi: 10.3762/bjoc.20.138 (PMC11250218; doi:10.3762/bjoc.20.138)
Supplement: File 4 — The split burpitide precursor peptide HMM and output from all 700 transcriptomes as a compressed archive. [file Beilstein_J_Org_Chem-20-1548-s004.zip › final/SRR12009668.pep.hmm]

# hmmsearch :: search profile(s) against a sequence database
# HMMER 3.3 (Nov 2019); http://hmmer.org/
# Copyright (C) 2019 Howard Hughes Medical Institute.
# Freely distributed under the BSD open source license.
# - - - - - - - - - - - - - - - - - - - - - - - - - - - - - - - - - - - -
# query HMM file:                  ../hmms/burpitide.hmm
# target sequence database:        SRR12009668.pep
# - - - - - - - - - - - - - - - - - - - - - - - - - - - - - - - - - - - -

Query:       burpitideAlign  [M=312]
Scores for complete sequences (score includes all domains):
   --- full sequence ---   --- best 1 domain ---    -#dom-
    E-value  score  bias    E-value  score  bias    exp  N  Sequence                                            Description
    ------- ------ -----    ------- ------ -----   ---- --  --------                                            -----------
    1.7e-22   83.4   0.2    2.2e-22   83.0   0.2    1.1  1  NODE_37664_length_745_cov_1587.285714_g26788_i0.p1   type:complete len:148 gc:univers
    2.4e-22   82.9   0.2    3.7e-22   82.3   0.2    1.2  1  NODE_21623_length_1300_cov_1396.643847_g7833_i4.p1   type:complete len:147 gc:univers
    4.5e-20   75.4   0.1    6.4e-20   74.9   0.1    1.3  1  NODE_44034_length_605_cov_2635.073308_g32673_i0.p1   type:complete len:130 gc:univers
    9.6e-20   74.3   0.0    1.5e-19   73.7   0.0    1.3  1  NODE_44203_length_602_cov_2638.448015_g32836_i0.p1   type:complete len:134 gc:univers
    5.6e-15   58.7   0.0      9e-15   58.0   0.0    1.3  1  NODE_41507_length_654_cov_157.631670_g30266_i0.p1    type:complete len:121 gc:univers
    3.5e-14   56.1   0.0    6.7e-14   55.1   0.0    1.4  1  NODE_89326_length_274_cov_727.601990_g77829_i0.p1    type:internal len:92 gc:universa
    4.3e-10   42.6   4.2    4.4e-10   42.6   4.2    1.0  1  NODE_92582_length_267_cov_1.587629_g81085_i0.p1      type:internal len:90 gc:universa
    6.3e-06   29.0   1.0    7.5e-06   28.7   1.0    1.1  1  NODE_31095_length_935_cov_540.244780_g7833_i5.p1     type:5prime_partial len:81 gc:un
    0.00012   24.7   0.8    0.00018   24.2   0.8    1.3  1  NODE_59991_length_407_cov_3572.062874_g48494_i0.p1   type:3prime_partial len:84 gc:un
     0.0016   21.1   0.7      0.054   16.0   0.0    2.5  2  NODE_33850_length_849_cov_3529.627577_g23608_i0.p1   type:complete len:236 gc:univers
      0.004   19.8   0.0     0.0043   19.6   0.0    1.1  1  NODE_62941_length_385_cov_2659.788462_g51444_i0.p1   type:complete len:77 gc:universa
      0.004   19.7   0.6      0.091   15.3   0.0    2.4  2  NODE_26349_length_1104_cov_3738.887488_g18141_i0.p1  type:complete len:329 gc:univers
     0.0056   19.3   0.7        0.1   15.1   0.0    2.4  2  NODE_12848_length_1773_cov_2878.916471_g9147_i0.p1   type:complete len:359 gc:univers
     0.0056   19.3   0.7        0.1   15.1   0.0    2.4  2  NODE_17104_length_1520_cov_3340.593642_g11992_i0.p1  type:complete len:359 gc:univers
     0.0056   19.3   0.7        0.1   15.1   0.0    2.4  2  NODE_19445_length_1402_cov_3521.252069_g13548_i0.p1  type:complete len:359 gc:univers
     0.0056   19.3   0.7        0.1   15.1   0.0    2.4  2  NODE_22366_length_1268_cov_3632.097908_g15460_i0.p1  type:complete len:359 gc:univers
     0.0079   18.8   0.0     0.0097   18.5   0.0    1.1  1  NODE_81345_length_297_cov_2004.196429_g69848_i0.p1   type:internal len:100 gc:univers
  ------ inclusion threshold ------
      0.011   18.3   0.0      0.013   18.0   0.0    1.1  1  NODE_50920_length_498_cov_3044.136471_g39439_i0.p1   type:complete len:118 gc:univers
      0.012   18.2   0.0      0.015   17.9   0.0    1.2  1  NODE_49738_length_514_cov_3015.707483_g38267_i0.p1   type:complete len:123 gc:univers
      0.013   18.1   0.1      0.046   16.3   0.0    1.8  2  NODE_16487_length_1554_cov_574.593518_g4512_i1.p1    type:complete len:307 gc:univers
      0.013   18.1   0.1      0.046   16.3   0.0    1.8  2  NODE_16570_length_1550_cov_574.147596_g4512_i2.p1    type:complete len:307 gc:univers
      0.013   18.1   0.1      0.046   16.3   0.0    1.8  2  NODE_6158_length_2364_cov_444.853776_g4512_i0.p1     type:complete len:307 gc:univers
      0.042   16.4   0.0      0.061   15.9   0.0    1.1  1  NODE_25501_length_1139_cov_12.422139_g17554_i0.p1    type:5prime_partial len:352 gc:u
      0.072   15.6   0.0       0.83   12.1   0.0    2.0  2  NODE_36982_length_762_cov_111.261248_g26190_i0.p1    type:5prime_partial len:240 gc:u
       0.39   13.2   0.0       0.41   13.2   0.0    1.1  1  NODE_65530_length_369_cov_2.523649_g54033_i0.p1      type:internal len:124 gc:univers
        1.4   11.3   0.0        2.1   10.8   0.0    1.1  1  NODE_5884_length_2403_cov_26.195708_g4322_i1.p1      type:complete len:535 gc:univers


Domain annotation for each sequence (and alignments):
>> NODE_37664_length_745_cov_1587.285714_g26788_i0.p1  type:complete len:148 gc:universal NODE_37664_length_745_cov_1587
   #    score  bias  c-Evalue  i-Evalue hmmfrom  hmm to    alifrom  ali to    envfrom  env to     acc
 ---   ------ ----- --------- --------- ------- -------    ------- -------    ------- -------    ----
   1 !   83.0   0.2   4.6e-26   2.2e-22       4     166 ..       1     141 [.       1     145 [. 0.85

  Alignments for each domain:
  == domain 1  score: 83.0 bits;  conditional E-value: 4.6e-26
                                      burpitideAlign   4 mkSffallAllsllLlastieARkePgeywksvvknqptpeaiealldskkktknesvv 62 
                                                         m S fal+Al+sl+L+a+ + +R +Pgeyw+sv+k++ +p+ai+ ll            
  NODE_37664_length_745_cov_1587.285714_g26788_i0.p1   1 MESPFALFALFSLILFANRVDGRPDPGEYWQSVMKDEAMPKAIQGLL------------ 47 
                                                         8899******************************************8............ PP

                                      burpitideAlign  63 kDlevkpssfllvyqgnkdg....qskdkeek.adlkkdfeikpsqlllwyyhnkndes 116
                                                              + +s  ++++++ d+    ++ ++++k + + kdfe++p+     y ++k   +
  NODE_37664_length_745_cov_1587.285714_g26788_i0.p1  48 -----DKGSVTPLSTKKTDChtltEEEETAQKkPTFVKDFEPRPNVS--AYDDDKKLTA 99 
                                                         .....45556899999999999998888999978**********977..4555554444 PP

                                      burpitideAlign 117 kskeessfvkdfevkPssllvwyrgnkngqsedksssekkfvkdfepkPs 166
                                                          +++ +s vkdfe++P+  +  y++ + g + +k+s     vkdfep+P+
  NODE_37664_length_745_cov_1587.285714_g26788_i0.p1 100 -EDKYKSSVKDFEPRPN--VSVYHDDVAGLKGEKTS-----VKDFEPRPN 141
                                                         .5556678******997..67799998888888876.....9*******8 PP

>> NODE_21623_length_1300_cov_1396.643847_g7833_i4.p1  type:complete len:147 gc:universal NODE_21623_length_1300_cov_139
   #    score  bias  c-Evalue  i-Evalue hmmfrom  hmm to    alifrom  ali to    envfrom  env to     acc
 ---   ------ ----- --------- --------- ------- -------    ------- -------    ------- -------    ----
   1 !   82.3   0.2   7.7e-26   3.7e-22       4     166 ..       1     140 [.       1     144 [. 0.79

  Alignments for each domain:
  == domain 1  score: 82.3 bits;  conditional E-value: 7.7e-26
                                      burpitideAlign   4 mkSffallAllsllLlastieARkePgeywksvvknqptpeaiealldskkktknesvv 62 
                                                         m S fal+Al+sl+L+a+ + +R +Pgeyw+sv+k++ +p+ai+ ll            
  NODE_21623_length_1300_cov_1396.643847_g7833_i4.p1   1 MESPFALFALFSLILFANRVDGRPDPGEYWQSVMKDEAMPKAIQGLL------------ 47 
                                                         8899******************************************8............ PP

                                      burpitideAlign  63 kDlevkpssfllvyqgnkdg...qskdkeek.adlkkdfeikpsqlllwyyhnkndesk 117
                                                              + +s  ++++++ d+    + ++e+k + + kdfe++p+     y ++k   ++
  NODE_21623_length_1300_cov_1396.643847_g7833_i4.p1  48 -----DKGSVTPLSTKKTDChtlTEEEEEQKkPTFVKDFEPRPNLS--AYDGDKKLTAE 99 
                                                         .....455568999******9984555555548**********966..56666666665 PP

                                      burpitideAlign 118 skeessfvkdfevkPssllvwyrgnkngqsedksssekkfvkdfepkPs 166
                                                         + + +s vkdfe++P+  l  y++   + +      ek  v+dfep+P+
  NODE_21623_length_1300_cov_1396.643847_g7833_i4.p1 100 D-KYKSSVKDFEPRPN--LSVYHDDAASLKG-----EKTSVEDFEPRPN 140
                                                         5.455689*****997..5556655333333.....345589******9 PP

>> NODE_44034_length_605_cov_2635.073308_g32673_i0.p1  type:complete len:130 gc:universal NODE_44034_length_605_cov_2635
   #    score  bias  c-Evalue  i-Evalue hmmfrom  hmm to    alifrom  ali to    envfrom  env to     acc
 ---   ------ ----- --------- --------- ------- -------    ------- -------    ------- -------    ----
   1 !   74.9   0.1   1.3e-23   6.4e-20       4     140 ..       1     120 [.       1     129 [. 0.80

  Alignments for each domain:
  == domain 1  score: 74.9 bits;  conditional E-value: 1.3e-23
                                      burpitideAlign   4 mkSffallAllsllLlastieARkePgeywksvvknqptpeaiealldskkktknesvv 62 
                                                         m S fal+Al+sl+L+a+ + +R +Pgeyw+sv+k++ +p+ai+ ll            
  NODE_44034_length_605_cov_2635.073308_g32673_i0.p1   1 MESPFALFALFSLILFANRVDGRPDPGEYWQSVMKDEAMPKAIQGLL------------ 47 
                                                         8899******************************************8............ PP

                                      burpitideAlign  63 kDlevkpssfllvyqgnkdg...qskdkeek.adlkkdfeikpsqlllwyyhnkndesk 117
                                                              + +s  ++++++ d+    + ++e+k + + kdfe++p+     y ++k   ++
  NODE_44034_length_605_cov_2635.073308_g32673_i0.p1  48 -----DKGSVTPLSTKKTDChtlTEEEEEQKkPTFVKDFEPRPNLS--AYDGDKKLTAE 99 
                                                         .....455568999******9984555555548**********966..56666666665 PP

                                      burpitideAlign 118 skeessfvkdfevkPssllvwyr 140
                                                         + + +s vkdfe++P+   v++ 
  NODE_44034_length_605_cov_2635.073308_g32673_i0.p1 100 D-KYKSSVKDFEPRPNL-SVYHD 120
                                                         5.455689*****9984.34444 PP

>> NODE_44203_length_602_cov_2638.448015_g32836_i0.p1  type:complete len:134 gc:universal NODE_44203_length_602_cov_2638
   #    score  bias  c-Evalue  i-Evalue hmmfrom  hmm to    alifrom  ali to    envfrom  env to     acc
 ---   ------ ----- --------- --------- ------- -------    ------- -------    ------- -------    ----
   1 !   73.7   0.0   3.1e-23   1.5e-19       4     134 ..       1     115 [.       1     125 [. 0.83

  Alignments for each domain:
  == domain 1  score: 73.7 bits;  conditional E-value: 3.1e-23
                                      burpitideAlign   4 mkSffallAllsllLlastieARkePgeywksvvknqptpeaiealldskkktknesvv 62 
                                                         m S fal+Al+sl+L+a+ + +R +Pgeyw+sv+k++ +p+ai+ ll            
  NODE_44203_length_602_cov_2638.448015_g32836_i0.p1   1 MESPFALFALFSLILFANRVDGRPDPGEYWQSVMKDEAMPKAIQGLL------------ 47 
                                                         8899******************************************8............ PP

                                      burpitideAlign  63 kDlevkpssfllvyqgnkdg...qskdkeek.adlkkdfeikpsqlllwyyhnkndesk 117
                                                              + +s  ++++++ d+    + ++e+k + + kdfe++p+     y ++k   ++
  NODE_44203_length_602_cov_2638.448015_g32836_i0.p1  48 -----DKGSVTPLSTKKTDChtlTEEEEEQKkPTFVKDFEPRPNLS--AYDGDKKLTAE 99 
                                                         .....455568999******9984555555548**********966..56666666665 PP

                                      burpitideAlign 118 skeessfvkdfevkPss 134
                                                         + + +s vkdfe++P+ 
  NODE_44203_length_602_cov_2638.448015_g32836_i0.p1 100 D-KYKSSVKDFEPRPNL 115
                                                         5.455689******984 PP

>> NODE_41507_length_654_cov_157.631670_g30266_i0.p1  type:complete len:121 gc:universal NODE_41507_length_654_cov_157.6
   #    score  bias  c-Evalue  i-Evalue hmmfrom  hmm to    alifrom  ali to    envfrom  env to     acc
 ---   ------ ----- --------- --------- ------- -------    ------- -------    ------- -------    ----
   1 !   58.0   0.0   1.9e-18     9e-15       4     115 ..       1     112 [.       1     117 [. 0.71

  Alignments for each domain:
  == domain 1  score: 58.0 bits;  conditional E-value: 1.9e-18
                                     burpitideAlign   4 mkSffallAllsllLlastieARkePgeywksvvknqptpeaiealldskkkt......k 57 
                                                        m S+ a+l l+sl+L+++   ARkePgeywks++k++p+peai++ +     t       
  NODE_41507_length_654_cov_157.631670_g30266_i0.p1   1 MGSLSAFLILSSLFLFGNLGDARKEPGEYWKSIMKDEPMPEAIKDIFHQDRPTkseskeY 60 
                                                        668899999*************************************97643332122124 PP

                                     burpitideAlign  58 nesvvkDlevkpssfllvyqgnkdgqskdkeekadlkkdfeikpsqlllwyyhnknde 115
                                                         ++++kD++ k +   ++y++ +   +   +   ++ k+ e++p    ++ ++nk+++
  NODE_41507_length_654_cov_157.631670_g30266_i0.p1  61 MDRFIKDFDTKANV--IIYHSHSQILPIGLN---SVGKEVELDPKFK-VIPRQNKVEK 112
                                                        5789*****87776..666666664333322...3355566666533.6666666655 PP

>> NODE_89326_length_274_cov_727.601990_g77829_i0.p1  type:internal len:92 gc:universal NODE_89326_length_274_cov_727.60
   #    score  bias  c-Evalue  i-Evalue hmmfrom  hmm to    alifrom  ali to    envfrom  env to     acc
 ---   ------ ----- --------- --------- ------- -------    ------- -------    ------- -------    ----
   1 !   55.1   0.0   1.4e-17   6.7e-14       6     102 ..       2      87 ..       1      89 [. 0.86

  Alignments for each domain:
  == domain 1  score: 55.1 bits;  conditional E-value: 1.4e-17
                                     burpitideAlign   6 SffallAllsllLlastieARkePgeywksvvknqptpeaiealldskkktknesvvkDl 65 
                                                        S fal+Al+sl+L+a+ + +R + geyw+sv+k++ +p+ai+ ll               
  NODE_89326_length_274_cov_727.601990_g77829_i0.p1   2 SPFALFALFSLILFANRVDGRPDSGEYWQSVMKDEAMPKAIQGLL--------------- 46 
                                                        679*****************************************8............... PP

                                     burpitideAlign  66 evkpssfllvyqgnkdg.....qskdkeek.adlkkdfeikps 102
                                                          +  s  ++++++ d+     ++ ++e+k + + kdfe++p+
  NODE_89326_length_274_cov_727.601990_g77829_i0.p1  47 --DKCSVTPLSTKKTDChtlteEEEEEEQKkPTFVKDFEPRPN 87 
                                                        ..445567788899999888865555555556**********7 PP

>> NODE_92582_length_267_cov_1.587629_g81085_i0.p1  type:internal len:90 gc:universal NODE_92582_length_267_cov_1.587629
   #    score  bias  c-Evalue  i-Evalue hmmfrom  hmm to    alifrom  ali to    envfrom  env to     acc
 ---   ------ ----- --------- --------- ------- -------    ------- -------    ------- -------    ----
   1 !   42.6   4.2   9.3e-14   4.4e-10      29     114 ..       1      85 [.       1      89 [] 0.69

  Alignments for each domain:
  == domain 1  score: 42.6 bits;  conditional E-value: 9.3e-14
                                   burpitideAlign  29 PgeywksvvknqptpeaiealldskkktknesvvkDlevkpssfllvyqgnkdgqskdkeek 90 
                                                      P +ywksv+knqp+pea++all+  +  k++ +vkD+e k+s  l++   n    sk+++++
  NODE_92582_length_267_cov_1.587629_g81085_i0.p1   1 PRDYWKSVTKNQPMPEAVQALLNHPETGKENHFVKDFE-KDSNVLIYHNYNHQENSKSTNKN 61 
                                                      89********************888888**********.44444444334444455555555 PP

                                   burpitideAlign  91 .a..dlkkdfeikpsqlllwyyhnknd 114
                                                       +  +++    ++  q+   y++++n+
  NODE_92582_length_267_cov_1.587629_g81085_i0.p1  62 qPlpENDSTSAMRSKQN---YRPERNG 85 
                                                      55545555555555555...6666665 PP

>> NODE_31095_length_935_cov_540.244780_g7833_i5.p1  type:5prime_partial len:81 gc:universal NODE_31095_length_935_cov_5
   #    score  bias  c-Evalue  i-Evalue hmmfrom  hmm to    alifrom  ali to    envfrom  env to     acc
 ---   ------ ----- --------- --------- ------- -------    ------- -------    ------- -------    ----
   1 !   28.7   1.0   1.6e-09   7.5e-06     153     228 ..       7      74 ..       1      79 [. 0.40

  Alignments for each domain:
  == domain 1  score: 28.7 bits;  conditional E-value: 1.6e-09
                                    burpitideAlign 153 sekkfvkdfepkPsqlllwyrgnkdgqsvdesgksfvkdfepkPssvlvwyrgnkngqsed 213
                                                       ++  fvkdfep+P+  l  y g k     + + ks+vkdfep+P+  +++y+  + g + +
  NODE_31095_length_935_cov_540.244780_g7833_i5.p1   7 KKPTFVKDFEPRPN--LSAYDGDKKLTA-EDKYKSSVKDFEPRPN--IFVYHDDAAGLKGE 62 
                                                       22345555555554..444444442222.2234555555555554..33344433333332 PP

                                    burpitideAlign 214 ksskefvkdfsvdPs 228
                                                       k    +v+df+++P+
  NODE_31095_length_935_cov_540.244780_g7833_i5.p1  63 KT---SVEDFEPRPN 74 
                                                       22...2555555553 PP

>> NODE_59991_length_407_cov_3572.062874_g48494_i0.p1  type:3prime_partial len:84 gc:universal NODE_59991_length_407_cov
   #    score  bias  c-Evalue  i-Evalue hmmfrom  hmm to    alifrom  ali to    envfrom  env to     acc
 ---   ------ ----- --------- --------- ------- -------    ------- -------    ------- -------    ----
   1 !   24.2   0.8   3.7e-08   0.00018      37     133 ..       1      83 []       1      83 [] 0.69

  Alignments for each domain:
  == domain 1  score: 24.2 bits;  conditional E-value: 3.7e-08
                                      burpitideAlign  37 vknqptpeaiealldskkktknesvvkDlevkpssfllvyqgnkdg.....qskdkeek 90 
                                                         +k++ +p+ai+ ll                 + +s  ++++++ d+     ++ ++e+k
  NODE_59991_length_407_cov_3572.062874_g48494_i0.p1   1 MKDEAMPKAIQGLL-----------------DKGSVTPLSTKKTDChtlteEEEEEEQK 42 
                                                         57888888888887.................4455578888888888888655555555 PP

                                      burpitideAlign  91 .adlkkdfeikpsqlllwyyhnkndeskskeessfvkdfevkPs 133
                                                          + + kdfe++p+     y ++k   +++ + +s vkdfe++P+
  NODE_59991_length_407_cov_3572.062874_g48494_i0.p1  43 kPTFVKDFEPRPNLS--AYDGDKKLTAED-KYKSSVKDFEPRPN 83 
                                                         569999999999855..555555555544.45567999999996 PP

>> NODE_33850_length_849_cov_3529.627577_g23608_i0.p1  type:complete len:236 gc:universal NODE_33850_length_849_cov_3529
   #    score  bias  c-Evalue  i-Evalue hmmfrom  hmm to    alifrom  ali to    envfrom  env to     acc
 ---   ------ ----- --------- --------- ------- -------    ------- -------    ------- -------    ----
   1 !   16.0   0.0   1.1e-05     0.054       8      52 ..       6      48 ..       1      59 [. 0.81
   2 ?    2.8   0.2      0.12   5.8e+02      92     134 ..     192     203 ..     108     219 .. 0.65

  Alignments for each domain:
  == domain 1  score: 16.0 bits;  conditional E-value: 1.1e-05
                                      burpitideAlign  8 fallAllsllLlastieARkePgeywksvvknqptpeaieallds 52
                                                        + ++A+lsl+L+as ++   +   ywks  +n+p+p+ +++ll  
  NODE_33850_length_849_cov_3529.627577_g23608_i0.p1  6 LQIFAFLSLALVASQAALPSD--VYWKSMLPNTPMPKVVRDLLHP 48
                                                        789**********98775444..5******************965 PP

  == domain 2  score: 2.8 bits;  conditional E-value: 0.12
                                      burpitideAlign  92 dlkkdfeikpsqlllwyyhnkndeskskeessfvkdfevkPss 134
                                                         + +                               ++f+vkP+s
  NODE_33850_length_849_cov_3529.627577_g23608_i0.p1 192 EIM-------------------------------NQFSVKPNS 203
                                                         223...............................333333333 PP

>> NODE_62941_length_385_cov_2659.788462_g51444_i0.p1  type:complete len:77 gc:universal NODE_62941_length_385_cov_2659.
   #    score  bias  c-Evalue  i-Evalue hmmfrom  hmm to    alifrom  ali to    envfrom  env to     acc
 ---   ------ ----- --------- --------- ------- -------    ------- -------    ------- -------    ----
   1 !   19.6   0.0     9e-07    0.0043       8      53 ..       6      49 ..       1      60 [. 0.80

  Alignments for each domain:
  == domain 1  score: 19.6 bits;  conditional E-value: 9e-07
                                      burpitideAlign  8 fallAllsllLlastieARkePgeywksvvknqptpeaiealldsk 53
                                                        + ++A+lsl+L+as ++   +   ywks  +n+p+p+ +++ll  +
  NODE_62941_length_385_cov_2659.788462_g51444_i0.p1  6 LQIFAFLSLALVASQAALPSD--VYWKSMLPNTPMPKVVRDLLHPE 49
                                                        789**********98775444..5******************9655 PP

>> NODE_26349_length_1104_cov_3738.887488_g18141_i0.p1  type:complete len:329 gc:universal NODE_26349_length_1104_cov_37
   #    score  bias  c-Evalue  i-Evalue hmmfrom  hmm to    alifrom  ali to    envfrom  env to     acc
 ---   ------ ----- --------- --------- ------- -------    ------- -------    ------- -------    ----
   1 !   15.3   0.0   1.9e-05     0.091       8      52 ..       6      48 ..       1      59 [. 0.81
   2 ?    1.4   0.2      0.32   1.5e+03      92     134 ..     192     203 ..     137     219 .. 0.70

  Alignments for each domain:
  == domain 1  score: 15.3 bits;  conditional E-value: 1.9e-05
                                       burpitideAlign  8 fallAllsllLlastieARkePgeywksvvknqptpeaieallds 52
                                                         + ++A+lsl+L+as ++   +   ywks  +n+p+p+ +++ll  
  NODE_26349_length_1104_cov_3738.887488_g18141_i0.p1  6 LQIFAFLSLALVASQAALPSD--VYWKSMLPNTPMPKVVRDLLHP 48
                                                         789**********98775444..5******************965 PP

  == domain 2  score: 1.4 bits;  conditional E-value: 0.32
                                       burpitideAlign  92 dlkkdfeikpsqlllwyyhnkndeskskeessfvkdfevkPss 134
                                                          + +                               ++f+vkP+s
  NODE_26349_length_1104_cov_3738.887488_g18141_i0.p1 192 EIM-------------------------------NQFSVKPNS 203
                                                          333...............................333333333 PP

>> NODE_12848_length_1773_cov_2878.916471_g9147_i0.p1  type:complete len:359 gc:universal NODE_12848_length_1773_cov_287
   #    score  bias  c-Evalue  i-Evalue hmmfrom  hmm to    alifrom  ali to    envfrom  env to     acc
 ---   ------ ----- --------- --------- ------- -------    ------- -------    ------- -------    ----
   1 !   15.1   0.0   2.2e-05       0.1       8      52 ..       6      48 ..       1      59 [. 0.81
   2 ?    1.6   0.2      0.27   1.3e+03      92     135 ..     192     204 ..     135     237 .. 0.72

  Alignments for each domain:
  == domain 1  score: 15.1 bits;  conditional E-value: 2.2e-05
                                      burpitideAlign  8 fallAllsllLlastieARkePgeywksvvknqptpeaieallds 52
                                                        + ++A+lsl+L+as ++   +   ywks  +n+p+p+ +++ll  
  NODE_12848_length_1773_cov_2878.916471_g9147_i0.p1  6 LQIFAFLSLALVASQAALPSD--VYWKSMLPNTPMPKVVRDLLHP 48
                                                        789**********98775444..5******************965 PP

  == domain 2  score: 1.6 bits;  conditional E-value: 0.27
                                      burpitideAlign  92 dlkkdfeikpsqlllwyyhnkndeskskeessfvkdfevkPssl 135
                                                         +                                +++f+vkP+s+
  NODE_12848_length_1773_cov_2878.916471_g9147_i0.p1 192 EI-------------------------------MNQFSVKPNSM 204
                                                         33...............................34444444443 PP

>> NODE_17104_length_1520_cov_3340.593642_g11992_i0.p1  type:complete len:359 gc:universal NODE_17104_length_1520_cov_33
   #    score  bias  c-Evalue  i-Evalue hmmfrom  hmm to    alifrom  ali to    envfrom  env to     acc
 ---   ------ ----- --------- --------- ------- -------    ------- -------    ------- -------    ----
   1 !   15.1   0.0   2.2e-05       0.1       8      52 ..       6      48 ..       1      59 [. 0.81
   2 ?    1.6   0.2      0.27   1.3e+03      92     135 ..     192     204 ..     135     237 .. 0.72

  Alignments for each domain:
  == domain 1  score: 15.1 bits;  conditional E-value: 2.2e-05
                                       burpitideAlign  8 fallAllsllLlastieARkePgeywksvvknqptpeaieallds 52
                                                         + ++A+lsl+L+as ++   +   ywks  +n+p+p+ +++ll  
  NODE_17104_length_1520_cov_3340.593642_g11992_i0.p1  6 LQIFAFLSLALVASQAALPSD--VYWKSMLPNTPMPKVVRDLLHP 48
                                                         789**********98775444..5******************965 PP

  == domain 2  score: 1.6 bits;  conditional E-value: 0.27
                                       burpitideAlign  92 dlkkdfeikpsqlllwyyhnkndeskskeessfvkdfevkPssl 135
                                                          +                                +++f+vkP+s+
  NODE_17104_length_1520_cov_3340.593642_g11992_i0.p1 192 EI-------------------------------MNQFSVKPNSM 204
                                                          33...............................34444444443 PP

>> NODE_19445_length_1402_cov_3521.252069_g13548_i0.p1  type:complete len:359 gc:universal NODE_19445_length_1402_cov_35
   #    score  bias  c-Evalue  i-Evalue hmmfrom  hmm to    alifrom  ali to    envfrom  env to     acc
 ---   ------ ----- --------- --------- ------- -------    ------- -------    ------- -------    ----
   1 !   15.1   0.0   2.2e-05       0.1       8      52 ..       6      48 ..       1      59 [. 0.81
   2 ?    1.6   0.2      0.27   1.3e+03      92     135 ..     192     204 ..     135     237 .. 0.72

  Alignments for each domain:
  == domain 1  score: 15.1 bits;  conditional E-value: 2.2e-05
                                       burpitideAlign  8 fallAllsllLlastieARkePgeywksvvknqptpeaieallds 52
                                                         + ++A+lsl+L+as ++   +   ywks  +n+p+p+ +++ll  
  NODE_19445_length_1402_cov_3521.252069_g13548_i0.p1  6 LQIFAFLSLALVASQAALPSD--VYWKSMLPNTPMPKVVRDLLHP 48
                                                         789**********98775444..5******************965 PP

  == domain 2  score: 1.6 bits;  conditional E-value: 0.27
                                       burpitideAlign  92 dlkkdfeikpsqlllwyyhnkndeskskeessfvkdfevkPssl 135
                                                          +                                +++f+vkP+s+
  NODE_19445_length_1402_cov_3521.252069_g13548_i0.p1 192 EI-------------------------------MNQFSVKPNSM 204
                                                          33...............................34444444443 PP

>> NODE_22366_length_1268_cov_3632.097908_g15460_i0.p1  type:complete len:359 gc:universal NODE_22366_length_1268_cov_36
   #    score  bias  c-Evalue  i-Evalue hmmfrom  hmm to    alifrom  ali to    envfrom  env to     acc
 ---   ------ ----- --------- --------- ------- -------    ------- -------    ------- -------    ----
   1 !   15.1   0.0   2.2e-05       0.1       8      52 ..       6      48 ..       1      59 [. 0.81
   2 ?    1.6   0.2      0.27   1.3e+03      92     135 ..     192     204 ..     135     237 .. 0.72

  Alignments for each domain:
  == domain 1  score: 15.1 bits;  conditional E-value: 2.2e-05
                                       burpitideAlign  8 fallAllsllLlastieARkePgeywksvvknqptpeaieallds 52
                                                         + ++A+lsl+L+as ++   +   ywks  +n+p+p+ +++ll  
  NODE_22366_length_1268_cov_3632.097908_g15460_i0.p1  6 LQIFAFLSLALVASQAALPSD--VYWKSMLPNTPMPKVVRDLLHP 48
                                                         789**********98775444..5******************965 PP

  == domain 2  score: 1.6 bits;  conditional E-value: 0.27
                                       burpitideAlign  92 dlkkdfeikpsqlllwyyhnkndeskskeessfvkdfevkPssl 135
                                                          +                                +++f+vkP+s+
  NODE_22366_length_1268_cov_3632.097908_g15460_i0.p1 192 EI-------------------------------MNQFSVKPNSM 204
                                                          33...............................34444444443 PP

>> NODE_81345_length_297_cov_2004.196429_g69848_i0.p1  type:internal len:100 gc:universal NODE_81345_length_297_cov_2004
   #    score  bias  c-Evalue  i-Evalue hmmfrom  hmm to    alifrom  ali to    envfrom  env to     acc
 ---   ------ ----- --------- --------- ------- -------    ------- -------    ------- -------    ----
   1 !   18.5   0.0     2e-06    0.0097       8      53 ..      35      78 ..      30      88 .. 0.80

  Alignments for each domain:
  == domain 1  score: 18.5 bits;  conditional E-value: 2e-06
                                      burpitideAlign  8 fallAllsllLlastieARkePgeywksvvknqptpeaiealldsk 53
                                                        + ++A+lsl+L+as ++   +   ywks  +n+p+p+ +++ll  +
  NODE_81345_length_297_cov_2004.196429_g69848_i0.p1 35 LQIIAFLSLALVASQAALPSD--VYWKSMLPNTPMPKVVRDLLHPE 78
                                                        789**********98775444..5******************9654 PP

>> NODE_50920_length_498_cov_3044.136471_g39439_i0.p1  type:complete len:118 gc:universal NODE_50920_length_498_cov_3044
   #    score  bias  c-Evalue  i-Evalue hmmfrom  hmm to    alifrom  ali to    envfrom  env to     acc
 ---   ------ ----- --------- --------- ------- -------    ------- -------    ------- -------    ----
   1 ?   18.0   0.0   2.8e-06     0.013       8      53 ..       6      49 ..       1      60 [. 0.80

  Alignments for each domain:
  == domain 1  score: 18.0 bits;  conditional E-value: 2.8e-06
                                      burpitideAlign  8 fallAllsllLlastieARkePgeywksvvknqptpeaiealldsk 53
                                                        + ++A+lsl+L+as ++   +   ywks  +n+p+p+ +++ll  +
  NODE_50920_length_498_cov_3044.136471_g39439_i0.p1  6 LQIFAFLSLALVASQAALPSD--VYWKSMLPNTPMPKVVRDLLHPE 49
                                                        789**********98775444..5******************9654 PP

>> NODE_49738_length_514_cov_3015.707483_g38267_i0.p1  type:complete len:123 gc:universal NODE_49738_length_514_cov_3015
   #    score  bias  c-Evalue  i-Evalue hmmfrom  hmm to    alifrom  ali to    envfrom  env to     acc
 ---   ------ ----- --------- --------- ------- -------    ------- -------    ------- -------    ----
   1 ?   17.9   0.0   3.1e-06     0.015       8      53 ..       6      49 ..       1      60 [. 0.80

  Alignments for each domain:
  == domain 1  score: 17.9 bits;  conditional E-value: 3.1e-06
                                      burpitideAlign  8 fallAllsllLlastieARkePgeywksvvknqptpeaiealldsk 53
                                                        + ++A+lsl+L+as ++   +   ywks  +n+p+p+ +++ll  +
  NODE_49738_length_514_cov_3015.707483_g38267_i0.p1  6 LQIFAFLSLALVASQAALPSD--VYWKSMLPNTPMPKVVRDLLHPE 49
                                                        789**********98775444..5******************9654 PP

>> NODE_16487_length_1554_cov_574.593518_g4512_i1.p1  type:complete len:307 gc:universal NODE_16487_length_1554_cov_574.
   #    score  bias  c-Evalue  i-Evalue hmmfrom  hmm to    alifrom  ali to    envfrom  env to     acc
 ---   ------ ----- --------- --------- ------- -------    ------- -------    ------- -------    ----
   1 ?   16.3   0.0   9.7e-06     0.046      10      58 ..       8      54 ..       1      68 [. 0.76
   2 ?   -0.5   0.1       1.2   5.9e+03      92     109 ..     138     151 ..      82     216 .. 0.69

  Alignments for each domain:
  == domain 1  score: 16.3 bits;  conditional E-value: 9.7e-06
                                     burpitideAlign 10 llAllsllLlastieARkePgeywksvvknqptpeaiealldskkktkn 58
                                                       +l + sl+++a   +A   P+ ywksv +n+p+p+a+++ll  + ++ n
  NODE_16487_length_1554_cov_574.593518_g4512_i1.p1  8 ILTFISLAIVA--SHAAVQPEAYWKSVLPNTPIPKAVRDLLYTEGSDTN 54
                                                       44455555554..577889999******************977766654 PP

  == domain 2  score: -0.5 bits;  conditional E-value: 1.2
                                     burpitideAlign  92 dlkkdfeikpsqlllwyy 109
                                                        +  + +++kp+++    +
  NODE_16487_length_1554_cov_574.593518_g4512_i1.p1 138 EIFNKLSVKPNSM----Q 151
                                                        4444444444444....2 PP

>> NODE_16570_length_1550_cov_574.147596_g4512_i2.p1  type:complete len:307 gc:universal NODE_16570_length_1550_cov_574.
   #    score  bias  c-Evalue  i-Evalue hmmfrom  hmm to    alifrom  ali to    envfrom  env to     acc
 ---   ------ ----- --------- --------- ------- -------    ------- -------    ------- -------    ----
   1 ?   16.3   0.0   9.7e-06     0.046      10      58 ..       8      54 ..       1      68 [. 0.76
   2 ?   -0.5   0.1       1.2   5.9e+03      92     109 ..     138     151 ..      82     216 .. 0.69

  Alignments for each domain:
  == domain 1  score: 16.3 bits;  conditional E-value: 9.7e-06
                                     burpitideAlign 10 llAllsllLlastieARkePgeywksvvknqptpeaiealldskkktkn 58
                                                       +l + sl+++a   +A   P+ ywksv +n+p+p+a+++ll  + ++ n
  NODE_16570_length_1550_cov_574.147596_g4512_i2.p1  8 ILTFISLAIVA--SHAAVQPEAYWKSVLPNTPIPKAVRDLLYTEGSDTN 54
                                                       44455555554..577889999******************977766654 PP

  == domain 2  score: -0.5 bits;  conditional E-value: 1.2
                                     burpitideAlign  92 dlkkdfeikpsqlllwyy 109
                                                        +  + +++kp+++    +
  NODE_16570_length_1550_cov_574.147596_g4512_i2.p1 138 EIFNKLSVKPNSM----Q 151
                                                        4444444444444....2 PP

>> NODE_6158_length_2364_cov_444.853776_g4512_i0.p1  type:complete len:307 gc:universal NODE_6158_length_2364_cov_444.85
   #    score  bias  c-Evalue  i-Evalue hmmfrom  hmm to    alifrom  ali to    envfrom  env to     acc
 ---   ------ ----- --------- --------- ------- -------    ------- -------    ------- -------    ----
   1 ?   16.3   0.0   9.7e-06     0.046      10      58 ..       8      54 ..       1      68 [. 0.76
   2 ?   -0.5   0.1       1.2   5.9e+03      92     109 ..     138     151 ..      82     216 .. 0.69

  Alignments for each domain:
  == domain 1  score: 16.3 bits;  conditional E-value: 9.7e-06
                                    burpitideAlign 10 llAllsllLlastieARkePgeywksvvknqptpeaiealldskkktkn 58
                                                      +l + sl+++a   +A   P+ ywksv +n+p+p+a+++ll  + ++ n
  NODE_6158_length_2364_cov_444.853776_g4512_i0.p1  8 ILTFISLAIVA--SHAAVQPEAYWKSVLPNTPIPKAVRDLLYTEGSDTN 54
                                                      44455555554..577889999******************977766654 PP

  == domain 2  score: -0.5 bits;  conditional E-value: 1.2
                                    burpitideAlign  92 dlkkdfeikpsqlllwyy 109
                                                       +  + +++kp+++    +
  NODE_6158_length_2364_cov_444.853776_g4512_i0.p1 138 EIFNKLSVKPNSM----Q 151
                                                       4444444444444....2 PP

>> NODE_25501_length_1139_cov_12.422139_g17554_i0.p1  type:5prime_partial len:352 gc:universal NODE_25501_length_1139_co
   #    score  bias  c-Evalue  i-Evalue hmmfrom  hmm to    alifrom  ali to    envfrom  env to     acc
 ---   ------ ----- --------- --------- ------- -------    ------- -------    ------- -------    ----
   1 ?   15.9   0.0   1.3e-05     0.061       4      83 ..      32     111 ..      16     126 .. 0.88

  Alignments for each domain:
  == domain 1  score: 15.9 bits;  conditional E-value: 1.3e-05
                                     burpitideAlign   4 mkSffallA.llsllLlastieARkePgeywksvvknqptpeaiealldskkktknesvv 62 
                                                        m S fa  + l+ +lL+ + + AR   +e+w++v k+ +    +++ l+  +k++ + v 
  NODE_25501_length_1139_cov_12.422139_g17554_i0.p1  32 MGSGFASCSlLFWVLLVLQYASARELTKEEWNNVDKEAHNVGRARDHLKIYAKQDDGGVH 91 
                                                        778899999999******************************************99**** PP

                                     burpitideAlign  63 kDlevkpssfllvyqgnkdgq 83 
                                                        +D+ ++++ + +  + n   +
  NODE_25501_length_1139_cov_12.422139_g17554_i0.p1  92 NDIHFNDGDHRQNTRRNHV-Y 111
                                                        ********99888888877.4 PP

>> NODE_36982_length_762_cov_111.261248_g26190_i0.p1  type:5prime_partial len:240 gc:universal NODE_36982_length_762_cov
   #    score  bias  c-Evalue  i-Evalue hmmfrom  hmm to    alifrom  ali to    envfrom  env to     acc
 ---   ------ ----- --------- --------- ------- -------    ------- -------    ------- -------    ----
   1 ?   12.1   0.0   0.00017      0.83      10      58 ..      23      69 ..      13      82 .. 0.72
   2 ?    1.6   0.1      0.28   1.3e+03      92     142 ..     153     172 ..      97     230 .. 0.69

  Alignments for each domain:
  == domain 1  score: 12.1 bits;  conditional E-value: 0.00017
                                     burpitideAlign 10 llAllsllLlastieARkePgeywksvvknqptpeaiealldskkktkn 58
                                                       ++ + sl+++  + +A   P+ ywksv +n+ +p+a+++ll  + + +n
  NODE_36982_length_762_cov_111.261248_g26190_i0.p1 23 FVTFISLAMV--ASHAAIPPEAYWKSVLPNTLIPKAVRDLLYTEGSGNN 69
                                                       3334454444..55788899********************966666554 PP

  == domain 2  score: 1.6 bits;  conditional E-value: 0.28
                                     burpitideAlign  92 dlkkdfeikpsqlllwyyhnkndeskskeessfvkdfevkPssllvwyrgn 142
                                                        +                                 + f+vkP+s+   + ++
  NODE_36982_length_762_cov_111.261248_g26190_i0.p1 153 EIF-------------------------------NKFSVKPNSMQAERMKE 172
                                                        223...............................44444444443333333 PP

>> NODE_65530_length_369_cov_2.523649_g54033_i0.p1  type:internal len:124 gc:universal NODE_65530_length_369_cov_2.52364
   #    score  bias  c-Evalue  i-Evalue hmmfrom  hmm to    alifrom  ali to    envfrom  env to     acc
 ---   ------ ----- --------- --------- ------- -------    ------- -------    ------- -------    ----
   1 ?   13.2   0.0   8.5e-05      0.41      10      50 ..      18      56 ..       7      93 .. 0.85

  Alignments for each domain:
  == domain 1  score: 13.2 bits;  conditional E-value: 8.5e-05
                                   burpitideAlign 10 llAllsllLlastieARkePgeywksvvknqptpeaieall 50
                                                     +l ++sl+++as       P+ ywksv +n+p+p a+++ll
  NODE_65530_length_369_cov_2.523649_g54033_i0.p1 18 ILTFFSLAMVASNS--AMPPEAYWKSVLPNTPIPRAVRDLL 56
                                                     56677777777654..456899*****************98 PP

>> NODE_5884_length_2403_cov_26.195708_g4322_i1.p1  type:complete len:535 gc:universal NODE_5884_length_2403_cov_26.1957
   #    score  bias  c-Evalue  i-Evalue hmmfrom  hmm to    alifrom  ali to    envfrom  env to     acc
 ---   ------ ----- --------- --------- ------- -------    ------- -------    ------- -------    ----
   1 ?   10.8   0.0   0.00044       2.1     137     185 ..     281     345 ..     276     366 .. 0.60

  Alignments for each domain:
  == domain 1  score: 10.8 bits;  conditional E-value: 0.00044
                                   burpitideAlign 137 vwyrgn..kngqsedksssekkfvkdfepkPsqlllwyrgnkdgqsvdes............ 184
                                                      +++r++  +n+  e k+ ++ +++  f ++ s ++ w++g+kd+q+++++            
  NODE_5884_length_2403_cov_26.195708_g4322_i1.p1 281 IYKRHKalRNHHVEAKEMKNSSNMC-FIIRQSTFFCWQKGKKDHQEKEHEptttkngdicsi 341
                                                      5555552224444444446666676.888999999999999999998887555555444444 PP

                                   burpitideAlign 185 ...g 185
                                                         +
  NODE_5884_length_2403_cov_26.195708_g4322_i1.p1 342 wncD 345
                                                      4441 PP


Internal pipeline statistics summary:
-------------------------------------
Query model(s):                            1  (312 nodes)
Target sequences:                     124122  (21409774 residues searched)
Passed MSV filter:                      4481  (0.0361016); expected 2482.4 (0.02)
Passed bias filter:                     2540  (0.0204637); expected 2482.4 (0.02)
Passed Vit filter:                       258  (0.0020786); expected 124.1 (0.001)
Passed Fwd filter:                        26  (0.000209471); expected 1.2 (1e-05)
Initial search space (Z):             124122  [actual number of targets]
Domain search space  (domZ):              26  [number of targets reported over threshold]
# CPU time: 0.60u 0.11s 00:00:00.71 Elapsed: 00:00:02.02
# Mc/sec: 3292.35
//
[ok]
