# Supplementary material for: Mining raw plant transcriptomic data for new cyclopeptide alkaloids
Source: Beilstein J Org Chem. 2024 Jul 11;20:1548–59. doi: 10.3762/bjoc.20.138 (PMC11250218; doi:10.3762/bjoc.20.138)
Supplement: File 4 — The split burpitide precursor peptide HMM and output from all 700 transcriptomes as a compressed archive. [file Beilstein_J_Org_Chem-20-1548-s004.zip › final/SRR12009670.pep.hmm]

# hmmsearch :: search profile(s) against a sequence database
# HMMER 3.3 (Nov 2019); http://hmmer.org/
# Copyright (C) 2019 Howard Hughes Medical Institute.
# Freely distributed under the BSD open source license.
# - - - - - - - - - - - - - - - - - - - - - - - - - - - - - - - - - - - -
# query HMM file:                  ../hmms/burpitide.hmm
# target sequence database:        SRR12009670.pep
# - - - - - - - - - - - - - - - - - - - - - - - - - - - - - - - - - - - -

Query:       burpitideAlign  [M=312]
Scores for complete sequences (score includes all domains):
   --- full sequence ---   --- best 1 domain ---    -#dom-
    E-value  score  bias    E-value  score  bias    exp  N  Sequence                                           Description
    ------- ------ -----    ------- ------ -----   ---- --  --------                                           -----------
    4.8e-15   59.3   7.0    1.3e-14   57.9   7.0    1.7  1  NODE_39895_length_978_cov_382.553591_g22248_i0.p1   type:complete len:169 gc:univers
     0.0064   19.5   0.0     0.0066   19.4   0.0    1.1  1  NODE_73590_length_408_cov_388.408955_g52778_i0.p1   type:complete len:92 gc:universa
  ------ inclusion threshold ------
      0.047   16.6   0.0      0.095   15.6   0.0    1.5  1  NODE_26012_length_1466_cov_545.419239_g14292_i0.p1  type:complete len:382 gc:univers
        0.2   14.5   0.1       0.61   13.0   0.0    1.8  2  NODE_27760_length_1397_cov_44.043807_g11251_i1.p1   type:complete len:373 gc:univers
       0.33   13.8   0.2        3.1   10.7   0.2    1.9  1  NODE_66521_length_469_cov_3.886364_g45714_i0.p2     type:complete len:78 gc:universa


Domain annotation for each sequence (and alignments):
>> NODE_39895_length_978_cov_382.553591_g22248_i0.p1  type:complete len:169 gc:universal NODE_39895_length_978_cov_382.5
   #    score  bias  c-Evalue  i-Evalue hmmfrom  hmm to    alifrom  ali to    envfrom  env to     acc
 ---   ------ ----- --------- --------- ------- -------    ------- -------    ------- -------    ----
   1 !   57.9   7.0   3.9e-19   1.3e-14       4     197 ..       1     162 [.       1     168 [. 0.70

  Alignments for each domain:
  == domain 1  score: 57.9 bits;  conditional E-value: 3.9e-19
                                     burpitideAlign   4 mkSffallAllsllLlastieARkePgeywksvvknqptpeaiealldskkktknesvvk 63 
                                                        m S ++++ +++l+L+a+ + AR +P+eyw+ v+k+qp+peai+ l+         s   
  NODE_39895_length_978_cov_382.553591_g22248_i0.p1   1 MESPVVFFTIFLLVLFANNVYARPSPKEYWQGVMKDQPMPEAIQGLV------RDVSEFS 54 
                                                        778899****************************************8......3333445 PP

                                     burpitideAlign  64 Dlevkpssfllvyqgnkdgqskdkeekadlkkdfeikpsqlllwyyhnkndeskskeess 123
                                                        Dl+++ +     +++  +   +d++  +++ k+fe+ p+    +y    nd++k+k e+ 
  NODE_39895_length_978_cov_382.553591_g22248_i0.p1  55 DLSNNKKH-CHHSTQSRN---NDQQ--KQFAKEFEPIPNVS--VY----NDDKKMKGEKH 102
                                                        77765555.222222222...3333..35888899888866..55....55667777778 PP

                                     burpitideAlign 124 fvkdfevkPssllvwyrgnkngqsedksssekkfvkdfepkPsqlllwyrgnkdgqsvde 183
                                                        f kdfe+ P+     y    n++++ k   +k+f+kdfep P+    +y          +
  NODE_39895_length_978_cov_382.553591_g22248_i0.p1 103 FTKDFEPVPNV--SVY----NDDQKLK--GKKYFTKDFEPIPNI--SVYDDDTKL----K 148
                                                        999**997764..444....4445555..3589******99984..444444223....3 PP

                                     burpitideAlign 184 sgksfvkdfepkPs 197
                                                         +k f+kdfep P+
  NODE_39895_length_978_cov_382.553591_g22248_i0.p1 149 GEKFFTKDFEPIPN 162
                                                        36788888888776 PP

>> NODE_73590_length_408_cov_388.408955_g52778_i0.p1  type:complete len:92 gc:universal NODE_73590_length_408_cov_388.40
   #    score  bias  c-Evalue  i-Evalue hmmfrom  hmm to    alifrom  ali to    envfrom  env to     acc
 ---   ------ ----- --------- --------- ------- -------    ------- -------    ------- -------    ----
   1 !   19.4   0.0     2e-07    0.0066       8      56 ..       6      52 ..       1      68 [. 0.80

  Alignments for each domain:
  == domain 1  score: 19.4 bits;  conditional E-value: 2e-07
                                     burpitideAlign  8 fallAllsllLlastieARkePgeywksvvknqptpeaiealldskkkt 56
                                                       + +lA+ls++ ++s +++    +eyw+sv +n+ +p+a+++ll+ + ++
  NODE_73590_length_408_cov_388.408955_g52778_i0.p1  6 LPVLAFLSVAFVVSHAASP--SEEYWNSVLPNTRMPQAVKDLLQPQWQE 52
                                                       5589999988888877653..379******************9766555 PP

>> NODE_26012_length_1466_cov_545.419239_g14292_i0.p1  type:complete len:382 gc:universal NODE_26012_length_1466_cov_545
   #    score  bias  c-Evalue  i-Evalue hmmfrom  hmm to    alifrom  ali to    envfrom  env to     acc
 ---   ------ ----- --------- --------- ------- -------    ------- -------    ------- -------    ----
   1 ?   15.6   0.0   2.9e-06     0.095       9      56 ..       7      52 ..       1      81 [. 0.81

  Alignments for each domain:
  == domain 1  score: 15.6 bits;  conditional E-value: 2.9e-06
                                      burpitideAlign  9 allAllsllLlastieARkePgeywksvvknqptpeaiealldskkkt 56
                                                         +lA+ls++ ++s +++    +eyw+sv +n+ +p+a+++ll+ + ++
  NODE_26012_length_1466_cov_545.419239_g14292_i0.p1  7 PVLAFLSVAFVVSHAASP--SEEYWNSVLPNTRMPQAVKDLLQPQWQE 52
                                                        589999988888877653..379******************9766555 PP

>> NODE_27760_length_1397_cov_44.043807_g11251_i1.p1  type:complete len:373 gc:universal NODE_27760_length_1397_cov_44.0
   #    score  bias  c-Evalue  i-Evalue hmmfrom  hmm to    alifrom  ali to    envfrom  env to     acc
 ---   ------ ----- --------- --------- ------- -------    ------- -------    ------- -------    ----
   1 ?   13.0   0.0   1.8e-05      0.61      10      56 ..       8      52 ..       1      60 [. 0.72
   2 ?   -1.7   0.0      0.55   1.8e+04      96     121 ..     135     159 ..     115     218 .. 0.60

  Alignments for each domain:
  == domain 1  score: 13.0 bits;  conditional E-value: 1.8e-05
                                     burpitideAlign 10 llAllsllLlastieARkePgeywksvvknqptpeaiealldskkkt 56
                                                       +l +ls++L++s   +    +eyw+sv +n+ +p+a+++ll  + ++
  NODE_27760_length_1397_cov_44.043807_g11251_i1.p1  8 ILTFLSVALVTSH--SALPSEEYWNSVLPNTRMPHAVKDLLHPEWQE 52
                                                       5557776666554..444558*******************9665555 PP

  == domain 2  score: -1.7 bits;  conditional E-value: 0.55
                                     burpitideAlign  96 dfeikpsqlllwyyhnkndeskskee 121
                                                        ++++kp  + l +y +++d+  ++ +
  NODE_27760_length_1397_cov_44.043807_g11251_i1.p1 135 GPKPKPVPF-LYRYAATDDQLHDNPK 159
                                                        444444444.4444444444443333 PP

>> NODE_66521_length_469_cov_3.886364_g45714_i0.p2  type:complete len:78 gc:universal NODE_66521_length_469_cov_3.886364
   #    score  bias  c-Evalue  i-Evalue hmmfrom  hmm to    alifrom  ali to    envfrom  env to     acc
 ---   ------ ----- --------- --------- ------- -------    ------- -------    ------- -------    ----
   1 ?   10.7   0.2   9.5e-05       3.1     141     177 ..      25      61 ..       1      73 [. 0.54

  Alignments for each domain:
  == domain 1  score: 10.7 bits;  conditional E-value: 9.5e-05
                                   burpitideAlign 141 gnkngqsedksssekkfvkdfepkPsqlllwyrgnkd 177
                                                      +nk  +s+++    ++f  df+++P+ ++   +g++ 
  NODE_66521_length_469_cov_3.886364_g45714_i0.p2  25 KNKKWPSSSDIIDTNHFIRDFDIRPNVIIYHTHGQQK 61 
                                                      2333333333335555555555555555555555432 PP


Internal pipeline statistics summary:
-------------------------------------
Query model(s):                            1  (312 nodes)
Target sequences:                     164160  (26939900 residues searched)
Passed MSV filter:                      6206  (0.0378046); expected 3283.2 (0.02)
Passed bias filter:                     3442  (0.0209673); expected 3283.2 (0.02)
Passed Vit filter:                       300  (0.00182749); expected 164.2 (0.001)
Passed Fwd filter:                         5  (3.04581e-05); expected 1.6 (1e-05)
Initial search space (Z):             164160  [actual number of targets]
Domain search space  (domZ):               5  [number of targets reported over threshold]
# CPU time: 0.50u 0.07s 00:00:00.57 Elapsed: 00:00:02.57
# Mc/sec: 3261.11
//
[ok]
