# Supplementary material for: Mining raw plant transcriptomic data for new cyclopeptide alkaloids
Source: Beilstein J Org Chem. 2024 Jul 11;20:1548–59. doi: 10.3762/bjoc.20.138 (PMC11250218; doi:10.3762/bjoc.20.138)
Supplement: File 4 — The split burpitide precursor peptide HMM and output from all 700 transcriptomes as a compressed archive. [file Beilstein_J_Org_Chem-20-1548-s004.zip › final/SRR12009671.pep.hmm]

# hmmsearch :: search profile(s) against a sequence database
# HMMER 3.3 (Nov 2019); http://hmmer.org/
# Copyright (C) 2019 Howard Hughes Medical Institute.
# Freely distributed under the BSD open source license.
# - - - - - - - - - - - - - - - - - - - - - - - - - - - - - - - - - - - -
# query HMM file:                  ../hmms/burpitide.hmm
# target sequence database:        SRR12009671.pep
# - - - - - - - - - - - - - - - - - - - - - - - - - - - - - - - - - - - -

Query:       burpitideAlign  [M=312]
Scores for complete sequences (score includes all domains):
   --- full sequence ---   --- best 1 domain ---    -#dom-
    E-value  score  bias    E-value  score  bias    exp  N  Sequence                                           Description
    ------- ------ -----    ------- ------ -----   ---- --  --------                                           -----------
    2.2e-24   89.5   0.8    3.7e-23   85.4   0.8    2.1  1  NODE_31993_length_696_cov_29.237560_g21957_i0.p1    type:complete len:146 gc:univers
    4.5e-19   72.0   0.0    6.7e-19   71.4   0.0    1.2  1  NODE_31987_length_696_cov_361.011236_g17515_i1.p1   type:complete len:130 gc:univers
     0.0031   20.0   0.2      0.036   16.5   0.0    2.2  2  NODE_26209_length_910_cov_1784.188769_g17247_i0.p1  type:5prime_partial len:292 gc:u
     0.0032   20.0   0.1       0.01   18.3   0.1    1.8  1  NODE_36497_length_575_cov_1559.484064_g26201_i0.p1  type:internal len:192 gc:univers
     0.0032   19.9   0.0     0.0037   19.7   0.0    1.1  1  NODE_60499_length_311_cov_2244.798319_g50099_i0.p1  type:5prime_partial len:97 gc:un
     0.0038   19.7   0.1     0.0056   19.1   0.1    1.3  1  NODE_26574_length_895_cov_211.344282_g17515_i0.p1   type:complete len:97 gc:universa
     0.0043   19.5   0.0     0.0066   18.9   0.0    1.2  1  NODE_49144_length_387_cov_1598.267516_g38745_i0.p1  type:5prime_partial len:122 gc:u
     0.0045   19.4   0.0     0.0071   18.8   0.0    1.2  1  NODE_50223_length_377_cov_1575.483553_g39824_i0.p1  type:5prime_partial len:124 gc:u
     0.0058   19.1   0.0      0.055   15.9   0.0    2.2  2  NODE_14779_length_1514_cov_1840.737682_g9801_i0.p1  type:5prime_partial len:391 gc:u
  ------ inclusion threshold ------
       0.29   13.5   0.2       0.34   13.3   0.2    1.1  1  NODE_36464_length_576_cov_10.421471_g26168_i0.p1    type:complete len:105 gc:univers
        1.2   11.4   0.1        1.5   11.2   0.1    1.1  1  NODE_56982_length_331_cov_1.639535_g46582_i0.p1     type:internal len:111 gc:univers


Domain annotation for each sequence (and alignments):
>> NODE_31993_length_696_cov_29.237560_g21957_i0.p1  type:complete len:146 gc:universal NODE_31993_length_696_cov_29.237
   #    score  bias  c-Evalue  i-Evalue hmmfrom  hmm to    alifrom  ali to    envfrom  env to     acc
 ---   ------ ----- --------- --------- ------- -------    ------- -------    ------- -------    ----
   1 !   85.4   0.8   3.6e-27   3.7e-23       4     166 ..       1     139 [.       1     142 [. 0.79

  Alignments for each domain:
  == domain 1  score: 85.4 bits;  conditional E-value: 3.6e-27
                                    burpitideAlign   4 mkSffallAllsllLlastieARkePgeywksvvknqptpeaiealldskkktknesvvkD 64 
                                                       mkS  +++ l+sl+L+a++i ARk+Pgeyw++v+k+qp+peai+ l+  kk + + s+   
  NODE_31993_length_696_cov_29.237560_g21957_i0.p1   1 MKSPSVFFTLFSLVLFANIINARKDPGEYWQAVMKDQPMPEAIQGLVPDKKADCHTST--- 58 
                                                       9*********************************************977777766666... PP

                                    burpitideAlign  65 levkpssfllvyqgnkdgqskdkeekadlkkdfeikpsqlllwyyhnkndeskskeessfv 125
                                                        e + +  l+v ++ k        +k  + kdfe++p+    +y+++   +s++k    fv
  NODE_31993_length_696_cov_29.237560_g21957_i0.p1  59 -EARNNDQLVVEFEHKK-------QK-AFVKDFEPRPNVS--VYHDGVALKSEQK---QFV 105
                                                       .5555555555555554.......33.689*******977..8888888788665...689 PP

                                    burpitideAlign 126 kdfevkPssllvwyrgnkngqsedksssekkfvkdfepkPs 166
                                                       kdf+++P   +  +r+  +g +     +ek+fvkdfep+P+
  NODE_31993_length_696_cov_29.237560_g21957_i0.p1 106 KDFNSRPRATV--HRDD-VGLKA----EEKPFVKDFEPRPN 139
                                                       *****998654..3333.33333....5689*********8 PP

>> NODE_31987_length_696_cov_361.011236_g17515_i1.p1  type:complete len:130 gc:universal NODE_31987_length_696_cov_361.0
   #    score  bias  c-Evalue  i-Evalue hmmfrom  hmm to    alifrom  ali to    envfrom  env to     acc
 ---   ------ ----- --------- --------- ------- -------    ------- -------    ------- -------    ----
   1 !   71.4   0.0   6.5e-23   6.7e-19       4      90 ..       1      86 [.       1     102 [. 0.86

  Alignments for each domain:
  == domain 1  score: 71.4 bits;  conditional E-value: 6.5e-23
                                     burpitideAlign  4 mkSffallAllsllLlastieARkePgeywksvvknqptpeaiealldskkkt.knesvvkD 64
                                                       m+Sf a+  l+sl+L+++ i ARk+Pg+ywks+++ qp+p+ai++l+   +k+ ++e ++ D
  NODE_31987_length_696_cov_361.011236_g17515_i1.p1  1 MRSFSAICILFSLFLFSCLIDARKDPGDYWKSIMNGQPMPKAIKDLFHQDQKShSEEDFIRD 62
                                                       9*9999999**************************************999999899****** PP

                                     burpitideAlign 65 levkpssfllvyqgnkdgqskdkeek 90
                                                       ++ +p+   ++y+g    +++ +  k
  NODE_31987_length_696_cov_361.011236_g17515_i1.p1 63 FDTRPNV--IIYHGHVHPKEVKPFAK 86
                                                       *****98..88998887555554433 PP

>> NODE_26209_length_910_cov_1784.188769_g17247_i0.p1  type:5prime_partial len:292 gc:universal NODE_26209_length_910_co
   #    score  bias  c-Evalue  i-Evalue hmmfrom  hmm to    alifrom  ali to    envfrom  env to     acc
 ---   ------ ----- --------- --------- ------- -------    ------- -------    ------- -------    ----
   1 !   16.5   0.0   3.5e-06     0.036      10      57 ..      44      89 ..      35      97 .. 0.82
   2 ?    0.9   0.1       0.2     2e+03      60     135 ..     224     236 ..     168     266 .. 0.70

  Alignments for each domain:
  == domain 1  score: 16.5 bits;  conditional E-value: 3.5e-06
                                      burpitideAlign 10 llAllsllLlastieARkePgeywksvvknqptpeaiealldskkktk 57
                                                        ++ +lsl+L+as ++     + yw+sv +n+p+p+a+++ l+s k+t+
  NODE_26209_length_910_cov_1784.188769_g17247_i0.p1 44 IFTFLSLALVASHAALPS--EVYWNSVLPNTPMPKAVKDILNSDKSTS 89
                                                        677999999998766443..55*******************9999885 PP

  == domain 2  score: 0.9 bits;  conditional E-value: 0.2
                                      burpitideAlign  60 svvkDlevkpssfllvyqgnkdgqskdkeekadlkkdfeikpsqlllwyyhnkndesks 118
                                                         ++                                                         
  NODE_26209_length_910_cov_1784.188769_g17247_i0.p1 224 EI--------------------------------------------------------- 225
                                                         22......................................................... PP

                                      burpitideAlign 119 keessfvkdfevkPssl 135
                                                               +++f+vkP+s+
  NODE_26209_length_910_cov_1784.188769_g17247_i0.p1 226 ------LNQFSVKPNSM 236
                                                         ......24444444443 PP

>> NODE_36497_length_575_cov_1559.484064_g26201_i0.p1  type:internal len:192 gc:universal NODE_36497_length_575_cov_1559
   #    score  bias  c-Evalue  i-Evalue hmmfrom  hmm to    alifrom  ali to    envfrom  env to     acc
 ---   ------ ----- --------- --------- ------- -------    ------- -------    ------- -------    ----
   1 !   18.3   0.1   9.9e-07      0.01      10     134 ..      44     177 ..      35     180 .. 0.61

  Alignments for each domain:
  == domain 1  score: 18.3 bits;  conditional E-value: 9.9e-07
                                      burpitideAlign  10 llAllsllLlastieARkePgeywksvvknqptpeaiealldskkktknesvvkDlevk 68 
                                                         ++ +lsl+L+as ++     + yw+sv +n+p+p+a+++ l+s  k k  +v  + e+ 
  NODE_36497_length_575_cov_1559.484064_g26201_i0.p1  44 IFTFLSLALVASHAALPS--EVYWNSVLPNTPMPKAVKDILNSGHKGKPVYVGVQHEPS 100
                                                         677999999998766443..55*******************999999988887777777 PP

                                      burpitideAlign  69 pssfllvyqgnkdg..........qskdkeek.a.dlkkdfeikpsqlllwyyhnknde 115
                                                         ++  + +  + + +           +kd     + +l +  + +   +l+++  +  + 
  NODE_36497_length_575_cov_1559.484064_g26201_i0.p1 101 RTDLIRYGASADQLhdnpnvalffTEKDMRPGaKmNLHFIKSTNAATFLPLQVAESIPF 159
                                                         77744444333333555555555422222222112333444444445555555555555 PP

                                      burpitideAlign 116 skskeessfvkdfevkPss 134
                                                         s +k    ++++f+vkP+s
  NODE_36497_length_575_cov_1559.484064_g26201_i0.p1 160 SSNKLPE-ILNQFSVKPNS 177
                                                         5444444.55777777776 PP

>> NODE_60499_length_311_cov_2244.798319_g50099_i0.p1  type:5prime_partial len:97 gc:universal NODE_60499_length_311_cov
   #    score  bias  c-Evalue  i-Evalue hmmfrom  hmm to    alifrom  ali to    envfrom  env to     acc
 ---   ------ ----- --------- --------- ------- -------    ------- -------    ------- -------    ----
   1 !   19.7   0.0   3.6e-07    0.0037       9      57 ..      18      64 ..      10      73 .. 0.81

  Alignments for each domain:
  == domain 1  score: 19.7 bits;  conditional E-value: 3.6e-07
                                      burpitideAlign  9 allAllsllLlastieARkePgeywksvvknqptpeaiealldskkktk 57
                                                         ++ +lsl+L+as ++     + yw+sv +n+p+p+a+++ l+s k+t+
  NODE_60499_length_311_cov_2244.798319_g50099_i0.p1 18 PIFTFLSLALVASHAALPS--EVYWNSVLPNTPMPKAVKDILNSDKSTS 64
                                                        4677999999999766443..55*******************9999985 PP

>> NODE_26574_length_895_cov_211.344282_g17515_i0.p1  type:complete len:97 gc:universal NODE_26574_length_895_cov_211.34
   #    score  bias  c-Evalue  i-Evalue hmmfrom  hmm to    alifrom  ali to    envfrom  env to     acc
 ---   ------ ----- --------- --------- ------- -------    ------- -------    ------- -------    ----
   1 !   19.1   0.1   5.5e-07    0.0056      39      90 ..       3      53 ..       1      71 [. 0.79

  Alignments for each domain:
  == domain 1  score: 19.1 bits;  conditional E-value: 5.5e-07
                                     burpitideAlign 39 nqptpeaiealldskkkt.knesvvkDlevkpssfllvyqgnkdgqskdkeek 90
                                                        qp+p+ai++l+   +k+ ++e ++ D++ +p+   ++y+g    +++ +  k
  NODE_26574_length_895_cov_211.344282_g17515_i0.p1  3 GQPMPKAIKDLFHQDQKShSEEDFIRDFDTRPNV--IIYHGHVHPKEVKPFAK 53
                                                       59**********999998899***********98..88998888555554433 PP

>> NODE_49144_length_387_cov_1598.267516_g38745_i0.p1  type:5prime_partial len:122 gc:universal NODE_49144_length_387_co
   #    score  bias  c-Evalue  i-Evalue hmmfrom  hmm to    alifrom  ali to    envfrom  env to     acc
 ---   ------ ----- --------- --------- ------- -------    ------- -------    ------- -------    ----
   1 !   18.9   0.0   6.4e-07    0.0066      10      57 ..      44      89 ..      35      98 .. 0.81

  Alignments for each domain:
  == domain 1  score: 18.9 bits;  conditional E-value: 6.4e-07
                                      burpitideAlign 10 llAllsllLlastieARkePgeywksvvknqptpeaiealldskkktk 57
                                                        ++ +lsl+L+as ++     + yw+sv +n+p+p+a+++ l+s k+t+
  NODE_49144_length_387_cov_1598.267516_g38745_i0.p1 44 IFTFLSLALVASHAALPS--EVYWNSVLPNTPMPKAVKDILNSDKSTS 89
                                                        677999999998766443..55*******************9999885 PP

>> NODE_50223_length_377_cov_1575.483553_g39824_i0.p1  type:5prime_partial len:124 gc:universal NODE_50223_length_377_co
   #    score  bias  c-Evalue  i-Evalue hmmfrom  hmm to    alifrom  ali to    envfrom  env to     acc
 ---   ------ ----- --------- --------- ------- -------    ------- -------    ------- -------    ----
   1 !   18.8   0.0   6.9e-07    0.0071      10      57 ..      44      89 ..      35      97 .. 0.81

  Alignments for each domain:
  == domain 1  score: 18.8 bits;  conditional E-value: 6.9e-07
                                      burpitideAlign 10 llAllsllLlastieARkePgeywksvvknqptpeaiealldskkktk 57
                                                        ++ +lsl+L+as ++     + yw+sv +n+p+p+a+++ l+s k+t+
  NODE_50223_length_377_cov_1575.483553_g39824_i0.p1 44 IFTFLSLALVASHAALPS--EVYWNSVLPNTPMPKAVKDILNSDKSTS 89
                                                        677999999998766443..55*******************9999885 PP

>> NODE_14779_length_1514_cov_1840.737682_g9801_i0.p1  type:5prime_partial len:391 gc:universal NODE_14779_length_1514_c
   #    score  bias  c-Evalue  i-Evalue hmmfrom  hmm to    alifrom  ali to    envfrom  env to     acc
 ---   ------ ----- --------- --------- ------- -------    ------- -------    ------- -------    ----
   1 !   15.9   0.0   5.3e-06     0.055      10      57 ..      44      89 ..      35      97 .. 0.82
   2 ?    0.7   0.0      0.22   2.3e+03      60     135 ..     224     236 ..     145     270 .. 0.70

  Alignments for each domain:
  == domain 1  score: 15.9 bits;  conditional E-value: 5.3e-06
                                      burpitideAlign 10 llAllsllLlastieARkePgeywksvvknqptpeaiealldskkktk 57
                                                        ++ +lsl+L+as ++     + yw+sv +n+p+p+a+++ l+s k+t+
  NODE_14779_length_1514_cov_1840.737682_g9801_i0.p1 44 IFTFLSLALVASHAALPS--EVYWNSVLPNTPMPKAVKDILNSDKSTS 89
                                                        677999999998766443..55*******************9999885 PP

  == domain 2  score: 0.7 bits;  conditional E-value: 0.22
                                      burpitideAlign  60 svvkDlevkpssfllvyqgnkdgqskdkeekadlkkdfeikpsqlllwyyhnkndesks 118
                                                         +                                                          
  NODE_14779_length_1514_cov_1840.737682_g9801_i0.p1 224 E---------------------------------------------------------- 224
                                                         1.......................................................... PP

                                      burpitideAlign 119 keessfvkdfevkPssl 135
                                                              ++++f+vkP+s+
  NODE_14779_length_1514_cov_1840.737682_g9801_i0.p1 225 -----ILNQFSVKPNSM 236
                                                         .....224455544443 PP

>> NODE_36464_length_576_cov_10.421471_g26168_i0.p1  type:complete len:105 gc:universal NODE_36464_length_576_cov_10.421
   #    score  bias  c-Evalue  i-Evalue hmmfrom  hmm to    alifrom  ali to    envfrom  env to     acc
 ---   ------ ----- --------- --------- ------- -------    ------- -------    ------- -------    ----
   1 ?   13.3   0.2   3.3e-05      0.34      18      90 ..      12      84 ..       9      99 .. 0.61

  Alignments for each domain:
  == domain 1  score: 13.3 bits;  conditional E-value: 3.3e-05
                                    burpitideAlign 18 LlastieARkePgeywksvvknqpt...peaiealldskkktknesvvkDlevkpssfllvyq 77
                                                      L++ t  ARk+P++ +k++vk       + a++     +k ++  + vk++ ++ +    +  
  NODE_36464_length_576_cov_10.421471_g26168_i0.p1 12 LFSTTPIARKSPVDTVKDAVKTVDRtisNAAVKGI---EKGEDAVEAVKEVMPETKGEAKGQA 71
                                                      99******************322222233333333...2333555566666666666666666 PP

                                    burpitideAlign 78 gnkdgqskdkeek 90
                                                      ++ +gq+k k+++
  NODE_36464_length_576_cov_10.421471_g26168_i0.p1 72 HEAAGQAKGKANE 84
                                                      6666666665555 PP

>> NODE_56982_length_331_cov_1.639535_g46582_i0.p1  type:internal len:111 gc:universal NODE_56982_length_331_cov_1.63953
   #    score  bias  c-Evalue  i-Evalue hmmfrom  hmm to    alifrom  ali to    envfrom  env to     acc
 ---   ------ ----- --------- --------- ------- -------    ------- -------    ------- -------    ----
   1 ?   11.2   0.1   0.00015       1.5       4      26 ..      27      50 ..      10      53 .. 0.92

  Alignments for each domain:
  == domain 1  score: 11.2 bits;  conditional E-value: 0.00015
                                   burpitideAlign  4 mkSffallA.llsllLlastieAR 26
                                                     m+S + +l+ +l++lLl s++eAR
  NODE_56982_length_331_cov_1.639535_g46582_i0.p1 27 MASHLKFLSiFLLFLLLNSVTEAR 50
                                                     9**********************9 PP


Internal pipeline statistics summary:
-------------------------------------
Query model(s):                            1  (312 nodes)
Target sequences:                     113109  (18555941 residues searched)
Passed MSV filter:                      4120  (0.036425); expected 2262.2 (0.02)
Passed bias filter:                     2390  (0.0211301); expected 2262.2 (0.02)
Passed Vit filter:                       304  (0.00268767); expected 113.1 (0.001)
Passed Fwd filter:                        11  (9.72513e-05); expected 1.1 (1e-05)
Initial search space (Z):             113109  [actual number of targets]
Domain search space  (domZ):              11  [number of targets reported over threshold]
# CPU time: 0.46u 0.12s 00:00:00.58 Elapsed: 00:00:01.83
# Mc/sec: 3161.44
//
[ok]
