# Supplementary material for: Mining raw plant transcriptomic data for new cyclopeptide alkaloids
Source: Beilstein J Org Chem. 2024 Jul 11;20:1548–59. doi: 10.3762/bjoc.20.138 (PMC11250218; doi:10.3762/bjoc.20.138)
Supplement: File 4 — The split burpitide precursor peptide HMM and output from all 700 transcriptomes as a compressed archive. [file Beilstein_J_Org_Chem-20-1548-s004.zip › final/SRR12009672.pep.hmm]

# hmmsearch :: search profile(s) against a sequence database
# HMMER 3.3 (Nov 2019); http://hmmer.org/
# Copyright (C) 2019 Howard Hughes Medical Institute.
# Freely distributed under the BSD open source license.
# - - - - - - - - - - - - - - - - - - - - - - - - - - - - - - - - - - - -
# query HMM file:                  ../hmms/burpitide.hmm
# target sequence database:        SRR12009672.pep
# - - - - - - - - - - - - - - - - - - - - - - - - - - - - - - - - - - - -

Query:       burpitideAlign  [M=312]
Scores for complete sequences (score includes all domains):
   --- full sequence ---   --- best 1 domain ---    -#dom-
    E-value  score  bias    E-value  score  bias    exp  N  Sequence                                          Description
    ------- ------ -----    ------- ------ -----   ---- --  --------                                          -----------
    3.3e-16   63.1   0.0    7.6e-16   61.9   0.0    1.5  1  NODE_53706_length_659_cov_12.153584_g30586_i0.p1   type:5prime_partial len:148 gc:u
    1.2e-15   61.3   0.0    2.5e-15   60.2   0.0    1.5  1  NODE_53155_length_669_cov_27.129195_g30089_i0.p1   type:complete len:128 gc:univers
    1.4e-15   61.0   0.2    2.1e-14   57.2   0.2    1.9  1  NODE_45880_length_809_cov_20.264946_g24268_i0.p1   type:complete len:106 gc:univers
    4.1e-14   56.2   0.2    8.4e-13   51.9   0.2    2.0  1  NODE_60508_length_553_cov_12.912500_g37074_i0.p1   type:complete len:106 gc:univers
    1.5e-12   51.1  13.6    3.8e-12   49.8  13.6    1.6  1  NODE_33617_length_1101_cov_16.904669_g16836_i0.p1  type:5prime_partial len:282 gc:u
  ------ inclusion threshold ------
      0.013   18.5   0.1       0.06   16.3   0.0    2.0  2  NODE_19941_length_1547_cov_21.002714_g10163_i0.p1  type:complete len:359 gc:univers
      0.013   18.5   0.1       0.06   16.3   0.0    2.0  2  NODE_21791_length_1472_cov_23.655468_g10163_i1.p1  type:complete len:359 gc:univers
      0.021   17.7   0.1       0.14   15.1   0.0    2.0  2  NODE_21474_length_1484_cov_83.121899_g10878_i0.p1  type:complete len:367 gc:univers
        1.5   11.7   0.0        1.7   11.5   0.0    1.1  1  NODE_21162_length_1498_cov_10.595789_g10724_i0.p1  type:complete len:207 gc:univers


Domain annotation for each sequence (and alignments):
>> NODE_53706_length_659_cov_12.153584_g30586_i0.p1  type:5prime_partial len:148 gc:universal NODE_53706_length_659_cov_
   #    score  bias  c-Evalue  i-Evalue hmmfrom  hmm to    alifrom  ali to    envfrom  env to     acc
 ---   ------ ----- --------- --------- ------- -------    ------- -------    ------- -------    ----
   1 !   61.9   0.0   4.2e-20   7.6e-16       2     130 ..      19     139 ..      18     145 .. 0.83

  Alignments for each domain:
  == domain 1  score: 61.9 bits;  conditional E-value: 4.2e-20
                                    burpitideAlign   2 elmkSffallA.llsllLlastieARkePgeywksvvknqptpeaieal.ldskkkt..kn 58 
                                                       e+m+ +++++  l+sl+L+as   AR +Pg+yw++v++ +p+p+ai++l +d +  +   +
  NODE_53706_length_659_cov_12.153584_g30586_i0.p1  19 EVMR-TLSFFCiLFSLFLFASLSGARQDPGDYWNKVMNGEPMPKAIKDLeFDQQDTEsqPK 78 
                                                       5799.8999999************************************9344444446667 PP

                                    burpitideAlign  59 esvvkDlevkpssfllvyqgnkdgqskdkeekadlkkdfeikpsqlllwyyhnkndesksk 119
                                                       e++vkD++ +++   ++y+   d       ++ ++  df+ +++   ++y+   ++++++k
  NODE_53706_length_659_cov_12.153584_g30586_i0.p1  79 EEFVKDFDTRRGR-TIIYHRPVD-----ARGE-EFVRDFDTRRGRA-IIYHRPADEQKEEK 131
                                                       9*******99998.899999888.....3344.7899*****9999.88988888888665 PP

                                    burpitideAlign 120 eessfvkdfev 130
                                                          +f k +e 
  NODE_53706_length_659_cov_12.153584_g30586_i0.p1 132 ---PFAKHLEA 139
                                                       ...77777665 PP

>> NODE_53155_length_669_cov_27.129195_g30089_i0.p1  type:complete len:128 gc:universal NODE_53155_length_669_cov_27.129
   #    score  bias  c-Evalue  i-Evalue hmmfrom  hmm to    alifrom  ali to    envfrom  env to     acc
 ---   ------ ----- --------- --------- ------- -------    ------- -------    ------- -------    ----
   1 !   60.2   0.0   1.4e-19   2.5e-15       4     130 ..       1     119 [.       1     125 [. 0.82

  Alignments for each domain:
  == domain 1  score: 60.2 bits;  conditional E-value: 1.4e-19
                                    burpitideAlign   4 mkSffallA.llsllLlastieARkePgeywksvvknqptpeaieal.ldskkkt....kn 58 
                                                       m+ +++++  l+sl+L+as   AR +Pg+ywk+v++ +p+p+ai++l +d +  +     +
  NODE_53155_length_669_cov_27.129195_g30089_i0.p1   1 MR-TLSFFCiLFSLFLFASLSGARQDPGDYWKKVMNGEPMPKAIKDLeFDHQ--DtgsqPK 58 
                                                       77.7899999************************************934444..3346667 PP

                                    burpitideAlign  59 esvvkDlevkpssfllvyqgnkdgqskdkeekadlkkdfeikpsqlllwyyhnkndesksk 119
                                                       e++vkD++ +++   ++y+   d       ++ ++  df+ +++   ++y+   ++++++k
  NODE_53155_length_669_cov_27.129195_g30089_i0.p1  59 EEFVKDFDTRRGR-TIIYHRPVD-----ARGE-EFVRDFDTRRGRA-IIYHRPADEQKEEK 111
                                                       9*******99998.899999888.....3344.7899*****9999.88988888888665 PP

                                    burpitideAlign 120 eessfvkdfev 130
                                                          +f k +e 
  NODE_53155_length_669_cov_27.129195_g30089_i0.p1 112 ---PFAKHLEA 119
                                                       ...77777665 PP

>> NODE_45880_length_809_cov_20.264946_g24268_i0.p1  type:complete len:106 gc:universal NODE_45880_length_809_cov_20.264
   #    score  bias  c-Evalue  i-Evalue hmmfrom  hmm to    alifrom  ali to    envfrom  env to     acc
 ---   ------ ----- --------- --------- ------- -------    ------- -------    ------- -------    ----
   1 !   57.2   0.2   1.2e-18   2.1e-14       4      81 ..       1      92 [.       1     104 [. 0.76

  Alignments for each domain:
  == domain 1  score: 57.2 bits;  conditional E-value: 1.2e-18
                                    burpitideAlign  4 mkSffallAllsllLlastieARkePgeywksvvknqptpeaieallds........kkkt.. 56
                                                      m+S+ a++ llsl+L++s + ARk+Pgeywks+++++p+p+aie+l+          +kk+  
  NODE_45880_length_809_cov_20.264946_g24268_i0.p1  1 MRSSSAFI-LLSLFLFSSLVYARKDPGEYWKSIMNDEPMPKAIEDLFHQdsashstkNKKWpn 62
                                                      99999988.8889********************************996411211111233344 PP

                                    burpitideAlign 57 .....knesvvkDlevkpssfllvyqgnkd 81
                                                           + + ++kD++ +p+ +++ ++g+  
  NODE_45880_length_809_cov_20.264946_g24268_i0.p1 63 hidtiNMDHFIKDFDTRPNVIIYHSHGEHK 92
                                                      44344457899********99999998854 PP

>> NODE_60508_length_553_cov_12.912500_g37074_i0.p1  type:complete len:106 gc:universal NODE_60508_length_553_cov_12.912
   #    score  bias  c-Evalue  i-Evalue hmmfrom  hmm to    alifrom  ali to    envfrom  env to     acc
 ---   ------ ----- --------- --------- ------- -------    ------- -------    ------- -------    ----
   1 !   51.9   0.2   4.7e-17   8.4e-13       4      81 ..       1      92 [.       1     104 [. 0.75

  Alignments for each domain:
  == domain 1  score: 51.9 bits;  conditional E-value: 4.7e-17
                                    burpitideAlign  4 mkSffallAllsllLlastieARkePgeywksvvknqptpeaiealldskkkt.......... 56
                                                      m+S+ a++ llsl+L++s + ARk+ geywks+++++p+p+aie+l+   + +          
  NODE_60508_length_553_cov_12.912500_g37074_i0.p1  1 MRSSSAFI-LLSLFLFSSLVYARKDTGEYWKSIMNDEPMPKAIEDLFHQDSAShstknekwpn 62
                                                      99999988.8889*********************************96543222221112232 PP

                                    burpitideAlign 57 .....knesvvkDlevkpssfllvyqgnkd 81
                                                           + + ++kD++ +p+ +++ ++g+  
  NODE_60508_length_553_cov_12.912500_g37074_i0.p1 63 hidtiNMDHFIKDFDTRPNVIIYHSHGEHK 92
                                                      232333467999999999999999998854 PP

>> NODE_33617_length_1101_cov_16.904669_g16836_i0.p1  type:5prime_partial len:282 gc:universal NODE_33617_length_1101_co
   #    score  bias  c-Evalue  i-Evalue hmmfrom  hmm to    alifrom  ali to    envfrom  env to     acc
 ---   ------ ----- --------- --------- ------- -------    ------- -------    ------- -------    ----
   1 !   49.8  13.6   2.1e-16   3.8e-12       3     281 ..      14     272 ..       9     280 .. 0.72

  Alignments for each domain:
  == domain 1  score: 49.8 bits;  conditional E-value: 2.1e-16
                                     burpitideAlign   3 lmkSffallAllsllLlastieARkePgeywksvvknqptpeaiealldskkktknesvv 62 
                                                        +m S+  +l +l+l+++a  i AR +Pg+ywk v+k+qp+peai  l++ ++ ++++ v 
  NODE_33617_length_1101_cov_16.904669_g16836_i0.p1  14 VMSSVSNFLPILLLIMFAGGIVARQDPGDYWKGVMKDQPIPEAILGLIQPQTGKEEDHVS 73 
                                                        699999******************************************99999999***9 PP

                                     burpitideAlign  63 kDlevkpssfllvyqgnkdgqskdkeekadlkkdf...eikpsqlllwyyhnkndesksk 119
                                                        +D+     +          g+        dl kdf   ++    ++l +++++ +  k +
  NODE_33617_length_1101_cov_16.904669_g16836_i0.p1  74 EDFA----Q---------TGKVH------DLAKDFvstDLSKKNIFLYKRNDHPGAGKVH 114
                                                        **99....2.........22212......3333331003333344455555555555444 PP

                                     burpitideAlign 120 eessfvkdfev....kPssllvwyrgnkngqsedksssekkfvkdfepkPsq..lllwyr 173
                                                         +   v+df +    k +++  +y++n n++ + k       v+df ++ ++  ++ +y+
  NODE_33617_length_1101_cov_16.904669_g16836_i0.p1 115 GS---VNDFASddwsKKNFFRFFYKEN-NHPRVGKVH---GSVNDFASDDWSkkNIFFYK 167
                                                        44...6***995555556788999999.888887754...45777777766544577777 PP

                                     burpitideAlign 174 gnk..dgqsvdesgksfvkdfepkPssvlvwyrgnkngqsedksskefvkdfsvdPssll 231
                                                         n+  ++   d s k+f  d     ++++++y++n ++++ dk     vkdf +d  s+ 
  NODE_33617_length_1101_cov_16.904669_g16836_i0.p1 168 ENAhpETRKIDGSVKDFASDDWS--KKNIFFYKKNDHPPEADK-----VKDFVSDDLSNK 220
                                                        77768888888889999877777..789*******77777666.....668888899999 PP

                                     burpitideAlign 232 liykgnkvdpseneetekesvv...ngqsvdPssqlllyrgnkkvesseyeiN 281
                                                         + +gn+  ++++ ++ +++v         d  s+  ly gn+++ ++e +iN
  NODE_33617_length_1101_cov_16.904669_g16836_i0.p1 221 KLDHGNDDIHESQPQAIQSNVHnedFAAASDDGSNKNLYPGNDDKPKQE-SIN 272
                                                        9******666664555555566333122233444999999999999999.888 PP

>> NODE_19941_length_1547_cov_21.002714_g10163_i0.p1  type:complete len:359 gc:universal NODE_19941_length_1547_cov_21.0
   #    score  bias  c-Evalue  i-Evalue hmmfrom  hmm to    alifrom  ali to    envfrom  env to     acc
 ---   ------ ----- --------- --------- ------- -------    ------- -------    ------- -------    ----
   1 ?   16.3   0.0   3.3e-06      0.06      10      52 ..       8      48 ..       1      58 [. 0.78
   2 ?   -0.3   0.0      0.38   6.9e+03      34      71 ..     167     203 ..     111     217 .. 0.81

  Alignments for each domain:
  == domain 1  score: 16.3 bits;  conditional E-value: 3.3e-06
                                     burpitideAlign 10 llAllsllLlastieARkePgeywksvvknqptpeaieallds 52
                                                       ++ +ls++L+as ++     ++ywksv +n+p+p+++++ll  
  NODE_19941_length_1547_cov_21.002714_g10163_i0.p1  8 FITFLSVALVASHAA--LPSEDYWKSVLPNTPMPKTVKDLLHP 48
                                                       677999999988655..44478******************954 PP

  == domain 2  score: -0.3 bits;  conditional E-value: 0.38
                                     burpitideAlign  34 ksvvknqptpeaiealldskkktknesvvkDlevkpss 71 
                                                        ks+   +++p+++ +++ +++++   +++++l+v+pss
  NODE_19941_length_1547_cov_21.002714_g10163_i0.p1 167 KSAGTATFLPHQVAESIPFSSNKL-PEILNQLSVNPSS 203
                                                        455555667777777776666663.5678888888887 PP

>> NODE_21791_length_1472_cov_23.655468_g10163_i1.p1  type:complete len:359 gc:universal NODE_21791_length_1472_cov_23.6
   #    score  bias  c-Evalue  i-Evalue hmmfrom  hmm to    alifrom  ali to    envfrom  env to     acc
 ---   ------ ----- --------- --------- ------- -------    ------- -------    ------- -------    ----
   1 ?   16.3   0.0   3.3e-06      0.06      10      52 ..       8      48 ..       1      58 [. 0.78
   2 ?   -0.3   0.0      0.38   6.9e+03      34      71 ..     167     203 ..     111     217 .. 0.81

  Alignments for each domain:
  == domain 1  score: 16.3 bits;  conditional E-value: 3.3e-06
                                     burpitideAlign 10 llAllsllLlastieARkePgeywksvvknqptpeaieallds 52
                                                       ++ +ls++L+as ++     ++ywksv +n+p+p+++++ll  
  NODE_21791_length_1472_cov_23.655468_g10163_i1.p1  8 FITFLSVALVASHAA--LPSEDYWKSVLPNTPMPKTVKDLLHP 48
                                                       677999999988655..44478******************954 PP

  == domain 2  score: -0.3 bits;  conditional E-value: 0.38
                                     burpitideAlign  34 ksvvknqptpeaiealldskkktknesvvkDlevkpss 71 
                                                        ks+   +++p+++ +++ +++++   +++++l+v+pss
  NODE_21791_length_1472_cov_23.655468_g10163_i1.p1 167 KSAGTATFLPHQVAESIPFSSNKL-PEILNQLSVNPSS 203
                                                        455555667777777776666663.5678888888887 PP

>> NODE_21474_length_1484_cov_83.121899_g10878_i0.p1  type:complete len:367 gc:universal NODE_21474_length_1484_cov_83.1
   #    score  bias  c-Evalue  i-Evalue hmmfrom  hmm to    alifrom  ali to    envfrom  env to     acc
 ---   ------ ----- --------- --------- ------- -------    ------- -------    ------- -------    ----
   1 ?   15.1   0.0   7.5e-06      0.14      13      51 ..      11      47 ..       2      59 .. 0.74
   2 ?    0.4   0.1      0.22     4e+03      54      71 ..     194     210 ..     120     269 .. 0.70

  Alignments for each domain:
  == domain 1  score: 15.1 bits;  conditional E-value: 7.5e-06
                                     burpitideAlign 13 llsllLlastieARkePgeywksvvknqptpeaiealld 51
                                                       lls+ L+as  +A   P++ywksv +n p+p+++++ll 
  NODE_21474_length_1484_cov_83.121899_g10878_i0.p1 11 LLSVGLVAS--HAALPPEDYWKSVLPNSPMPKTVKDLLH 47
                                                       444444443..566779********************95 PP

  == domain 2  score: 0.4 bits;  conditional E-value: 0.22
                                     burpitideAlign  54 kktknesvvkDlevkpss 71 
                                                        +++   ++++ ++vkp+s
  NODE_21474_length_1484_cov_83.121899_g10878_i0.p1 194 SNKL-PQILNRFSVKPNS 210
                                                        2221.2333333333333 PP

>> NODE_21162_length_1498_cov_10.595789_g10724_i0.p1  type:complete len:207 gc:universal NODE_21162_length_1498_cov_10.5
   #    score  bias  c-Evalue  i-Evalue hmmfrom  hmm to    alifrom  ali to    envfrom  env to     acc
 ---   ------ ----- --------- --------- ------- -------    ------- -------    ------- -------    ----
   1 ?   11.5   0.0   9.6e-05       1.7      19     133 ..      80     201 ..      68     206 .. 0.76

  Alignments for each domain:
  == domain 1  score: 11.5 bits;  conditional E-value: 9.6e-05
                                     burpitideAlign  19 lastieARkePgeywksvvknqptpeaiealldskkktknesvvkDlevkpssfllvyqg 78 
                                                        l st+++ k +g y+ s +k+q  + +i+ +l        + v+  +++k+ + ++++++
  NODE_21162_length_1498_cov_10.595789_g10724_i0.p1  80 LFSTATGPKYDGNYLRSMIKEQLGNITIRHTL-------TDVVIPTFDIKRLQPIIFSTD 132
                                                        679****************************9.......789***********8888887 PP

                                     burpitideAlign  79 nkdgqskdkeek.adlkkdfeikpsqlllwyyhnkndeskskees..........sfvkd 127
                                                        +    +++k+    d    ++ +p  ++  y + k ++ k+ + +          ++ ++
  NODE_21162_length_1498_cov_10.595789_g10724_i0.p1 133 DAE-VNVSKNALlSDICISTSAAPTFFPAYYFETKEADGKTRSFNlidgglaannPVSNQ 191
                                                        777.66666666449999999999988776666666666665554666666666655588 PP

                                     burpitideAlign 128 fev....kPs 133
                                                        f++    +P 
  NODE_21162_length_1498_cov_10.595789_g10724_i0.p1 192 FSYinqfRPL 201
                                                        7775545555 PP


Internal pipeline statistics summary:
-------------------------------------
Query model(s):                            1  (312 nodes)
Target sequences:                     162682  (27127554 residues searched)
Passed MSV filter:                      5689  (0.0349701); expected 3253.6 (0.02)
Passed bias filter:                     3249  (0.0199715); expected 3253.6 (0.02)
Passed Vit filter:                       267  (0.00164124); expected 162.7 (0.001)
Passed Fwd filter:                         9  (5.53227e-05); expected 1.6 (1e-05)
Initial search space (Z):             162682  [actual number of targets]
Domain search space  (domZ):               9  [number of targets reported over threshold]
# CPU time: 0.53u 0.04s 00:00:00.57 Elapsed: 00:00:02.56
# Mc/sec: 3299.43
//
[ok]
