# Supplementary material for: Mining raw plant transcriptomic data for new cyclopeptide alkaloids
Source: Beilstein J Org Chem. 2024 Jul 11;20:1548–59. doi: 10.3762/bjoc.20.138 (PMC11250218; doi:10.3762/bjoc.20.138)
Supplement: File 4 — The split burpitide precursor peptide HMM and output from all 700 transcriptomes as a compressed archive. [file Beilstein_J_Org_Chem-20-1548-s004.zip › final/SRR12009676.pep.hmm]

# hmmsearch :: search profile(s) against a sequence database
# HMMER 3.3 (Nov 2019); http://hmmer.org/
# Copyright (C) 2019 Howard Hughes Medical Institute.
# Freely distributed under the BSD open source license.
# - - - - - - - - - - - - - - - - - - - - - - - - - - - - - - - - - - - -
# query HMM file:                  ../hmms/burpitide.hmm
# target sequence database:        SRR12009676.pep
# - - - - - - - - - - - - - - - - - - - - - - - - - - - - - - - - - - - -

Query:       burpitideAlign  [M=312]
Scores for complete sequences (score includes all domains):
   --- full sequence ---   --- best 1 domain ---    -#dom-
    E-value  score  bias    E-value  score  bias    exp  N  Sequence                                           Description
    ------- ------ -----    ------- ------ -----   ---- --  --------                                           -----------
    5.6e-20   75.1   0.1      4e-19   72.3   0.1    2.0  1  NODE_66181_length_372_cov_1.702341_g51470_i0.p1     type:internal len:124 gc:univers
    2.3e-16   63.3   7.4    3.3e-16   62.7   7.4    1.2  1  NODE_39775_length_727_cov_23.996942_g25742_i0.p1    type:5prime_partial len:203 gc:u
      1e-14   57.9   0.0    1.6e-14   57.2   0.0    1.3  1  NODE_41870_length_677_cov_28.062914_g27600_i0.p1    type:5prime_partial len:102 gc:u
    5.5e-13   52.1   0.3    6.3e-12   48.7   0.1    1.9  2  NODE_49920_length_526_cov_33.030905_g35270_i0.p1    type:5prime_partial len:122 gc:u
    1.1e-12   51.2   0.1    4.7e-12   49.1   0.1    1.8  1  NODE_36348_length_820_cov_5461.452477_g19266_i2.p1  type:complete len:93 gc:universa
      3e-12   49.7   0.1    1.3e-11   47.6   0.1    1.8  1  NODE_36491_length_816_cov_5015.641992_g19266_i3.p1  type:complete len:93 gc:universa
      1e-11   48.0   0.1    3.7e-11   46.2   0.1    1.8  1  NODE_36954_length_803_cov_5532.836986_g19266_i4.p1  type:5prime_partial len:113 gc:u
      2e-11   47.0   0.1      1e-10   44.7   0.1    1.8  1  NODE_37095_length_799_cov_6178.393939_g19266_i5.p1  type:5prime_partial len:112 gc:u
    3.5e-09   39.7   2.3      4e-09   39.5   2.3    1.1  1  NODE_50972_length_511_cov_34.748858_g25742_i1.p1    type:5prime_partial len:131 gc:u
    1.4e-05   27.8   0.1    7.5e-05   25.4   0.1    1.8  1  NODE_38855_length_750_cov_5610.555391_g19266_i8.p1  type:5prime_partial len:96 gc:un
      5e-05   26.0   0.1    0.00024   23.8   0.1    1.8  1  NODE_38945_length_748_cov_5432.088889_g19266_i9.p1  type:5prime_partial len:95 gc:un
    0.00026   23.7   1.4    0.00031   23.4   1.4    1.1  1  NODE_51201_length_508_cov_10.770115_g36526_i0.p1    type:complete len:79 gc:universa
      0.006   19.2   0.2      0.019   17.6   0.2    1.8  1  NODE_20730_length_1406_cov_59.315829_g12672_i0.p1   type:complete len:306 gc:univers
     0.0067   19.0   0.5      0.022   17.3   0.1    1.9  2  NODE_21651_length_1364_cov_97.124710_g13245_i0.p1   type:5prime_partial len:385 gc:u
  ------ inclusion threshold ------
       0.19   14.2   0.3       0.62   12.6   0.0    1.8  2  NODE_23614_length_1278_cov_29.518672_g14431_i0.p1   type:5prime_partial len:361 gc:u


Domain annotation for each sequence (and alignments):
>> NODE_66181_length_372_cov_1.702341_g51470_i0.p1  type:internal len:124 gc:universal NODE_66181_length_372_cov_1.70234
   #    score  bias  c-Evalue  i-Evalue hmmfrom  hmm to    alifrom  ali to    envfrom  env to     acc
 ---   ------ ----- --------- --------- ------- -------    ------- -------    ------- -------    ----
   1 !   72.3   0.1   4.8e-23     4e-19       4     130 ..       4     123 .]       1     123 [] 0.73

  Alignments for each domain:
  == domain 1  score: 72.3 bits;  conditional E-value: 4.8e-23
                                   burpitideAlign   4 mkSffallAllsllLlastieARkePgeywksvvknqptpeaiealldskkktknesvvkDl 65 
                                                      m  +fal Al+sllL+ast  AR++Pgeyw+s++k+ p+peai+ l+d   +    s++ D 
  NODE_66181_length_372_cov_1.702341_g51470_i0.p1   4 MGASFALCALFSLLLIASTSNARRDPGEYWQSIMKDRPMPEAIQGLIDRRDS---VSTISDE 62 
                                                      7789******************************************954444...4567666 PP

                                   burpitideAlign  66 evkpssfllvyqgnkdg.qskdkeek.adlkkdfeikpsqlllwyyhnkndeskskeessfv 125
                                                      +           +n+      +++ k +++ kdfe++p+      yh+ ++       +sfv
  NODE_66181_length_372_cov_1.702341_g51470_i0.p1  63 KKGCHTSENAKEHNDKVlVDEENA-KeKPFVKDFEPRPNAS---AYHDDDAGLRGG--KSFV 118
                                                      532222222223333323222222.2249**********99...888888877554..789* PP

                                   burpitideAlign 126 kdfev 130
                                                      kdfe+
  NODE_66181_length_372_cov_1.702341_g51470_i0.p1 119 KDFEP 123
                                                      ***96 PP

>> NODE_39775_length_727_cov_23.996942_g25742_i0.p1  type:5prime_partial len:203 gc:universal NODE_39775_length_727_cov_
   #    score  bias  c-Evalue  i-Evalue hmmfrom  hmm to    alifrom  ali to    envfrom  env to     acc
 ---   ------ ----- --------- --------- ------- -------    ------- -------    ------- -------    ----
   1 !   62.7   7.4     4e-20   3.3e-16      56     215 ..      17     190 ..       2     202 .. 0.50

  Alignments for each domain:
  == domain 1  score: 62.7 bits;  conditional E-value: 4e-20
                                    burpitideAlign  56 tknesvvkDlevkpssfllvyqgnkdgqskdkeeka......dlkkdfeikpsqlllwyyh 110
                                                           s+vkD+e+kp+   l+yq++    +  +++ a      ++ k+fe+kp+ l  +y++
  NODE_39775_length_727_cov_23.996942_g25742_i0.p1  17 MGDMSFVKDFEPKPNI--LLYQNDAKRTKENTASVAkpmgdmSFVKNFEPKPNIL--LYQN 73 
                                                       2456777777766665..5555554433333333323567677777777777755..4444 PP

                                    burpitideAlign 111 nkndeskskees.......sfvkdfevkPssllvwyrgnkngqsedkss.....sekkfvk 159
                                                       +     ++++++       sfvkdfe+kP+ ++     ++ +++    s      + +fvk
  NODE_39775_length_727_cov_23.996942_g25742_i0.p1  74 DAKRTEENTASVakpmgdiSFVKDFESKPNIFFYQNDAKRTEENTA--SvakpmGDMSFVK 132
                                                       4444444444445677777777777777765544333333322222..2246666677777 PP

                                    burpitideAlign 160 dfepkPsqlllwyrgnk...dgqsvdes.......gksfvkdfepkPssvlvwyrgnkngq 210
                                                       dfepkP+ l+     ++   ++     +       + sfvkdfep  +s+++ y++   ++
  NODE_39775_length_727_cov_23.996942_g25742_i0.p1 133 DFEPKPNILFYQIDAKRteeNA-----AgvaklmkDMSFVKDFEP--KSNILLYQND-AKP 185
                                                       7777777555444444321122.....133445556666777777..5555555555.333 PP

                                    burpitideAlign 211 sedks 215
                                                       se+k 
  NODE_39775_length_727_cov_23.996942_g25742_i0.p1 186 SEEKM 190
                                                       33333 PP

>> NODE_41870_length_677_cov_28.062914_g27600_i0.p1  type:5prime_partial len:102 gc:universal NODE_41870_length_677_cov_
   #    score  bias  c-Evalue  i-Evalue hmmfrom  hmm to    alifrom  ali to    envfrom  env to     acc
 ---   ------ ----- --------- --------- ------- -------    ------- -------    ------- -------    ----
   1 !   57.2   0.0   1.9e-18   1.6e-14       4      77 ..      13      96 ..       8     101 .. 0.83

  Alignments for each domain:
  == domain 1  score: 57.2 bits;  conditional E-value: 1.9e-18
                                    burpitideAlign  4 mkSffallAllsllLlastieARkePgeywksvvknqptpeaiealldsk.....kkt..... 56
                                                      m+S +a + +lsllL+as   ARk+Pgeywk ++++qp+p++i++l+d +      +t     
  NODE_41870_length_677_cov_28.062914_g27600_i0.p1 13 MRSPLAAFLVLSLLLFASLGSARKDPGEYWKRIMNDQPMPKSIKDLFDHQdpassHSTyseni 75
                                                      999888888**************************************9763332222243457 PP

                                    burpitideAlign 57 knesvvkDlevkpssfllvyq 77
                                                      k e ++ D++++p+  ++ ++
  NODE_41870_length_677_cov_28.062914_g27600_i0.p1 76 KMEHFIRDFDIRPNAVIYHSH 96
                                                      8899***********888776 PP

>> NODE_49920_length_526_cov_33.030905_g35270_i0.p1  type:5prime_partial len:122 gc:universal NODE_49920_length_526_cov_
   #    score  bias  c-Evalue  i-Evalue hmmfrom  hmm to    alifrom  ali to    envfrom  env to     acc
 ---   ------ ----- --------- --------- ------- -------    ------- -------    ------- -------    ----
   1 !   48.7   0.1   7.6e-16   6.3e-12       4      71 ..      15      91 ..       9      97 .. 0.74
   2 ?    3.8   0.1     0.036     3e+02     152     169 ..      76      93 ..      66     116 .. 0.45

  Alignments for each domain:
  == domain 1  score: 48.7 bits;  conditional E-value: 7.6e-16
                                    burpitideAlign  4 mkSffallAllsllLlastieARkePgeywksvvknqptpeaiealld....skkkt.....k 57
                                                      m+S+ a + +ls+lL+as   ARkePgeywks+++++p+p+ i++l+     s+ +t     +
  NODE_49920_length_526_cov_33.030905_g35270_i0.p1 15 MRSLSASFFILSVLLFASLGSARKEPGEYWKSIMNDEPMPKEIKELFHedpaSSHSTssetvN 77
                                                      9999999999************************************95222111111112344 PP

                                    burpitideAlign 58 nesvvkDlevkpss 71
                                                       +++  D+++ p+ 
  NODE_49920_length_526_cov_33.030905_g35270_i0.p1 78 MNRFSRDFDISPNF 91
                                                      55555666666666 PP

  == domain 2  score: 3.8 bits;  conditional E-value: 0.036
                                    burpitideAlign 152 ssekkfvkdfepkPsqll 169
                                                       ++ ++f  df++ P+ ++
  NODE_49920_length_526_cov_33.030905_g35270_i0.p1  76 VNMNRFSRDFDISPNFVI 93 
                                                       233444444444443222 PP

>> NODE_36348_length_820_cov_5461.452477_g19266_i2.p1  type:complete len:93 gc:universal NODE_36348_length_820_cov_5461.
   #    score  bias  c-Evalue  i-Evalue hmmfrom  hmm to    alifrom  ali to    envfrom  env to     acc
 ---   ------ ----- --------- --------- ------- -------    ------- -------    ------- -------    ----
   1 !   49.1   0.1   5.7e-16   4.7e-12       4     101 ..       1      87 [.       1      92 [. 0.79

  Alignments for each domain:
  == domain 1  score: 49.1 bits;  conditional E-value: 5.7e-16
                                      burpitideAlign   4 mkSffallAllsllLlastieARkePgeywksvvknqptpeaiealldskkktknesvv 62 
                                                         mkS+ a++ l+sl+L+a +i AR  Pgeyw+  +k++ +p+a+++l+            
  NODE_36348_length_820_cov_5461.452477_g19266_i2.p1   1 MKSSTAFFTLFSLVLFAHIIDARPGPGEYWQGLMKDELMPKALQNLV------------ 47 
                                                         9*********************************************6............ PP

                                      burpitideAlign  63 kDlevkpssfllvyqgnkdg......qskdkeekadlkkdfeikp 101
                                                              k+s ++++++++ +        + +ke++  + kdf+++p
  NODE_36348_length_820_cov_5461.452477_g19266_i2.p1  48 ----HKDSEAIYTSTEERNNdqldgdFKHEKEKS-FFVKDFKLRP 87 
                                                         ....344457888888777655555522222222.5788888777 PP

>> NODE_36491_length_816_cov_5015.641992_g19266_i3.p1  type:complete len:93 gc:universal NODE_36491_length_816_cov_5015.
   #    score  bias  c-Evalue  i-Evalue hmmfrom  hmm to    alifrom  ali to    envfrom  env to     acc
 ---   ------ ----- --------- --------- ------- -------    ------- -------    ------- -------    ----
   1 !   47.6   0.1   1.6e-15   1.3e-11       4     101 ..       1      87 [.       1      92 [. 0.79

  Alignments for each domain:
  == domain 1  score: 47.6 bits;  conditional E-value: 1.6e-15
                                      burpitideAlign   4 mkSffallAllsllLlastieARkePgeywksvvknqptpeaiealldskkktknesvv 62 
                                                         mkS+ a++ l+sl+L+a +i AR  Pgeyw+  +k++ +p+a+++l+            
  NODE_36491_length_816_cov_5015.641992_g19266_i3.p1   1 MKSSTAFFTLFSLVLVAHIIDARPGPGEYWQGLMKDELMPKALQNLV------------ 47 
                                                         9*********************************************6............ PP

                                      burpitideAlign  63 kDlevkpssfllvyqgnkdg......qskdkeekadlkkdfeikp 101
                                                              k+s ++++++++ +        + +ke++  + kdf+++p
  NODE_36491_length_816_cov_5015.641992_g19266_i3.p1  48 ----HKDSEAIYTSTEERNNdqldgdFKHEKEKS-FFVKDFKLRP 87 
                                                         ....344457888888777655555522222222.5788888777 PP

>> NODE_36954_length_803_cov_5532.836986_g19266_i4.p1  type:5prime_partial len:113 gc:universal NODE_36954_length_803_co
   #    score  bias  c-Evalue  i-Evalue hmmfrom  hmm to    alifrom  ali to    envfrom  env to     acc
 ---   ------ ----- --------- --------- ------- -------    ------- -------    ------- -------    ----
   1 !   46.2   0.1   4.4e-15   3.7e-11       4     101 ..      21     107 ..       7     112 .. 0.80

  Alignments for each domain:
  == domain 1  score: 46.2 bits;  conditional E-value: 4.4e-15
                                      burpitideAlign   4 mkSffallAllsllLlastieARkePgeywksvvknqptpeaiealldskkktknesvv 62 
                                                         +kS+ a++ l+sl+L+a +i AR  Pgeyw+  +k++ +p+a+++l+            
  NODE_36954_length_803_cov_5532.836986_g19266_i4.p1  21 LKSSTAFFTLFSLVLFAHIIDARPGPGEYWQGLMKDELMPKALQNLV------------ 67 
                                                         7*********************************************6............ PP

                                      burpitideAlign  63 kDlevkpssfllvyqgnkdg......qskdkeekadlkkdfeikp 101
                                                              k+s ++++++++ +        + +ke++  + kdf+++p
  NODE_36954_length_803_cov_5532.836986_g19266_i4.p1  68 ----HKDSEAIYTSTEERNNdqldgdFKHEKEKS-FFVKDFKLRP 107
                                                         ....344457888887777655555422222222.5778888777 PP

>> NODE_37095_length_799_cov_6178.393939_g19266_i5.p1  type:5prime_partial len:112 gc:universal NODE_37095_length_799_co
   #    score  bias  c-Evalue  i-Evalue hmmfrom  hmm to    alifrom  ali to    envfrom  env to     acc
 ---   ------ ----- --------- --------- ------- -------    ------- -------    ------- -------    ----
   1 !   44.7   0.1   1.2e-14     1e-10       6     101 ..      22     106 ..      21     107 .. 0.77

  Alignments for each domain:
  == domain 1  score: 44.7 bits;  conditional E-value: 1.2e-14
                                      burpitideAlign   6 SffallAllsllLlastieARkePgeywksvvknqptpeaiealldskkktknesvvkD 64 
                                                         S+ a++ l+sl+L+a +i AR +Pgeyw+  +k++ +p+a+++l+              
  NODE_37095_length_799_cov_6178.393939_g19266_i5.p1  22 SSTAFFTLFSLVLFAHIIDARPDPGEYWQGLMKDELMPKALQNLV-------------- 66 
                                                         7899****************************************6.............. PP

                                      burpitideAlign  65 levkpssfllvyqgnkdg......qskdkeekadlkkdfeikp 101
                                                            k+s ++++++++ +        + +ke++  + kdf+++p
  NODE_37095_length_799_cov_6178.393939_g19266_i5.p1  67 --HKDSEAIYTSTEERNNdqldgdFKHEKEKS-FFVKDFKLRP 106
                                                         ..344457788877777655555422222222.5677777776 PP

>> NODE_50972_length_511_cov_34.748858_g25742_i1.p1  type:5prime_partial len:131 gc:universal NODE_50972_length_511_cov_
   #    score  bias  c-Evalue  i-Evalue hmmfrom  hmm to    alifrom  ali to    envfrom  env to     acc
 ---   ------ ----- --------- --------- ------- -------    ------- -------    ------- -------    ----
   1 !   39.5   2.3   4.8e-13     4e-09     122     214 ..      12     117 ..       1     130 [. 0.41

  Alignments for each domain:
  == domain 1  score: 39.5 bits;  conditional E-value: 4.8e-13
                                    burpitideAlign 122 s........sfvkdfevkPssllvwyrgnkngqsedkss....sekkfvkdfepkPsqlll 170
                                                       s        sfvkdfe+kP+ ll     +   ++   s+     + +fvkdfepkP+ l+ 
  NODE_50972_length_511_cov_34.748858_g25742_i1.p1  12 SvakpmgdmSFVKDFEPKPNILLYQNDAK-RTKENTASVakpmGDMSFVKDFEPKPNILFY 71 
                                                       12334445566666666665444332222.2222222223444556666666666664444 PP

                                    burpitideAlign 171 wyrgnk...dgqsvdes.......gksfvkdfepkPssvlvwyrgnkngqsedk 214
                                                           ++   ++     +       + sfvkdfep  +s+++ y++   ++se+k
  NODE_50972_length_511_cov_34.748858_g25742_i1.p1  72 QIDAKRteeNA-----AgvaklmkDMSFVKDFEP--KSNILLYQND-AKPSEEK 117
                                                       33333321122.....123344445555666666..4444445544.2333333 PP

>> NODE_38855_length_750_cov_5610.555391_g19266_i8.p1  type:5prime_partial len:96 gc:universal NODE_38855_length_750_cov
   #    score  bias  c-Evalue  i-Evalue hmmfrom  hmm to    alifrom  ali to    envfrom  env to     acc
 ---   ------ ----- --------- --------- ------- -------    ------- -------    ------- -------    ----
   1 !   25.4   0.1     9e-09   7.5e-05      20     101 ..      20      90 ..      15      91 .. 0.72

  Alignments for each domain:
  == domain 1  score: 25.4 bits;  conditional E-value: 9e-09
                                      burpitideAlign  20 astieARkePgeywksvvknqptpeaiealldskkktknesvvkDlevkpssfllvyqg 78 
                                                         +  i AR +Pgeyw+  +k++ +p+a+++l+                 k+s +++++++
  NODE_38855_length_750_cov_5610.555391_g19266_i8.p1  20 SDLIDARPDPGEYWQGLMKDELMPKALQNLV----------------HKDSEAIYTSTE 62 
                                                         45799*************************6................344457888887 PP

                                      burpitideAlign  79 nkdg......qskdkeekadlkkdfeikp 101
                                                         + +        + +ke++  + kdf+++p
  NODE_38855_length_750_cov_5610.555391_g19266_i8.p1  63 ERNNdqldgdFKHEKEKS-FFVKDFKLRP 90 
                                                         777655555422222222.5777777776 PP

>> NODE_38945_length_748_cov_5432.088889_g19266_i9.p1  type:5prime_partial len:95 gc:universal NODE_38945_length_748_cov
   #    score  bias  c-Evalue  i-Evalue hmmfrom  hmm to    alifrom  ali to    envfrom  env to     acc
 ---   ------ ----- --------- --------- ------- -------    ------- -------    ------- -------    ----
   1 !   23.8   0.1   2.8e-08   0.00024      23     101 ..      22      89 ..      18      94 .. 0.74

  Alignments for each domain:
  == domain 1  score: 23.8 bits;  conditional E-value: 2.8e-08
                                      burpitideAlign  23 ieARkePgeywksvvknqptpeaiealldskkktknesvvkDlevkpssfllvyqgnkd 81 
                                                         i AR +Pgeyw+  +k++ +p+a+++l+                 k+s ++++++++ +
  NODE_38945_length_748_cov_5432.088889_g19266_i9.p1  22 IYARPDPGEYWQGLMKDELMPKALQNLV----------------HKDSEAIYTSTEERN 64 
                                                         679************************6................344457888888777 PP

                                      burpitideAlign  82 g......qskdkeekadlkkdfeikp 101
                                                                 + +ke++  + kdf+++p
  NODE_38945_length_748_cov_5432.088889_g19266_i9.p1  65 NdqldgdFKHEKEKS-FFVKDFKLRP 89 
                                                         655555522222222.5788888777 PP

>> NODE_51201_length_508_cov_10.770115_g36526_i0.p1  type:complete len:79 gc:universal NODE_51201_length_508_cov_10.7701
   #    score  bias  c-Evalue  i-Evalue hmmfrom  hmm to    alifrom  ali to    envfrom  env to     acc
 ---   ------ ----- --------- --------- ------- -------    ------- -------    ------- -------    ----
   1 !   23.4   1.4   3.7e-08   0.00031     123     215 ..       5      66 ..       2      78 .. 0.36

  Alignments for each domain:
  == domain 1  score: 23.4 bits;  conditional E-value: 3.7e-08
                                    burpitideAlign 123 sfvkdfevkPssllvwyrgnkngqsedkss.....sekkfvkdfepkPsqlllwyrgnkdg 178
                                                       sfvkdfe+  +s++ +y++     +e+ +s     ++ +f                     
  NODE_51201_length_508_cov_10.770115_g36526_i0.p1   5 SFVKDFEP--KSNIFFYQNDAKRTEENTASvakpmEDMSF--------------------- 42 
                                                       33444433..333333333333333333333333333444..................... PP

                                    burpitideAlign 179 qsvdesgksfvkdfepkPssvlvwyrgnkngqsedks 215
                                                                 vkdfep  +s++++y++   ++se+k 
  NODE_51201_length_508_cov_10.770115_g36526_i0.p1  43 ----------VKDFEP--KSNIFFYQND-AKPSEEKM 66 
                                                       ..........444444..3444444443.22222222 PP

>> NODE_20730_length_1406_cov_59.315829_g12672_i0.p1  type:complete len:306 gc:universal NODE_20730_length_1406_cov_59.3
   #    score  bias  c-Evalue  i-Evalue hmmfrom  hmm to    alifrom  ali to    envfrom  env to     acc
 ---   ------ ----- --------- --------- ------- -------    ------- -------    ------- -------    ----
   1 !   17.6   0.2   2.3e-06     0.019      10      71 ..       5      67 ..       1     153 [. 0.64

  Alignments for each domain:
  == domain 1  score: 17.6 bits;  conditional E-value: 2.3e-06
                                     burpitideAlign 10 llA.llsllLlastieARkePgeywksvvknqptpeaiealldskkktknesvvkDlevkps 70
                                                       ll  + +l L+  + +A   P+ ywksv +n+p+p a+++ll     + ++  vk+ + k +
  NODE_20730_length_1406_cov_59.315829_g12672_i0.p1  5 LLPiFTLLSLTLGASHAALTPEAYWKSVLPNTPMPNAVKDLLHPGRMEAKSTWVKEGKAKKG 66
                                                       55534444466677889999*********************988877777788887776665 PP

                                     burpitideAlign 71 s 71
                                                        
  NODE_20730_length_1406_cov_59.315829_g12672_i0.p1 67 D 67
                                                       5 PP

>> NODE_21651_length_1364_cov_97.124710_g13245_i0.p1  type:5prime_partial len:385 gc:universal NODE_21651_length_1364_co
   #    score  bias  c-Evalue  i-Evalue hmmfrom  hmm to    alifrom  ali to    envfrom  env to     acc
 ---   ------ ----- --------- --------- ------- -------    ------- -------    ------- -------    ----
   1 !   17.3   0.1   2.7e-06     0.022      10      51 ..      54      94 ..      44     105 .. 0.71
   2 ?   -0.5   0.0      0.71   5.9e+03      91     104 ..     215     228 ..     148     290 .. 0.67

  Alignments for each domain:
  == domain 1  score: 17.3 bits;  conditional E-value: 2.7e-06
                                     burpitideAlign 10 llAllsllLlastieARkePgeywksvvknqptpeaiealld 51
                                                       ++ l +l+L+a   +A + P+ ywks  +n+p+p+a+++ll 
  NODE_21651_length_1364_cov_97.124710_g13245_i0.p1 54 FITLILLALVA-SHAAVTTPEVYWKSMLPNTPMPKAVKELLH 94
                                                       33344444444.45799***********************85 PP

  == domain 2  score: -0.5 bits;  conditional E-value: 0.71
                                     burpitideAlign  91 adlkkdfeikpsql 104
                                                        ++  + f+++p+++
  NODE_21651_length_1364_cov_97.124710_g13245_i0.p1 215 PEILNRFSVEPNSV 228
                                                        34444444444443 PP

>> NODE_23614_length_1278_cov_29.518672_g14431_i0.p1  type:5prime_partial len:361 gc:universal NODE_23614_length_1278_co
   #    score  bias  c-Evalue  i-Evalue hmmfrom  hmm to    alifrom  ali to    envfrom  env to     acc
 ---   ------ ----- --------- --------- ------- -------    ------- -------    ------- -------    ----
   1 ?   12.6   0.0   7.4e-05      0.62      10      52 ..      32      72 ..      25      82 .. 0.78
   2 ?   -0.9   0.0      0.92   7.7e+03     189     217 ..     187     215 ..     139     278 .. 0.72

  Alignments for each domain:
  == domain 1  score: 12.6 bits;  conditional E-value: 7.4e-05
                                     burpitideAlign 10 llAllsllLlastieARkePgeywksvvknqptpeaieallds 52
                                                       l+ llsl+L+as ++     + yw+sv +n+p+p+a+++ll  
  NODE_23614_length_1278_cov_29.518672_g14431_i0.p1 32 LVTLLSLALVASHAALTS--EVYWNSVLPNTPMPKAVKDLLHP 72
                                                       566899999988665544..46******************954 PP

  == domain 2  score: -0.9 bits;  conditional E-value: 0.92
                                     burpitideAlign 189 vkdfepkPssvlvwyrgnkngqsedkssk 217
                                                          d++p++   + + ++ ++++s++k  k
  NODE_23614_length_1278_cov_29.518672_g14431_i0.p1 187 ESDKIPEILNRFSVSPNSVDAESMKKTIK 215
                                                        44555555555555555555555555444 PP


Internal pipeline statistics summary:
-------------------------------------
Query model(s):                            1  (312 nodes)
Target sequences:                     125203  (22295691 residues searched)
Passed MSV filter:                      4809  (0.0384096); expected 2504.1 (0.02)
Passed bias filter:                     2719  (0.0217167); expected 2504.1 (0.02)
Passed Vit filter:                       268  (0.00214052); expected 125.2 (0.001)
Passed Fwd filter:                        15  (0.000119805); expected 1.3 (1e-05)
Initial search space (Z):             125203  [actual number of targets]
Domain search space  (domZ):              15  [number of targets reported over threshold]
# CPU time: 0.45u 0.06s 00:00:00.51 Elapsed: 00:00:02.12
# Mc/sec: 3275.74
//
[ok]
