# Supplementary material for: Mining raw plant transcriptomic data for new cyclopeptide alkaloids
Source: Beilstein J Org Chem. 2024 Jul 11;20:1548–59. doi: 10.3762/bjoc.20.138 (PMC11250218; doi:10.3762/bjoc.20.138)
Supplement: File 4 — The split burpitide precursor peptide HMM and output from all 700 transcriptomes as a compressed archive. [file Beilstein_J_Org_Chem-20-1548-s004.zip › final/SRR12009688.pep.hmm]

# hmmsearch :: search profile(s) against a sequence database
# HMMER 3.3 (Nov 2019); http://hmmer.org/
# Copyright (C) 2019 Howard Hughes Medical Institute.
# Freely distributed under the BSD open source license.
# - - - - - - - - - - - - - - - - - - - - - - - - - - - - - - - - - - - -
# query HMM file:                  ../hmms/burpitide.hmm
# target sequence database:        SRR12009688.pep
# - - - - - - - - - - - - - - - - - - - - - - - - - - - - - - - - - - - -

Query:       burpitideAlign  [M=312]
Scores for complete sequences (score includes all domains):
   --- full sequence ---   --- best 1 domain ---    -#dom-
    E-value  score  bias    E-value  score  bias    exp  N  Sequence                                            Description
    ------- ------ -----    ------- ------ -----   ---- --  --------                                            -----------
    1.5e-12   50.4   0.1    1.2e-11   47.5   0.1    1.9  1  NODE_30945_length_807_cov_127.724796_g11159_i2.p1    type:complete len:113 gc:univers
    5.7e-09   38.6   0.0      1e-08   37.8   0.0    1.4  1  NODE_34021_length_702_cov_33.130366_g20668_i0.p1     type:complete len:107 gc:univers
     0.0061   18.8   0.1      0.039   16.2   0.0    2.0  2  NODE_15022_length_1580_cov_52.654944_g8785_i0.p1     type:5prime_partial len:431 gc:u
  ------ inclusion threshold ------
        1.2   11.3   0.2        1.4   11.0   0.2    1.1  1  NODE_24871_length_1060_cov_3862.965552_g14229_i0.p1  type:complete len:110 gc:univers
        1.2   11.3   0.2        1.4   11.0   0.2    1.1  1  NODE_34894_length_673_cov_6660.585000_g21435_i0.p1   type:complete len:110 gc:univers


Domain annotation for each sequence (and alignments):
>> NODE_30945_length_807_cov_127.724796_g11159_i2.p1  type:complete len:113 gc:universal NODE_30945_length_807_cov_127.7
   #    score  bias  c-Evalue  i-Evalue hmmfrom  hmm to    alifrom  ali to    envfrom  env to     acc
 ---   ------ ----- --------- --------- ------- -------    ------- -------    ------- -------    ----
   1 !   47.5   0.1   5.9e-16   1.2e-11       4     120 ..       1      97 [.       1     110 [. 0.69

  Alignments for each domain:
  == domain 1  score: 47.5 bits;  conditional E-value: 5.9e-16
                                     burpitideAlign   4 mkSffallAllsllLlastieARkePgeywksvvknqptpeaiealldskkktknesvvk 63 
                                                        m+S+  +l l+sl+L a+++ ARkeP+ ywk+v+ ++++p+++ +ll             
  NODE_30945_length_807_cov_127.724796_g11159_i2.p1   1 MRSLSPFLLLFSLVLAACVVDARKEPEKYWKDVMDDESMPKTLTNLLHQ----------- 49 
                                                        9*********************************************854........... PP

                                     burpitideAlign  64 Dlevkpssfllvyqgnkdg...qskdkeekadlkkdfeikpsqlllwyyhnkndeskske 120
                                                            +pss    ++gn+ g     +++ +   ++ +f+ kp+ +    yh +++++k++e
  NODE_30945_length_807_cov_127.724796_g11159_i2.p1  50 ----DPSS---ESTGNEEGlgdFRASNTG--RFMRNFDTKPNII---IYHSQDEPNKATE 97 
                                                        ....3444...344455542222222222..3666666666644...3334444444444 PP

>> NODE_34021_length_702_cov_33.130366_g20668_i0.p1  type:complete len:107 gc:universal NODE_34021_length_702_cov_33.130
   #    score  bias  c-Evalue  i-Evalue hmmfrom  hmm to    alifrom  ali to    envfrom  env to     acc
 ---   ------ ----- --------- --------- ------- -------    ------- -------    ------- -------    ----
   1 !   37.8   0.0   5.2e-13     1e-08       4     119 ..       1     100 [.       1     105 [. 0.86

  Alignments for each domain:
  == domain 1  score: 37.8 bits;  conditional E-value: 5.2e-13
                                    burpitideAlign   4 mkSffallAllsllLlastieARk.ePgeywksvvknqptpeaiealldskkktknesvvk 63 
                                                       m+S+ a++ l+sl+L a  i ARk +P+ ywk+++++qp+p+ + +ll             
  NODE_34021_length_702_cov_33.130366_g20668_i0.p1   1 MRSLSAIIFLSSLVLAAYSIDARKvDPEKYWKTIMNDQPMPKPLVDLL------------H 49 
                                                       9***********************889*****************9997............2 PP

                                    burpitideAlign  64 Dlevkpssfllvyqgnkdgqskdkeek.adlkkdfeikpsqlllwyyhnkndesksk 119
                                                       +    ps+    + gnk g +   +++   +   f+ kp+ +  +y+h ++d +k+ 
  NODE_34021_length_702_cov_33.130366_g20668_i0.p1  50 QHRDSPSQ----SNGNKEGLADFRASNiGRFARHFDTKPNII--IYHHSHDDYQKKA 100
                                                       33334666....999999988888888558999999999977..9999999998875 PP

>> NODE_15022_length_1580_cov_52.654944_g8785_i0.p1  type:5prime_partial len:431 gc:universal NODE_15022_length_1580_cov
   #    score  bias  c-Evalue  i-Evalue hmmfrom  hmm to    alifrom  ali to    envfrom  env to     acc
 ---   ------ ----- --------- --------- ------- -------    ------- -------    ------- -------    ----
   1 !   16.2   0.0     2e-06     0.039       8      61 ..      56     108 ..      51     110 .. 0.80
   2 ?    0.3   0.1      0.14   2.7e+03      42      71 ..     246     274 ..     214     330 .. 0.71

  Alignments for each domain:
  == domain 1  score: 16.2 bits;  conditional E-value: 2e-06
                                    burpitideAlign   8 fallAllsllLlastieARkePgeywksvvknqptpeaiealldskkkt.knesv 61 
                                                       + + A+ls++Lla+   A   +++yw+sv +n+p+p+ +++ll ++  + k  sv
  NODE_15022_length_1580_cov_52.654944_g8785_i0.p1  56 LHVCAILSFALLACH--AALPAEDYWNSVLPNTPMPKGVKDLLLNEWADdKSTSV 108
                                                       5678999*****995..5567789******************9887766555555 PP

  == domain 2  score: 0.3 bits;  conditional E-value: 0.14
                                    burpitideAlign  42 tpeaiealldskkktknesvvkDlevkpss 71 
                                                       +p ++ + + +++++  + v+ +++vkp s
  NODE_15022_length_1580_cov_52.654944_g8785_i0.p1 246 LPRHVADNVPFSSSKI-QDVLDQFSVKPDS 274
                                                       3444444443333332.4455555555544 PP

>> NODE_24871_length_1060_cov_3862.965552_g14229_i0.p1  type:complete len:110 gc:universal NODE_24871_length_1060_cov_38
   #    score  bias  c-Evalue  i-Evalue hmmfrom  hmm to    alifrom  ali to    envfrom  env to     acc
 ---   ------ ----- --------- --------- ------- -------    ------- -------    ------- -------    ----
   1 ?   11.0   0.2   7.3e-05       1.4       1      38 [.       1      40 [.       1      44 [. 0.80

  Alignments for each domain:
  == domain 1  score: 11.0 bits;  conditional E-value: 7.3e-05
                                       burpitideAlign  1 melmkSffallA..llsllLlastieARkePgeywksvvk 38
                                                         m + k +f +l   + ++lL++s ++A+++ +e+ ksv +
  NODE_24871_length_1060_cov_3862.965552_g14229_i0.p1  1 MASSKNLFIFLGvlFALVLLISSEVAASTDQTEETKSVEE 40
                                                         666788999***95555677888*************9765 PP

>> NODE_34894_length_673_cov_6660.585000_g21435_i0.p1  type:complete len:110 gc:universal NODE_34894_length_673_cov_6660
   #    score  bias  c-Evalue  i-Evalue hmmfrom  hmm to    alifrom  ali to    envfrom  env to     acc
 ---   ------ ----- --------- --------- ------- -------    ------- -------    ------- -------    ----
   1 ?   11.0   0.2   7.3e-05       1.4       1      38 [.       1      40 [.       1      44 [. 0.80

  Alignments for each domain:
  == domain 1  score: 11.0 bits;  conditional E-value: 7.3e-05
                                      burpitideAlign  1 melmkSffallA..llsllLlastieARkePgeywksvvk 38
                                                        m + k +f +l   + ++lL++s ++A+++ +e+ ksv +
  NODE_34894_length_673_cov_6660.585000_g21435_i0.p1  1 MASSKNLFIFLGvlFALVLLISSEVAASTDQTEETKSVEE 40
                                                        666788999***95555677888*************9765 PP


Internal pipeline statistics summary:
-------------------------------------
Query model(s):                            1  (312 nodes)
Target sequences:                      98278  (17910901 residues searched)
Passed MSV filter:                      3996  (0.0406602); expected 1965.6 (0.02)
Passed bias filter:                     2197  (0.022355); expected 1965.6 (0.02)
Passed Vit filter:                       219  (0.00222837); expected 98.3 (0.001)
Passed Fwd filter:                         5  (5.08761e-05); expected 1.0 (1e-05)
Initial search space (Z):              98278  [actual number of targets]
Domain search space  (domZ):               5  [number of targets reported over threshold]
# CPU time: 0.50u 0.03s 00:00:00.53 Elapsed: 00:00:01.60
# Mc/sec: 3483.69
//
[ok]
