# Supplementary material for: Mining raw plant transcriptomic data for new cyclopeptide alkaloids
Source: Beilstein J Org Chem. 2024 Jul 11;20:1548–59. doi: 10.3762/bjoc.20.138 (PMC11250218; doi:10.3762/bjoc.20.138)
Supplement: File 4 — The split burpitide precursor peptide HMM and output from all 700 transcriptomes as a compressed archive. [file Beilstein_J_Org_Chem-20-1548-s004.zip › final/SRR12009691.pep.hmm]

# hmmsearch :: search profile(s) against a sequence database
# HMMER 3.3 (Nov 2019); http://hmmer.org/
# Copyright (C) 2019 Howard Hughes Medical Institute.
# Freely distributed under the BSD open source license.
# - - - - - - - - - - - - - - - - - - - - - - - - - - - - - - - - - - - -
# query HMM file:                  ../hmms/burpitide.hmm
# target sequence database:        SRR12009691.pep
# - - - - - - - - - - - - - - - - - - - - - - - - - - - - - - - - - - - -

Query:       burpitideAlign  [M=312]
Scores for complete sequences (score includes all domains):
   --- full sequence ---   --- best 1 domain ---    -#dom-
    E-value  score  bias    E-value  score  bias    exp  N  Sequence                                          Description
    ------- ------ -----    ------- ------ -----   ---- --  --------                                          -----------
    9.1e-19   70.5   0.0    1.4e-18   69.9   0.0    1.2  1  NODE_21105_length_724_cov_701.216590_g14524_i1.p1  type:complete len:130 gc:univers
     0.0018   20.2   0.2     0.0022   19.9   0.2    1.3  1  NODE_18808_length_842_cov_472.906372_g14524_i0.p1  type:complete len:97 gc:universa
     0.0093   17.9   0.0      0.072   15.0   0.0    2.0  2  NODE_8974_length_1527_cov_16.766850_g7020_i0.p1    type:complete len:355 gc:univers


Domain annotation for each sequence (and alignments):
>> NODE_21105_length_724_cov_701.216590_g14524_i1.p1  type:complete len:130 gc:universal NODE_21105_length_724_cov_701.2
   #    score  bias  c-Evalue  i-Evalue hmmfrom  hmm to    alifrom  ali to    envfrom  env to     acc
 ---   ------ ----- --------- --------- ------- -------    ------- -------    ------- -------    ----
   1 !   69.9   0.0   5.3e-23   1.4e-18       4      90 ..       1      86 [.       1     102 [. 0.86

  Alignments for each domain:
  == domain 1  score: 69.9 bits;  conditional E-value: 5.3e-23
                                     burpitideAlign  4 mkSffallAllsllLlastieARkePgeywksvvknqptpeaiealldskkkt.knesvvkD 64
                                                       m+Sf a+  l+sl+++++ i ARk+Pg+ywks+++ qp+p+ai++l+   +k+ ++e +v D
  NODE_21105_length_724_cov_701.216590_g14524_i1.p1  1 MRSFSAICILFSLFVFSCLIDARKDPGDYWKSIMNGQPMPKAIKDLFHQDQKShSEEDFVRD 62
                                                       9*9999999**************************************999999899****** PP

                                     burpitideAlign 65 levkpssfllvyqgnkdgqskdkeek 90
                                                       ++ +p+   ++y+g    +++ +  k
  NODE_21105_length_724_cov_701.216590_g14524_i1.p1 63 FDTRPNV--IIYHGHVHPKEVKPFAK 86
                                                       *****98..88998887555554433 PP

>> NODE_18808_length_842_cov_472.906372_g14524_i0.p1  type:complete len:97 gc:universal NODE_18808_length_842_cov_472.90
   #    score  bias  c-Evalue  i-Evalue hmmfrom  hmm to    alifrom  ali to    envfrom  env to     acc
 ---   ------ ----- --------- --------- ------- -------    ------- -------    ------- -------    ----
   1 !   19.9   0.2   8.5e-08    0.0022      39      90 ..       3      53 ..       1      89 [. 0.79

  Alignments for each domain:
  == domain 1  score: 19.9 bits;  conditional E-value: 8.5e-08
                                     burpitideAlign 39 nqptpeaiealldskkkt.knesvvkDlevkpssfllvyqgnkdgqskdkeek 90
                                                        qp+p+ai++l+   +k+ ++e +v D++ +p+   ++y+g    +++ +  k
  NODE_18808_length_842_cov_472.906372_g14524_i0.p1  3 GQPMPKAIKDLFHQDQKShSEEDFVRDFDTRPNV--IIYHGHVHPKEVKPFAK 53
                                                       599*********998888899********99997..88888887555544433 PP

>> NODE_8974_length_1527_cov_16.766850_g7020_i0.p1  type:complete len:355 gc:universal NODE_8974_length_1527_cov_16.7668
   #    score  bias  c-Evalue  i-Evalue hmmfrom  hmm to    alifrom  ali to    envfrom  env to     acc
 ---   ------ ----- --------- --------- ------- -------    ------- -------    ------- -------    ----
   1 !   15.0   0.0   2.7e-06     0.072      10      57 ..       8      53 ..       1      61 [. 0.82
   2 ?    0.7   0.0     0.063   1.6e+03      60     135 ..     188     200 ..     132     236 .. 0.71

  Alignments for each domain:
  == domain 1  score: 15.0 bits;  conditional E-value: 2.7e-06
                                   burpitideAlign 10 llAllsllLlastieARkePgeywksvvknqptpeaiealldskkktk 57
                                                     ++ +lsl+L+as ++     + yw+sv +++p+p+a+++ l+s k+t+
  NODE_8974_length_1527_cov_16.766850_g7020_i0.p1  8 IFTFLSLALVASHAALPS--EVYWNSVLPHTPMPKAVKDILNSDKSTS 53
                                                     677999999999766444..55*******************9999885 PP

  == domain 2  score: 0.7 bits;  conditional E-value: 0.063
                                   burpitideAlign  60 svvkDlevkpssfllvyqgnkdgqskdkeekadlkkdfeikpsqlllwyyhnkndeskskee 121
                                                      +                                                             
  NODE_8974_length_1527_cov_16.766850_g7020_i0.p1 188 E------------------------------------------------------------- 188
                                                      2............................................................. PP

                                   burpitideAlign 122 ssfvkdfevkPssl 135
                                                        ++++f+vkP+s+
  NODE_8974_length_1527_cov_16.766850_g7020_i0.p1 189 --ILNQFSVKPNSM 200
                                                      ..235555555443 PP


Internal pipeline statistics summary:
-------------------------------------
Query model(s):                            1  (312 nodes)
Target sequences:                      78276  (12762626 residues searched)
Passed MSV filter:                      2907  (0.0371378); expected 1565.5 (0.02)
Passed bias filter:                     1657  (0.0211687); expected 1565.5 (0.02)
Passed Vit filter:                       187  (0.00238898); expected 78.3 (0.001)
Passed Fwd filter:                         3  (3.83259e-05); expected 0.8 (1e-05)
Initial search space (Z):              78276  [actual number of targets]
Domain search space  (domZ):               3  [number of targets reported over threshold]
# CPU time: 0.24u 0.02s 00:00:00.26 Elapsed: 00:00:01.16
# Mc/sec: 3422.47
//
[ok]
