# Supplementary material for: Mining raw plant transcriptomic data for new cyclopeptide alkaloids
Source: Beilstein J Org Chem. 2024 Jul 11;20:1548–59. doi: 10.3762/bjoc.20.138 (PMC11250218; doi:10.3762/bjoc.20.138)
Supplement: File 4 — The split burpitide precursor peptide HMM and output from all 700 transcriptomes as a compressed archive. [file Beilstein_J_Org_Chem-20-1548-s004.zip › final/SRR12034769.pep.hmm]

# hmmsearch :: search profile(s) against a sequence database
# HMMER 3.3 (Nov 2019); http://hmmer.org/
# Copyright (C) 2019 Howard Hughes Medical Institute.
# Freely distributed under the BSD open source license.
# - - - - - - - - - - - - - - - - - - - - - - - - - - - - - - - - - - - -
# query HMM file:                  ../hmms/burpitide.hmm
# target sequence database:        SRR12034769.pep
# - - - - - - - - - - - - - - - - - - - - - - - - - - - - - - - - - - - -

Query:       burpitideAlign  [M=312]
Scores for complete sequences (score includes all domains):
   --- full sequence ---   --- best 1 domain ---    -#dom-
    E-value  score  bias    E-value  score  bias    exp  N  Sequence                                         Description
    ------- ------ -----    ------- ------ -----   ---- --  --------                                         -----------
    1.3e-17   67.0   0.2    3.7e-16   62.2   0.2    2.0  1  NODE_67163_length_322_cov_1.381526_g56823_i0.p1   type:internal len:107 gc:univers
    1.9e-14   56.6   0.4    2.4e-14   56.3   0.4    1.2  1  NODE_44982_length_507_cov_23.983871_g34666_i0.p1  type:5prime_partial len:136 gc:u
    4.6e-13   52.1   0.0    5.9e-13   51.7   0.0    1.1  1  NODE_30549_length_845_cov_90.985751_g18578_i1.p1  type:complete len:88 gc:universa


Domain annotation for each sequence (and alignments):
>> NODE_67163_length_322_cov_1.381526_g56823_i0.p1  type:internal len:107 gc:universal NODE_67163_length_322_cov_1.38152
   #    score  bias  c-Evalue  i-Evalue hmmfrom  hmm to    alifrom  ali to    envfrom  env to     acc
 ---   ------ ----- --------- --------- ------- -------    ------- -------    ------- -------    ----
   1 !   62.2   0.2   1.1e-20   3.7e-16       4     102 ..       6      91 ..       3      91 .. 0.73

  Alignments for each domain:
  == domain 1  score: 62.2 bits;  conditional E-value: 1.1e-20
                                   burpitideAlign   4 mkSffallAllsllLlastieARkePgeywksvvknqptpeaiealldskkktknesvvkDl 65 
                                                      m S fa+lAl+sl+L+a  i AR +Pgeyw+sv+k+qp+p+aie+ll+             l
  NODE_67163_length_322_cov_1.381526_g56823_i0.p1   6 MDSHFAFLALFSLVLFATSINARPDPGEYWQSVMKDQPMPKAIEDLLNKG-----------L 56 
                                                      89********************************************9322...........2 PP

                                   burpitideAlign  66 evkpssfllvyqgnkdg....qskdkeekadlkkdfeikps 102
                                                      +      +l   ++ d+     ++ k+ek  + +dfe++p+
  NODE_67163_length_322_cov_1.381526_g56823_i0.p1  57 D-----SPLSQNKKMDCktstNANHKKEK-AFIEDFEPRPN 91 
                                                      2.....23333444444332222233333.67788888875 PP

>> NODE_44982_length_507_cov_23.983871_g34666_i0.p1  type:5prime_partial len:136 gc:universal NODE_44982_length_507_cov_
   #    score  bias  c-Evalue  i-Evalue hmmfrom  hmm to    alifrom  ali to    envfrom  env to     acc
 ---   ------ ----- --------- --------- ------- -------    ------- -------    ------- -------    ----
   1 !   56.3   0.4   7.3e-19   2.4e-14       3      86 ..      24     107 ..      17     133 .. 0.83

  Alignments for each domain:
  == domain 1  score: 56.3 bits;  conditional E-value: 7.3e-19
                                    burpitideAlign   3 lmkSffallA.llsllLlastieARkePgeywksvvknqptpeaiealldskkkt.knesv 61 
                                                        m+S+ + +  l+s+lL ++ i ARk+ geyw+sv++ +++p+ai++l+   +++ + +++
  NODE_44982_length_507_cov_23.983871_g34666_i0.p1  24 AMRSSSSAFFiLFSFLLSTNFIDARKDVGEYWNSVMNGESMPKAIKDLVRQDQNSfSDDRF 84 
                                                       58887665555**************************************999999*99*** PP

                                    burpitideAlign  62 vkDlevkpssfllvyqgnkdgqskd 86 
                                                       vk+++  p    ++y++ + + sk+
  NODE_44982_length_507_cov_23.983871_g34666_i0.p1  85 VKNFDTTPVT--IIYHKHNIADSKE 107
                                                       *****99988..5555544434444 PP

>> NODE_30549_length_845_cov_90.985751_g18578_i1.p1  type:complete len:88 gc:universal NODE_30549_length_845_cov_90.9857
   #    score  bias  c-Evalue  i-Evalue hmmfrom  hmm to    alifrom  ali to    envfrom  env to     acc
 ---   ------ ----- --------- --------- ------- -------    ------- -------    ------- -------    ----
   1 !   51.7   0.0   1.8e-17   5.9e-13       9      77 ..       7      83 ..       1      84 [. 0.80

  Alignments for each domain:
  == domain 1  score: 51.7 bits;  conditional E-value: 1.8e-17
                                    burpitideAlign  9 allAllsllLlastieARkePgeywksvvknqptpeaieall......dskkkt..knesvvk 63
                                                      +++ l+sllL+++ i +Rk+Pgeywks ++ + +p+ai++ll      ++++ +  + es++k
  NODE_30549_length_845_cov_90.985751_g18578_i1.p1  7 TFFILFSLLLFSNPIYGRKDPGEYWKSMMNGEAMPKAIRDLLlhqdpaSLSTDQaiNMESFIK 69
                                                      45559************************************93333322333337899***** PP

                                    burpitideAlign 64 Dlevkpssfllvyq 77
                                                      D++  p+ +++ ++
  NODE_30549_length_845_cov_90.985751_g18578_i1.p1 70 DFDTMPNVIIYHSH 83
                                                      ******99887776 PP


Internal pipeline statistics summary:
-------------------------------------
Query model(s):                            1  (312 nodes)
Target sequences:                      97722  (17207452 residues searched)
Passed MSV filter:                      4227  (0.0432554); expected 1954.4 (0.02)
Passed bias filter:                     2269  (0.0232189); expected 1954.4 (0.02)
Passed Vit filter:                       200  (0.00204662); expected 97.7 (0.001)
Passed Fwd filter:                         3  (3.06993e-05); expected 1.0 (1e-05)
Initial search space (Z):              97722  [actual number of targets]
Domain search space  (domZ):               3  [number of targets reported over threshold]
# CPU time: 0.34u 0.02s 00:00:00.36 Elapsed: 00:00:01.52
# Mc/sec: 3512.49
//
[ok]
