# Supplementary material for: Mining raw plant transcriptomic data for new cyclopeptide alkaloids
Source: Beilstein J Org Chem. 2024 Jul 11;20:1548–59. doi: 10.3762/bjoc.20.138 (PMC11250218; doi:10.3762/bjoc.20.138)
Supplement: File 4 — The split burpitide precursor peptide HMM and output from all 700 transcriptomes as a compressed archive. [file Beilstein_J_Org_Chem-20-1548-s004.zip › final/SRR12034773.pep.hmm]

# hmmsearch :: search profile(s) against a sequence database
# HMMER 3.3 (Nov 2019); http://hmmer.org/
# Copyright (C) 2019 Howard Hughes Medical Institute.
# Freely distributed under the BSD open source license.
# - - - - - - - - - - - - - - - - - - - - - - - - - - - - - - - - - - - -
# query HMM file:                  ../hmms/burpitide.hmm
# target sequence database:        SRR12034773.pep
# - - - - - - - - - - - - - - - - - - - - - - - - - - - - - - - - - - - -

Query:       burpitideAlign  [M=312]
Scores for complete sequences (score includes all domains):
   --- full sequence ---   --- best 1 domain ---    -#dom-
    E-value  score  bias    E-value  score  bias    exp  N  Sequence                                          Description
    ------- ------ -----    ------- ------ -----   ---- --  --------                                          -----------
    3.5e-21   78.7   2.8    9.4e-19   70.7   3.0    2.3  1  NODE_31693_length_785_cov_51.737360_g19816_i0.p1   type:5prime_partial len:163 gc:u
    5.3e-13   51.8   0.0    4.5e-12   48.8   0.0    1.8  1  NODE_40998_length_494_cov_2.484561_g28315_i0.p1    type:5prime_partial len:122 gc:u
    1.4e-10   43.9   0.0      2e-10   43.3   0.0    1.2  1  NODE_29296_length_888_cov_55.773006_g18007_i0.p1   type:5prime_partial len:152 gc:u
     0.0049   19.1   0.6     0.0094   18.2   0.1    1.6  1  NODE_20260_length_1332_cov_11.477363_g12282_i0.p1  type:5prime_partial len:375 gc:u
  ------ inclusion threshold ------
       0.34   13.1   0.0       0.52   12.5   0.0    1.3  1  NODE_31074_length_812_cov_3.435724_g19337_i0.p1    type:complete len:224 gc:univers


Domain annotation for each sequence (and alignments):
>> NODE_31693_length_785_cov_51.737360_g19816_i0.p1  type:5prime_partial len:163 gc:universal NODE_31693_length_785_cov_
   #    score  bias  c-Evalue  i-Evalue hmmfrom  hmm to    alifrom  ali to    envfrom  env to     acc
 ---   ------ ----- --------- --------- ------- -------    ------- -------    ------- -------    ----
   1 !   70.7   3.0   4.9e-23   9.4e-19       2     166 ..      18     156 ..      17     156 .. 0.70

  Alignments for each domain:
  == domain 1  score: 70.7 bits;  conditional E-value: 4.9e-23
                                    burpitideAlign   2 elmkSffallAllsllLlastieARkePgeywksvvknqptpeaiealldskkktknesvv 62 
                                                       ++m+S+f+++ l+sl+L+   + +Rk+Pgeyw sv+ ++p+peai+ l+            
  NODE_31693_length_785_cov_51.737360_g19816_i0.p1  18 NSMASVFTFIGLFSLALFLTSTNGRKDPGEYWRSVMHDEPMPEAIQGLV------------ 66 
                                                       68*********************************************97............ PP

                                    burpitideAlign  63 kDlevkpssfllvyqgnkdg....qskdkeek.adlkkdfeikpsqlllwyyhnkndesks 118
                                                           v+p  +l     + d+    q k ++ k  ++ kd e++p+     yy++     k 
  NODE_31693_length_785_cov_51.737360_g19816_i0.p1  67 ---HVDPAHHLS-KEIKRDCdtmtQ-KINNRKeNQFVKDSEPRPNIS--SYYDD--H--KL 116
                                                       ...445554332.333344433322.222222137788888888755..66663..3..33 PP

                                    burpitideAlign 119 keessfvkdfevkPssllvwyrgnkngqsedksssekkfvkdfepkPs 166
                                                       ke++sf +dfe++P+  l  y +  +g +e     ek+fv+dfep+P+
  NODE_31693_length_785_cov_51.737360_g19816_i0.p1 117 KEDKSFTNDFEPRPN--LSAYNDD-VGLKE-----EKPFVEDFEPRPN 156
                                                       445689999999886..6667555.34333.....4689999999997 PP

>> NODE_40998_length_494_cov_2.484561_g28315_i0.p1  type:5prime_partial len:122 gc:universal NODE_40998_length_494_cov_2
   #    score  bias  c-Evalue  i-Evalue hmmfrom  hmm to    alifrom  ali to    envfrom  env to     acc
 ---   ------ ----- --------- --------- ------- -------    ------- -------    ------- -------    ----
   1 !   48.8   0.0   2.4e-16   4.5e-12       3     104 ..       9      93 ..       7     108 .. 0.71

  Alignments for each domain:
  == domain 1  score: 48.8 bits;  conditional E-value: 2.4e-16
                                   burpitideAlign   3 lmkSffallAllsllLlastieARkePgeywksvvknqptpeaiealldskkktknesvvkD 64 
                                                       m+S+ a++ l+sl+L a ++ ARk+Pg ywk+v++++p+p+a+  ll              
  NODE_40998_length_494_cov_2.484561_g28315_i0.p1   9 NMRSLYAFIVLFSLILAAYVVDARKDPGKYWKNVMNDEPMPKALIGLLHQ------------ 58 
                                                      6**********************************************843............ PP

                                   burpitideAlign  65 levkpssfllvyqgnkdgqskdkeek.adlkkdfeikpsql 104
                                                         +p+s    ++gn+ g     +++   ++ +f+ kp+ +
  NODE_40998_length_494_cov_2.484561_g28315_i0.p1  59 ---DPPS---QSTGNEEGLTDFRASNtGRFMRNFDTKPNVI 93 
                                                      ...3333...3555555533333333224677777777655 PP

>> NODE_29296_length_888_cov_55.773006_g18007_i0.p1  type:5prime_partial len:152 gc:universal NODE_29296_length_888_cov_
   #    score  bias  c-Evalue  i-Evalue hmmfrom  hmm to    alifrom  ali to    envfrom  env to     acc
 ---   ------ ----- --------- --------- ------- -------    ------- -------    ------- -------    ----
   1 !   43.3   0.0   1.1e-14     2e-10       3      96 ..      36     140 ..      24     147 .. 0.76

  Alignments for each domain:
  == domain 1  score: 43.3 bits;  conditional E-value: 1.1e-14
                                    burpitideAlign   3 lmkSffallAllsllLlastieARkePgeywksvvknqptpeaiealldskkkt....kne 59 
                                                        m+ + +++ llsl+L a  i AR+eP+ ywk+ ++++++p+a+ +ll  + +      n+
  NODE_29296_length_888_cov_55.773006_g18007_i0.p1  36 NMRCLSSFILLLSLVLAAYSIDARREPEKYWKTMMNDEEMPKALIDLLHYQDSPshspGNK 96 
                                                       599999******************************************9987754446455 PP

                                    burpitideAlign  60 svv....kDlevkpssfllvyqgnkdgqskdkeek.a..dlkkd 96 
                                                       +++    k ++ kp+ +++ ++ ++  q+++ ++  +  + +++
  NODE_29296_length_888_cov_55.773006_g18007_i0.p1  97 EGLadftKHFNTKPNVIIYHSHYDDQKQAAEHAKYsLlgSEQNG 140
                                                       55501115567788887777777777777776665435555555 PP

>> NODE_20260_length_1332_cov_11.477363_g12282_i0.p1  type:5prime_partial len:375 gc:universal NODE_20260_length_1332_co
   #    score  bias  c-Evalue  i-Evalue hmmfrom  hmm to    alifrom  ali to    envfrom  env to     acc
 ---   ------ ----- --------- --------- ------- -------    ------- -------    ------- -------    ----
   1 !   18.2   0.1   4.9e-07    0.0094       8      56 ..      13      59 ..       8      92 .. 0.83

  Alignments for each domain:
  == domain 1  score: 18.2 bits;  conditional E-value: 4.9e-07
                                     burpitideAlign  8 fallAllsllLlastieARkePgeywksvvknqptpeaiealldskkkt 56
                                                       + l+++ls++L++s  +A   P+ yw++v +n+++p+a+++ll+s +++
  NODE_20260_length_1332_cov_11.477363_g12282_i0.p1 13 LHLFSFLSMALVVS--HAAHVPELYWNTVLQNTSIPKAVKDLLKSDESN 59
                                                       77999999999987..78899*********************9777766 PP

>> NODE_31074_length_812_cov_3.435724_g19337_i0.p1  type:complete len:224 gc:universal NODE_31074_length_812_cov_3.43572
   #    score  bias  c-Evalue  i-Evalue hmmfrom  hmm to    alifrom  ali to    envfrom  env to     acc
 ---   ------ ----- --------- --------- ------- -------    ------- -------    ------- -------    ----
   1 ?   12.5   0.0   2.7e-05      0.52      10      56 ..       8      52 ..       1      60 [. 0.74

  Alignments for each domain:
  == domain 1  score: 12.5 bits;  conditional E-value: 2.7e-05
                                   burpitideAlign 10 llAllsllLlastieARkePgeywksvvknqptpeaiealldskkkt 56
                                                     +  +lsl+L+a+   A   +++yw+sv +n+ +pe +++ll  + ++
  NODE_31074_length_812_cov_3.435724_g19337_i0.p1  8 VCTVLSLALVACH--AALPAEDYWNSVLPNTRMPEGVKDLLLPEWEE 52
                                                     4448888888885..5566799******************9655555 PP


Internal pipeline statistics summary:
-------------------------------------
Query model(s):                            1  (312 nodes)
Target sequences:                      96320  (17859343 residues searched)
Passed MSV filter:                      4226  (0.0438746); expected 1926.4 (0.02)
Passed bias filter:                     2246  (0.0233181); expected 1926.4 (0.02)
Passed Vit filter:                       268  (0.00278239); expected 96.3 (0.001)
Passed Fwd filter:                         5  (5.19103e-05); expected 1.0 (1e-05)
Initial search space (Z):              96320  [actual number of targets]
Domain search space  (domZ):               5  [number of targets reported over threshold]
# CPU time: 0.49u 0.05s 00:00:00.54 Elapsed: 00:00:01.56
# Mc/sec: 3556.53
//
[ok]
