# Supplementary material for: Mining raw plant transcriptomic data for new cyclopeptide alkaloids
Source: Beilstein J Org Chem. 2024 Jul 11;20:1548–59. doi: 10.3762/bjoc.20.138 (PMC11250218; doi:10.3762/bjoc.20.138)
Supplement: File 4 — The split burpitide precursor peptide HMM and output from all 700 transcriptomes as a compressed archive. [file Beilstein_J_Org_Chem-20-1548-s004.zip › final/SRR12034775.pep.hmm]

# hmmsearch :: search profile(s) against a sequence database
# HMMER 3.3 (Nov 2019); http://hmmer.org/
# Copyright (C) 2019 Howard Hughes Medical Institute.
# Freely distributed under the BSD open source license.
# - - - - - - - - - - - - - - - - - - - - - - - - - - - - - - - - - - - -
# query HMM file:                  ../hmms/burpitide.hmm
# target sequence database:        SRR12034775.pep
# - - - - - - - - - - - - - - - - - - - - - - - - - - - - - - - - - - - -

Query:       burpitideAlign  [M=312]
Scores for complete sequences (score includes all domains):
   --- full sequence ---   --- best 1 domain ---    -#dom-
    E-value  score  bias    E-value  score  bias    exp  N  Sequence                                          Description
    ------- ------ -----    ------- ------ -----   ---- --  --------                                          -----------
    2.2e-11   46.9   0.6    5.8e-11   45.5   0.6    1.6  1  NODE_46255_length_634_cov_5.887701_g30852_i0.p1    type:5prime_partial len:170 gc:u
    2.5e-11   46.7   0.0    6.7e-11   45.3   0.0    1.6  1  NODE_54728_length_484_cov_4.961071_g39083_i0.p1    type:5prime_partial len:125 gc:u
    6.6e-11   45.3   0.0    8.6e-11   44.9   0.0    1.2  1  NODE_65248_length_370_cov_5.343434_g49593_i0.p1    type:5prime_partial len:101 gc:u
    2.2e-08   37.0   0.0    1.7e-07   34.1   0.0    1.9  1  NODE_51933_length_528_cov_2.635165_g36313_i0.p1    type:complete len:96 gc:universa
     0.0018   20.9   0.1     0.0041   19.7   0.0    1.5  2  NODE_23167_length_1306_cov_33.521492_g13696_i0.p1  type:complete len:345 gc:univers


Domain annotation for each sequence (and alignments):
>> NODE_46255_length_634_cov_5.887701_g30852_i0.p1  type:5prime_partial len:170 gc:universal NODE_46255_length_634_cov_5
   #    score  bias  c-Evalue  i-Evalue hmmfrom  hmm to    alifrom  ali to    envfrom  env to     acc
 ---   ------ ----- --------- --------- ------- -------    ------- -------    ------- -------    ----
   1 !   45.5   0.6   2.3e-15   5.8e-11       3     133 ..      31     163 ..      19     168 .. 0.67

  Alignments for each domain:
  == domain 1  score: 45.5 bits;  conditional E-value: 2.3e-15
                                   burpitideAlign   3 lmkSffallAllsl.lLlastieARkePgeywksvvknqpt.peaieallds.....kkkt. 56 
                                                       m+S+f+l+A++sl lL++s++eARk+ g yw  v ++ +  +eaie ll +     +kk+ 
  NODE_46255_length_634_cov_5.887701_g30852_i0.p1  31 NMASSFSLIAFFSLaLLIGSITEARKDQGAYWRGVPSDHHHlQEAIELLLHLdsyisEKKSv 92 
                                                      5*********7777256689**************9987776699999998761111133333 PP

                                   burpitideAlign  57 knesvvkDlevkpssfl..lvyqgnkdgqskdkeekadlkkdfeikpsqlllwyyhnkndes 116
                                                      +++ +  +++v+    l  ++  +n+d   k k+++  + kdfe+ p       y++ +  +
  NODE_46255_length_634_cov_5.887701_g30852_i0.p1  93 DFNTINANMDVNSFTDLakFFASDNDD--VKLKNQR-TFLKDFEPTPRAT---SYNDDDLGA 148
                                                      433333344433333331144444444..3333344.89********999...777666666 PP

                                   burpitideAlign 117 kskeessfvkdfevkPs 133
                                                      k++  s   ++fe+ P+
  NODE_46255_length_634_cov_5.887701_g30852_i0.p1 149 KKQRVS--NNEFEPIPN 163
                                                      666555..688888765 PP

>> NODE_54728_length_484_cov_4.961071_g39083_i0.p1  type:5prime_partial len:125 gc:universal NODE_54728_length_484_cov_4
   #    score  bias  c-Evalue  i-Evalue hmmfrom  hmm to    alifrom  ali to    envfrom  env to     acc
 ---   ------ ----- --------- --------- ------- -------    ------- -------    ------- -------    ----
   1 !   45.3   0.0   2.7e-15   6.7e-11       4      87 ..      13     104 ..       8     119 .. 0.72

  Alignments for each domain:
  == domain 1  score: 45.3 bits;  conditional E-value: 2.7e-15
                                   burpitideAlign   4 mkSffallAllsllLlastieARkePgeywksvvknqptpeaiealldskkkt......... 56 
                                                      m+ ++ ++ l+s +L++  + AR++Pgeywksv+ ++p+p  i+ ll+  +           
  NODE_54728_length_484_cov_4.961071_g39083_i0.p1  13 MR-LLFFFLLFSTVLFTFLVDARTSPGEYWKSVMDDEPMPRVIKGLLVKDTTAeatekeqra 73 
                                                      78.4445559999**************************66666666543221111111234 PP

                                   burpitideAlign  57 ..knesvvkDlevkpssfllvyqgnkdgqskdk 87 
                                                        + ++++ +++++p+   ++y+gn d + + +
  NODE_54728_length_484_cov_4.961071_g39083_i0.p1  74 isNTGRFIRNFDIRPNV--ILYHGNVDHKRMKP 104
                                                      667899*********98..99******655543 PP

>> NODE_65248_length_370_cov_5.343434_g49593_i0.p1  type:5prime_partial len:101 gc:universal NODE_65248_length_370_cov_5
   #    score  bias  c-Evalue  i-Evalue hmmfrom  hmm to    alifrom  ali to    envfrom  env to     acc
 ---   ------ ----- --------- --------- ------- -------    ------- -------    ------- -------    ----
   1 !   44.9   0.0   3.5e-15   8.6e-11       8      89 ..       7      84 ..       2      99 .. 0.72

  Alignments for each domain:
  == domain 1  score: 44.9 bits;  conditional E-value: 3.5e-15
                                   burpitideAlign  8 fallA....llsllLlastieARkePgeywksvvknqptpeaiealldskkktknesvvkDlev 67
                                                         A    ++sl+Lla+  +ARk+P+ yw++ v  + +pe i++ l   +++ ++++ ++++ 
  NODE_65248_length_370_cov_5.343434_g49593_i0.p1  7 T---AalwiVFSLFLLANLGTARKSPESYWNAMVDGEAMPEVIKDIL--GQNQHQQRFSNNFKT 65
                                                     3...334479************************************8..566677899****** PP

                                   burpitideAlign 68 kpssfllvyqgnkdgqskdkee 89
                                                     +p+ ++  y+ n +    +k++
  NODE_65248_length_370_cov_5.343434_g49593_i0.p1 66 RPNVII--YH-NHNHPREEKAS 84
                                                     **9933..33.33322222222 PP

>> NODE_51933_length_528_cov_2.635165_g36313_i0.p1  type:complete len:96 gc:universal NODE_51933_length_528_cov_2.635165
   #    score  bias  c-Evalue  i-Evalue hmmfrom  hmm to    alifrom  ali to    envfrom  env to     acc
 ---   ------ ----- --------- --------- ------- -------    ------- -------    ------- -------    ----
   1 !   34.1   0.0   6.8e-12   1.7e-07       9      66 ..       7      62 ..       1      92 [. 0.76

  Alignments for each domain:
  == domain 1  score: 34.1 bits;  conditional E-value: 6.8e-12
                                   burpitideAlign  9 allAllsllLlastieARkePgeywksvvknqptpeaiealldskkktknesvvkDle 66
                                                      ++ ll llLla  +e Rk+P +ywk ++ ++p+p+a+ +l+   k++  + +++D +
  NODE_51933_length_528_cov_2.635165_g36313_i0.p1  7 KIVLLLHLLLLAYNTEERKDPADYWKRIMHEEPMPKALTDLF--PKESASNHFIEDTN 62
                                                     5555999***************************99999996..44444466777654 PP

>> NODE_23167_length_1306_cov_33.521492_g13696_i0.p1  type:complete len:345 gc:universal NODE_23167_length_1306_cov_33.5
   #    score  bias  c-Evalue  i-Evalue hmmfrom  hmm to    alifrom  ali to    envfrom  env to     acc
 ---   ------ ----- --------- --------- ------- -------    ------- -------    ------- -------    ----
   1 !   19.7   0.0   1.7e-07    0.0041      13      59 ..       5      52 ..       3      56 .. 0.86
   2 ?   -2.6   0.0         1   2.6e+04     103     103 ..     189     189 ..     151     247 .. 0.66

  Alignments for each domain:
  == domain 1  score: 19.7 bits;  conditional E-value: 1.7e-07
                                     burpitideAlign 13 llsllLlastieARkePgeywksvvknqptpeaiealldskkkt.kne 59
                                                       ++++l + s++ A  +P++yw+s+ + +p+p+a+++ l+++  + k+ 
  NODE_23167_length_1306_cov_33.521492_g13696_i0.p1  5 FFLILSFLSVALAALSPEDYWNSKLPQTPMPKALKDILQNEWLEeKGT 52
                                                       899999999****************************98876553444 PP

  == domain 2  score: -2.6 bits;  conditional E-value: 1
                                     burpitideAlign 103 q 103
                                                        +
  NODE_23167_length_1306_cov_33.521492_g13696_i0.p1 189 S 189
                                                        1 PP


Internal pipeline statistics summary:
-------------------------------------
Query model(s):                            1  (312 nodes)
Target sequences:                     123838  (21935344 residues searched)
Passed MSV filter:                      4874  (0.0393579); expected 2476.8 (0.02)
Passed bias filter:                     2535  (0.0204703); expected 2476.8 (0.02)
Passed Vit filter:                       252  (0.00203492); expected 123.8 (0.001)
Passed Fwd filter:                         5  (4.03753e-05); expected 1.2 (1e-05)
Initial search space (Z):             123838  [actual number of targets]
Domain search space  (domZ):               5  [number of targets reported over threshold]
# CPU time: 0.42u 0.05s 00:00:00.47 Elapsed: 00:00:01.97
# Mc/sec: 3473.44
//
[ok]
