# Supplementary material for: Mining raw plant transcriptomic data for new cyclopeptide alkaloids
Source: Beilstein J Org Chem. 2024 Jul 11;20:1548–59. doi: 10.3762/bjoc.20.138 (PMC11250218; doi:10.3762/bjoc.20.138)
Supplement: File 4 — The split burpitide precursor peptide HMM and output from all 700 transcriptomes as a compressed archive. [file Beilstein_J_Org_Chem-20-1548-s004.zip › final/SRR12034778.pep.hmm]

# hmmsearch :: search profile(s) against a sequence database
# HMMER 3.3 (Nov 2019); http://hmmer.org/
# Copyright (C) 2019 Howard Hughes Medical Institute.
# Freely distributed under the BSD open source license.
# - - - - - - - - - - - - - - - - - - - - - - - - - - - - - - - - - - - -
# query HMM file:                  ../hmms/burpitide.hmm
# target sequence database:        SRR12034778.pep
# - - - - - - - - - - - - - - - - - - - - - - - - - - - - - - - - - - - -

Query:       burpitideAlign  [M=312]
Scores for complete sequences (score includes all domains):
   --- full sequence ---   --- best 1 domain ---    -#dom-
    E-value  score  bias    E-value  score  bias    exp  N  Sequence                                          Description
    ------- ------ -----    ------- ------ -----   ---- --  --------                                          -----------
    3.4e-23   85.1   5.3    5.7e-22   81.1   5.3    2.2  1  NODE_24968_length_845_cov_9.576425_g17663_i0.p1    type:complete len:202 gc:univers
    5.2e-13   51.7   0.0    1.1e-10   44.1   0.0    2.0  2  NODE_34733_length_485_cov_21.895631_g26701_i0.p1   type:complete len:102 gc:univers
      0.001   21.1   0.0      0.002   20.2   0.0    1.4  1  NODE_10818_length_1812_cov_439.136860_g7720_i0.p1  type:complete len:364 gc:univers


Domain annotation for each sequence (and alignments):
>> NODE_24968_length_845_cov_9.576425_g17663_i0.p1  type:complete len:202 gc:universal NODE_24968_length_845_cov_9.57642
   #    score  bias  c-Evalue  i-Evalue hmmfrom  hmm to    alifrom  ali to    envfrom  env to     acc
 ---   ------ ----- --------- --------- ------- -------    ------- -------    ------- -------    ----
   1 !   81.1   5.3   2.1e-26   5.7e-22       4     236 ..       1     195 [.       1     199 [. 0.59

  Alignments for each domain:
  == domain 1  score: 81.1 bits;  conditional E-value: 2.1e-26
                                   burpitideAlign   4 mkSffallAllsllLlas..tieARkePgeywksvvknqptpeaiealldskkktknesvvk 63 
                                                      mkSf+a++ l+ +lLl+   t+ ARk+Pgeyw+ v+k+qp+peai+ lldsk          
  NODE_24968_length_845_cov_9.576425_g17663_i0.p1   1 MKSFLAFFLLFPFLLLVTstTVDARKDPGEYWEGVMKDQPMPEAIQGLLDSK---------- 52 
                                                      9********77766665445999*************************9554.......... PP

                                   burpitideAlign  64 Dlevkpssfllvyqgnkdg.qskdkeek.a..dlkkdfeikpsqlllwyyhnkndeskskee 121
                                                               l+++ ++ d+  s+d   +     +++  ++k   +     ++ nd++k +e+
  NODE_24968_length_845_cov_9.576425_g17663_i0.p1  53 ---------LPLSDKKADChTSTDATRNgHltVVDESEQSKQKKF----GKDVNDDTKLSEN 101
                                                      .........555555555543333333322322233333444444....4455555555556 PP

                                   burpitideAlign 122 ssfvkdfevkPssllvwyrgnkngqsedksssekkfvkdfepkPsqlllwyrgnkdgqsvde 183
                                                       sfvkdfe++Ps     y++   + s      +k+fv dfep+Ps     y+    + s   
  NODE_24968_length_845_cov_9.576425_g17663_i0.p1 102 ESFVKDFEPRPSVT--SYHDD-AELS-----TDKSFVHDFEPRPSV--TSYHDD-AELS--- 149
                                                      67888888877643..34333.2233.....345678888888872..233333.2333... PP

                                   burpitideAlign 184 sgksfvkdfepkPssvlvwyrgnkngqsedksskefvkdfsvdPssllliykg 236
                                                       +ksfv dfep+P+  l  y+     ++ + +++ + +df+++P  + + y+ 
  NODE_24968_length_845_cov_9.576425_g17663_i0.p1 150 IDKSFVHDFEPRPN--LSSYHDD---TELSGEKSLVNQDFEPRP--NNPAYHD 195
                                                      47888888888776..6666664...223333334577777777..4455555 PP

>> NODE_34733_length_485_cov_21.895631_g26701_i0.p1  type:complete len:102 gc:universal NODE_34733_length_485_cov_21.895
   #    score  bias  c-Evalue  i-Evalue hmmfrom  hmm to    alifrom  ali to    envfrom  env to     acc
 ---   ------ ----- --------- --------- ------- -------    ------- -------    ------- -------    ----
   1 !   44.1   0.0   3.8e-15   1.1e-10       4      67 ..       1      65 [.       1      71 [. 0.88
   2 !    6.4   0.0    0.0011        31      57      77 ..      72      92 ..      65      99 .. 0.67

  Alignments for each domain:
  == domain 1  score: 44.1 bits;  conditional E-value: 3.8e-15
                                    burpitideAlign  4 mkSffallA.llsllLlastieARkePgeywksvvknqptpeaiealldskkkt.knesvvkD 64
                                                      m+ +++ l+ ll+l Ll s + +Rk+Pgeywk+ +k +++p+aie+ll  +++  +++ + kD
  NODE_34733_length_485_cov_21.895631_g26701_i0.p1  1 MR-TISALSvLLLLSLLISLNDGRKDPGEYWKKMMKGETIPKAIEDLLLHHQNRaSFSTGTKD 62
                                                      78.566666699999********************************9888888899999999 PP

                                    burpitideAlign 65 lev 67
                                                      l++
  NODE_34733_length_485_cov_21.895631_g26701_i0.p1 63 LQI 65
                                                      986 PP

  == domain 2  score: 6.4 bits;  conditional E-value: 0.0011
                                    burpitideAlign 57 knesvvkDlevkpssfllvyq 77
                                                      ++e +vkD++ kp+ +++ ++
  NODE_34733_length_485_cov_21.895631_g26701_i0.p1 72 DKEMFVKDFDTKPNLIIYHSR 92
                                                      567777888877777665554 PP

>> NODE_10818_length_1812_cov_439.136860_g7720_i0.p1  type:complete len:364 gc:universal NODE_10818_length_1812_cov_439.
   #    score  bias  c-Evalue  i-Evalue hmmfrom  hmm to    alifrom  ali to    envfrom  env to     acc
 ---   ------ ----- --------- --------- ------- -------    ------- -------    ------- -------    ----
   1 !   20.2   0.0   7.1e-08     0.002       4      56 ..       1      53 [.       1      61 [. 0.86

  Alignments for each domain:
  == domain 1  score: 20.2 bits;  conditional E-value: 7.1e-08
                                     burpitideAlign  4 mkSffallA.llsllLlastieARkePgeywksvvknqptpeaiealldskkkt 56
                                                       mk +  +l+ llsl L++   +A  +P+ ywk v +n+p+p+a+ + l+s+  +
  NODE_10818_length_1812_cov_439.136860_g7720_i0.p1  1 MK-SHHILSiLLSLSLVVVGSHAALSPEAYWKYVLPNTPMPKAVTDILSSEWVE 53
                                                       77.5678888*************************************9887655 PP


Internal pipeline statistics summary:
-------------------------------------
Query model(s):                            1  (312 nodes)
Target sequences:                      83569  (15647956 residues searched)
Passed MSV filter:                      3173  (0.0379686); expected 1671.4 (0.02)
Passed bias filter:                     1787  (0.0213835); expected 1671.4 (0.02)
Passed Vit filter:                       184  (0.00220177); expected 83.6 (0.001)
Passed Fwd filter:                         3  (3.58985e-05); expected 0.8 (1e-05)
Initial search space (Z):              83569  [actual number of targets]
Domain search space  (domZ):               3  [number of targets reported over threshold]
# CPU time: 0.39u 0.08s 00:00:00.47 Elapsed: 00:00:01.37
# Mc/sec: 3548.32
//
[ok]
