# Supplementary material for: Mining raw plant transcriptomic data for new cyclopeptide alkaloids
Source: Beilstein J Org Chem. 2024 Jul 11;20:1548–59. doi: 10.3762/bjoc.20.138 (PMC11250218; doi:10.3762/bjoc.20.138)
Supplement: File 4 — The split burpitide precursor peptide HMM and output from all 700 transcriptomes as a compressed archive. [file Beilstein_J_Org_Chem-20-1548-s004.zip › final/SRR12034782.pep.hmm]

# hmmsearch :: search profile(s) against a sequence database
# HMMER 3.3 (Nov 2019); http://hmmer.org/
# Copyright (C) 2019 Howard Hughes Medical Institute.
# Freely distributed under the BSD open source license.
# - - - - - - - - - - - - - - - - - - - - - - - - - - - - - - - - - - - -
# query HMM file:                  ../hmms/burpitide.hmm
# target sequence database:        SRR12034782.pep
# - - - - - - - - - - - - - - - - - - - - - - - - - - - - - - - - - - - -

Query:       burpitideAlign  [M=312]
Scores for complete sequences (score includes all domains):
   --- full sequence ---   --- best 1 domain ---    -#dom-
    E-value  score  bias    E-value  score  bias    exp  N  Sequence                                         Description
    ------- ------ -----    ------- ------ -----   ---- --  --------                                         -----------
    9.3e-12   47.8   0.1    8.7e-11   44.6   0.1    1.9  1  NODE_37630_length_625_cov_63.170290_g23923_i0.p1  type:complete len:95 gc:universa
  ------ inclusion threshold ------
      0.049   15.8   0.5      0.057   15.6   0.5    1.1  1  NODE_48601_length_392_cov_4.003135_g34697_i0.p1   type:3prime_partial len:79 gc:un


Domain annotation for each sequence (and alignments):
>> NODE_37630_length_625_cov_63.170290_g23923_i0.p1  type:complete len:95 gc:universal NODE_37630_length_625_cov_63.1702
   #    score  bias  c-Evalue  i-Evalue hmmfrom  hmm to    alifrom  ali to    envfrom  env to     acc
 ---   ------ ----- --------- --------- ------- -------    ------- -------    ------- -------    ----
   1 !   44.6   0.1   1.8e-15   8.7e-11       3     110 ..       5      92 ..       1      93 [. 0.67

  Alignments for each domain:
  == domain 1  score: 44.6 bits;  conditional E-value: 1.8e-15
                                    burpitideAlign   3 lmkSffallAllsllLlastieARkePgeywksvvknqptpeaiealldskkktknesvvk 63 
                                                       +m+ + a+l l+sl+L++  i ARk+P++ywk+v+++qp+p+ai +ll  +  t++ +v  
  NODE_37630_length_625_cov_63.170290_g23923_i0.p1   5 TMRDLSAFLVLFSLILTV-NIDARKDPETYWKKVMNDQPMPKAIMDLL-HQDPTSQTNV-- 61 
                                                       5999999******66665.589*************************8.3333333333.. PP

                                    burpitideAlign  64 Dlevkpssfllvyqgnkdgqskdkeekadlkkdfeikpsqlllwyyh 110
                                                           +   f  + ++n +           +  dfe kp+ +  +y+h
  NODE_37630_length_625_cov_63.170290_g23923_i0.p1  62 ----NKEGFTNFRTSNMA----------RFTRDFETKPNII--IYHH 92 
                                                       ....22222222233332..........5666666666654..5555 PP

>> NODE_48601_length_392_cov_4.003135_g34697_i0.p1  type:3prime_partial len:79 gc:universal NODE_48601_length_392_cov_4.
   #    score  bias  c-Evalue  i-Evalue hmmfrom  hmm to    alifrom  ali to    envfrom  env to     acc
 ---   ------ ----- --------- --------- ------- -------    ------- -------    ------- -------    ----
   1 ?   15.6   0.5   1.2e-06     0.057     185     233 ..      28      75 ..       2      77 .. 0.54

  Alignments for each domain:
  == domain 1  score: 15.6 bits;  conditional E-value: 1.2e-06
                                   burpitideAlign 185 gksfvkdfepkPssvlvwyrgnkngqsedksskefvkdfsvdPssllli 233
                                                      + +++ df+++P  +   +++nk ++ e + +k + +d + +P+s+lli
  NODE_48601_length_392_cov_4.003135_g34697_i0.p1  28 DPELQTDFQVDPFLNTSQQHHNKGKE-EASPKKRKSNDGEENPNSNLLI 75 
                                                      33446677777777777777774333.3444445666667777776665 PP


Internal pipeline statistics summary:
-------------------------------------
Query model(s):                            1  (312 nodes)
Target sequences:                      96704  (19392946 residues searched)
Passed MSV filter:                      4263  (0.044083); expected 1934.1 (0.02)
Passed bias filter:                     2030  (0.0209919); expected 1934.1 (0.02)
Passed Vit filter:                       214  (0.00221294); expected 96.7 (0.001)
Passed Fwd filter:                         2  (2.06817e-05); expected 1.0 (1e-05)
Initial search space (Z):              96704  [actual number of targets]
Domain search space  (domZ):               2  [number of targets reported over threshold]
# CPU time: 0.31u 0.08s 00:00:00.39 Elapsed: 00:00:01.66
# Mc/sec: 3640.05
//
[ok]
