# Supplementary material for: Mining raw plant transcriptomic data for new cyclopeptide alkaloids
Source: Beilstein J Org Chem. 2024 Jul 11;20:1548–59. doi: 10.3762/bjoc.20.138 (PMC11250218; doi:10.3762/bjoc.20.138)
Supplement: File 4 — The split burpitide precursor peptide HMM and output from all 700 transcriptomes as a compressed archive. [file Beilstein_J_Org_Chem-20-1548-s004.zip › final/SRR12034785.pep.hmm]

# hmmsearch :: search profile(s) against a sequence database
# HMMER 3.3 (Nov 2019); http://hmmer.org/
# Copyright (C) 2019 Howard Hughes Medical Institute.
# Freely distributed under the BSD open source license.
# - - - - - - - - - - - - - - - - - - - - - - - - - - - - - - - - - - - -
# query HMM file:                  ../hmms/burpitide.hmm
# target sequence database:        SRR12034785.pep
# - - - - - - - - - - - - - - - - - - - - - - - - - - - - - - - - - - - -

Query:       burpitideAlign  [M=312]
Scores for complete sequences (score includes all domains):
   --- full sequence ---   --- best 1 domain ---    -#dom-
    E-value  score  bias    E-value  score  bias    exp  N  Sequence                                          Description
    ------- ------ -----    ------- ------ -----   ---- --  --------                                          -----------
    4.9e-15   58.5   0.0    7.7e-15   57.9   0.0    1.3  1  NODE_31007_length_666_cov_25.524452_g23683_i0.p1   type:5prime_partial len:148 gc:u
    4.2e-13   52.2   0.1      1e-11   47.6   0.1    2.0  1  NODE_37218_length_511_cov_18.191781_g29645_i0.p1   type:complete len:131 gc:univers
    2.7e-12   49.5   0.0    4.5e-06   29.1   0.0    2.0  2  NODE_29091_length_727_cov_173.541284_g17499_i1.p1  type:complete len:123 gc:univers
    3.8e-11   45.7   0.0    8.3e-06   28.2   0.0    2.0  2  NODE_27615_length_777_cov_620.741477_g20710_i0.p1  type:complete len:122 gc:univers
    1.2e-05   27.7   0.0      0.054   15.7   0.0    2.0  2  NODE_22511_length_985_cov_377.734649_g16621_i0.p1  type:complete len:129 gc:univers
    2.3e-05   26.7   0.0     0.0068   18.6   0.0    2.0  2  NODE_23646_length_934_cov_123.636469_g17499_i0.p1  type:complete len:130 gc:univers
    0.00016   23.9   0.6     0.0015   20.8   0.0    2.1  2  NODE_15537_length_1355_cov_366.492980_g4188_i3.p1  type:complete len:345 gc:univers
    0.00023   23.4   0.7      0.002   20.4   0.0    2.1  2  NODE_15536_length_1355_cov_371.268331_g4188_i2.p1  type:complete len:345 gc:univers
  ------ inclusion threshold ------
        0.3   13.2   0.0       0.32   13.1   0.0    1.1  1  NODE_32585_length_619_cov_4.890110_g25163_i0.p1    type:5prime_partial len:151 gc:u
        0.3   13.2   0.2       0.38   12.9   0.2    1.1  1  NODE_32733_length_615_cov_28.225092_g25308_i0.p2   type:3prime_partial len:167 gc:u


Domain annotation for each sequence (and alignments):
>> NODE_31007_length_666_cov_25.524452_g23683_i0.p1  type:5prime_partial len:148 gc:universal NODE_31007_length_666_cov_
   #    score  bias  c-Evalue  i-Evalue hmmfrom  hmm to    alifrom  ali to    envfrom  env to     acc
 ---   ------ ----- --------- --------- ------- -------    ------- -------    ------- -------    ----
   1 !   57.9   0.0     8e-19   7.7e-15       4      98 ..      14     107 ..       8     120 .. 0.81

  Alignments for each domain:
  == domain 1  score: 57.9 bits;  conditional E-value: 8e-19
                                    burpitideAlign   4 mkSffallAllsllLlastieARkePgeywksvvknqptpeaiealldskkkt...knesv 61 
                                                       m S+  ++ l+sllL+a+   ARk+P++ywk v+k +p+p+ai++l++    +   +++++
  NODE_31007_length_666_cov_25.524452_g23683_i0.p1  14 MGSISIFFVLFSLLLFANLMDARKNPEDYWKRVMKGEPMPKAIQDLVNQDPASlsnEKKEF 74 
                                                       777788888*************************************97643334349999* PP

                                    burpitideAlign  62 vkDlevkpssfllvyqgnkdgqskdkeekadlkkdfe 98 
                                                        kD++ + s +++ ++ + +    d++ k ++ k f+
  NODE_31007_length_666_cov_25.524452_g23683_i0.p1  75 KKDFDTRASAIIYHSHVEPN---HDQDVK-PFVKSFK 107
                                                       **********8888888877...444444.4555444 PP

>> NODE_37218_length_511_cov_18.191781_g29645_i0.p1  type:complete len:131 gc:universal NODE_37218_length_511_cov_18.191
   #    score  bias  c-Evalue  i-Evalue hmmfrom  hmm to    alifrom  ali to    envfrom  env to     acc
 ---   ------ ----- --------- --------- ------- -------    ------- -------    ------- -------    ----
   1 !   47.6   0.1     1e-15     1e-11       4     130 ..       1     107 [.       1     112 [. 0.80

  Alignments for each domain:
  == domain 1  score: 47.6 bits;  conditional E-value: 1e-15
                                    burpitideAlign   4 mkSffallAllsllLlastieARkePgeywksvvknqptpeaiealldskkktknesvvkD 64 
                                                       m+S+ ++   + l+L+ + i ARk+P++yw s +k +p+p++ie+l+              
  NODE_37218_length_511_cov_18.191781_g29645_i0.p1   1 MRSISTFSVPFFLFLFINLIDARKNPEDYWRSMMKGEPMPKSIEDLV-------------- 47 
                                                       8865555556667*********************************6.............. PP

                                    burpitideAlign  65 levkpssfllvyqgnkdgqskdkeek.adlkkdfeikpsqlllwyyhnkndeskskeessf 124
                                                          +p+s   + +++  +  ++k  +   + kdf+i+ps +  +y++ +++++     +s 
  NODE_37218_length_511_cov_18.191781_g29645_i0.p1  48 -HLDPPSLSNIEKEDHELHTASKTISmNTFIKDFDIRPSVI--IYHS-HVEPKDV---KSY 101
                                                       .788999888888888888888877766999*****99977..5555.5555433...367 PP

                                    burpitideAlign 125 vkdfev 130
                                                       vkdf++
  NODE_37218_length_511_cov_18.191781_g29645_i0.p1 102 VKDFKP 107
                                                       799987 PP

>> NODE_29091_length_727_cov_173.541284_g17499_i1.p1  type:complete len:123 gc:universal NODE_29091_length_727_cov_173.5
   #    score  bias  c-Evalue  i-Evalue hmmfrom  hmm to    alifrom  ali to    envfrom  env to     acc
 ---   ------ ----- --------- --------- ------- -------    ------- -------    ------- -------    ----
   1 !   29.1   0.0   4.7e-10   4.5e-06       4      49 ..       1      46 [.       1      57 [. 0.89
   2 !   18.8   0.0   6.3e-07    0.0061      29      67 ..      64     101 ..      61     117 .. 0.76

  Alignments for each domain:
  == domain 1  score: 29.1 bits;  conditional E-value: 4.7e-10
                                     burpitideAlign  4 mkSffallAllsllLlastieARkePgeywksvvknqptpeaieal 49
                                                       m S+ a+l+l+sllL+a t+ AR ePg y k v+k qp+pea + l
  NODE_29091_length_727_cov_173.541284_g17499_i1.p1  1 MMSSSAFLSLFSLLLVAGTVVARIEPGKYGKIVMKTQPIPEASQVL 46
                                                       679*************************************997655 PP

  == domain 2  score: 18.8 bits;  conditional E-value: 6.3e-07
                                     burpitideAlign  29 P.geywksvvknqptpeaiealldskkkt.knesvvkDlev 67 
                                                        P  eyw+s++ nqp+peai+ l+    +t k++ +vk++++
  NODE_29091_length_727_cov_173.541284_g17499_i1.p1  64 PiREYWNSATGNQPMPEAIRGLV---LETgKGDHFVKNFNN 101
                                                        567*******************8...444466778888765 PP

>> NODE_27615_length_777_cov_620.741477_g20710_i0.p1  type:complete len:122 gc:universal NODE_27615_length_777_cov_620.7
   #    score  bias  c-Evalue  i-Evalue hmmfrom  hmm to    alifrom  ali to    envfrom  env to     acc
 ---   ------ ----- --------- --------- ------- -------    ------- -------    ------- -------    ----
   1 !   28.2   0.0   8.7e-10   8.3e-06       4      49 ..       1      46 [.       1      57 [. 0.88
   2 !   15.8   0.0     5e-06     0.048      28      68 ..      63     103 ..      61     111 .. 0.83

  Alignments for each domain:
  == domain 1  score: 28.2 bits;  conditional E-value: 8.7e-10
                                     burpitideAlign  4 mkSffallAllsllLlastieARkePgeywksvvknqptpeaieal 49
                                                       m S+ a+l l+sllL+a t+ AR+ePg y +sv+k  p+pea + l
  NODE_27615_length_777_cov_620.741477_g20710_i0.p1  1 MMSSSAFLFLFSLLLVAGTVVARTEPGKYGQSVMKTRPIPEASQVL 46
                                                       66999**********************************9987654 PP

  == domain 2  score: 15.8 bits;  conditional E-value: 5e-06
                                     burpitideAlign  28 eP.geywksvvknqptpeaiealldskkkt.knesvvkDlevk 68 
                                                        +P ++yw+s++ nqp+peai  l+ +  +t k++++vk++  +
  NODE_27615_length_777_cov_620.741477_g20710_i0.p1  63 DPiKDYWNSATGNQPMPEAIGGLVRL--ETgKGDRFVKNFTTD 103
                                                        56689******************844..444669*****9876 PP

>> NODE_22511_length_985_cov_377.734649_g16621_i0.p1  type:complete len:129 gc:universal NODE_22511_length_985_cov_377.7
   #    score  bias  c-Evalue  i-Evalue hmmfrom  hmm to    alifrom  ali to    envfrom  env to     acc
 ---   ------ ----- --------- --------- ------- -------    ------- -------    ------- -------    ----
   1 !   10.2   0.0   0.00026       2.5      20      49 ..      24      53 ..      16      64 .. 0.85
   2 !   15.7   0.0   5.6e-06     0.054      28      68 ..      70     110 ..      68     118 .. 0.83

  Alignments for each domain:
  == domain 1  score: 10.2 bits;  conditional E-value: 0.00026
                                     burpitideAlign 20 astieARkePgeywksvvknqptpeaieal 49
                                                       a t+ AR+ePg y +sv+k  p+pea + l
  NODE_22511_length_985_cov_377.734649_g16621_i0.p1 24 AGTVVARTEPGKYGQSVMKTRPIPEASQVL 53
                                                       67999******************9987654 PP

  == domain 2  score: 15.7 bits;  conditional E-value: 5.6e-06
                                     burpitideAlign  28 eP.geywksvvknqptpeaiealldskkkt.knesvvkDlevk 68 
                                                        +P ++yw+s++ nqp+peai  l+ +  +t k++++vk++  +
  NODE_22511_length_985_cov_377.734649_g16621_i0.p1  70 DPiKDYWNSATGNQPMPEAIGGLVRL--ETgKGDRFVKNFTTD 110
                                                        56689******************844..444669*****9876 PP

>> NODE_23646_length_934_cov_123.636469_g17499_i0.p1  type:complete len:130 gc:universal NODE_23646_length_934_cov_123.6
   #    score  bias  c-Evalue  i-Evalue hmmfrom  hmm to    alifrom  ali to    envfrom  env to     acc
 ---   ------ ----- --------- --------- ------- -------    ------- -------    ------- -------    ----
   1 !    6.4   0.0    0.0037        35      20      49 ..      24      53 ..      12      64 .. 0.85
   2 !   18.6   0.0   7.1e-07    0.0068      29      67 ..      71     108 ..      68     124 .. 0.76

  Alignments for each domain:
  == domain 1  score: 6.4 bits;  conditional E-value: 0.0037
                                     burpitideAlign 20 astieARkePgeywksvvknqptpeaieal 49
                                                       a t+ AR ePg y k v+k qp+pea + l
  NODE_23646_length_934_cov_123.636469_g17499_i0.p1 24 AGTVVARIEPGKYGKIVMKTQPIPEASQVL 53
                                                       67999*******************987655 PP

  == domain 2  score: 18.6 bits;  conditional E-value: 7.1e-07
                                     burpitideAlign  29 P.geywksvvknqptpeaiealldskkkt.knesvvkDlev 67 
                                                        P  eyw+s++ nqp+peai+ l+    +t k++ +vk++++
  NODE_23646_length_934_cov_123.636469_g17499_i0.p1  71 PiREYWNSATGNQPMPEAIRGLV---LETgKGDHFVKNFNN 108
                                                        567*******************8...444466778888765 PP

>> NODE_15537_length_1355_cov_366.492980_g4188_i3.p1  type:complete len:345 gc:universal NODE_15537_length_1355_cov_366.
   #    score  bias  c-Evalue  i-Evalue hmmfrom  hmm to    alifrom  ali to    envfrom  env to     acc
 ---   ------ ----- --------- --------- ------- -------    ------- -------    ------- -------    ----
   1 !   20.8   0.0   1.5e-07    0.0015       9      50 ..       7      46 ..       1      61 [. 0.83
   2 ?    1.4   0.3      0.12   1.2e+03      96     269 ..     151     196 ..      66     264 .. 0.52

  Alignments for each domain:
  == domain 1  score: 20.8 bits;  conditional E-value: 1.5e-07
                                     burpitideAlign  9 allAllsllLlastieARkePgeywksvvknqptpeaieall 50
                                                        ++ +lsl+L+as  +A  +P+ ywksv +n+p+p+a+++ l
  NODE_15537_length_1355_cov_366.492980_g4188_i3.p1  7 PIFTFLSLALVAS--HATQSPEAYWKSVLPNTPMPKAVRDNL 46
                                                       5778999999998..67799999****************987 PP

  == domain 2  score: 1.4 bits;  conditional E-value: 0.12
                                     burpitideAlign  96 dfeikpsqlllwyyhnkndeskskeessfvkdfevkPssllvwyrgnkngqsedksssek 155
                                                          +                                                         
  NODE_15537_length_1355_cov_366.492980_g4188_i3.p1 151 TKS--------------------------------------------------------- 153
                                                        222......................................................... PP

                                     burpitideAlign 156 kfvkdfepkPsqlllwyrgnkdgqsvdesgksfvkdfepkPssvlvwyrgnkngqsedks 215
                                                                                                                    
  NODE_15537_length_1355_cov_366.492980_g4188_i3.p1   - ------------------------------------------------------------   -
                                                        ............................................................ PP

                                     burpitideAlign 216 skefvkdfsvdPssllliykgnkvdpseneetekesvvngqsvdPss.qlllyrg 269
                                                                  +P  +++ +   k+  s   +++  ++ n +sv+P s +  + ++
  NODE_15537_length_1355_cov_366.492980_g4188_i3.p1 154 ---------TNPATFFPRQVAEKIPFS---SNKLPEILNHFSVKPDSmEAAMMKK 196
                                                        .........233333333333332222...2333344455555555543333333 PP

>> NODE_15536_length_1355_cov_371.268331_g4188_i2.p1  type:complete len:345 gc:universal NODE_15536_length_1355_cov_371.
   #    score  bias  c-Evalue  i-Evalue hmmfrom  hmm to    alifrom  ali to    envfrom  env to     acc
 ---   ------ ----- --------- --------- ------- -------    ------- -------    ------- -------    ----
   1 !   20.4   0.0   2.1e-07     0.002       8      50 ..       6      46 ..       1      61 [. 0.86
   2 ?    1.4   0.3      0.12   1.2e+03      96     269 ..     151     196 ..      66     264 .. 0.52

  Alignments for each domain:
  == domain 1  score: 20.4 bits;  conditional E-value: 2.1e-07
                                     burpitideAlign  8 fallAllsllLlastieARkePgeywksvvknqptpeaieall 50
                                                       + ++ +lsl+L+as ++ ++e+  ywksv +n+p+p+a+++ l
  NODE_15536_length_1355_cov_371.268331_g4188_i2.p1  6 LPIFTFLSLALVASHATQSREA--YWKSVLPNTPMPKAVRDNL 46
                                                       45788****************9..****************987 PP

  == domain 2  score: 1.4 bits;  conditional E-value: 0.12
                                     burpitideAlign  96 dfeikpsqlllwyyhnkndeskskeessfvkdfevkPssllvwyrgnkngqsedksssek 155
                                                          +                                                         
  NODE_15536_length_1355_cov_371.268331_g4188_i2.p1 151 TKS--------------------------------------------------------- 153
                                                        222......................................................... PP

                                     burpitideAlign 156 kfvkdfepkPsqlllwyrgnkdgqsvdesgksfvkdfepkPssvlvwyrgnkngqsedks 215
                                                                                                                    
  NODE_15536_length_1355_cov_371.268331_g4188_i2.p1   - ------------------------------------------------------------   -
                                                        ............................................................ PP

                                     burpitideAlign 216 skefvkdfsvdPssllliykgnkvdpseneetekesvvngqsvdPss.qlllyrg 269
                                                                  +P  +++ +   k+  s   +++  ++ n +sv+P s +  + ++
  NODE_15536_length_1355_cov_371.268331_g4188_i2.p1 154 ---------TNPATFFPRQVAEKIPFS---SNKLPEILNHFSVKPDSmEAAMMKK 196
                                                        .........233333333333332222...2333344455555555543333333 PP

>> NODE_32585_length_619_cov_4.890110_g25163_i0.p1  type:5prime_partial len:151 gc:universal NODE_32585_length_619_cov_4
   #    score  bias  c-Evalue  i-Evalue hmmfrom  hmm to    alifrom  ali to    envfrom  env to     acc
 ---   ------ ----- --------- --------- ------- -------    ------- -------    ------- -------    ----
   1 ?   13.1   0.0   3.4e-05      0.32     140     191 ..      14      63 ..       8     113 .. 0.76

  Alignments for each domain:
  == domain 1  score: 13.1 bits;  conditional E-value: 3.4e-05
                                   burpitideAlign 140 rgnkngqsedksssekkfvkdfepkPsqlllwyrgnkdgqsvdesgksfvkd 191
                                                      rg ++  +++k +++k+  +d ++k+s+   w+++  ++qsv  s ks+v++
  NODE_32585_length_619_cov_4.890110_g25163_i0.p1  14 RGMMVNGTMSKVVEDKSGLFDTSSKISSCNDWKYNYTSSQSV--SHKSVVNE 63 
                                                      666777778887888888999999999999999999777776..55666432 PP

>> NODE_32733_length_615_cov_28.225092_g25308_i0.p2  type:3prime_partial len:167 gc:universal NODE_32733_length_615_cov_
   #    score  bias  c-Evalue  i-Evalue hmmfrom  hmm to    alifrom  ali to    envfrom  env to     acc
 ---   ------ ----- --------- --------- ------- -------    ------- -------    ------- -------    ----
   1 ?   12.9   0.2   3.9e-05      0.38      21      55 ..      74     108 ..      49     116 .. 0.78

  Alignments for each domain:
  == domain 1  score: 12.9 bits;  conditional E-value: 3.9e-05
                                    burpitideAlign  21 stieARkePgeywksvvknqptpeaiealldskkk 55 
                                                        t++ R++P+  w+ vv+nq++ + +  +l+ k +
  NODE_32733_length_615_cov_28.225092_g25308_i0.p2  74 TTTKMRRNPQKRWHHVVSNQHQSDETTRSLEHKRN 108
                                                       47889*****************7666666655554 PP


Internal pipeline statistics summary:
-------------------------------------
Query model(s):                            1  (312 nodes)
Target sequences:                      95585  (17523153 residues searched)
Passed MSV filter:                      3519  (0.0368154); expected 1911.7 (0.02)
Passed bias filter:                     1975  (0.0206622); expected 1911.7 (0.02)
Passed Vit filter:                       211  (0.00220746); expected 95.6 (0.001)
Passed Fwd filter:                        10  (0.000104619); expected 1.0 (1e-05)
Initial search space (Z):              95585  [actual number of targets]
Domain search space  (domZ):              10  [number of targets reported over threshold]
# CPU time: 0.32u 0.04s 00:00:00.36 Elapsed: 00:00:01.53
# Mc/sec: 3554.46
//
[ok]
