# Supplementary material for: Mining raw plant transcriptomic data for new cyclopeptide alkaloids
Source: Beilstein J Org Chem. 2024 Jul 11;20:1548–59. doi: 10.3762/bjoc.20.138 (PMC11250218; doi:10.3762/bjoc.20.138)
Supplement: File 4 — The split burpitide precursor peptide HMM and output from all 700 transcriptomes as a compressed archive. [file Beilstein_J_Org_Chem-20-1548-s004.zip › final/SRR12034787.pep.hmm]

# hmmsearch :: search profile(s) against a sequence database
# HMMER 3.3 (Nov 2019); http://hmmer.org/
# Copyright (C) 2019 Howard Hughes Medical Institute.
# Freely distributed under the BSD open source license.
# - - - - - - - - - - - - - - - - - - - - - - - - - - - - - - - - - - - -
# query HMM file:                  ../hmms/burpitide.hmm
# target sequence database:        SRR12034787.pep
# - - - - - - - - - - - - - - - - - - - - - - - - - - - - - - - - - - - -

Query:       burpitideAlign  [M=312]
Scores for complete sequences (score includes all domains):
   --- full sequence ---   --- best 1 domain ---    -#dom-
    E-value  score  bias    E-value  score  bias    exp  N  Sequence                                          Description
    ------- ------ -----    ------- ------ -----   ---- --  --------                                          -----------
    6.2e-09   38.4   0.1    8.5e-09   38.0   0.1    1.2  1  NODE_32205_length_832_cov_77.152833_g19535_i0.p1   type:complete len:141 gc:univers
    5.8e-08   35.2   3.3    1.5e-07   33.8   0.0    2.6  2  NODE_37578_length_632_cov_192.942755_g19992_i1.p1  type:5prime_partial len:155 gc:u
     0.0047   19.1   0.1     0.0047   19.1   0.1    1.1  1  NODE_61217_length_261_cov_1.037234_g47514_i0.p1    type:5prime_partial len:75 gc:un
  ------ inclusion threshold ------
        1.1   11.3   0.0        1.1   11.3   0.0    1.1  1  NODE_36403_length_672_cov_338.390651_g22993_i0.p1  type:complete len:82 gc:universa


Domain annotation for each sequence (and alignments):
>> NODE_32205_length_832_cov_77.152833_g19535_i0.p1  type:complete len:141 gc:universal NODE_32205_length_832_cov_77.152
   #    score  bias  c-Evalue  i-Evalue hmmfrom  hmm to    alifrom  ali to    envfrom  env to     acc
 ---   ------ ----- --------- --------- ------- -------    ------- -------    ------- -------    ----
   1 !   38.0   0.1   3.7e-13   8.5e-09       4     133 ..       1     128 [.       1     139 [. 0.79

  Alignments for each domain:
  == domain 1  score: 38.0 bits;  conditional E-value: 3.7e-13
                                    burpitideAlign   4 mkSffallAllsllLlastieARkeP....geywksvvknqpt...peaiealldskkkt. 56 
                                                       m S+fal+ ++sl+L+++   AR+ P    +  +++v+ n+ +      +++  +sk+ t 
  NODE_32205_length_832_cov_77.152833_g19535_i0.p1   1 MESVFALICIFSLVLFVRSLDARNVPglvrEKAIGDVM-NEDLivpASEMKSGCNSKQTTk 60 
                                                       89************************777556667777.4444587777777776666668 PP

                                    burpitideAlign  57 knesvvkDlevkpssfllvyqgnkdgqskdkeekadlkkdfeikpsqlllwyyhnkndesk 117
                                                       +n+++vk+le++p+  +++   + d     +e+k +  +dfe++p+      y n++ e+ 
  NODE_32205_length_832_cov_77.152833_g19535_i0.p1  61 QNKQFVKELEPRPNLSIYGNDIKLD-----EEKK-SYIDDFEPRPGVT---SYRNNDFEPR 112
                                                       999*******999986655444444.....4444.679*******866...8999999998 PP

                                    burpitideAlign 118 skeessfvkdfevkPs 133
                                                       s+ + +  kdfe++P 
  NODE_32205_length_832_cov_77.152833_g19535_i0.p1 113 SSVTAYKNKDFEPRPT 128
                                                       98888899*****995 PP

>> NODE_37578_length_632_cov_192.942755_g19992_i1.p1  type:5prime_partial len:155 gc:universal NODE_37578_length_632_cov
   #    score  bias  c-Evalue  i-Evalue hmmfrom  hmm to    alifrom  ali to    envfrom  env to     acc
 ---   ------ ----- --------- --------- ------- -------    ------- -------    ------- -------    ----
   1 ?   -0.7   1.9      0.22     5e+03       9      23 ..      15      29 ..       9      41 .. 0.83
   2 !   33.8   0.0   6.7e-12   1.5e-07       2      51 ..      51     100 ..      41     150 .. 0.83

  Alignments for each domain:
  == domain 1  score: -0.7 bits;  conditional E-value: 0.22
                                     burpitideAlign  9 allAllsllLlasti 23
                                                        +l+l+s+lLl+st 
  NODE_37578_length_632_cov_192.942755_g19992_i1.p1 15 FILSLSSFLLLTSTL 29
                                                       4678*********96 PP

  == domain 2  score: 33.8 bits;  conditional E-value: 6.7e-12
                                     burpitideAlign   2 elmkSffallAllsllLlastieARkePgeywksvvknqptpeaiealld 51 
                                                        ++m S+ a+l ++sl+L ++++ AR+ P+ yw++++k++ +p+a+ ++l 
  NODE_37578_length_632_cov_192.942755_g19992_i1.p1  51 QQMNSSSAFLIIFSLILGSCVVDARRGPEKYWETIMKDEAMPKALSDRLL 100
                                                        57*****************************************9998873 PP

>> NODE_61217_length_261_cov_1.037234_g47514_i0.p1  type:5prime_partial len:75 gc:universal NODE_61217_length_261_cov_1.
   #    score  bias  c-Evalue  i-Evalue hmmfrom  hmm to    alifrom  ali to    envfrom  env to     acc
 ---   ------ ----- --------- --------- ------- -------    ------- -------    ------- -------    ----
   1 !   19.1   0.1     2e-07    0.0047       2      39 ..      37      74 ..      17      74 .. 0.94

  Alignments for each domain:
  == domain 1  score: 19.1 bits;  conditional E-value: 2e-07
                                   burpitideAlign  2 elmkSffallAllsllLlastieARkePgeywksvvkn 39
                                                     ++m S+ a+l ++sl+L ++++ AR  P+ yw++++k+
  NODE_61217_length_261_cov_1.037234_g47514_i0.p1 37 QQMNSSSAFLLIFSLILGSCVVDARIGPEKYWETIMKD 74
                                                     56**********************************87 PP

>> NODE_36403_length_672_cov_338.390651_g22993_i0.p1  type:complete len:82 gc:universal NODE_36403_length_672_cov_338.39
   #    score  bias  c-Evalue  i-Evalue hmmfrom  hmm to    alifrom  ali to    envfrom  env to     acc
 ---   ------ ----- --------- --------- ------- -------    ------- -------    ------- -------    ----
   1 ?   11.3   0.0   4.8e-05       1.1       5      37 ..       3      36 ..       1      62 [. 0.76

  Alignments for each domain:
  == domain 1  score: 11.3 bits;  conditional E-value: 4.8e-05
                                     burpitideAlign  5 kSffallA.llsllLlastieARkeP.geywksvv 37
                                                       + +++++A l+++++++s+ eAR+   ++ ++s +
  NODE_36403_length_672_cov_338.390651_g22993_i0.p1  3 RATIVVFAlLFVFAIFSSIGEARNLEeTTTLQS-I 36
                                                       6789*******************9552555555.3 PP


Internal pipeline statistics summary:
-------------------------------------
Query model(s):                            1  (312 nodes)
Target sequences:                      91605  (17668426 residues searched)
Passed MSV filter:                      3801  (0.0414934); expected 1832.1 (0.02)
Passed bias filter:                     1979  (0.0216036); expected 1832.1 (0.02)
Passed Vit filter:                       201  (0.0021942); expected 91.6 (0.001)
Passed Fwd filter:                         4  (4.36657e-05); expected 0.9 (1e-05)
Initial search space (Z):              91605  [actual number of targets]
Domain search space  (domZ):               4  [number of targets reported over threshold]
# CPU time: 0.46u 0.04s 00:00:00.50 Elapsed: 00:00:01.52
# Mc/sec: 3611.97
//
[ok]
