# Supplementary material for: Mining raw plant transcriptomic data for new cyclopeptide alkaloids
Source: Beilstein J Org Chem. 2024 Jul 11;20:1548–59. doi: 10.3762/bjoc.20.138 (PMC11250218; doi:10.3762/bjoc.20.138)
Supplement: File 4 — The split burpitide precursor peptide HMM and output from all 700 transcriptomes as a compressed archive. [file Beilstein_J_Org_Chem-20-1548-s004.zip › final/SRR12034788.pep.hmm]

# hmmsearch :: search profile(s) against a sequence database
# HMMER 3.3 (Nov 2019); http://hmmer.org/
# Copyright (C) 2019 Howard Hughes Medical Institute.
# Freely distributed under the BSD open source license.
# - - - - - - - - - - - - - - - - - - - - - - - - - - - - - - - - - - - -
# query HMM file:                  ../hmms/burpitide.hmm
# target sequence database:        SRR12034788.pep
# - - - - - - - - - - - - - - - - - - - - - - - - - - - - - - - - - - - -

Query:       burpitideAlign  [M=312]
Scores for complete sequences (score includes all domains):
   --- full sequence ---   --- best 1 domain ---    -#dom-
    E-value  score  bias    E-value  score  bias    exp  N  Sequence                                           Description
    ------- ------ -----    ------- ------ -----   ---- --  --------                                           -----------
    4.1e-16   61.9   0.1    9.7e-16   60.7   0.1    1.5  1  NODE_38122_length_501_cov_11.962617_g27604_i0.p1    type:5prime_partial len:114 gc:u
    9.8e-11   44.2  23.2    9.7e-09   37.7  23.0    2.3  1  NODE_23937_length_1114_cov_133.895293_g15630_i0.p1  type:complete len:211 gc:univers
  ------ inclusion threshold ------
        0.2   13.6   0.0       0.24   13.4   0.0    1.1  1  NODE_34278_length_611_cov_549.498141_g11079_i1.p1   type:complete len:159 gc:univers
       0.41   12.6   0.4          1   11.3   0.0    1.7  2  NODE_16613_length_1585_cov_483.082672_g11079_i0.p1  type:complete len:384 gc:univers


Domain annotation for each sequence (and alignments):
>> NODE_38122_length_501_cov_11.962617_g27604_i0.p1  type:5prime_partial len:114 gc:universal NODE_38122_length_501_cov_
   #    score  bias  c-Evalue  i-Evalue hmmfrom  hmm to    alifrom  ali to    envfrom  env to     acc
 ---   ------ ----- --------- --------- ------- -------    ------- -------    ------- -------    ----
   1 !   60.7   0.1   4.5e-20   9.7e-16       2      83 ..       7      99 ..       6     112 .. 0.80

  Alignments for each domain:
  == domain 1  score: 60.7 bits;  conditional E-value: 4.5e-20
                                    burpitideAlign  2 elmkSffallAllsllLlastieARkePgeywksvvknqptpeaiealldskkkt........ 56
                                                      + m+S+ a++ l+sl+L+  +ieARkeP+ ywk+v+ ++p+p+a+e+ll  ++ +        
  NODE_38122_length_501_cov_11.962617_g27604_i0.p1  7 QNMRSLSAFFLLFSLFLVIFVIEARKEPEKYWKKVMRDEPMPKALEDLLHQESPSdespganf 69
                                                      67***********************************************87653322223223 PP

                                    burpitideAlign 57 ...knesvvkDlevkpssfllvyqgnkdgq 83
                                                         ++ ++v D+e k++ +++ +++n+   
  NODE_38122_length_501_cov_11.962617_g27604_i0.p1 70 rnlNRANFVRDFETKRNVIIYHSRDNEKKA 99
                                                      3367789*********99888888887743 PP

>> NODE_23937_length_1114_cov_133.895293_g15630_i0.p1  type:complete len:211 gc:universal NODE_23937_length_1114_cov_133
   #    score  bias  c-Evalue  i-Evalue hmmfrom  hmm to    alifrom  ali to    envfrom  env to     acc
 ---   ------ ----- --------- --------- ------- -------    ------- -------    ------- -------    ----
   1 !   37.7  23.0   4.6e-13   9.7e-09      58     264 ..      36     205 ..      34     209 .. 0.63

  Alignments for each domain:
  == domain 1  score: 37.7 bits;  conditional E-value: 4.6e-13
                                      burpitideAlign  58 nesvvkDlevkpssfllvyqgnkdgqskdkeekadlkkdfeikpsqlllwyyhnkndes 116
                                                         ++++vkD+e++p+    vy ++     k +   +++ +dfe++p+    +y ++   ++
  NODE_23937_length_1114_cov_133.895293_g15630_i0.p1  36 KKQFVKDFEPRPNV--SVYNNEAK--FKGTR--KSFSEDFEPRPNVS--VYDNDGKLQK 86 
                                                         579999**999987..44443333..23322..35889999999976..5655443333 PP

                                      burpitideAlign 117 kskeessfvkdfevkPssllvwyrgnkngqsedksssekkfvkdfepkPsqlllwyrgn 175
                                                         k+   +sf +dfe++P+  +    g+   q+++     k+f +dfep+P+    +y + 
  NODE_23937_length_1114_cov_133.895293_g15630_i0.p1  87 KK---KSFSEDFEPRPNVSVYDNDGK--LQEKK-----KSFSEDFEPRPNV--SVYNND 133
                                                         33...468899999998554333333..33333.....3577999999984..344333 PP

                                      burpitideAlign 176 kdgqsvdesgksfvkdfepkPssvlvwyrgnkngqsedksskefvkdfsvdPssllliy 234
                                                           +    e+ ksf+ dfep+P+ v v+ +g+k +++e+     f +df+++P  +l +y
  NODE_23937_length_1114_cov_133.895293_g15630_i0.p1 134 --A-KLKETKKSFSEDFEPRPN-VSVYNNGAKLQEKEK----SFSEDFEPRP--NLSVY 182
                                                         ..3.335679999999999998.456666665555543....4679999999..55555 PP

                                      burpitideAlign 235 kgnkvdpseneetekesvvngqsvdPssql 264
                                                                    + ek+++ ++++++P+  +
  NODE_23937_length_1114_cov_133.895293_g15630_i0.p1 183 SDDV-----GLKGEKKQFEKDFEPRPN--V 205
                                                         5554.....344588999999999998..4 PP

>> NODE_34278_length_611_cov_549.498141_g11079_i1.p1  type:complete len:159 gc:universal NODE_34278_length_611_cov_549.4
   #    score  bias  c-Evalue  i-Evalue hmmfrom  hmm to    alifrom  ali to    envfrom  env to     acc
 ---   ------ ----- --------- --------- ------- -------    ------- -------    ------- -------    ----
   1 ?   13.4   0.0   1.1e-05      0.24       8      56 ..       6      52 ..       1      59 [. 0.81

  Alignments for each domain:
  == domain 1  score: 13.4 bits;  conditional E-value: 1.1e-05
                                     burpitideAlign  8 fallAllsllLlastieARkePgeywksvvknqptpeaiealldskkkt 56
                                                       + ++ ++sl+L+a+ ++  +e   yw++v +n+ +p+a+++ll  + ++
  NODE_34278_length_611_cov_549.498141_g11079_i1.p1  6 LHVFTFFSLALVACHAALPNEV--YWNKVLPNTAMPQAVKDLLHPEWED 52
                                                       56788*********98877766..******************9655554 PP

>> NODE_16613_length_1585_cov_483.082672_g11079_i0.p1  type:complete len:384 gc:universal NODE_16613_length_1585_cov_483
   #    score  bias  c-Evalue  i-Evalue hmmfrom  hmm to    alifrom  ali to    envfrom  env to     acc
 ---   ------ ----- --------- --------- ------- -------    ------- -------    ------- -------    ----
   1 ?   11.3   0.0   4.9e-05         1       8      55 ..       6      51 ..       1      59 [. 0.81
   2 ?   -1.3   0.1      0.34   7.2e+03     243     262 ..     203     228 ..     134     245 .. 0.48

  Alignments for each domain:
  == domain 1  score: 11.3 bits;  conditional E-value: 4.9e-05
                                      burpitideAlign  8 fallAllsllLlastieARkePgeywksvvknqptpeaiealldskkk 55
                                                        + ++ ++sl+L+a+ ++  +e   yw++v +n+ +p+a+++ll  + +
  NODE_16613_length_1585_cov_483.082672_g11079_i0.p1  6 LHVFTFFSLALVACHAALPNEV--YWNKVLPNTAMPQAVKDLLHPEWE 51
                                                        56788*********98877766..******************965554 PP

  == domain 2  score: -1.3 bits;  conditional E-value: 0.34
                                      burpitideAlign 243 e......neetekesvvngqsvdPss 262
                                                         +       +++++ ++ n++sv+P s
  NODE_16613_length_1585_cov_483.082672_g11079_i0.p1 203 KvadsipFSSNKIPEILNKFSVSPDS 228
                                                         13332333345555666777777766 PP


Internal pipeline statistics summary:
-------------------------------------
Query model(s):                            1  (312 nodes)
Target sequences:                      85351  (16708855 residues searched)
Passed MSV filter:                      3343  (0.0391677); expected 1707.0 (0.02)
Passed bias filter:                     1756  (0.0205739); expected 1707.0 (0.02)
Passed Vit filter:                       189  (0.00221439); expected 85.4 (0.001)
Passed Fwd filter:                         4  (4.68653e-05); expected 0.9 (1e-05)
Initial search space (Z):              85351  [actual number of targets]
Domain search space  (domZ):               4  [number of targets reported over threshold]
# CPU time: 0.33u 0.01s 00:00:00.34 Elapsed: 00:00:01.47
# Mc/sec: 3526.98
//
[ok]
