# Supplementary material for: Mining raw plant transcriptomic data for new cyclopeptide alkaloids
Source: Beilstein J Org Chem. 2024 Jul 11;20:1548–59. doi: 10.3762/bjoc.20.138 (PMC11250218; doi:10.3762/bjoc.20.138)
Supplement: File 4 — The split burpitide precursor peptide HMM and output from all 700 transcriptomes as a compressed archive. [file Beilstein_J_Org_Chem-20-1548-s004.zip › final/SRR12034789.pep.hmm]

# hmmsearch :: search profile(s) against a sequence database
# HMMER 3.3 (Nov 2019); http://hmmer.org/
# Copyright (C) 2019 Howard Hughes Medical Institute.
# Freely distributed under the BSD open source license.
# - - - - - - - - - - - - - - - - - - - - - - - - - - - - - - - - - - - -
# query HMM file:                  ../hmms/burpitide.hmm
# target sequence database:        SRR12034789.pep
# - - - - - - - - - - - - - - - - - - - - - - - - - - - - - - - - - - - -

Query:       burpitideAlign  [M=312]
Scores for complete sequences (score includes all domains):
   --- full sequence ---   --- best 1 domain ---    -#dom-
    E-value  score  bias    E-value  score  bias    exp  N  Sequence                                         Description
    ------- ------ -----    ------- ------ -----   ---- --  --------                                         -----------
    9.4e-12   47.4   0.0    7.6e-11   44.4   0.0    1.9  1  NODE_26373_length_729_cov_66.070122_g19648_i0.p1  type:complete len:105 gc:univers


Domain annotation for each sequence (and alignments):
>> NODE_26373_length_729_cov_66.070122_g19648_i0.p1  type:complete len:105 gc:universal NODE_26373_length_729_cov_66.070
   #    score  bias  c-Evalue  i-Evalue hmmfrom  hmm to    alifrom  ali to    envfrom  env to     acc
 ---   ------ ----- --------- --------- ------- -------    ------- -------    ------- -------    ----
   1 !   44.4   0.0     1e-15   7.6e-11       4      79 ..       1      91 [.       1     104 [. 0.79

  Alignments for each domain:
  == domain 1  score: 44.4 bits;  conditional E-value: 1e-15
                                    burpitideAlign  4 mkSffallAllsllLlastieARkePgeywksvvknqpt...............peaiealld 51
                                                      mkS+ all l+sl+L a+++ AR++P+ ywk+++k++ +                  +e +l+
  NODE_26373_length_729_cov_66.070122_g19648_i0.p1  1 MKSSPALLILFSLILGACIVDARRDPKNYWKTIMKDEAMpkalsdllledpaaqSTRTEGRLG 63
                                                      9**************************************777777777777776667777777 PP

                                    burpitideAlign 52 skkktknesvvkDlevkpssfllvyqgn 79
                                                         +++++ ++ ++e +p+ +l+ ++++
  NODE_26373_length_729_cov_66.070122_g19648_i0.p1 64 RFRESNKGWFIRNFELQPNVILYHSKEE 91
                                                      7777777888888888887755555544 PP


Internal pipeline statistics summary:
-------------------------------------
Query model(s):                            1  (312 nodes)
Target sequences:                      75120  (14881531 residues searched)
Passed MSV filter:                      3131  (0.04168); expected 1502.4 (0.02)
Passed bias filter:                     1695  (0.0225639); expected 1502.4 (0.02)
Passed Vit filter:                       199  (0.00264909); expected 75.1 (0.001)
Passed Fwd filter:                         1  (1.3312e-05); expected 0.8 (1e-05)
Initial search space (Z):              75120  [actual number of targets]
Domain search space  (domZ):               1  [number of targets reported over threshold]
# CPU time: 0.26u 0.04s 00:00:00.30 Elapsed: 00:00:01.27
# Mc/sec: 3634.64
//
[ok]
