# Supplementary material for: Mining raw plant transcriptomic data for new cyclopeptide alkaloids
Source: Beilstein J Org Chem. 2024 Jul 11;20:1548–59. doi: 10.3762/bjoc.20.138 (PMC11250218; doi:10.3762/bjoc.20.138)
Supplement: File 4 — The split burpitide precursor peptide HMM and output from all 700 transcriptomes as a compressed archive. [file Beilstein_J_Org_Chem-20-1548-s004.zip › final/SRR12034790.pep.hmm]

# hmmsearch :: search profile(s) against a sequence database
# HMMER 3.3 (Nov 2019); http://hmmer.org/
# Copyright (C) 2019 Howard Hughes Medical Institute.
# Freely distributed under the BSD open source license.
# - - - - - - - - - - - - - - - - - - - - - - - - - - - - - - - - - - - -
# query HMM file:                  ../hmms/burpitide.hmm
# target sequence database:        SRR12034790.pep
# - - - - - - - - - - - - - - - - - - - - - - - - - - - - - - - - - - - -

Query:       burpitideAlign  [M=312]
Scores for complete sequences (score includes all domains):
   --- full sequence ---   --- best 1 domain ---    -#dom-
    E-value  score  bias    E-value  score  bias    exp  N  Sequence                                          Description
    ------- ------ -----    ------- ------ -----   ---- --  --------                                          -----------
    5.4e-16   61.4   4.1    1.8e-15   59.6   4.1    1.9  1  NODE_26495_length_754_cov_26.976505_g17863_i0.p1   type:complete len:173 gc:univers
    1.9e-12   49.7   0.2    4.6e-12   48.4   0.2    1.5  1  NODE_33477_length_497_cov_32.695755_g24364_i0.p1   type:5prime_partial len:118 gc:u
    6.2e-10   41.5   0.2    1.2e-09   40.6   0.2    1.4  1  NODE_39704_length_375_cov_3.837748_g30580_i0.p1    type:complete len:95 gc:universa
    2.4e-07   33.0   0.1    2.9e-06   29.4   0.0    1.9  2  NODE_40244_length_368_cov_1.989831_g31120_i0.p1    type:internal len:123 gc:univers
  ------ inclusion threshold ------
       0.12   14.2   0.0       0.14   14.0   0.0    1.1  1  NODE_22572_length_955_cov_71.603175_g14755_i0.p1   type:5prime_partial len:96 gc:un
       0.14   14.0   0.1       0.66   11.8   0.0    1.9  2  NODE_13387_length_1574_cov_345.675550_g8798_i0.p1  type:5prime_partial len:422 gc:u


Domain annotation for each sequence (and alignments):
>> NODE_26495_length_754_cov_26.976505_g17863_i0.p1  type:complete len:173 gc:universal NODE_26495_length_754_cov_26.976
   #    score  bias  c-Evalue  i-Evalue hmmfrom  hmm to    alifrom  ali to    envfrom  env to     acc
 ---   ------ ----- --------- --------- ------- -------    ------- -------    ------- -------    ----
   1 !   59.6   4.1   1.4e-19   1.8e-15       4     197 ..       1     166 [.       1     172 [. 0.73

  Alignments for each domain:
  == domain 1  score: 59.6 bits;  conditional E-value: 1.4e-19
                                    burpitideAlign   4 mkSffallAllsllLlastieARkePgeywksvvknqptpeaiealldskkktknesvvkD 64 
                                                       m S+f ++A++sl+L++  + +Rk+Pg yw+s   n+p+ +ai++l+       +  v+k 
  NODE_26495_length_754_cov_26.976505_g17863_i0.p1   1 MISVFKFIAFFSLALFVASTDGRKDPGGYWQS---NEPMLQAIKDLV-------HVDVAKL 51 
                                                       679*****************************...9**********8.......5667776 PP

                                    burpitideAlign  65 levkpssfllvyqgnkdgqskdkeekadlkkd.feikpsqlllwyyhnkndeskskeessf 124
                                                        + k    ll+  +++d q + +++++++ kd  e++ +      y++ +d+ k++ ++sf
  NODE_26495_length_754_cov_26.976505_g17863_i0.p1  52 SKDKTDCGLLTEAKKSDQQDAATNKEKHFVKDdSEPRVNV---SAYDD-DDKLKED-DKSF 107
                                                       6767777899999999977777666655555504444332...34443.4444444.4579 PP

                                    burpitideAlign 125 vkdfevkPssllvwyrgnkngqsedksssekkfvkdfepkPsqlllwyrgnkdgqsvdesg 185
                                                        k+fe++Ps    +     +g s +    ek f+kdfe  P ++l +y      +     +
  NODE_26495_length_754_cov_26.976505_g17863_i0.p1 108 TKEFEPRPSVT-AYN----DGVSLKG---EKTFDKDFE--PRSNLSVYNDDVGLKG----E 154
                                                       ******99854.333....3334333...578999776..6789999988855555....8 PP

                                    burpitideAlign 186 ksfvkdfepkPs 197
                                                       k ++kdfep+P+
  NODE_26495_length_754_cov_26.976505_g17863_i0.p1 155 KTLDKDFEPRPN 166
                                                       99*******998 PP

>> NODE_33477_length_497_cov_32.695755_g24364_i0.p1  type:5prime_partial len:118 gc:universal NODE_33477_length_497_cov_
   #    score  bias  c-Evalue  i-Evalue hmmfrom  hmm to    alifrom  ali to    envfrom  env to     acc
 ---   ------ ----- --------- --------- ------- -------    ------- -------    ------- -------    ----
   1 !   48.4   0.2   3.6e-16   4.6e-12       4      57 ..      21      74 ..      11      90 .. 0.87

  Alignments for each domain:
  == domain 1  score: 48.4 bits;  conditional E-value: 3.6e-16
                                    burpitideAlign  4 mkSffallAllsllLlastieARkePgeywksvvknqptpeaiealldskkktk 57
                                                      m+S+ a++ l+sllL a +i ARk+P+ ywk+ +k++++p+a+++ll   + ++
  NODE_33477_length_497_cov_32.695755_g24364_i0.p1 21 MRSLKAFIFLFSLLLAAYVIDARKDPESYWKTMMKDESMPKALKDLLHQDSTSE 74
                                                      9*********************************************96665553 PP

>> NODE_39704_length_375_cov_3.837748_g30580_i0.p1  type:complete len:95 gc:universal NODE_39704_length_375_cov_3.837748
   #    score  bias  c-Evalue  i-Evalue hmmfrom  hmm to    alifrom  ali to    envfrom  env to     acc
 ---   ------ ----- --------- --------- ------- -------    ------- -------    ------- -------    ----
   1 !   40.6   0.2   8.9e-14   1.2e-09       4      59 ..       2      56 ..       1      74 [. 0.77

  Alignments for each domain:
  == domain 1  score: 40.6 bits;  conditional E-value: 8.9e-14
                                   burpitideAlign  4 mkSffallAllsllLlastieARkePgeywksvvknqptpeaiealldskkkt...kne 59
                                                     m+S+ +++ llsl+L   +ieARkeP+ ywk+ ++++++p+a+++ll   +++   + +
  NODE_39704_length_375_cov_3.837748_g30580_i0.p1  2 MRSLSTFIFLLSLIL---VIEARKEPENYWKTMMNDETMPKALKDLLPQDQQSqsiS-N 56
                                                     999999999999666...69**************************95444332222.3 PP

>> NODE_40244_length_368_cov_1.989831_g31120_i0.p1  type:internal len:123 gc:universal NODE_40244_length_368_cov_1.98983
   #    score  bias  c-Evalue  i-Evalue hmmfrom  hmm to    alifrom  ali to    envfrom  env to     acc
 ---   ------ ----- --------- --------- ------- -------    ------- -------    ------- -------    ----
   1 !   29.4   0.0   2.2e-10   2.9e-06       3      53 ..       7      57 ..       5      70 .. 0.90
   2 ?    1.7   0.1      0.06   7.7e+02     263     278 ..      82      98 ..      64     121 .. 0.48

  Alignments for each domain:
  == domain 1  score: 29.4 bits;  conditional E-value: 2.2e-10
                                   burpitideAlign  3 lmkSffallAllsllLlastieARkePgeywksvvknqptpeaiealldsk 53
                                                     +m+S+  ++ lls++++a      ++P+eywk++++n+p+p+a+++ll   
  NODE_40244_length_368_cov_1.989831_g31120_i0.p1  7 SMRSLSPFIFLLSFAMIAVSLDIKNDPEEYWKNIMNNEPMPKALKDLLHQD 57
                                                     59*********************************************9543 PP

  == domain 2  score: 1.7 bits;  conditional E-value: 0.06
                                   burpitideAlign 263 qlllyrgnkkvesse.y 278
                                                      +l++y+  ++ +++   
  NODE_40244_length_368_cov_1.989831_g31120_i0.p1  82 TLIIYHTRDDDKKQAaQ 98 
                                                      33344433332222221 PP

>> NODE_22572_length_955_cov_71.603175_g14755_i0.p1  type:5prime_partial len:96 gc:universal NODE_22572_length_955_cov_7
   #    score  bias  c-Evalue  i-Evalue hmmfrom  hmm to    alifrom  ali to    envfrom  env to     acc
 ---   ------ ----- --------- --------- ------- -------    ------- -------    ------- -------    ----
   1 ?   14.0   0.0   1.1e-05      0.14      14      52 ..      27      68 ..      16      85 .. 0.81

  Alignments for each domain:
  == domain 1  score: 14.0 bits;  conditional E-value: 1.1e-05
                                    burpitideAlign 14 lsllLlastieARkeP...geywksvvknqptpeaieallds 52
                                                       + +Ll+ +i A+ ++   + ywksv +n+p+p+ +++ll +
  NODE_22572_length_955_cov_71.603175_g14755_i0.p1 27 HVCTLLSVAILACHAAlpgELYWKSVLPNTPMPKGLKNLLPN 68
                                                      455899999999999777555*****************9955 PP

>> NODE_13387_length_1574_cov_345.675550_g8798_i0.p1  type:5prime_partial len:422 gc:universal NODE_13387_length_1574_co
   #    score  bias  c-Evalue  i-Evalue hmmfrom  hmm to    alifrom  ali to    envfrom  env to     acc
 ---   ------ ----- --------- --------- ------- -------    ------- -------    ------- -------    ----
   1 ?   11.8   0.0   5.1e-05      0.66      15      59 ..      28      75 ..      18      79 .. 0.79
   2 ?   -0.7   0.1      0.33   4.3e+03     250     290 ..     177     232 ..     158     265 .. 0.62

  Alignments for each domain:
  == domain 1  score: 11.8 bits;  conditional E-value: 5.1e-05
                                     burpitideAlign 15 sllLlastieARkeP...geywksvvknqptpeaiealldskkktkne 59
                                                       + +Ll+ +i A+ ++   + ywksv +n+p+p+ +++ll ++  ++++
  NODE_13387_length_1574_cov_345.675550_g8798_i0.p1 28 VCTLLSVAILACHAAlpgELYWKSVLPNTPMPKGLKNLLPNEYAENKG 75
                                                       55789999999999777555*******************988777544 PP

  == domain 2  score: -0.7 bits;  conditional E-value: 0.33
                                     burpitideAlign 250 esvvngqsvdPssqlllyrgnkkvesse...............yeiNqngeknska 290
                                                        ++v  g ++ + +++  y  n+++ + +                ++N ++ kns +
  NODE_13387_length_1574_cov_345.675550_g8798_i0.p1 177 KPVYVGVKPGNDPFVYKYAANENQLQDDrnvalfflekdlhkgKKMNLDFIKNSDQ 232
                                                        55555544444444444444444444445566655555555555666444444443 PP


Internal pipeline statistics summary:
-------------------------------------
Query model(s):                            1  (312 nodes)
Target sequences:                      77687  (14826574 residues searched)
Passed MSV filter:                      3245  (0.0417702); expected 1553.7 (0.02)
Passed bias filter:                     1722  (0.0221659); expected 1553.7 (0.02)
Passed Vit filter:                       185  (0.00238135); expected 77.7 (0.001)
Passed Fwd filter:                         6  (7.7233e-05); expected 0.8 (1e-05)
Initial search space (Z):              77687  [actual number of targets]
Domain search space  (domZ):               6  [number of targets reported over threshold]
# CPU time: 0.39u 0.05s 00:00:00.44 Elapsed: 00:00:01.29
# Mc/sec: 3565.01
//
[ok]
