# Supplementary material for: Mining raw plant transcriptomic data for new cyclopeptide alkaloids
Source: Beilstein J Org Chem. 2024 Jul 11;20:1548–59. doi: 10.3762/bjoc.20.138 (PMC11250218; doi:10.3762/bjoc.20.138)
Supplement: File 4 — The split burpitide precursor peptide HMM and output from all 700 transcriptomes as a compressed archive. [file Beilstein_J_Org_Chem-20-1548-s004.zip › final/SRR12034791.pep.hmm]

# hmmsearch :: search profile(s) against a sequence database
# HMMER 3.3 (Nov 2019); http://hmmer.org/
# Copyright (C) 2019 Howard Hughes Medical Institute.
# Freely distributed under the BSD open source license.
# - - - - - - - - - - - - - - - - - - - - - - - - - - - - - - - - - - - -
# query HMM file:                  ../hmms/burpitide.hmm
# target sequence database:        SRR12034791.pep
# - - - - - - - - - - - - - - - - - - - - - - - - - - - - - - - - - - - -

Query:       burpitideAlign  [M=312]
Scores for complete sequences (score includes all domains):
   --- full sequence ---   --- best 1 domain ---    -#dom-
    E-value  score  bias    E-value  score  bias    exp  N  Sequence                                           Description
    ------- ------ -----    ------- ------ -----   ---- --  --------                                           -----------
    1.4e-11   47.4   0.0    2.4e-11   46.7   0.0    1.5  1  NODE_60567_length_441_cov_7.554348_g40869_i0.p1     type:complete len:92 gc:universa
    7.1e-08   35.3   0.1    5.1e-07   32.5   0.1    1.9  1  NODE_27612_length_1288_cov_159.027160_g15128_i0.p1  type:complete len:108 gc:univers
  ------ inclusion threshold ------
       0.49   12.8   0.0        0.6   12.5   0.0    1.1  1  NODE_50215_length_612_cov_4.369202_g30714_i0.p1     type:3prime_partial len:163 gc:u


Domain annotation for each sequence (and alignments):
>> NODE_60567_length_441_cov_7.554348_g40869_i0.p1  type:complete len:92 gc:universal NODE_60567_length_441_cov_7.554348
   #    score  bias  c-Evalue  i-Evalue hmmfrom  hmm to    alifrom  ali to    envfrom  env to     acc
 ---   ------ ----- --------- --------- ------- -------    ------- -------    ------- -------    ----
   1 !   46.7   0.0   6.1e-16   2.4e-11       4      56 ..       1      53 [.       1      91 [. 0.89

  Alignments for each domain:
  == domain 1  score: 46.7 bits;  conditional E-value: 6.1e-16
                                   burpitideAlign  4 mkSffallAllsllLlastieARkePgeywksvvknqptpeaiealldskkkt 56
                                                     m+++ +++ l+sl+L a +i ARk+P+ ywk+++++qp+p+a+ +ll    ++
  NODE_60567_length_441_cov_7.554348_g40869_i0.p1  1 MRTLSVFFVLFSLVLAAYVIDARKDPENYWKTIMNDQPMPKALTDLLHQDPSS 53
                                                     99999*****************************************9544333 PP

>> NODE_27612_length_1288_cov_159.027160_g15128_i0.p1  type:complete len:108 gc:universal NODE_27612_length_1288_cov_159
   #    score  bias  c-Evalue  i-Evalue hmmfrom  hmm to    alifrom  ali to    envfrom  env to     acc
 ---   ------ ----- --------- --------- ------- -------    ------- -------    ------- -------    ----
   1 !   32.5   0.1   1.3e-11   5.1e-07      20      90 ..       5      88 ..       4     104 .. 0.51

  Alignments for each domain:
  == domain 1  score: 32.5 bits;  conditional E-value: 1.3e-11
                                      burpitideAlign 20 astieARkePgeywksvvknqptpeaieallds...kkktkn............esvvkDl 65
                                                        a+ i ARk+P+eywk++++++++p+a+ +ll     +++t n            +++v  +
  NODE_27612_length_1288_cov_159.027160_g15128_i0.p1  5 ANSIDARKDPEEYWKTIMNDEQMPKALIDLLHQdppSQSTGNkegladfrasnmDRFVRHF 65
                                                        57899******************77777776331111222330000000000003444444 PP

                                      burpitideAlign 66 evkpssfllvyqgnkdgqskdkeek 90
                                                        + kp+   ++y++ + ++++ +++k
  NODE_27612_length_1288_cov_159.027160_g15128_i0.p1 66 DTKPNI--IIYHSHDHSKKAAEDGK 88
                                                        444433..44444444444444444 PP

>> NODE_50215_length_612_cov_4.369202_g30714_i0.p1  type:3prime_partial len:163 gc:universal NODE_50215_length_612_cov_4
   #    score  bias  c-Evalue  i-Evalue hmmfrom  hmm to    alifrom  ali to    envfrom  env to     acc
 ---   ------ ----- --------- --------- ------- -------    ------- -------    ------- -------    ----
   1 ?   12.5   0.0   1.5e-05       0.6       4      35 ..       1      33 [.       1      54 [. 0.70

  Alignments for each domain:
  == domain 1  score: 12.5 bits;  conditional E-value: 1.5e-05
                                   burpitideAlign  4 mkSffallAllsllLlas.tieARkePgeywks 35
                                                     mk  ++++Al sllL++s  +eAR+ P+ + + 
  NODE_50215_length_612_cov_4.369202_g30714_i0.p1  1 MKANIVVFALISLLLITSiLAEARNYPKQKHER 33
                                                     9999**************5689****9544332 PP


Internal pipeline statistics summary:
-------------------------------------
Query model(s):                            1  (312 nodes)
Target sequences:                     118727  (22611339 residues searched)
Passed MSV filter:                      5211  (0.0438906); expected 2374.5 (0.02)
Passed bias filter:                     2707  (0.0228002); expected 2374.5 (0.02)
Passed Vit filter:                       273  (0.00229939); expected 118.7 (0.001)
Passed Fwd filter:                         3  (2.52681e-05); expected 1.2 (1e-05)
Initial search space (Z):             118727  [actual number of targets]
Domain search space  (domZ):               3  [number of targets reported over threshold]
# CPU time: 0.37u 0.09s 00:00:00.46 Elapsed: 00:00:01.99
# Mc/sec: 3544.42
//
[ok]
