# Supplementary material for: Mining raw plant transcriptomic data for new cyclopeptide alkaloids
Source: Beilstein J Org Chem. 2024 Jul 11;20:1548–59. doi: 10.3762/bjoc.20.138 (PMC11250218; doi:10.3762/bjoc.20.138)
Supplement: File 4 — The split burpitide precursor peptide HMM and output from all 700 transcriptomes as a compressed archive. [file Beilstein_J_Org_Chem-20-1548-s004.zip › final/SRR12034792.pep.hmm]

# hmmsearch :: search profile(s) against a sequence database
# HMMER 3.3 (Nov 2019); http://hmmer.org/
# Copyright (C) 2019 Howard Hughes Medical Institute.
# Freely distributed under the BSD open source license.
# - - - - - - - - - - - - - - - - - - - - - - - - - - - - - - - - - - - -
# query HMM file:                  ../hmms/burpitide.hmm
# target sequence database:        SRR12034792.pep
# - - - - - - - - - - - - - - - - - - - - - - - - - - - - - - - - - - - -

Query:       burpitideAlign  [M=312]
Scores for complete sequences (score includes all domains):
   --- full sequence ---   --- best 1 domain ---    -#dom-
    E-value  score  bias    E-value  score  bias    exp  N  Sequence                                          Description
    ------- ------ -----    ------- ------ -----   ---- --  --------                                          -----------
    6.2e-16   61.2   0.2      2e-15   59.5   0.2    1.6  1  NODE_25620_length_814_cov_323.973009_g16903_i0.p1  type:5prime_partial len:132 gc:u
  ------ inclusion threshold ------
       0.11   14.3   0.2       0.11   14.3   0.2    1.0  1  NODE_26834_length_751_cov_27.620944_g17892_i0.p1   type:complete len:85 gc:universa
       0.11   14.3   0.2       0.11   14.3   0.2    1.0  1  NODE_32513_length_535_cov_32.266234_g23219_i0.p1   type:complete len:85 gc:universa
       0.95   11.3   1.0       0.89   11.4   1.0    1.1  1  NODE_43874_length_339_cov_1.372180_g34556_i0.p2    type:3prime_partial len:77 gc:un


Domain annotation for each sequence (and alignments):
>> NODE_25620_length_814_cov_323.973009_g16903_i0.p1  type:5prime_partial len:132 gc:universal NODE_25620_length_814_cov
   #    score  bias  c-Evalue  i-Evalue hmmfrom  hmm to    alifrom  ali to    envfrom  env to     acc
 ---   ------ ----- --------- --------- ------- -------    ------- -------    ------- -------    ----
   1 !   59.5   0.2     1e-19     2e-15       2      84 ..      25     118 ..      22     130 .. 0.79

  Alignments for each domain:
  == domain 1  score: 59.5 bits;  conditional E-value: 1e-19
                                     burpitideAlign   2 elmkSffallAllsllLlastieARkePgeywksvvknqptpeaiealldskkkt..... 56 
                                                        + m+S+ a++ l+sl+L + +ieARkeP+ ywk+v+ ++p+p+a+e+ll  ++ +     
  NODE_25620_length_814_cov_323.973009_g16903_i0.p1  25 QNMRSLSAFFLLFSLFLAVLVIEARKEPEKYWKKVMRDEPMPKALEDLLHQESPSdesig 84 
                                                        56**********************************************976653322222 PP

                                     burpitideAlign  57 ......knesvvkDlevkpssfllvyqgnkdgqs 84 
                                                              ++ ++v D+e k++ +++ +++n+   +
  NODE_25620_length_814_cov_323.973009_g16903_i0.p1  85 anfrnlNRANFVRDFETKRNVIIYHSRDNEKKAA 118
                                                        22333677899*****999998888888876433 PP

>> NODE_26834_length_751_cov_27.620944_g17892_i0.p1  type:complete len:85 gc:universal NODE_26834_length_751_cov_27.6209
   #    score  bias  c-Evalue  i-Evalue hmmfrom  hmm to    alifrom  ali to    envfrom  env to     acc
 ---   ------ ----- --------- --------- ------- -------    ------- -------    ------- -------    ----
   1 ?   14.3   0.2   5.8e-06      0.11      84     122 ..      11      51 ..       3      78 .. 0.69

  Alignments for each domain:
  == domain 1  score: 14.3 bits;  conditional E-value: 5.8e-06
                                    burpitideAlign  84 skdkeeka...dlkkdfeikpsqlllwyyhnkndeskskees 122
                                                       ++++++ +   ++ ++  i p q+l w++++  + s  k+e 
  NODE_26834_length_751_cov_27.620944_g17892_i0.p1  11 QQEESN-PsnqHNLNPNRITPAQFLSWKRQKDEELSARKAEA 51 
                                                       333222.22358899999999999999999888877777665 PP

>> NODE_32513_length_535_cov_32.266234_g23219_i0.p1  type:complete len:85 gc:universal NODE_32513_length_535_cov_32.2662
   #    score  bias  c-Evalue  i-Evalue hmmfrom  hmm to    alifrom  ali to    envfrom  env to     acc
 ---   ------ ----- --------- --------- ------- -------    ------- -------    ------- -------    ----
   1 ?   14.3   0.2   5.8e-06      0.11      84     122 ..      11      51 ..       3      78 .. 0.69

  Alignments for each domain:
  == domain 1  score: 14.3 bits;  conditional E-value: 5.8e-06
                                    burpitideAlign  84 skdkeeka...dlkkdfeikpsqlllwyyhnkndeskskees 122
                                                       ++++++ +   ++ ++  i p q+l w++++  + s  k+e 
  NODE_32513_length_535_cov_32.266234_g23219_i0.p1  11 QQEESN-PsnqHNLNPNRITPAQFLSWKRQKDEELSARKAEA 51 
                                                       333222.22358899999999999999999888877777665 PP

>> NODE_43874_length_339_cov_1.372180_g34556_i0.p2  type:3prime_partial len:77 gc:universal NODE_43874_length_339_cov_1.
   #    score  bias  c-Evalue  i-Evalue hmmfrom  hmm to    alifrom  ali to    envfrom  env to     acc
 ---   ------ ----- --------- --------- ------- -------    ------- -------    ------- -------    ----
   1 ?   11.4   1.0   4.5e-05      0.89       3      26 ..      32      55 ..       3      61 .. 0.86

  Alignments for each domain:
  == domain 1  score: 11.4 bits;  conditional E-value: 4.5e-05
                                   burpitideAlign  3 lmkSffallAllsllLlastieAR 26
                                                     +m+S+f+l Al sllL+ s   A 
  NODE_43874_length_339_cov_1.372180_g34556_i0.p2 32 SMASLFSLAALISLLLFFSLSSAA 55
                                                     4***************99966554 PP


Internal pipeline statistics summary:
-------------------------------------
Query model(s):                            1  (312 nodes)
Target sequences:                      79657  (14828219 residues searched)
Passed MSV filter:                      3149  (0.039532); expected 1593.1 (0.02)
Passed bias filter:                     1727  (0.0216805); expected 1593.1 (0.02)
Passed Vit filter:                       189  (0.00237267); expected 79.7 (0.001)
Passed Fwd filter:                         4  (5.02153e-05); expected 0.8 (1e-05)
Initial search space (Z):              79657  [actual number of targets]
Domain search space  (domZ):               4  [number of targets reported over threshold]
# CPU time: 0.27u 0.04s 00:00:00.31 Elapsed: 00:00:01.30
# Mc/sec: 3556.13
//
[ok]
