# Supplementary material for: Mining raw plant transcriptomic data for new cyclopeptide alkaloids
Source: Beilstein J Org Chem. 2024 Jul 11;20:1548–59. doi: 10.3762/bjoc.20.138 (PMC11250218; doi:10.3762/bjoc.20.138)
Supplement: File 4 — The split burpitide precursor peptide HMM and output from all 700 transcriptomes as a compressed archive. [file Beilstein_J_Org_Chem-20-1548-s004.zip › final/SRR12034796.pep.hmm]

# hmmsearch :: search profile(s) against a sequence database
# HMMER 3.3 (Nov 2019); http://hmmer.org/
# Copyright (C) 2019 Howard Hughes Medical Institute.
# Freely distributed under the BSD open source license.
# - - - - - - - - - - - - - - - - - - - - - - - - - - - - - - - - - - - -
# query HMM file:                  ../hmms/burpitide.hmm
# target sequence database:        SRR12034796.pep
# - - - - - - - - - - - - - - - - - - - - - - - - - - - - - - - - - - - -

Query:       burpitideAlign  [M=312]
Scores for complete sequences (score includes all domains):
   --- full sequence ---   --- best 1 domain ---    -#dom-
    E-value  score  bias    E-value  score  bias    exp  N  Sequence                                          Description
    ------- ------ -----    ------- ------ -----   ---- --  --------                                          -----------
    1.3e-12   50.6   0.0    5.1e-11   45.4   0.0    2.0  1  NODE_33793_length_623_cov_32.841818_g24174_i0.p1   type:complete len:119 gc:univers
     0.0044   19.3   0.0      0.033   16.4   0.0    2.0  2  NODE_15648_length_1388_cov_181.349810_g8084_i1.p1  type:complete len:358 gc:univers
      0.007   18.7   0.1     0.0086   18.4   0.1    1.1  1  NODE_11985_length_1641_cov_142.830357_g8084_i0.p3  type:complete len:94 gc:universa
  ------ inclusion threshold ------
       0.98   11.6   0.7        1.6   10.9   0.7    1.2  1  NODE_27157_length_830_cov_117.157199_g18397_i0.p1  type:complete len:172 gc:univers


Domain annotation for each sequence (and alignments):
>> NODE_33793_length_623_cov_32.841818_g24174_i0.p1  type:complete len:119 gc:universal NODE_33793_length_623_cov_32.841
   #    score  bias  c-Evalue  i-Evalue hmmfrom  hmm to    alifrom  ali to    envfrom  env to     acc
 ---   ------ ----- --------- --------- ------- -------    ------- -------    ------- -------    ----
   1 !   45.4   0.0     2e-15   5.1e-11       4      78 ..       1      93 [.       1     115 [. 0.65

  Alignments for each domain:
  == domain 1  score: 45.4 bits;  conditional E-value: 2e-15
                                    burpitideAlign  4 mkSffallA.llsllLlastieARkePgeywksvvknqpt.................peaiea 48
                                                      m++f a +  +l++ L + ++eAR++Pg+ywks+++ +p+                   +i++
  NODE_33793_length_623_cov_32.841818_g24174_i0.p1  1 MRTFSACFNaFLLFSLASPIVEARRDPGDYWKSIMNGEPMpkaikdflnqdpaasqdSSKIRE 63
                                                      8999998865899999999****************99***44444444444444444334444 PP

                                    burpitideAlign 49 lldskkkt.knesvvkDlevkpssfllvyqg 78
                                                      + + +++t + + +vkD+++kp+ +++ ++ 
  NODE_33793_length_623_cov_32.841818_g24174_i0.p1 64 R-QTSSETiNMDHFVKDFDMKPNVIIYHSHM 93
                                                      4.22222245566677777777666655554 PP

>> NODE_15648_length_1388_cov_181.349810_g8084_i1.p1  type:complete len:358 gc:universal NODE_15648_length_1388_cov_181.
   #    score  bias  c-Evalue  i-Evalue hmmfrom  hmm to    alifrom  ali to    envfrom  env to     acc
 ---   ------ ----- --------- --------- ------- -------    ------- -------    ------- -------    ----
   1 !   16.4   0.0   1.3e-06     0.033       8      52 ..       3      47 ..       1      76 [. 0.74
   2 ?    0.7   0.0      0.08     2e+03      59      71 ..     190     202 ..     120     227 .. 0.74

  Alignments for each domain:
  == domain 1  score: 16.4 bits;  conditional E-value: 1.3e-06
                                     burpitideAlign  8 fallAllsllLlastieARkePgeywksvvknqptpeaieallds 52
                                                       f ll+++++l la ++     P++ywksv +n+ +p+a+++ll  
  NODE_15648_length_1388_cov_181.349810_g8084_i1.p1  3 FHLLSIFTVLSLAFVASHAALPEDYWKSVLPNTAMPKAVKDLLHP 47
                                                       5555544434344333334479********************954 PP

  == domain 2  score: 0.7 bits;  conditional E-value: 0.08
                                     burpitideAlign  59 esvvkDlevkpss 71 
                                                         +++++++vkp+s
  NODE_15648_length_1388_cov_181.349810_g8084_i1.p1 190 PEILNQFSVKPNS 202
                                                        2233333333333 PP

>> NODE_11985_length_1641_cov_142.830357_g8084_i0.p3  type:complete len:94 gc:universal NODE_11985_length_1641_cov_142.8
   #    score  bias  c-Evalue  i-Evalue hmmfrom  hmm to    alifrom  ali to    envfrom  env to     acc
 ---   ------ ----- --------- --------- ------- -------    ------- -------    ------- -------    ----
   1 !   18.4   0.1   3.4e-07    0.0086       8      50 ..       3      45 ..       1      47 [. 0.70

  Alignments for each domain:
  == domain 1  score: 18.4 bits;  conditional E-value: 3.4e-07
                                     burpitideAlign  8 fallAllsllLlastieARkePgeywksvvknqptpeaieall 50
                                                       f ll+++++l la ++     P++ywksv +n+ +p+a+++ll
  NODE_11985_length_1641_cov_142.830357_g8084_i0.p3  3 FHLLSIFTVLSLAFVASHAALPEDYWKSVLPNTAMPKAVKDLL 45
                                                       5555544444444444344479*******************98 PP

>> NODE_27157_length_830_cov_117.157199_g18397_i0.p1  type:complete len:172 gc:universal NODE_27157_length_830_cov_117.1
   #    score  bias  c-Evalue  i-Evalue hmmfrom  hmm to    alifrom  ali to    envfrom  env to     acc
 ---   ------ ----- --------- --------- ------- -------    ------- -------    ------- -------    ----
   1 ?   10.9   0.7   6.2e-05       1.6       7      66 ..      10      62 ..       3      69 .. 0.84

  Alignments for each domain:
  == domain 1  score: 10.9 bits;  conditional E-value: 6.2e-05
                                     burpitideAlign  7 ffallAllsllLlastieARkePgeywksvvknqptpeaiealldskkktknesvvkDle 66
                                                       ++a+lA+++l+L ++++eA  +P  ++++++      +a+  +++  +kt++e +v+ ++
  NODE_27157_length_830_cov_117.157199_g18397_i0.p1 10 SLAFLAVVALALASNAAEAQVNP--FCHTAT-----DKALCTSMVKGAKTQKEATVNAIN 62
                                                       489********************..****88.....777777777777998899998776 PP


Internal pipeline statistics summary:
-------------------------------------
Query model(s):                            1  (312 nodes)
Target sequences:                     101787  (17339236 residues searched)
Passed MSV filter:                      2968  (0.0291589); expected 2035.7 (0.02)
Passed bias filter:                     1897  (0.018637); expected 2035.7 (0.02)
Passed Vit filter:                       197  (0.00193541); expected 101.8 (0.001)
Passed Fwd filter:                         4  (3.92977e-05); expected 1.0 (1e-05)
Initial search space (Z):             101787  [actual number of targets]
Domain search space  (domZ):               4  [number of targets reported over threshold]
# CPU time: 0.33u 0.03s 00:00:00.36 Elapsed: 00:00:01.59
# Mc/sec: 3383.38
//
[ok]
