# Supplementary material for: Mining raw plant transcriptomic data for new cyclopeptide alkaloids
Source: Beilstein J Org Chem. 2024 Jul 11;20:1548–59. doi: 10.3762/bjoc.20.138 (PMC11250218; doi:10.3762/bjoc.20.138)
Supplement: File 4 — The split burpitide precursor peptide HMM and output from all 700 transcriptomes as a compressed archive. [file Beilstein_J_Org_Chem-20-1548-s004.zip › final/SRR12034804.pep.hmm]

# hmmsearch :: search profile(s) against a sequence database
# HMMER 3.3 (Nov 2019); http://hmmer.org/
# Copyright (C) 2019 Howard Hughes Medical Institute.
# Freely distributed under the BSD open source license.
# - - - - - - - - - - - - - - - - - - - - - - - - - - - - - - - - - - - -
# query HMM file:                  ../hmms/burpitide.hmm
# target sequence database:        SRR12034804.pep
# - - - - - - - - - - - - - - - - - - - - - - - - - - - - - - - - - - - -

Query:       burpitideAlign  [M=312]
Scores for complete sequences (score includes all domains):
   --- full sequence ---   --- best 1 domain ---    -#dom-
    E-value  score  bias    E-value  score  bias    exp  N  Sequence                                           Description
    ------- ------ -----    ------- ------ -----   ---- --  --------                                           -----------
    1.4e-23   87.1   0.7    2.3e-23   86.3   0.7    1.3  1  NODE_41728_length_601_cov_3.543561_g29672_i0.p1     type:5prime_partial len:156 gc:u
    1.8e-21   80.1   4.8    1.8e-20   76.9   4.8    2.7  1  NODE_39031_length_666_cov_6.731872_g27112_i0.p1     type:3prime_partial len:212 gc:u
     0.0017   21.1   0.2      0.017   17.8   0.0    2.1  2  NODE_23587_length_1152_cov_516.282669_g8465_i1.p1   type:5prime_partial len:382 gc:u
     0.0021   20.7   0.1      0.017   17.8   0.0    2.0  2  NODE_23588_length_1152_cov_493.521779_g8465_i2.p1   type:5prime_partial len:382 gc:u
     0.0038   19.9   0.0     0.0049   19.5   0.0    1.1  1  NODE_33969_length_803_cov_83.293151_g22829_i0.p1    type:5prime_partial len:82 gc:un
     0.0069   19.1   0.1      0.035   16.8   0.0    1.9  2  NODE_17292_length_1411_cov_438.143498_g11227_i0.p1  type:5prime_partial len:400 gc:u
  ------ inclusion threshold ------
       0.33   13.6   0.2        1.3   11.6   0.1    1.6  1  NODE_42689_length_580_cov_7.242604_g30583_i0.p1     type:3prime_partial len:169 gc:u


Domain annotation for each sequence (and alignments):
>> NODE_41728_length_601_cov_3.543561_g29672_i0.p1  type:5prime_partial len:156 gc:universal NODE_41728_length_601_cov_3
   #    score  bias  c-Evalue  i-Evalue hmmfrom  hmm to    alifrom  ali to    envfrom  env to     acc
 ---   ------ ----- --------- --------- ------- -------    ------- -------    ------- -------    ----
   1 !   86.3   0.7   1.2e-27   2.3e-23       4     166 ..      18     149 ..      10     152 .. 0.84

  Alignments for each domain:
  == domain 1  score: 86.3 bits;  conditional E-value: 1.2e-27
                                   burpitideAlign   4 mkSffallAllsllLlastieARkePgeywksvvknqptpeaiealldskkktknesvvkDl 65 
                                                      m S fal+Al+sl+L+a+t +AR +Pgeyw+ v+k+q +peai+ l+               
  NODE_41728_length_601_cov_3.543561_g29672_i0.p1  18 MESPFALFALFSLVLIANTMAARPDPGEYWQGVMKDQVMPEAIQGLV--------------- 64 
                                                      99********************************************6............... PP

                                   burpitideAlign  66 evkpssfllvyqgnkdgqskdkeekadlkkdfeikpsqlllwyyhnkndeskskeessfvkd 127
                                                        + +s l+ ++++ d+   ++e++ ++ +dfe++p+    +y     d++k ++++sfvk+
  NODE_41728_length_601_cov_3.543561_g29672_i0.p1  65 --QTGSVLPASHKKTDCRTSSEEKR-PFVQDFEPRPNVS--VYD----DDKKLTKDKSFVKN 117
                                                      ..55678**********99999999.**********977..443....4445555679**** PP

                                   burpitideAlign 128 fevkPssllvwyrgnkngqsedksssekkfvkdfepkPs 166
                                                      fe++P+     y +    ++  k   ek f+kdfepkPs
  NODE_41728_length_601_cov_3.543561_g29672_i0.p1 118 FEPRPNV--SVYDDD---DTGLK--AEKTFDKDFEPKPS 149
                                                      ***9974..445333...44555..45789********8 PP

>> NODE_39031_length_666_cov_6.731872_g27112_i0.p1  type:3prime_partial len:212 gc:universal NODE_39031_length_666_cov_6
   #    score  bias  c-Evalue  i-Evalue hmmfrom  hmm to    alifrom  ali to    envfrom  env to     acc
 ---   ------ ----- --------- --------- ------- -------    ------- -------    ------- -------    ----
   1 !   76.9   4.8   9.4e-25   1.8e-20       4     262 ..       1     203 [.       1     210 [. 0.72

  Alignments for each domain:
  == domain 1  score: 76.9 bits;  conditional E-value: 9.4e-25
                                   burpitideAlign   4 mkSffallAllsllLlastieARkePgeywksvvknqptpeaiealldskkktknesvvkDl 65 
                                                      m S fal+A++sl+L+a++ +AR +Pgeyw+ v+k+q +peai+ l+               
  NODE_39031_length_666_cov_6.731872_g27112_i0.p1   1 MESPFALFAVFSLILIANIMAARSDPGEYWQGVMKDQAMPEAIQGLV--------------- 47 
                                                      8899******************************************7............... PP

                                   burpitideAlign  66 evkpssfllvyqgnkdgqskdkeekadlkkdfeikpsqlllwyyhnkndeskskeessfvkd 127
                                                        + +s  + + ++ d+ + ++e+k ++ +dfe++ps      yh+  + + +       kd
  NODE_39031_length_666_cov_6.731872_g27112_i0.p1  48 --QTGSVSPASNKKTDCHPLSEEKK-PFVQDFEPRPSAT---SYHDDIGLKVN-------KD 96 
                                                      ..33455677899999999999999.9999999999999...78877666644.......79 PP

                                   burpitideAlign 128 fevkPssllvwyrgnkngqsedksssekkfvkdfepkPsqlllwyrgnkdgqsvdesgksfv 189
                                                      fe +Ps     y++ k     +++ +++++vk fep+Ps   +  ++   g    +++k f+
  NODE_39031_length_666_cov_6.731872_g27112_i0.p1  97 FERRPSL--TSYHDDK-----KPT-ENEPLVKYFEPRPS---VTNYHDDIG---LKAEKTFD 144
                                                      9998874..4454442.....333.24567788899887...334444222...24688999 PP

                                   burpitideAlign 190 kdfepkPssvlvwyrgnkngqsedksskefvkdfsvdPssllliykgnkvdpseneetekes 251
                                                      kdfep+Ps     y+    g    k++++f kdf+++Ps     y+         + + k+ 
  NODE_39031_length_666_cov_6.731872_g27112_i0.p1 145 KDFEPRPSAT--SYHDD-IGL---KAKNTFDKDFEPRPSATS--YHDDI------GLKAKKT 192
                                                      9999988864..34443.233...345568889999996443..33333......4456888 PP

                                   burpitideAlign 252 vvngqsvdPss 262
                                                      ++++++++Ps 
  NODE_39031_length_666_cov_6.731872_g27112_i0.p1 193 FDKDFEPRPSA 203
                                                      88888888883 PP

>> NODE_23587_length_1152_cov_516.282669_g8465_i1.p1  type:5prime_partial len:382 gc:universal NODE_23587_length_1152_co
   #    score  bias  c-Evalue  i-Evalue hmmfrom  hmm to    alifrom  ali to    envfrom  env to     acc
 ---   ------ ----- --------- --------- ------- -------    ------- -------    ------- -------    ----
   1 !   17.8   0.0   9.1e-07     0.017       8      56 ..      35      81 ..      30      87 .. 0.81
   2 ?    0.7   0.1      0.14   2.6e+03     216     261 ..     210     225 ..     126     238 .. 0.42

  Alignments for each domain:
  == domain 1  score: 17.8 bits;  conditional E-value: 9.1e-07
                                     burpitideAlign  8 fallAllsllLlastieARkePgeywksvvknqptpeaiealldskkkt 56
                                                       + +l +lsl+L+as ++     ++ywksv +n p+p+a+++ll  + k+
  NODE_23587_length_1152_cov_516.282669_g8465_i1.p1 35 LHILTFLSLALVASHAA--LPSEDYWKSVLPNSPMPKAVKDLLYHEDKS 81
                                                       67899******999665..44577******************9766665 PP

  == domain 2  score: 0.7 bits;  conditional E-value: 0.14
                                     burpitideAlign 216 ske...fvkdfsvdPssllliykgnkvdpseneetekesvvngqsvdPs 261
                                                        s+                                       n++sv+P+
  NODE_23587_length_1152_cov_516.282669_g8465_i1.p1 210 SNKlpeIF---------------------------------NEFSVKPN 225
                                                        11112222.................................33333332 PP

>> NODE_23588_length_1152_cov_493.521779_g8465_i2.p1  type:5prime_partial len:382 gc:universal NODE_23588_length_1152_co
   #    score  bias  c-Evalue  i-Evalue hmmfrom  hmm to    alifrom  ali to    envfrom  env to     acc
 ---   ------ ----- --------- --------- ------- -------    ------- -------    ------- -------    ----
   1 !   17.8   0.0   9.1e-07     0.017       8      56 ..      35      81 ..      30      87 .. 0.81
   2 ?    0.5   0.0      0.17   3.1e+03     218     229 ..     212     226 ..     128     242 .. 0.49

  Alignments for each domain:
  == domain 1  score: 17.8 bits;  conditional E-value: 9.1e-07
                                     burpitideAlign  8 fallAllsllLlastieARkePgeywksvvknqptpeaiealldskkkt 56
                                                       + +l +lsl+L+as ++     ++ywksv +n p+p+a+++ll  + k+
  NODE_23588_length_1152_cov_493.521779_g8465_i2.p1 35 LHILTFLSLALVASHAA--LPSEDYWKSVLPNSPMPKAVKDLLYHEDKS 81
                                                       67899******999665..44577******************9766665 PP

  == domain 2  score: 0.5 bits;  conditional E-value: 0.17
                                     burpitideAlign 218 e...fvkdfsvdPss 229
                                                              ++fsv+P+s
  NODE_23588_length_1152_cov_493.521779_g8465_i2.p1 212 KlpeIFNEFSVKPNS 226
                                                        122223333333333 PP

>> NODE_33969_length_803_cov_83.293151_g22829_i0.p1  type:5prime_partial len:82 gc:universal NODE_33969_length_803_cov_8
   #    score  bias  c-Evalue  i-Evalue hmmfrom  hmm to    alifrom  ali to    envfrom  env to     acc
 ---   ------ ----- --------- --------- ------- -------    ------- -------    ------- -------    ----
   1 !   19.5   0.0   2.6e-07    0.0049       8      50 ..      35      75 ..      29      78 .. 0.83

  Alignments for each domain:
  == domain 1  score: 19.5 bits;  conditional E-value: 2.6e-07
                                    burpitideAlign  8 fallAllsllLlastieARkePgeywksvvknqptpeaieall 50
                                                      + +l +lsl+L+as ++     ++ywksv +n p+p+a+++ll
  NODE_33969_length_803_cov_83.293151_g22829_i0.p1 35 LHILTFLSLALVASHAA--LPSEDYWKSVLPNSPMPKAVKDLL 75
                                                      67889*******99665..44577*****************98 PP

>> NODE_17292_length_1411_cov_438.143498_g11227_i0.p1  type:5prime_partial len:400 gc:universal NODE_17292_length_1411_c
   #    score  bias  c-Evalue  i-Evalue hmmfrom  hmm to    alifrom  ali to    envfrom  env to     acc
 ---   ------ ----- --------- --------- ------- -------    ------- -------    ------- -------    ----
   1 !   16.8   0.0   1.8e-06     0.035       8      53 ..      50      93 ..      45     102 .. 0.78
   2 ?   -0.4   0.0      0.32     6e+03      60      71 ..     233     244 ..     151     264 .. 0.67

  Alignments for each domain:
  == domain 1  score: 16.8 bits;  conditional E-value: 1.8e-06
                                      burpitideAlign  8 fallAllsllLlastieARkePgeywksvvknqptpeaiealldsk 53
                                                        + +l +lsl+L+as ++     ++ywksv +n p+p+a+++ll  +
  NODE_17292_length_1411_cov_438.143498_g11227_i0.p1 50 LHILTFLSLALVASHAA--LPSEDYWKSVLPNSPMPKAVKDLLYHE 93
                                                        67899******999665..44577******************9554 PP

  == domain 2  score: -0.4 bits;  conditional E-value: 0.32
                                      burpitideAlign  60 svvkDlevkpss 71 
                                                         ++ ++++vkp+s
  NODE_17292_length_1411_cov_438.143498_g11227_i0.p1 233 EIFNEFSVKPNS 244
                                                         222333333333 PP

>> NODE_42689_length_580_cov_7.242604_g30583_i0.p1  type:3prime_partial len:169 gc:universal NODE_42689_length_580_cov_7
   #    score  bias  c-Evalue  i-Evalue hmmfrom  hmm to    alifrom  ali to    envfrom  env to     acc
 ---   ------ ----- --------- --------- ------- -------    ------- -------    ------- -------    ----
   1 ?   11.6   0.1   6.8e-05       1.3       8      42 ..      20      53 ..      18      72 .. 0.82

  Alignments for each domain:
  == domain 1  score: 11.6 bits;  conditional E-value: 6.8e-05
                                   burpitideAlign  8 fallAllsllLlastieARkePgeywksvvknqpt 42
                                                     + l+A +s l+  ++ +AR++P+ey+++ +++q++
  NODE_42689_length_580_cov_7.242604_g30583_i0.p1 20 IGLFASVSALVALCAKHARRAPKEYVTK-TSDQKI 53
                                                     5689966669999*************99.557765 PP


Internal pipeline statistics summary:
-------------------------------------
Query model(s):                            1  (312 nodes)
Target sequences:                     131707  (22838765 residues searched)
Passed MSV filter:                      4458  (0.0338479); expected 2634.1 (0.02)
Passed bias filter:                     2584  (0.0196193); expected 2634.1 (0.02)
Passed Vit filter:                       237  (0.00179945); expected 131.7 (0.001)
Passed Fwd filter:                         7  (5.31483e-05); expected 1.3 (1e-05)
Initial search space (Z):             131707  [actual number of targets]
Domain search space  (domZ):               7  [number of targets reported over threshold]
# CPU time: 0.64u 0.04s 00:00:00.68 Elapsed: 00:00:02.12
# Mc/sec: 3354.03
//
[ok]
