# Supplementary material for: Mining raw plant transcriptomic data for new cyclopeptide alkaloids
Source: Beilstein J Org Chem. 2024 Jul 11;20:1548–59. doi: 10.3762/bjoc.20.138 (PMC11250218; doi:10.3762/bjoc.20.138)
Supplement: File 4 — The split burpitide precursor peptide HMM and output from all 700 transcriptomes as a compressed archive. [file Beilstein_J_Org_Chem-20-1548-s004.zip › final/SRR12034807.pep.hmm]

# hmmsearch :: search profile(s) against a sequence database
# HMMER 3.3 (Nov 2019); http://hmmer.org/
# Copyright (C) 2019 Howard Hughes Medical Institute.
# Freely distributed under the BSD open source license.
# - - - - - - - - - - - - - - - - - - - - - - - - - - - - - - - - - - - -
# query HMM file:                  ../hmms/burpitide.hmm
# target sequence database:        SRR12034807.pep
# - - - - - - - - - - - - - - - - - - - - - - - - - - - - - - - - - - - -

Query:       burpitideAlign  [M=312]
Scores for complete sequences (score includes all domains):
   --- full sequence ---   --- best 1 domain ---    -#dom-
    E-value  score  bias    E-value  score  bias    exp  N  Sequence                                           Description
    ------- ------ -----    ------- ------ -----   ---- --  --------                                           -----------
    7.5e-16   61.0   4.5    3.8e-13   52.1   0.3    2.0  2  NODE_37927_length_435_cov_2995.845304_g32117_i0.p1  type:5prime_partial len:138 gc:u
    3.9e-15   58.7  23.3    8.7e-15   57.5  23.3    1.7  1  NODE_24839_length_776_cov_2834.751067_g19461_i0.p1  type:5prime_partial len:190 gc:u
    3.9e-15   58.7  23.3    8.7e-15   57.5  23.3    1.7  1  NODE_28093_length_652_cov_3253.317789_g22467_i0.p1  type:5prime_partial len:190 gc:u
    1.2e-14   57.1  20.9    6.2e-14   54.7  20.9    1.9  1  NODE_33153_length_521_cov_3755.049107_g27367_i0.p1  type:internal len:174 gc:univers
    2.5e-13   52.7   0.1    2.9e-12   49.2   0.1    2.0  1  NODE_45475_length_353_cov_2959.332143_g39662_i0.p1  type:internal len:118 gc:univers
    2.7e-13   52.6   0.2    1.2e-11   47.2   0.2    2.0  1  NODE_42342_length_381_cov_2440.133117_g36529_i0.p1  type:internal len:127 gc:univers
    1.8e-11   46.6   0.0    5.9e-11   44.9   0.0    1.7  1  NODE_50514_length_318_cov_5.273469_g44701_i0.p1     type:3prime_partial len:95 gc:un
      2e-11   46.5   0.0    2.1e-11   46.4   0.0    1.0  1  NODE_32161_length_543_cov_174.334043_g26393_i0.p1   type:complete len:85 gc:universa
    1.3e-09   40.5   0.0    1.7e-09   40.2   0.0    1.1  1  NODE_63745_length_257_cov_2292.630435_g57932_i0.p1  type:internal len:86 gc:universa
    2.3e-05   26.6   2.2    2.7e-05   26.4   2.2    1.1  1  NODE_62048_length_263_cov_2797.915789_g56235_i0.p1  type:5prime_partial len:81 gc:un
  ------ inclusion threshold ------
      0.036   16.1   0.1       0.62   12.0   0.0    2.1  2  NODE_9915_length_1692_cov_53.807906_g7684_i0.p1     type:complete len:362 gc:univers


Domain annotation for each sequence (and alignments):
>> NODE_37927_length_435_cov_2995.845304_g32117_i0.p1  type:5prime_partial len:138 gc:universal NODE_37927_length_435_co
   #    score  bias  c-Evalue  i-Evalue hmmfrom  hmm to    alifrom  ali to    envfrom  env to     acc
 ---   ------ ----- --------- --------- ------- -------    ------- -------    ------- -------    ----
   1 !   52.1   0.3     5e-17   3.8e-13       3     133 ..      10     116 ..       8     116 .. 0.79
   2 !   16.9   0.5   2.7e-06     0.021     152     197 ..      76     116 ..      63     132 .. 0.52

  Alignments for each domain:
  == domain 1  score: 52.1 bits;  conditional E-value: 5e-17
                                      burpitideAlign   3 lmkSffallAllsllLlastieARkePgeywksvvknqptpeaiealldskkktknesv 61 
                                                         +m S +a+  ++ +l  +s++eARk+ geyw++v+k+qp+pea+++ll        +++
  NODE_37927_length_435_cov_2995.845304_g32117_i0.p1  10 IMESQLAFCVIFFVLFGTSITEARKDVGEYWQNVMKDQPMPEAMQDLL--------NKG 60 
                                                         6999999999777788999****************************9........222 PP

                                      burpitideAlign  62 vkDlevkpssfllvyqgnkdgqskdkeekadlkkdfeikpsqlllwyyhnkndeskske 120
                                                           D        +++  ++ d+      ek     dfe++ps      yh+ +++  ++ 
  NODE_37927_length_435_cov_2995.845304_g32117_i0.p1  61 -LD--------FPLPEKKTDCHTSTS-EK-RYTGDFEPRPSAT---SYHGDDSKLSKN- 104
                                                         .24........558889999754444.44.48999******99...777777766444. PP

                                      burpitideAlign 121 essfvkdfevkPs 133
                                                          + fvkdfe++P+
  NODE_37927_length_435_cov_2995.845304_g32117_i0.p1 105 -KNFVKDFEPRPN 116
                                                         .4579*****996 PP

  == domain 2  score: 16.9 bits;  conditional E-value: 2.7e-06
                                      burpitideAlign 152 ssekkfvkdfepkPsqlllwyrgnkdgqsvdesgksfvkdfepkPs 197
                                                          sek+ + dfep+Ps     y+g    +s+ ++ k fvkdfep+P+
  NODE_37927_length_435_cov_2995.845304_g32117_i0.p1  76 TSEKRYTGDFEPRPSAT--SYHGD---DSKLSKNKNFVKDFEPRPN 116
                                                         14555556666666543..45555...2333345666666666554 PP

>> NODE_24839_length_776_cov_2834.751067_g19461_i0.p1  type:5prime_partial len:190 gc:universal NODE_24839_length_776_co
   #    score  bias  c-Evalue  i-Evalue hmmfrom  hmm to    alifrom  ali to    envfrom  env to     acc
 ---   ------ ----- --------- --------- ------- -------    ------- -------    ------- -------    ----
   1 !   57.5  23.3   1.1e-18   8.7e-15      51     262 ..      14     184 ..       1     189 [. 0.78

  Alignments for each domain:
  == domain 1  score: 57.5 bits;  conditional E-value: 1.1e-18
                                      burpitideAlign  51 dskkktknesvvkDlevkpssfllvyqgnkdgqskdkeekadlkkdfeikpsqlllwyy 109
                                                         d +k +kn+++vkD+e++p+     y+g++   + ++++  ++ kdfe++ps      y
  NODE_24839_length_776_cov_2834.751067_g19461_i0.p1  14 DDSKLSKNKNFVKDFEPRPNI--SSYHGDDS--KLSENN--KFVKDFEPRPSAT---SY 63 
                                                         55666799********99986..77888877..444444..48**********9...77 PP

                                      burpitideAlign 110 hnkndeskskeessfvkdfevkPssllvwyrgnkngqsedksssekkfvkdfepkPsql 168
                                                         h+ +++  ++  + fvkdfe++P+  +  y+g    +s+ +  +++kfvkdfep+Ps  
  NODE_24839_length_776_cov_2834.751067_g19461_i0.p1  64 HGDDSKLSKN--KNFVKDFEPRPN--ISSYHGD---DSKLS--ENNKFVKDFEPRPSAT 113
                                                         7777776544..457******996..7889999...55544..6899*********975 PP

                                      burpitideAlign 169 llwyrgnkdgqsvdesgksfvkdfepkPssvlvwyrgnkngqsedksskefvkdfsvdP 227
                                                            y+g    +s+ ++ k fvkdfep+P+  l  y+g   g++    +k fvkdf+++P
  NODE_24839_length_776_cov_2834.751067_g19461_i0.p1 114 --SYHGD---DSKLSKNKNFVKDFEPRPN--LSSYHGD--GSE----NKSFVKDFEPRP 159
                                                         ..79999...454558**********997..999***5..554....3459******** PP

                                      burpitideAlign 228 ssllliykgnkvdpseneetekesvvngqsvdPss 262
                                                                   +v+++++++ ek+++++ ++++Ps 
  NODE_24839_length_776_cov_2834.751067_g19461_i0.p1 160 ----------DVSSNNDDDVEKKPFDTYFEPRPSA 184
                                                         ..........67777789999************94 PP

>> NODE_28093_length_652_cov_3253.317789_g22467_i0.p1  type:5prime_partial len:190 gc:universal NODE_28093_length_652_co
   #    score  bias  c-Evalue  i-Evalue hmmfrom  hmm to    alifrom  ali to    envfrom  env to     acc
 ---   ------ ----- --------- --------- ------- -------    ------- -------    ------- -------    ----
   1 !   57.5  23.3   1.1e-18   8.7e-15      51     262 ..      14     184 ..       1     189 [. 0.78

  Alignments for each domain:
  == domain 1  score: 57.5 bits;  conditional E-value: 1.1e-18
                                      burpitideAlign  51 dskkktknesvvkDlevkpssfllvyqgnkdgqskdkeekadlkkdfeikpsqlllwyy 109
                                                         d +k +kn+++vkD+e++p+     y+g++   + ++++  ++ kdfe++ps      y
  NODE_28093_length_652_cov_3253.317789_g22467_i0.p1  14 DDSKLSKNKNFVKDFEPRPNI--SSYHGDDS--KLSENN--KFVKDFEPRPSAT---SY 63 
                                                         55666799********99986..77888877..444444..48**********9...77 PP

                                      burpitideAlign 110 hnkndeskskeessfvkdfevkPssllvwyrgnkngqsedksssekkfvkdfepkPsql 168
                                                         h+ +++  ++  + fvkdfe++P+  +  y+g    +s+ +  +++kfvkdfep+Ps  
  NODE_28093_length_652_cov_3253.317789_g22467_i0.p1  64 HGDDSKLSKN--KNFVKDFEPRPN--ISSYHGD---DSKLS--ENNKFVKDFEPRPSAT 113
                                                         7777776544..457******996..7889999...55544..6899*********975 PP

                                      burpitideAlign 169 llwyrgnkdgqsvdesgksfvkdfepkPssvlvwyrgnkngqsedksskefvkdfsvdP 227
                                                            y+g    +s+ ++ k fvkdfep+P+  l  y+g   g++    +k fvkdf+++P
  NODE_28093_length_652_cov_3253.317789_g22467_i0.p1 114 --SYHGD---DSKLSKNKNFVKDFEPRPN--LSSYHGD--GSE----NKSFVKDFEPRP 159
                                                         ..79999...454558**********997..999***5..554....3459******** PP

                                      burpitideAlign 228 ssllliykgnkvdpseneetekesvvngqsvdPss 262
                                                                   +v+++++++ ek+++++ ++++Ps 
  NODE_28093_length_652_cov_3253.317789_g22467_i0.p1 160 ----------DVSSNNDDDVEKKPFDTYFEPRPSA 184
                                                         ..........67777789999************94 PP

>> NODE_33153_length_521_cov_3755.049107_g27367_i0.p1  type:internal len:174 gc:universal NODE_33153_length_521_cov_3755
   #    score  bias  c-Evalue  i-Evalue hmmfrom  hmm to    alifrom  ali to    envfrom  env to     acc
 ---   ------ ----- --------- --------- ------- -------    ------- -------    ------- -------    ----
   1 !   54.7  20.9     8e-18   6.2e-14      51     227 ..      14     159 ..       1     171 [. 0.73

  Alignments for each domain:
  == domain 1  score: 54.7 bits;  conditional E-value: 8e-18
                                      burpitideAlign  51 dskkktknesvvkDlevkpssfllvyqgnkdgqskdkeekadlkkdfeikpsqlllwyy 109
                                                         d +k +kn+++vkD+e++p+     y+g++   + ++++  ++ kdfe++ps      y
  NODE_33153_length_521_cov_3755.049107_g27367_i0.p1  14 DDSKLSKNKNFVKDFEPRPNI--SSYHGDDS--KLSENN--KFVKDFEPRPSAT---SY 63 
                                                         555666889999999988875..77777777..334343..4899999999999...77 PP

                                      burpitideAlign 110 hnkndeskskeessfvkdfevkPssllvwyrgnkngqsedksssekkfvkdfepkPsql 168
                                                         h+ +++  ++  + fvkdfe++P+  +  y+g    +s+ +  +++kfvkdfep+Ps  
  NODE_33153_length_521_cov_3755.049107_g27367_i0.p1  64 HGDDSKLSKN--KNFVKDFEPRPN--ISSYHGD---DSKLS--ENNKFVKDFEPRPSAT 113
                                                         7776666444..457999999886..6788888...45544..6789999999999975 PP

                                      burpitideAlign 169 llwyrgnkdgqsvdesgksfvkdfepkPssvlvwyrgnkngqsedksskefvkdfsvdP 227
                                                            y+g    +s+ ++ k fvkdfep+P+  l  y+g   g++    +k fvkdf+++P
  NODE_33153_length_521_cov_3755.049107_g27367_i0.p1 114 --SYHGD---DSKLSKNKNFVKDFEPRPN--LSSYHGD--GSE----NKSFVKDFEPRP 159
                                                         ..69999...4444579999999999997..8999995..544....345899999999 PP

>> NODE_45475_length_353_cov_2959.332143_g39662_i0.p1  type:internal len:118 gc:universal NODE_45475_length_353_cov_2959
   #    score  bias  c-Evalue  i-Evalue hmmfrom  hmm to    alifrom  ali to    envfrom  env to     acc
 ---   ------ ----- --------- --------- ------- -------    ------- -------    ------- -------    ----
   1 !   49.2   0.1   3.7e-16   2.9e-12      13     133 ..      21     117 .]      13     117 .] 0.77

  Alignments for each domain:
  == domain 1  score: 49.2 bits;  conditional E-value: 3.7e-16
                                      burpitideAlign  13 llsllLlastieARkePgeywksvvknqptpeaiealldskkktknesvvkDlevkpss 71 
                                                         l+ +l  +s++eARk+ geyw++v+k+qp+pea+++ll        +++  D       
  NODE_45475_length_353_cov_2959.332143_g39662_i0.p1  21 LFFVLFGTSITEARKDVGEYWQNVMKDQPMPEAMQDLL--------NKG-LD------- 63 
                                                         666677789****************************9........222.24....... PP

                                      burpitideAlign  72 fllvyqgnkdgqskdkeekadlkkdfeikpsqlllwyyhnkndeskskeessfvkdfev 130
                                                          +++  ++ d+      ek     dfe++ps      yh+ +++  ++  + fvkdfe+
  NODE_45475_length_353_cov_2959.332143_g39662_i0.p1  64 -FPLPEKKTDCHTSTS-EK-RYTGDFEPRPSAT---SYHGDDSKLSKN--KNFVKDFEP 114
                                                         .558889999754444.44.48999******99...777777766444..4579***** PP

                                      burpitideAlign 131 kPs 133
                                                         +P+
  NODE_45475_length_353_cov_2959.332143_g39662_i0.p1 115 RPN 117
                                                         996 PP

>> NODE_42342_length_381_cov_2440.133117_g36529_i0.p1  type:internal len:127 gc:universal NODE_42342_length_381_cov_2440
   #    score  bias  c-Evalue  i-Evalue hmmfrom  hmm to    alifrom  ali to    envfrom  env to     acc
 ---   ------ ----- --------- --------- ------- -------    ------- -------    ------- -------    ----
   1 !   47.2   0.2   1.6e-15   1.2e-11       3     133 ..      10     116 ..       8     116 .. 0.76

  Alignments for each domain:
  == domain 1  score: 47.2 bits;  conditional E-value: 1.6e-15
                                      burpitideAlign   3 lmkSffallAllsllLlastieARkePgeywksvvknqptpeaiealldskkktknesv 61 
                                                         +m S +a+  ++ +l  +s++eARk+ geyw++v+k+qp+pea+++ll        +++
  NODE_42342_length_381_cov_2440.133117_g36529_i0.p1  10 IMESQLAFCVIFFVLFGTSITEARKDVGEYWQNVMKDQPMPEAMQDLL--------NKG 60 
                                                         6999999999777788999****************************9........222 PP

                                      burpitideAlign  62 vkDlevkpssfllvyqgnkdgqskdkeekadlkkdfeikpsqlllwyyhnkndeskske 120
                                                           D++        +  ++  +   +++ek      fe++ps      yh+ +++  ++ 
  NODE_42342_length_381_cov_2440.133117_g36529_i0.p1  61 -LDFP--------LPEKKTECHT-STSEK-RYTGVFEPRPSAT---SYHGDDSKLSKN- 104
                                                         .2444........6666666533.33444.467889****999...777777766444. PP

                                      burpitideAlign 121 essfvkdfevkPs 133
                                                          + fvkdfe++P+
  NODE_42342_length_381_cov_2440.133117_g36529_i0.p1 105 -KNFVKDFEPRPN 116
                                                         .4579*****996 PP

>> NODE_50514_length_318_cov_5.273469_g44701_i0.p1  type:3prime_partial len:95 gc:universal NODE_50514_length_318_cov_5.
   #    score  bias  c-Evalue  i-Evalue hmmfrom  hmm to    alifrom  ali to    envfrom  env to     acc
 ---   ------ ----- --------- --------- ------- -------    ------- -------    ------- -------    ----
   1 !   44.9   0.0   7.6e-15   5.9e-11       4      84 ..       1      90 [.       1      94 [] 0.73

  Alignments for each domain:
  == domain 1  score: 44.9 bits;  conditional E-value: 7.6e-15
                                   burpitideAlign  4 mkSffallAllsllLlastieARkePgeywksvvknqptpeaiealldsk.....kkt...... 56
                                                     m S +a+  ++ +l  as ieARk+ geyw+svvk+qp+pe i+ ll+ +     kkt      
  NODE_50514_length_318_cov_5.273469_g44701_i0.p1  1 MESHLAFCVIFFVLFGASSIEARKDIGEYWQSVVKDQPMPEVIQGLLEKSldlpeKKTdchtst 64
                                                     677788888777788899*********************9999988865422222232344445 PP

                                   burpitideAlign 57 knesvvkDlevkpssfllvyqgnkdgqs 84
                                                     ++++ ++D+e++p+     y+g++   s
  NODE_50514_length_318_cov_5.273469_g44701_i0.p1 65 NEKRYAEDFEPRPNV--SSYHGDDSKVS 90
                                                     788999999999986..67777776434 PP

>> NODE_32161_length_543_cov_174.334043_g26393_i0.p1  type:complete len:85 gc:universal NODE_32161_length_543_cov_174.33
   #    score  bias  c-Evalue  i-Evalue hmmfrom  hmm to    alifrom  ali to    envfrom  env to     acc
 ---   ------ ----- --------- --------- ------- -------    ------- -------    ------- -------    ----
   1 !   46.4   0.0   2.7e-15   2.1e-11       4      81 ..       1      73 [.       1      83 [. 0.84

  Alignments for each domain:
  == domain 1  score: 46.4 bits;  conditional E-value: 2.7e-15
                                     burpitideAlign  4 mkSffallAllsllLlastieARkePgeywksvvknqptpeaiealldskkktknesvvkDl 65
                                                       mkS  a+  l  + L+ s + AR++Pg ywks++k++++p++i +ll     ++n+ ++k++
  NODE_32161_length_543_cov_174.334043_g26393_i0.p1  1 MKSASAFSLLIFISLVLSLAYARTDPGVYWKSIMKDETMPKSIADLL-----HQNDHFLKNF 57
                                                       775555444667779999****************************9.....67799***** PP

                                     burpitideAlign 66 evkpssfllvyqgnkd 81
                                                       + kp+ +++  + n +
  NODE_32161_length_543_cov_174.334043_g26393_i0.p1 58 DAKPNAIIYHTHVNPN 73
                                                       ******8877777765 PP

>> NODE_63745_length_257_cov_2292.630435_g57932_i0.p1  type:internal len:86 gc:universal NODE_63745_length_257_cov_2292.
   #    score  bias  c-Evalue  i-Evalue hmmfrom  hmm to    alifrom  ali to    envfrom  env to     acc
 ---   ------ ----- --------- --------- ------- -------    ------- -------    ------- -------    ----
   1 !   40.2   0.0   2.2e-13   1.7e-09       3      51 ..      10      58 ..       8      63 .. 0.90

  Alignments for each domain:
  == domain 1  score: 40.2 bits;  conditional E-value: 2.2e-13
                                      burpitideAlign  3 lmkSffallAllsllLlastieARkePgeywksvvknqptpeaiealld 51
                                                        +m S +a+  ++ +l  +s++eARk+ geyw++v+k+qp+pea+++ll+
  NODE_63745_length_257_cov_2292.630435_g57932_i0.p1 10 IMESQLAFCVIFFVLFGTSITEARKDVGEYWQNVMKDQPMPEAMQDLLN 58
                                                        6999999999777788999****************************83 PP

>> NODE_62048_length_263_cov_2797.915789_g56235_i0.p1  type:5prime_partial len:81 gc:universal NODE_62048_length_263_cov
   #    score  bias  c-Evalue  i-Evalue hmmfrom  hmm to    alifrom  ali to    envfrom  env to     acc
 ---   ------ ----- --------- --------- ------- -------    ------- -------    ------- -------    ----
   1 !   26.4   2.2   3.5e-09   2.7e-05      97     167 ..       2      60 ..       1      75 [. 0.49

  Alignments for each domain:
  == domain 1  score: 26.4 bits;  conditional E-value: 3.5e-09
                                      burpitideAlign  97 feikpsqlllwyyhnkndeskskeessfvkdfevkPssllvwyrgnkngqsedksssek 155
                                                         fe++ps      yh+ +++  ++  + fvkdfe++P+  +  y+g    +s+ +  +++
  NODE_62048_length_263_cov_2797.915789_g56235_i0.p1   2 FEPRPSAT---SYHGDDSKLSKN--KNFVKDFEPRPN--ISSYHGD---DSKLS--ENN 48 
                                                         45555544...444444443222..335666666554..4555555...33333..445 PP

                                      burpitideAlign 156 kfvkdfepkPsq 167
                                                         kfvkdfep+Ps 
  NODE_62048_length_263_cov_2797.915789_g56235_i0.p1  49 KFVKDFEPRPSA 60 
                                                         666666666653 PP

>> NODE_9915_length_1692_cov_53.807906_g7684_i0.p1  type:complete len:362 gc:universal NODE_9915_length_1692_cov_53.8079
   #    score  bias  c-Evalue  i-Evalue hmmfrom  hmm to    alifrom  ali to    envfrom  env to     acc
 ---   ------ ----- --------- --------- ------- -------    ------- -------    ------- -------    ----
   1 ?   12.0   0.0   8.1e-05      0.62      10      53 ..       6      50 ..       1      63 [. 0.71
   2 ?    2.0   0.1     0.091   7.1e+02      86     134 ..     156     204 ..     119     251 .. 0.64

  Alignments for each domain:
  == domain 1  score: 12.0 bits;  conditional E-value: 8.1e-05
                                   burpitideAlign 10 llA.llsllLlastieARkePgeywksvvknqptpeaiealldsk 53
                                                     l++ +l+l + +    +  +P+ yw+s+ +n+p+p+ai ++l s+
  NODE_9915_length_1692_cov_53.807906_g7684_i0.p1  6 LFSiFLLLSVAVVGSYGALSPEAYWESELPNTPMPKAITDTLYSE 50
                                                     44433333333345567889********************99665 PP

  == domain 2  score: 2.0 bits;  conditional E-value: 0.091
                                   burpitideAlign  86 dkeek.adlkkdfeikpsqlllwyyhnkndeskskeessfvkdfevkPss 134
                                                       k++k   l +    +ps++l+ +  +  + s +k +  +++ f+v+P+s
  NODE_9915_length_1692_cov_53.807906_g7684_i0.p1 156 IKSGKkMTLHFTKTTNPSSFLPRQFAQSIPFSVNKLAE-VMNRFSVTPNS 204
                                                      23333224444555556666555555555666555555.66666666655 PP


Internal pipeline statistics summary:
-------------------------------------
Query model(s):                            1  (312 nodes)
Target sequences:                      85261  (15716399 residues searched)
Passed MSV filter:                      3043  (0.0356904); expected 1705.2 (0.02)
Passed bias filter:                     1692  (0.0198449); expected 1705.2 (0.02)
Passed Vit filter:                       188  (0.00220499); expected 85.3 (0.001)
Passed Fwd filter:                        11  (0.000129016); expected 0.9 (1e-05)
Initial search space (Z):              85261  [actual number of targets]
Domain search space  (domZ):              11  [number of targets reported over threshold]
# CPU time: 0.32u 0.02s 00:00:00.34 Elapsed: 00:00:01.42
# Mc/sec: 3436.79
//
[ok]
