# Supplementary material for: Mining raw plant transcriptomic data for new cyclopeptide alkaloids
Source: Beilstein J Org Chem. 2024 Jul 11;20:1548–59. doi: 10.3762/bjoc.20.138 (PMC11250218; doi:10.3762/bjoc.20.138)
Supplement: File 4 — The split burpitide precursor peptide HMM and output from all 700 transcriptomes as a compressed archive. [file Beilstein_J_Org_Chem-20-1548-s004.zip › final/SRR12034808.pep.hmm]

# hmmsearch :: search profile(s) against a sequence database
# HMMER 3.3 (Nov 2019); http://hmmer.org/
# Copyright (C) 2019 Howard Hughes Medical Institute.
# Freely distributed under the BSD open source license.
# - - - - - - - - - - - - - - - - - - - - - - - - - - - - - - - - - - - -
# query HMM file:                  ../hmms/burpitide.hmm
# target sequence database:        SRR12034808.pep
# - - - - - - - - - - - - - - - - - - - - - - - - - - - - - - - - - - - -

Query:       burpitideAlign  [M=312]
Scores for complete sequences (score includes all domains):
   --- full sequence ---   --- best 1 domain ---    -#dom-
    E-value  score  bias    E-value  score  bias    exp  N  Sequence                                          Description
    ------- ------ -----    ------- ------ -----   ---- --  --------                                          -----------
    2.3e-12   49.3   0.1    3.2e-12   48.8   0.1    1.3  1  NODE_27147_length_553_cov_131.454167_g20131_i0.p1  type:complete len:96 gc:universa
    3.8e-08   35.4   0.0      5e-08   35.0   0.0    1.2  1  NODE_27901_length_530_cov_13.367615_g20864_i0.p1   type:5prime_partial len:138 gc:u
  ------ inclusion threshold ------
      0.013   17.2   0.1      0.019   16.7   0.1    1.1  1  NODE_27980_length_528_cov_29.254945_g20942_i0.p1   type:5prime_partial len:98 gc:un
       0.13   13.9   0.0       0.15   13.7   0.0    1.1  1  NODE_27248_length_551_cov_1.949791_g20232_i0.p1    type:complete len:134 gc:univers


Domain annotation for each sequence (and alignments):
>> NODE_27147_length_553_cov_131.454167_g20131_i0.p1  type:complete len:96 gc:universal NODE_27147_length_553_cov_131.45
   #    score  bias  c-Evalue  i-Evalue hmmfrom  hmm to    alifrom  ali to    envfrom  env to     acc
 ---   ------ ----- --------- --------- ------- -------    ------- -------    ------- -------    ----
   1 !   48.8   0.1   1.8e-16   3.2e-12       4      68 ..       1      68 [.       1      90 [. 0.86

  Alignments for each domain:
  == domain 1  score: 48.8 bits;  conditional E-value: 1.8e-16
                                     burpitideAlign  4 mkSffallAllsllLlastieARkePgeywksvvknqptpeaiealldskkkt...knesvv 62
                                                       mkSf +++ l+sllL a +i ARk P+ ywk+ +k++++p+ +++ll   +++    n++ +
  NODE_27147_length_553_cov_131.454167_g20131_i0.p1  1 MKSFKVFIFLFSLLLAAYVIDARKGPENYWKKMMKDESMPKVLKDLLHQDSQSqtiGNKEKL 62
                                                       9**********************************************654443348777778 PP

                                     burpitideAlign 63 kDlevk 68
                                                        D+++ 
  NODE_27147_length_553_cov_131.454167_g20131_i0.p1 63 SDFKNS 68
                                                       888865 PP

>> NODE_27901_length_530_cov_13.367615_g20864_i0.p1  type:5prime_partial len:138 gc:universal NODE_27901_length_530_cov_
   #    score  bias  c-Evalue  i-Evalue hmmfrom  hmm to    alifrom  ali to    envfrom  env to     acc
 ---   ------ ----- --------- --------- ------- -------    ------- -------    ------- -------    ----
   1 !   35.0   0.0   2.9e-12     5e-08       4      90 ..      27     115 ..      17     134 .. 0.78

  Alignments for each domain:
  == domain 1  score: 35.0 bits;  conditional E-value: 2.9e-12
                                    burpitideAlign   4 mkSffallAllsllLlastieARkePgeywksvvknqptpeaiealldskkktknesvvkD 64 
                                                       m+ + a++ ll l+++as +   +eP+eywk++++n+p+p+a+ +ll   ++  ++s    
  NODE_27901_length_530_cov_13.367615_g20864_i0.p1  27 MRYLSAFIVLLFLAMVASCVDTKNEPEEYWKNIMNNEPMPKALTDLLHQDERLAGSSKMPH 87 
                                                       8888899999999**********************************87777666666666 PP

                                    burpitideAlign  65 le..vkpssfllvyqgnkdgqskdkeek 90 
                                                       +    + +  l++y++ +d +++ ++++
  NODE_27901_length_530_cov_13.367615_g20864_i0.p1  88 FTrrLDTKRTLIIYHSTDDKKEAAQDGN 115
                                                       6421345667788888888655555555 PP

>> NODE_27980_length_528_cov_29.254945_g20942_i0.p1  type:5prime_partial len:98 gc:universal NODE_27980_length_528_cov_2
   #    score  bias  c-Evalue  i-Evalue hmmfrom  hmm to    alifrom  ali to    envfrom  env to     acc
 ---   ------ ----- --------- --------- ------- -------    ------- -------    ------- -------    ----
   1 ?   16.7   0.1   1.1e-06     0.019       1      40 [.       8      49 ..       8      56 .. 0.83

  Alignments for each domain:
  == domain 1  score: 16.7 bits;  conditional E-value: 1.1e-06
                                    burpitideAlign  1 melmkSffallA..llsllLlastieARkePgeywksvvknq 40
                                                      m + k +f +l   + +llL++s ++AR +P+e +ks v ++
  NODE_27980_length_528_cov_29.254945_g20942_i0.p1  8 MASSKNLFIFLGvlFTLLLLISSEVAARPAPEESMKSNVLEK 49
                                                      66678899****96667778888**************99665 PP

>> NODE_27248_length_551_cov_1.949791_g20232_i0.p1  type:complete len:134 gc:universal NODE_27248_length_551_cov_1.94979
   #    score  bias  c-Evalue  i-Evalue hmmfrom  hmm to    alifrom  ali to    envfrom  env to     acc
 ---   ------ ----- --------- --------- ------- -------    ------- -------    ------- -------    ----
   1 ?   13.7   0.0   8.9e-06      0.15      14      57 ..      12      53 ..       1      59 [. 0.67

  Alignments for each domain:
  == domain 1  score: 13.7 bits;  conditional E-value: 8.9e-06
                                   burpitideAlign 14 lsllLlastieARkePgeywksvvknqptpeaiealldskkktk 57
                                                     lsl++la+  +A+   ++yw+sv +n+p+p+ +++ll  +  ++
  NODE_27248_length_551_cov_1.949791_g20232_i0.p1 12 LSLAILAC--HASLPGEDYWNSVLPNTPMPKGVKDLLPTEYAED 53
                                                     33333332..44444599******************97776664 PP


Internal pipeline statistics summary:
-------------------------------------
Query model(s):                            1  (312 nodes)
Target sequences:                      68788  (12909001 residues searched)
Passed MSV filter:                      2979  (0.043307); expected 1375.8 (0.02)
Passed bias filter:                     1519  (0.0220823); expected 1375.8 (0.02)
Passed Vit filter:                       129  (0.00187533); expected 68.8 (0.001)
Passed Fwd filter:                         4  (5.81497e-05); expected 0.7 (1e-05)
Initial search space (Z):              68788  [actual number of targets]
Domain search space  (domZ):               4  [number of targets reported over threshold]
# CPU time: 0.28u 0.09s 00:00:00.37 Elapsed: 00:00:01.14
# Mc/sec: 3504.54
//
[ok]
