# Supplementary material for: Mining raw plant transcriptomic data for new cyclopeptide alkaloids
Source: Beilstein J Org Chem. 2024 Jul 11;20:1548–59. doi: 10.3762/bjoc.20.138 (PMC11250218; doi:10.3762/bjoc.20.138)
Supplement: File 4 — The split burpitide precursor peptide HMM and output from all 700 transcriptomes as a compressed archive. [file Beilstein_J_Org_Chem-20-1548-s004.zip › final/SRR12034810.pep.hmm]

# hmmsearch :: search profile(s) against a sequence database
# HMMER 3.3 (Nov 2019); http://hmmer.org/
# Copyright (C) 2019 Howard Hughes Medical Institute.
# Freely distributed under the BSD open source license.
# - - - - - - - - - - - - - - - - - - - - - - - - - - - - - - - - - - - -
# query HMM file:                  ../hmms/burpitide.hmm
# target sequence database:        SRR12034810.pep
# - - - - - - - - - - - - - - - - - - - - - - - - - - - - - - - - - - - -

Query:       burpitideAlign  [M=312]
Scores for complete sequences (score includes all domains):
   --- full sequence ---   --- best 1 domain ---    -#dom-
    E-value  score  bias    E-value  score  bias    exp  N  Sequence                                          Description
    ------- ------ -----    ------- ------ -----   ---- --  --------                                          -----------
    9.8e-16   60.9   0.1    1.5e-15   60.3   0.1    1.2  1  NODE_33683_length_812_cov_216.054127_g18737_i0.p1  type:5prime_partial len:158 gc:u
    7.9e-13   51.3   0.2    2.9e-12   49.5   0.2    1.8  1  NODE_34110_length_798_cov_47.257931_g19040_i0.p1   type:complete len:126 gc:univers
      1e-09   41.1   0.0    1.4e-09   40.7   0.0    1.2  1  NODE_37585_length_682_cov_5.118227_g21769_i0.p1    type:5prime_partial len:140 gc:u
    0.00065   22.1   3.5     0.0028   20.0   3.4    2.0  1  NODE_16153_length_1616_cov_17.345431_g9276_i0.p1   type:complete len:411 gc:univers
  ------ inclusion threshold ------
       0.13   14.5   0.2       0.14   14.4   0.2    1.0  1  NODE_12978_length_1824_cov_14.106225_g6191_i1.p4   type:5prime_partial len:88 gc:un
       0.34   13.1   0.0        1.1   11.4   0.0    1.8  2  NODE_20142_length_1391_cov_24.412747_g10055_i3.p1  type:complete len:309 gc:univers


Domain annotation for each sequence (and alignments):
>> NODE_33683_length_812_cov_216.054127_g18737_i0.p1  type:5prime_partial len:158 gc:universal NODE_33683_length_812_cov
   #    score  bias  c-Evalue  i-Evalue hmmfrom  hmm to    alifrom  ali to    envfrom  env to     acc
 ---   ------ ----- --------- --------- ------- -------    ------- -------    ------- -------    ----
   1 !   60.3   0.1   8.7e-20   1.5e-15       4     133 ..      29     151 ..      16     155 .. 0.74

  Alignments for each domain:
  == domain 1  score: 60.3 bits;  conditional E-value: 8.7e-20
                                     burpitideAlign   4 mkSffallAllsllLlastieARkePgeywksvv..knqptpeaieall..dskkkt.kn 58 
                                                        m+S +al+Al sl+L+a ++eARk+Pgeyw+ v+  ++q + eai  l+  ds  ++ k+
  NODE_33683_length_812_cov_216.054127_g18737_i0.p1  29 MASPVALIALISLVLFAGITEARKDPGEYWQGVAarNDQALLEAIPHLVriDSTLSDtKK 88 
                                                        9*******************************998889999****999711233333343 PP

                                     burpitideAlign  59 esvvkDlevkpssfllvyqgnkdgqskdkeekadlkkdfeikpsqlllwyyhnkndesks 118
                                                          ++ D          ++ +++   ++ +++k  +  dfe++p+        + +++ k+
  NODE_33683_length_812_cov_216.054127_g18737_i0.p1  89 ITTASDCH--------TSNKKDSVAEAANNKKSVFATDFEPRPNLS----AYGDDAKLKK 136
                                                        44444444........444444443333333337999999999855....4456899999 PP

                                     burpitideAlign 119 keessfvkdfevkPs 133
                                                        kee+ f kdfe++P+
  NODE_33683_length_812_cov_216.054127_g18737_i0.p1 137 KEEKTFTKDFEPRPG 151
                                                        99999********97 PP

>> NODE_34110_length_798_cov_47.257931_g19040_i0.p1  type:complete len:126 gc:universal NODE_34110_length_798_cov_47.257
   #    score  bias  c-Evalue  i-Evalue hmmfrom  hmm to    alifrom  ali to    envfrom  env to     acc
 ---   ------ ----- --------- --------- ------- -------    ------- -------    ------- -------    ----
   1 !   49.5   0.2   1.7e-16   2.9e-12       4     134 ..       1     120 [.       1     124 [. 0.72

  Alignments for each domain:
  == domain 1  score: 49.5 bits;  conditional E-value: 1.7e-16
                                    burpitideAlign   4 mkSffallAllsllLlastieARkePgeywksvv..knqptpeaiealldskkkt.knesv 61 
                                                       m+S +al+Al sl+L+a ++eARk+ geyw+ v+  ++q + e++  + ds  ++ k+  +
  NODE_34110_length_798_cov_47.257931_g19040_i0.p1   1 MASPVALIALISLVLFAGITEARKDTGEYWQGVAarNDQALLEHLVRV-DSTLSDtKKITT 60 
                                                       9999****************************9988888888888887.666666576777 PP

                                    burpitideAlign  62 vkDlevkpssfllvyqgnkdg.qskdkeekadlkkdfeikpsqlllwyyhnkndeskskee 121
                                                       + D          ++ +++   +++ ++++  +  dfe++p+     y  + +++ k++ +
  NODE_34110_length_798_cov_47.257931_g19040_i0.p1  61 ASDCH--------TSNKKDSVaEATNNKKS-VFATDFEPRPNLS--AY--GDDAKLKKEGK 108
                                                       77777........33333333133333333.7888888888854..33..34566655555 PP

                                    burpitideAlign 122 ssfvkdfevkPss 134
                                                       + f kdfe++P+ 
  NODE_34110_length_798_cov_47.257931_g19040_i0.p1 109 T-FTKDFEPRPGA 120
                                                       5.89999999975 PP

>> NODE_37585_length_682_cov_5.118227_g21769_i0.p1  type:5prime_partial len:140 gc:universal NODE_37585_length_682_cov_5
   #    score  bias  c-Evalue  i-Evalue hmmfrom  hmm to    alifrom  ali to    envfrom  env to     acc
 ---   ------ ----- --------- --------- ------- -------    ------- -------    ------- -------    ----
   1 !   40.7   0.0   8.3e-14   1.4e-09       4      90 ..      21     113 ..       9     138 .. 0.74

  Alignments for each domain:
  == domain 1  score: 40.7 bits;  conditional E-value: 8.3e-14
                                   burpitideAlign   4 mkSffallAllsllLlastieARkePgeywksvvknqptpeaiealldskkkt........k 57 
                                                      m+S  a+l l++l+ ++  i AR+ Pg+ywksv++++p+pe + + l   + +        +
  NODE_37585_length_682_cov_5.118227_g21769_i0.p1  21 MRSYSAFLVLFLLVSFTFGIDARRCPGDYWKSVMNEEPIPEVLSDILHQDTTSepceketvD 82 
                                                      9*******9999999999*********************99999999765433344222366 PP

                                   burpitideAlign  58 nesvvkDlevkpssfllvyqgnkdgqskdkeek 90 
                                                       ++ + D++++    +++y+ + d++ + + ++
  NODE_37585_length_682_cov_5.118227_g21769_i0.p1  83 TDRLARDFDMRS--SVIIYHRDADSKRVKTFDA 113
                                                      778899999554..469*******855554433 PP

>> NODE_16153_length_1616_cov_17.345431_g9276_i0.p1  type:complete len:411 gc:universal NODE_16153_length_1616_cov_17.34
   #    score  bias  c-Evalue  i-Evalue hmmfrom  hmm to    alifrom  ali to    envfrom  env to     acc
 ---   ------ ----- --------- --------- ------- -------    ------- -------    ------- -------    ----
   1 !   20.0   3.4   1.7e-07    0.0028      10     194 ..      11     195 ..       4     259 .. 0.56

  Alignments for each domain:
  == domain 1  score: 20.0 bits;  conditional E-value: 1.7e-07
                                    burpitideAlign  10 llAllsllLlas.tieARkeP.geywksvvknqptpeaiealldskkktknesvvkDlevk 68 
                                                       +l ll++l ++s  + A  ++ + ywks+ +n+p+p+a+++l+ + k +  +s+    +  
  NODE_16153_length_1616_cov_17.345431_g9276_i0.p1  11 FLKLLCFLTFVSlGVVATHADlDGYWKSKLPNTPMPKAVRELVHNGKTSGSGSF----SKL 67 
                                                       556788888888756666666699******************977777766665....777 PP

                                    burpitideAlign  69 pssfllvyqgnkdg...............qskdkeek.adlkkdfeikpsqlllwyyhnkn 113
                                                       p s +++y                     q  + +++  ++ + f+  p + + +y+ +  
  NODE_16153_length_1616_cov_17.345431_g9276_i0.p1  68 PDSKFQIYNARAQVnghgssfsklpdsrfQIYSRKSQvNGHGFSFSTLPDSRFQIYNRKSQ 128
                                                       7888888865444222666666666666633333333235666666666666666655544 PP

                                    burpitideAlign 114 deskskeessfvkdfev..kPssllvwyrgnkngqsedksssekkfvkdfepkPsqlllwy 172
                                                       ++           +f++   P s + +y  +    s+ +s ++ +    f+  P + +++y
  NODE_16153_length_1616_cov_17.345431_g9276_i0.p1 129 VNG---------HGFSFskLPDSKFQIYNRK----SQLNS-HGIS----FSKLPDSKFQIY 171
                                                       444.........2344443566666666444....44443.2333....333566666666 PP

                                    burpitideAlign 173 rgnk..dgqsvdesgksfvkdfep 194
                                                         +   ++   +++  ++ +d+ +
  NODE_16153_length_1616_cov_17.345431_g9276_i0.p1 172 NRKSqvNSHGTNPTKDQLYNDKNI 195
                                                       555434444444443333333333 PP

>> NODE_12978_length_1824_cov_14.106225_g6191_i1.p4  type:5prime_partial len:88 gc:universal NODE_12978_length_1824_cov_
   #    score  bias  c-Evalue  i-Evalue hmmfrom  hmm to    alifrom  ali to    envfrom  env to     acc
 ---   ------ ----- --------- --------- ------- -------    ------- -------    ------- -------    ----
   1 ?   14.4   0.2   8.5e-06      0.14     198     244 ..      20      66 ..       6      80 .. 0.46

  Alignments for each domain:
  == domain 1  score: 14.4 bits;  conditional E-value: 8.5e-06
                                    burpitideAlign 198 svlvwyrgnkngqsedksskefvkdfsvdPssllliykgnkvdpsen 244
                                                       s l+wy+  k  + e +++k+      + P s+++  ++ + ++++ 
  NODE_12978_length_1824_cov_14.106225_g6191_i1.p4  20 SSLLWYQRRKKREREREKKKTRAFSPLPTPESVPVGPHHHHHQNQQA 66 
                                                       22222222223333333333333333445555555555555333331 PP

>> NODE_20142_length_1391_cov_24.412747_g10055_i3.p1  type:complete len:309 gc:universal NODE_20142_length_1391_cov_24.4
   #    score  bias  c-Evalue  i-Evalue hmmfrom  hmm to    alifrom  ali to    envfrom  env to     acc
 ---   ------ ----- --------- --------- ------- -------    ------- -------    ------- -------    ----
   1 ?   11.4   0.0   6.6e-05       1.1      13      53 ..       6      48 ..       1      69 [. 0.79
   2 ?   -1.4   0.0      0.54   9.1e+03      92     103 ..     136     147 ..     114     153 .. 0.58

  Alignments for each domain:
  == domain 1  score: 11.4 bits;  conditional E-value: 6.6e-05
                                     burpitideAlign 13 llsllLlas.tieARkeP.geywksvvknqptpeaiealldsk 53
                                                       ll++l  +s  i+A  ++ + ywks+ +n+p+p+a+++ +++ 
  NODE_20142_length_1391_cov_24.412747_g10055_i3.p1  6 LLCFLTSVSlGIAAEHADlEVYWKSKLPNTPMPKAVRDIIQNG 48
                                                       788888888677777777677*****************99654 PP

  == domain 2  score: -1.4 bits;  conditional E-value: 0.54
                                     burpitideAlign  92 dlkkdfeikpsq 103
                                                        +  + f+++p++
  NODE_20142_length_1391_cov_24.412747_g10055_i3.p1 136 EILNKFSVNPNS 147
                                                        333333333333 PP


Internal pipeline statistics summary:
-------------------------------------
Query model(s):                            1  (312 nodes)
Target sequences:                     100644  (18645891 residues searched)
Passed MSV filter:                      3917  (0.0389194); expected 2012.9 (0.02)
Passed bias filter:                     2330  (0.0231509); expected 2012.9 (0.02)
Passed Vit filter:                       232  (0.00230515); expected 100.6 (0.001)
Passed Fwd filter:                         6  (5.96161e-05); expected 1.0 (1e-05)
Initial search space (Z):             100644  [actual number of targets]
Domain search space  (domZ):               6  [number of targets reported over threshold]
# CPU time: 0.35u 0.03s 00:00:00.38 Elapsed: 00:00:01.67
# Mc/sec: 3477.17
//
[ok]
