# Supplementary material for: Mining raw plant transcriptomic data for new cyclopeptide alkaloids
Source: Beilstein J Org Chem. 2024 Jul 11;20:1548–59. doi: 10.3762/bjoc.20.138 (PMC11250218; doi:10.3762/bjoc.20.138)
Supplement: File 4 — The split burpitide precursor peptide HMM and output from all 700 transcriptomes as a compressed archive. [file Beilstein_J_Org_Chem-20-1548-s004.zip › final/SRR12034816.pep.hmm]

# hmmsearch :: search profile(s) against a sequence database
# HMMER 3.3 (Nov 2019); http://hmmer.org/
# Copyright (C) 2019 Howard Hughes Medical Institute.
# Freely distributed under the BSD open source license.
# - - - - - - - - - - - - - - - - - - - - - - - - - - - - - - - - - - - -
# query HMM file:                  ../hmms/burpitide.hmm
# target sequence database:        SRR12034816.pep
# - - - - - - - - - - - - - - - - - - - - - - - - - - - - - - - - - - - -

Query:       burpitideAlign  [M=312]
Scores for complete sequences (score includes all domains):
   --- full sequence ---   --- best 1 domain ---    -#dom-
    E-value  score  bias    E-value  score  bias    exp  N  Sequence                                         Description
    ------- ------ -----    ------- ------ -----   ---- --  --------                                         -----------
    1.2e-19   73.4   3.5    4.7e-19   71.4   3.5    1.8  1  NODE_28770_length_714_cov_26.424337_g18621_i0.p1  type:5prime_partial len:153 gc:u
    4.6e-19   71.4   0.1    6.3e-19   71.0   0.1    1.2  1  NODE_39351_length_411_cov_24.375740_g28805_i0.p1  type:internal len:137 gc:univers
    3.7e-11   45.4   0.0    4.3e-11   45.2   0.0    1.0  1  NODE_34174_length_524_cov_13.374723_g23664_i0.p1  type:5prime_partial len:117 gc:u


Domain annotation for each sequence (and alignments):
>> NODE_28770_length_714_cov_26.424337_g18621_i0.p1  type:5prime_partial len:153 gc:universal NODE_28770_length_714_cov_
   #    score  bias  c-Evalue  i-Evalue hmmfrom  hmm to    alifrom  ali to    envfrom  env to     acc
 ---   ------ ----- --------- --------- ------- -------    ------- -------    ------- -------    ----
   1 !   71.4   3.5   1.9e-23   4.7e-19       3     133 ..      14     146 ..      12     151 .. 0.58

  Alignments for each domain:
  == domain 1  score: 71.4 bits;  conditional E-value: 1.9e-23
                                    burpitideAlign   3 lmkSffallAllsllLlastieARkePgeywksvvknqptpeaieal.......ldskkkt 56 
                                                       +m+S+f+l+ l+sl+L+as ieARk+Pgey ++v+k+qp+ ea++ l       +++kk++
  NODE_28770_length_714_cov_26.424337_g18621_i0.p1  14 TMASSFTLITLFSLALFASFIEARKDPGEYRQAVAKDQPLLEAVQHLgradsslFNLKKSD 74 
                                                       7***************************************888887611111113333333 PP

                                    burpitideAlign  57 ...knes....vvkDlevkpssfllvyqgnkdgqskdkeekadlkkdfeikpsqlllwyyh 110
                                                          +n++    + kD+ + p+     +   +   +k keek  ++kdfe++p+      yh
  NODE_28770_length_714_cov_26.424337_g18621_i0.p1  75 chtSNNNpkklFSKDFGPWPNA----SAYGD--DAKLKEEK-TFMKDFEPRPNVS---SYH 125
                                                       3322222000022222222222....22222..23444444.6677777777655...555 PP

                                    burpitideAlign 111 nkndeskskeessfvkdfevkPs 133
                                                       + ++    kee+sfvkdfe++P+
  NODE_28770_length_714_cov_26.424337_g18621_i0.p1 126 DDDAGL--KEEKSFVKDFEPRPN 146
                                                       555444..445666777777665 PP

>> NODE_39351_length_411_cov_24.375740_g28805_i0.p1  type:internal len:137 gc:universal NODE_39351_length_411_cov_24.375
   #    score  bias  c-Evalue  i-Evalue hmmfrom  hmm to    alifrom  ali to    envfrom  env to     acc
 ---   ------ ----- --------- --------- ------- -------    ------- -------    ------- -------    ----
   1 !   71.0   0.1   2.5e-23   6.3e-19       2     118 ..      24     131 ..      18     136 .] 0.82

  Alignments for each domain:
  == domain 1  score: 71.0 bits;  conditional E-value: 2.5e-23
                                    burpitideAlign   2 elmkSffallAllsllL.lastieARkePgeywksvvknqptpeaiealldskkktknesv 61 
                                                       e+m+S+f+l+ l+sl+L +as ieARk+Pgeyw++v+k+qp+ ea++ l   +++++++ +
  NODE_39351_length_411_cov_24.375740_g28805_i0.p1  24 ETMASSFTLITLFSLALqFASFIEARKDPGEYWQAVAKDQPLLEAVQHLGHTSNNNQKKLF 84 
                                                       57*********99998889******************************777777799*** PP

                                    burpitideAlign  62 vkDlevkpssfllvyqgnkdgqskdkeekadlkkdfeikpsqlllwyyhnkndesks 118
                                                       +kD+ + p+      +g+++   k keek  ++kdfe++p+      yh+ ++  k+
  NODE_39351_length_411_cov_24.375740_g28805_i0.p1  85 AKDFGPWPNL---SAYGDDA---KLKEEK-TFMKDFEPRPNLS---SYHDDDAGLKE 131
                                                       *****88886...2333333...555666.89********955...66666666655 PP

>> NODE_34174_length_524_cov_13.374723_g23664_i0.p1  type:5prime_partial len:117 gc:universal NODE_34174_length_524_cov_
   #    score  bias  c-Evalue  i-Evalue hmmfrom  hmm to    alifrom  ali to    envfrom  env to     acc
 ---   ------ ----- --------- --------- ------- -------    ------- -------    ------- -------    ----
   1 !   45.2   0.0   1.7e-15   4.3e-11       4      81 ..      20      97 ..      13     111 .. 0.83

  Alignments for each domain:
  == domain 1  score: 45.2 bits;  conditional E-value: 1.7e-15
                                    burpitideAlign  4 mkSffallA.llsllLlastieARkePgeywksvvknqptpeaiealldskkkt..knesvvk 63
                                                      m+  f+  + ++ l+Llas   ARkeP+eyw+++++ + +p+ +++ll   +++  ++ +++k
  NODE_34174_length_524_cov_13.374723_g23664_i0.p1 20 MR-PFSAASiVVYLFLLASFGNARKEPEEYWNTIMSGEAMPQVVKDLLHQVANSdtQHPKFLK 81
                                                      66.4555567999***********************************988777678999*** PP

                                    burpitideAlign 64 Dlevkpssfllvyqgnkd 81
                                                      +++ k++  +++y++  d
  NODE_34174_length_524_cov_13.374723_g23664_i0.p1 82 NFDTKQN--VIIYHSHVD 97
                                                      ***6655..566666655 PP


Internal pipeline statistics summary:
-------------------------------------
Query model(s):                            1  (312 nodes)
Target sequences:                      76492  (14396913 residues searched)
Passed MSV filter:                      3070  (0.0401349); expected 1529.8 (0.02)
Passed bias filter:                     1694  (0.0221461); expected 1529.8 (0.02)
Passed Vit filter:                       177  (0.00231397); expected 76.5 (0.001)
Passed Fwd filter:                         3  (3.92198e-05); expected 0.8 (1e-05)
Initial search space (Z):              76492  [actual number of targets]
Domain search space  (domZ):               3  [number of targets reported over threshold]
# CPU time: 0.33u 0.09s 00:00:00.42 Elapsed: 00:00:01.27
# Mc/sec: 3523.99
//
[ok]
