# Supplementary material for: Mining raw plant transcriptomic data for new cyclopeptide alkaloids
Source: Beilstein J Org Chem. 2024 Jul 11;20:1548–59. doi: 10.3762/bjoc.20.138 (PMC11250218; doi:10.3762/bjoc.20.138)
Supplement: File 4 — The split burpitide precursor peptide HMM and output from all 700 transcriptomes as a compressed archive. [file Beilstein_J_Org_Chem-20-1548-s004.zip › final/SRR12034817.pep.hmm]

# hmmsearch :: search profile(s) against a sequence database
# HMMER 3.3 (Nov 2019); http://hmmer.org/
# Copyright (C) 2019 Howard Hughes Medical Institute.
# Freely distributed under the BSD open source license.
# - - - - - - - - - - - - - - - - - - - - - - - - - - - - - - - - - - - -
# query HMM file:                  ../hmms/burpitide.hmm
# target sequence database:        SRR12034817.pep
# - - - - - - - - - - - - - - - - - - - - - - - - - - - - - - - - - - - -

Query:       burpitideAlign  [M=312]
Scores for complete sequences (score includes all domains):
   --- full sequence ---   --- best 1 domain ---    -#dom-
    E-value  score  bias    E-value  score  bias    exp  N  Sequence                                          Description
    ------- ------ -----    ------- ------ -----   ---- --  --------                                          -----------
    6.7e-10   41.2   0.0    1.6e-09   40.0   0.0    1.6  1  NODE_29065_length_606_cov_7.026266_g21826_i0.p1    type:5prime_partial len:115 gc:u
    7.7e-09   37.8   0.1    1.1e-08   37.2   0.1    1.3  1  NODE_30537_length_557_cov_78.785124_g23235_i0.p1   type:5prime_partial len:111 gc:u
    2.1e-08   36.3   0.0    2.2e-08   36.3   0.0    1.2  1  NODE_53351_length_266_cov_3.316062_g45988_i0.p1    type:internal len:89 gc:universa
  ------ inclusion threshold ------
      0.044   15.6   0.1       0.62   11.8   0.0    2.1  2  NODE_11907_length_1536_cov_130.905673_g8616_i0.p1  type:complete len:379 gc:univers
       0.68   11.6   0.6        0.7   11.6   0.6    1.1  1  NODE_61207_length_236_cov_2.607362_g53844_i0.p1    type:internal len:79 gc:universa


Domain annotation for each sequence (and alignments):
>> NODE_29065_length_606_cov_7.026266_g21826_i0.p1  type:5prime_partial len:115 gc:universal NODE_29065_length_606_cov_7
   #    score  bias  c-Evalue  i-Evalue hmmfrom  hmm to    alifrom  ali to    envfrom  env to     acc
 ---   ------ ----- --------- --------- ------- -------    ------- -------    ------- -------    ----
   1 !   40.0   0.0   1.1e-13   1.6e-09       3      60 ..       6      64 ..       4     113 .. 0.65

  Alignments for each domain:
  == domain 1  score: 40.0 bits;  conditional E-value: 1.1e-13
                                   burpitideAlign  3 lmkSffallA.llsllLlastieARkePgeywksvvknqptpeaiealldskkktknes 60
                                                     +m+S  a++  l++llL++  i ARk+P+ ywk+++ ++p+p+ + +ll  k + + +s
  NODE_29065_length_606_cov_7.026266_g21826_i0.p1  6 MMRSPSAFILfLSLLLLVVYSIDARKDPEKYWKTITDDEPMPKPLFDLLHHKYSPSAQS 64
                                                     7*********45555566679********************777777776555443332 PP

>> NODE_30537_length_557_cov_78.785124_g23235_i0.p1  type:5prime_partial len:111 gc:universal NODE_30537_length_557_cov_
   #    score  bias  c-Evalue  i-Evalue hmmfrom  hmm to    alifrom  ali to    envfrom  env to     acc
 ---   ------ ----- --------- --------- ------- -------    ------- -------    ------- -------    ----
   1 !   37.2   0.1   7.9e-13   1.1e-08       3      56 ..      23      77 ..      16     109 .. 0.77

  Alignments for each domain:
  == domain 1  score: 37.2 bits;  conditional E-value: 7.9e-13
                                    burpitideAlign  3 lmkSffallAllsllLlas.tieARkePgeywksvvknqptpeaiealldskkkt 56
                                                      +m+S+ a++ l++l++las +i ARk+ + +wk++v nqp+p+a+ +ll+    +
  NODE_30537_length_557_cov_78.785124_g23235_i0.p1 23 IMRSLSAFFLLFTLVILASnVIDARKDLDKFWKTAVDNQPMPKALNDLLNQDMIN 77
                                                      6*********7777666655****************************9543322 PP

>> NODE_53351_length_266_cov_3.316062_g45988_i0.p1  type:internal len:89 gc:universal NODE_53351_length_266_cov_3.316062
   #    score  bias  c-Evalue  i-Evalue hmmfrom  hmm to    alifrom  ali to    envfrom  env to     acc
 ---   ------ ----- --------- --------- ------- -------    ------- -------    ------- -------    ----
   1 !   36.3   0.0   1.5e-12   2.2e-08      13      55 ..       2      44 ..       1      88 [] 0.80

  Alignments for each domain:
  == domain 1  score: 36.3 bits;  conditional E-value: 1.5e-12
                                   burpitideAlign 13 llsllLlastieARkePgeywksvvknqptpeaiealldskkk 55
                                                     ll++++la    +Rk+ geyw+sv+ +qp+peai+al++  ++
  NODE_53351_length_266_cov_3.316062_g45988_i0.p1  2 LLAFAMLATSSNGRKDSGEYWQSVMHDQPMPEAIQALINGDSS 44
                                                     899999*******************************965554 PP

>> NODE_11907_length_1536_cov_130.905673_g8616_i0.p1  type:complete len:379 gc:universal NODE_11907_length_1536_cov_130.
   #    score  bias  c-Evalue  i-Evalue hmmfrom  hmm to    alifrom  ali to    envfrom  env to     acc
 ---   ------ ----- --------- --------- ------- -------    ------- -------    ------- -------    ----
   1 ?   11.8   0.0   4.3e-05      0.62      14      61 ..      12      58 ..       3      60 .. 0.73
   2 ?    1.5   0.1     0.057   8.3e+02     113     135 ..     203     224 ..     141     250 .. 0.61

  Alignments for each domain:
  == domain 1  score: 11.8 bits;  conditional E-value: 4.3e-05
                                     burpitideAlign 14 lsllLlastieARkePgeywksvvknqptpeaiealldskkkt.knesv 61
                                                       ls++Lla+ ++     + yw+sv +n+p+p+a+ +ll+s+ ++ k  sv
  NODE_11907_length_1536_cov_130.905673_g8616_i0.p1 12 LSVALLACHAALP--SEVYWNSVLPNTPMPKAVTDLLQSEWSEdKSTSV 58
                                                       5556666544432..255*******************999888665665 PP

  == domain 2  score: 1.5 bits;  conditional E-value: 0.057
                                     burpitideAlign 113 ndeskskeessfvkdfevkPssl 135
                                                         + s s+ ++ ++++f+vkP+s+
  NODE_11907_length_1536_cov_130.905673_g8616_i0.p1 203 IPFSSSSINT-IFNQFSVKPNSI 224
                                                        2222222222.446666666654 PP

>> NODE_61207_length_236_cov_2.607362_g53844_i0.p1  type:internal len:79 gc:universal NODE_61207_length_236_cov_2.607362
   #    score  bias  c-Evalue  i-Evalue hmmfrom  hmm to    alifrom  ali to    envfrom  env to     acc
 ---   ------ ----- --------- --------- ------- -------    ------- -------    ------- -------    ----
   1 ?   11.6   0.6   4.9e-05       0.7       3      35 ..      15      48 ..      10      70 .. 0.90

  Alignments for each domain:
  == domain 1  score: 11.6 bits;  conditional E-value: 4.9e-05
                                   burpitideAlign  3 lmkSffallA.llsllLlastieARkePgeywks 35
                                                     +m+  fal++ + s+l++ s+ ++R + ++++ks
  NODE_61207_length_236_cov_2.607362_g53844_i0.p1 15 SMADAFALFSsVTSILMFLSILTSRYAEEDFLKS 48
                                                     58889***************************99 PP


Internal pipeline statistics summary:
-------------------------------------
Query model(s):                            1  (312 nodes)
Target sequences:                      72239  (14175609 residues searched)
Passed MSV filter:                      2951  (0.0408505); expected 1444.8 (0.02)
Passed bias filter:                     1405  (0.0194493); expected 1444.8 (0.02)
Passed Vit filter:                       132  (0.00182727); expected 72.2 (0.001)
Passed Fwd filter:                         5  (6.92147e-05); expected 0.7 (1e-05)
Initial search space (Z):              72239  [actual number of targets]
Domain search space  (domZ):               5  [number of targets reported over threshold]
# CPU time: 0.22u 0.06s 00:00:00.28 Elapsed: 00:00:01.22
# Mc/sec: 3606.64
//
[ok]
