# Supplementary material for: Mining raw plant transcriptomic data for new cyclopeptide alkaloids
Source: Beilstein J Org Chem. 2024 Jul 11;20:1548–59. doi: 10.3762/bjoc.20.138 (PMC11250218; doi:10.3762/bjoc.20.138)
Supplement: File 4 — The split burpitide precursor peptide HMM and output from all 700 transcriptomes as a compressed archive. [file Beilstein_J_Org_Chem-20-1548-s004.zip › final/SRR12034818.pep.hmm]

# hmmsearch :: search profile(s) against a sequence database
# HMMER 3.3 (Nov 2019); http://hmmer.org/
# Copyright (C) 2019 Howard Hughes Medical Institute.
# Freely distributed under the BSD open source license.
# - - - - - - - - - - - - - - - - - - - - - - - - - - - - - - - - - - - -
# query HMM file:                  ../hmms/burpitide.hmm
# target sequence database:        SRR12034818.pep
# - - - - - - - - - - - - - - - - - - - - - - - - - - - - - - - - - - - -

Query:       burpitideAlign  [M=312]
Scores for complete sequences (score includes all domains):
   --- full sequence ---   --- best 1 domain ---    -#dom-
    E-value  score  bias    E-value  score  bias    exp  N  Sequence                                         Description
    ------- ------ -----    ------- ------ -----   ---- --  --------                                         -----------
    1.8e-13   53.8   0.1    1.3e-12   50.9   0.1    1.9  1  NODE_31289_length_874_cov_20.223471_g20194_i0.p1  type:complete len:120 gc:univers
    1.6e-06   31.0   0.0    2.6e-06   30.3   0.0    1.5  1  NODE_29509_length_937_cov_95.571759_g18802_i0.p1  type:complete len:89 gc:universa
     0.0028   20.3   0.0      0.003   20.2   0.0    1.1  1  NODE_74047_length_308_cov_1.982979_g61638_i0.p1   type:internal len:103 gc:univers


Domain annotation for each sequence (and alignments):
>> NODE_31289_length_874_cov_20.223471_g20194_i0.p1  type:complete len:120 gc:universal NODE_31289_length_874_cov_20.223
   #    score  bias  c-Evalue  i-Evalue hmmfrom  hmm to    alifrom  ali to    envfrom  env to     acc
 ---   ------ ----- --------- --------- ------- -------    ------- -------    ------- -------    ----
   1 !   50.9   0.1   3.1e-17   1.3e-12       4      67 ..       1      67 [.       1     114 [. 0.70

  Alignments for each domain:
  == domain 1  score: 50.9 bits;  conditional E-value: 3.1e-17
                                    burpitideAlign  4 mkSffallAllsllLlastieARkePgeywksvvknqptpeaieallds...kkktknesvvk 63
                                                      m+S+ a++ llsl+L ++ i ARk+P+eywk++++++p+p+a+ +ll     +++t +++ + 
  NODE_31289_length_874_cov_20.223471_g20194_i0.p1  1 MRSLSAFIVLLSLVLAVNSIDARKDPEEYWKTIMNDEPMPKALTNLLHQdppSQSTGKKEEIA 63
                                                      9**************************************999999996522223333333444 PP

                                    burpitideAlign 64 Dlev 67
                                                      D+  
  NODE_31289_length_874_cov_20.223471_g20194_i0.p1 64 DFRT 67
                                                      5543 PP

>> NODE_29509_length_937_cov_95.571759_g18802_i0.p1  type:complete len:89 gc:universal NODE_29509_length_937_cov_95.5717
   #    score  bias  c-Evalue  i-Evalue hmmfrom  hmm to    alifrom  ali to    envfrom  env to     acc
 ---   ------ ----- --------- --------- ------- -------    ------- -------    ------- -------    ----
   1 !   30.3   0.0   5.9e-11   2.6e-06      19      56 ..       8      45 ..       2      75 .. 0.82

  Alignments for each domain:
  == domain 1  score: 30.3 bits;  conditional E-value: 5.9e-11
                                    burpitideAlign 19 lastieARkePgeywksvvknqptpeaiealldskkkt 56
                                                       a +i ARk+P+ ywk+ +++qp+p+a+ +ll    ++
  NODE_29509_length_937_cov_95.571759_g18802_i0.p1  8 AAYVIDARKDPENYWKTMMNDQPMPKALTDLLHQDPSS 45
                                                      56789**************************9544333 PP

>> NODE_74047_length_308_cov_1.982979_g61638_i0.p1  type:internal len:103 gc:universal NODE_74047_length_308_cov_1.98297
   #    score  bias  c-Evalue  i-Evalue hmmfrom  hmm to    alifrom  ali to    envfrom  env to     acc
 ---   ------ ----- --------- --------- ------- -------    ------- -------    ------- -------    ----
   1 !   20.2   0.0     7e-08     0.003       8      55 ..      24      69 ..      19      98 .. 0.84

  Alignments for each domain:
  == domain 1  score: 20.2 bits;  conditional E-value: 7e-08
                                   burpitideAlign  8 fallAllsllLlastieARkePgeywksvvknqptpeaiealldskkk 55
                                                     + ++ +lsl+L++s ++  +e   yw++vv n+++p+a+++ll+s  +
  NODE_74047_length_308_cov_1.982979_g61638_i0.p1 24 LHIFTFLSLALVGSHAALATEV--YWNTVVHNTSMPKAVKDLLKSDGS 69
                                                     67899*******9977766665..******************966544 PP


Internal pipeline statistics summary:
-------------------------------------
Query model(s):                            1  (312 nodes)
Target sequences:                     129706  (21309372 residues searched)
Passed MSV filter:                      5016  (0.0386721); expected 2594.1 (0.02)
Passed bias filter:                     2826  (0.0217877); expected 2594.1 (0.02)
Passed Vit filter:                       306  (0.00235918); expected 129.7 (0.001)
Passed Fwd filter:                         3  (2.31292e-05); expected 1.3 (1e-05)
Initial search space (Z):             129706  [actual number of targets]
Domain search space  (domZ):               3  [number of targets reported over threshold]
# CPU time: 0.55u 0.09s 00:00:00.64 Elapsed: 00:00:02.06
# Mc/sec: 3227.25
//
[ok]
