# Supplementary material for: Mining raw plant transcriptomic data for new cyclopeptide alkaloids
Source: Beilstein J Org Chem. 2024 Jul 11;20:1548–59. doi: 10.3762/bjoc.20.138 (PMC11250218; doi:10.3762/bjoc.20.138)
Supplement: File 4 — The split burpitide precursor peptide HMM and output from all 700 transcriptomes as a compressed archive. [file Beilstein_J_Org_Chem-20-1548-s004.zip › final/SRR12059214.pep.hmm]

# hmmsearch :: search profile(s) against a sequence database
# HMMER 3.3 (Nov 2019); http://hmmer.org/
# Copyright (C) 2019 Howard Hughes Medical Institute.
# Freely distributed under the BSD open source license.
# - - - - - - - - - - - - - - - - - - - - - - - - - - - - - - - - - - - -
# query HMM file:                  ../hmms/burpitide.hmm
# target sequence database:        SRR12059214.pep
# - - - - - - - - - - - - - - - - - - - - - - - - - - - - - - - - - - - -

Query:       burpitideAlign  [M=312]
Scores for complete sequences (score includes all domains):
   --- full sequence ---   --- best 1 domain ---    -#dom-
    E-value  score  bias    E-value  score  bias    exp  N  Sequence                                           Description
    ------- ------ -----    ------- ------ -----   ---- --  --------                                           -----------
    1.1e-49  173.2   0.5    1.3e-49  172.9   0.5    1.0  1  NODE_55746_length_940_cov_81.707036_g25501_i0.p1    type:5prime_partial len:220 gc:u
    3.5e-23   86.1  18.4    1.8e-17   67.3  10.0    3.9  2  NODE_44831_length_1235_cov_107.700516_g20297_i1.p1  type:5prime_partial len:305 gc:u
    2.4e-22   83.3   0.1      4e-16   62.9   0.0    2.0  2  NODE_70989_length_567_cov_5.864372_g37032_i0.p1     type:complete len:97 gc:universa
    2.5e-22   83.3  20.1    2.2e-16   63.7  11.0    4.0  2  NODE_44829_length_1235_cov_165.469019_g20297_i0.p1  type:5prime_partial len:305 gc:u
    2.3e-07   34.2   0.0    2.3e-07   34.2   0.0    1.2  1  NODE_56445_length_922_cov_57.160188_g24417_i1.p2    type:complete len:99 gc:universa
    6.9e-07   32.6   0.0    7.6e-07   32.4   0.0    1.2  1  NODE_53736_length_993_cov_594.536957_g24417_i0.p1   type:complete len:99 gc:universa
    0.00015   24.9   0.0    0.00026   24.1   0.0    1.3  1  NODE_40753_length_1353_cov_254.615625_g11580_i1.p1  type:5prime_partial len:379 gc:u
    0.00073   22.6   0.1     0.0035   20.4   0.0    1.9  2  NODE_12191_length_2572_cov_3484.448179_g6285_i0.p1  type:complete len:360 gc:univers
    0.00073   22.6   0.1     0.0035   20.4   0.0    1.9  2  NODE_21414_length_2041_cov_4311.872459_g6285_i2.p1  type:complete len:360 gc:univers
  ------ inclusion threshold ------
       0.04   16.9   0.0      0.044   16.8   0.0    1.0  1  NODE_60338_length_823_cov_65.664000_g28267_i0.p1    type:complete len:80 gc:universa
       0.17   14.9   0.0       0.17   14.8   0.0    1.1  1  NODE_68589_length_621_cov_91.760949_g34771_i0.p1    type:complete len:76 gc:universa


Domain annotation for each sequence (and alignments):
>> NODE_55746_length_940_cov_81.707036_g25501_i0.p1  type:5prime_partial len:220 gc:universal NODE_55746_length_940_cov_
   #    score  bias  c-Evalue  i-Evalue hmmfrom  hmm to    alifrom  ali to    envfrom  env to     acc
 ---   ------ ----- --------- --------- ------- -------    ------- -------    ------- -------    ----
   1 !  172.9   0.5   8.5e-54   1.3e-49       3     189 ..       6     185 ..       4     194 .. 0.94

  Alignments for each domain:
  == domain 1  score: 172.9 bits;  conditional E-value: 8.5e-54
                                    burpitideAlign   3 lmkSffallA.llsllLlastieARkePgeywksvvknqptpeaiealldskkktknesvv 62 
                                                        m+S+fa++A ll++l+l+ +++AR+ePg ywk+v+k+qp+p++i+a+++s+k+++     
  NODE_55746_length_940_cov_81.707036_g25501_i0.p1   6 NMRSLFAFVAlLLLFLVLGTANAARTEPGGYWKAVMKDQPMPDTIRARIVSSKSND----- 61 
                                                       6*********888889999999***************************8888887..... PP

                                    burpitideAlign  63 kDlevkpssfllvyqgnkdg.qskdkeek.a...dlkkdfeikpsqlllwyyhnkndesks 118
                                                                +l+v+++n+d+ q+++k++  +   d+++d++ikpsqll+w++h+k+d++ +
  NODE_55746_length_940_cov_81.707036_g25501_i0.p1  62 ---------HLQVSTENSDCdQKAEKNGVdLsgrDFDFDTKIKPSQLLVWREHEKVDKPGM 113
                                                       .........9999*******999999999879***************************** PP

                                    burpitideAlign 119 keessfvkdfev....kPssllvwyrgnkngqsedksssekkfvkdfepkPsqlllwyrgn 175
                                                       + +s   kdf++    kPs+llvw++++k+++++ ++ s+k+f++d+e+kPsqll+w++++
  NODE_55746_length_940_cov_81.707036_g25501_i0.p1 114 DLSS---KDFDFdteiKPSQLLVWREHKKVDKPSLDL-SGKDFDFDAEIKPSQLLVWREHK 170
                                                       ****...999999999********************8.5********************** PP

                                    burpitideAlign 176 k.dgqsvdesgksfv 189
                                                       k d+ s d sgk+f 
  NODE_55746_length_940_cov_81.707036_g25501_i0.p1 171 KvDKPSLDLSGKDFX 185
                                                       *************95 PP

>> NODE_44831_length_1235_cov_107.700516_g20297_i1.p1  type:5prime_partial len:305 gc:universal NODE_44831_length_1235_c
   #    score  bias  c-Evalue  i-Evalue hmmfrom  hmm to    alifrom  ali to    envfrom  env to     acc
 ---   ------ ----- --------- --------- ------- -------    ------- -------    ------- -------    ----
   1 !   67.3  10.0   1.2e-21   1.8e-17       3     261 ..       9     223 ..       6     227 .. 0.56
   2 !   19.2   6.9   5.4e-07    0.0084      59     197 ..     187     298 ..     179     302 .. 0.28

  Alignments for each domain:
  == domain 1  score: 67.3 bits;  conditional E-value: 1.2e-21
                                      burpitideAlign   3 lmkSffallAllsllLlastieARkePgeywksvvknqptpeaiealldskkktknesv 61 
                                                          m S+fa++ l++llL+a+ + +Rk+ geyw  v+++qp+peai+ l   +++   +s 
  NODE_44831_length_1235_cov_107.700516_g20297_i1.p1   9 KMESLFAVITLSLLLLFANNVNGRKDLGEYWRGVMNDQPMPEAIQGLT--HSSGTVSSS 65 
                                                         599*************************************99999883..333333455 PP

                                      burpitideAlign  62 vkDlevkpssfllvyqgnkdgqskdkeekadlkkdfeikpsqlllwyyhnkndeskske 120
                                                         v D + +        + n+d+ sk ++    + kdfe+  +     y++  +++ k+ e
  NODE_44831_length_1235_cov_107.700516_g20297_i1.p1  66 VSDSKTD-------CHTNEDLGSKKNK---LFVKDFESGNNAT--SYHG--DGKLKE-E 109
                                                         5555533.......3446665444433...3567777766666..3333..333322.3 PP

                                      burpitideAlign 121 essfvkdfevkPssllvwyrgnkngqsedksssekkfvkdfepkPsqlllwyrgnkdgq 179
                                                         ++sf kd+e++P+    +  +        k  ++k+  kd+ep+P+     y   ++ +
  NODE_44831_length_1235_cov_107.700516_g20297_i1.p1 110 DKSFDKDIEPRPNLSAYGDDKS------LK--EGKSYEKDIEPRPNVSA--YGDDANLK 158
                                                         3456677777665433332222......22..45566676676666433..33333333 PP

                                      burpitideAlign 180 svdesgksfvkdfepkPssvlvwyrgnkngqsedksskefvkdfsvdPssllliykgnk 238
                                                         +   ++ksf+kd ep+P+  l  y      +s  k++k f kd +++P  +l  y   +
  NODE_44831_length_1235_cov_107.700516_g20297_i1.p1 159 E---KDKSFDKDIEPRPN--LSAYGDD---ES-LKEGKSFEKDIEPRP--NLSAYGDDE 206
                                                         3...35666666666554..4444432...33.244455666655555..233333222 PP

                                      burpitideAlign 239 vdpseneetekesvvngqsvdPs 261
                                                               + +e +s+ ++ +++P+
  NODE_44831_length_1235_cov_107.700516_g20297_i1.p1 207 ------SLKERKSFEKDIEPRPN 223
                                                         ......33445555555555554 PP

  == domain 2  score: 19.2 bits;  conditional E-value: 5.4e-07
                                      burpitideAlign  59 esvvkDlevkpssfllvyqgnkdgqskdkeekadlkkdfeikpsqlllwyyhnkndesk 117
                                                         +s+ kD+e++p+     y +++ ++    e k +++kd e++p+      y+  ++  k
  NODE_44831_length_1235_cov_107.700516_g20297_i1.p1 187 KSFEKDIEPRPNL--SAYGDDESLK----ERK-SFEKDIEPRPNVS---AYG-DDGSLK 234
                                                         2333333333332..1111111111....111.2333333333322...111.112221 PP

                                      burpitideAlign 118 skeessfvkdfevkPssllvwyrgnkngqsedksssekkfvkdfepkPsqlllwyrgnk 176
                                                         +   +sf kd+e++P+    +  +n       k  ++k+f k++ep+P+  +  y    
  NODE_44831_length_1235_cov_107.700516_g20297_i1.p1 235 E--GKSFEKDIEPRPNVSAYGDDEN------LK--KGKSFEKEIEPRPN--VSAYGDD- 280
                                                         1..1233333333333333222222......11..22333332222222..2222222. PP

                                      burpitideAlign 177 dgqsvdesgksfvkdfepkPs 197
                                                           +s  ++gksfvk+ ep+P+
  NODE_44831_length_1235_cov_107.700516_g20297_i1.p1 281 --ES-LKQGKSFVKNLEPRPN 298
                                                         ..22.1225555555555554 PP

>> NODE_70989_length_567_cov_5.864372_g37032_i0.p1  type:complete len:97 gc:universal NODE_70989_length_567_cov_5.864372
   #    score  bias  c-Evalue  i-Evalue hmmfrom  hmm to    alifrom  ali to    envfrom  env to     acc
 ---   ------ ----- --------- --------- ------- -------    ------- -------    ------- -------    ----
   1 !   62.9   0.0   2.6e-20     4e-16       4      58 ..       1      56 [.       1      62 [. 0.85
   2 !   20.7   0.0   1.8e-07    0.0028     175     206 ..      54      85 ..      52      95 .. 0.73

  Alignments for each domain:
  == domain 1  score: 62.9 bits;  conditional E-value: 2.6e-20
                                   burpitideAlign  4 mkSffallAllsllLlas.tieARkePgeywksvvknqptpeaiealldskkktkn 58
                                                     m+S+fa++Allsl+L+ s +++AR++Pg+ywksv+k+qp+p aiea+++s+k +++
  NODE_70989_length_567_cov_5.864372_g37032_i0.p1  1 MRSLFAFIALLSLFLVLStANAARTSPGDYWKSVMKDQPMPNAIEARVVSSKPNDH 56
                                                     9********66665555527899*************************99998865 PP

  == domain 2  score: 20.7 bits;  conditional E-value: 1.8e-07
                                   burpitideAlign 175 nkdgqsvdesgksfvkdfepkPssvlvwyrgn 206
                                                      n  +   d sgk+f++d e+kP+++lvw+++ 
  NODE_70989_length_567_cov_5.864372_g37032_i0.p1  54 NDHKAALDLSGKDFDFDTEIKPNQLLVWRSHH 85 
                                                      44556678888888888888888888888885 PP

>> NODE_44829_length_1235_cov_165.469019_g20297_i0.p1  type:5prime_partial len:305 gc:universal NODE_44829_length_1235_c
   #    score  bias  c-Evalue  i-Evalue hmmfrom  hmm to    alifrom  ali to    envfrom  env to     acc
 ---   ------ ----- --------- --------- ------- -------    ------- -------    ------- -------    ----
   1 !   63.7  11.0   1.4e-20   2.2e-16       3     227 ..       9     222 ..       7     223 .. 0.53
   2 !   15.8   5.0   5.7e-06     0.089      91     197 ..     212     298 ..     200     302 .. 0.37

  Alignments for each domain:
  == domain 1  score: 63.7 bits;  conditional E-value: 1.4e-20
                                      burpitideAlign   3 lmkSffallAllsllLlastieARkePgeywksvvknqptpeaiealldskkktknesv 61 
                                                          m S+fa++ l++llL+a+ + +Rk+ geyw  v+++qp+peai+ l   +++   +s 
  NODE_44829_length_1235_cov_165.469019_g20297_i0.p1   9 KMESLFAVITLSLLLLFANNVNGRKDLGEYWRGVMNDQPMPEAIQGLT--HSSGTVSSS 65 
                                                         599*************************************88888883..333333455 PP

                                      burpitideAlign  62 vkDlevkpssfllvyqgnkdgqskdkeekadlkkdfeikpsqlllwyyhnkndeskske 120
                                                         v D + +        + n+d+ sk ++    + kdfe+  +     y++  +++ k+ e
  NODE_44829_length_1235_cov_165.469019_g20297_i0.p1  66 VSDSKTD-------CHTNEDLGSKKNK---LFVKDFESGNNAT--SYHG--DGKLKE-E 109
                                                         5555533.......3445555444433...3466666666665..2333..222222.2 PP

                                      burpitideAlign 121 essfvkdfevkPssllvwyrgnkngqsedksssekkfvkdfepkPsqlllwyrgnkdgq 179
                                                         ++sf kd+e++P+    +  +        k  ++k+  kd+ep+P+     y   ++ +
  NODE_44829_length_1235_cov_165.469019_g20297_i0.p1 110 DKSFDKDIEPRPNLSAYGDDKS------LK--EGKSYEKDIEPRPNVS--AYGDDANLK 158
                                                         3455566666665333322211......22..3455556666666533..333333344 PP

                                      burpitideAlign 180 svdes......................gksfvkdfepkPssvlvwyrgnkngqsedkss 216
                                                         ++des                      gksf kd ep+P+     y     ++s  k+ 
  NODE_44829_length_1235_cov_165.469019_g20297_i0.p1 159 EKDESfdkdieprpnvsaygddeslkeGKSFEKDIEPRPNIS--AYGD---DESL-KER 211
                                                         433333333333333333333333333777777777766633..3332...2222.233 PP

                                      burpitideAlign 217 kefvkdfsvdP 227
                                                         k f kd +++P
  NODE_44829_length_1235_cov_165.469019_g20297_i0.p1 212 KSFEKDIEPRP 222
                                                         34566666666 PP

  == domain 2  score: 15.8 bits;  conditional E-value: 5.7e-06
                                      burpitideAlign  91 adlkkdfeikpsqlllwyyhnkndeskskeessfvkdfevkPssllvwyrgnkngqsed 149
                                                         ++++kd e++p+      y+  +des  ke +sf +d+e++P+    +      ++s +
  NODE_44829_length_1235_cov_165.469019_g20297_i0.p1 212 KSFEKDIEPRPNVS---AYG--DDESL-KEGKSFENDIEPRPNISAYGD-----DESLK 259
                                                         13444444444433...222..12221.122344555555444322221.....12222 PP

                                      burpitideAlign 150 ksssekkfvkdfepkPsqlllwyrgnkdgqsvdesgksfvkdfepkPs 197
                                                            ++k+f k++ep+P+  +  y      +s  ++gksfvk+ ep+P+
  NODE_44829_length_1235_cov_165.469019_g20297_i0.p1 260 ---KGKSFEKEIEPRPN--VSAYGDD---ES-LKQGKSFVKNLEPRPN 298
                                                         ...24445553333332..3333322...22.2336666666666665 PP

>> NODE_56445_length_922_cov_57.160188_g24417_i1.p2  type:complete len:99 gc:universal NODE_56445_length_922_cov_57.1601
   #    score  bias  c-Evalue  i-Evalue hmmfrom  hmm to    alifrom  ali to    envfrom  env to     acc
 ---   ------ ----- --------- --------- ------- -------    ------- -------    ------- -------    ----
   1 !   34.2   0.0   1.4e-11   2.3e-07       4      70 ..       1      59 [.       1      98 [. 0.76

  Alignments for each domain:
  == domain 1  score: 34.2 bits;  conditional E-value: 1.4e-11
                                    burpitideAlign  4 mkSffallAllsllLlas.tieARkePgeywksvvknqptpeaiealldskkktknesvvkDl 65
                                                      m+S   l A+l+llL+   ++ ARk+P+e wks vk + +pe+++ +l+          +kDl
  NODE_56445_length_922_cov_57.160188_g24417_i1.p2  1 MRS--YLCAFLALLLFLLvVVDARKDPVEIWKSSVKQEDMPETLRGRLV-------FPAAKDL 54
                                                      664..34555555555443689*************************95.......5566666 PP

                                    burpitideAlign 66 evkps 70
                                                      e+ ++
  NODE_56445_length_922_cov_57.160188_g24417_i1.p2 55 EISDN 59
                                                      66555 PP

>> NODE_53736_length_993_cov_594.536957_g24417_i0.p1  type:complete len:99 gc:universal NODE_53736_length_993_cov_594.53
   #    score  bias  c-Evalue  i-Evalue hmmfrom  hmm to    alifrom  ali to    envfrom  env to     acc
 ---   ------ ----- --------- --------- ------- -------    ------- -------    ------- -------    ----
   1 !   32.4   0.0   4.9e-11   7.6e-07       4      55 ..       1      51 [.       1      89 [. 0.77

  Alignments for each domain:
  == domain 1  score: 32.4 bits;  conditional E-value: 4.9e-11
                                     burpitideAlign  4 mkSffallAllsllLlas.tieARkePgeywksvvknqptpeaiealldskkk 55
                                                       m+S   l A+l+llL+   ++ ARk+P+e wks v  + +pe+++ +l++ + 
  NODE_53736_length_993_cov_594.536957_g24417_i0.p1  1 MRS--YLCAFLALLLFLLvVVDARKDPEEIWKSSVRQENMPETLRGRLVFPAT 51
                                                       664..34555555555443689*************************976443 PP

>> NODE_40753_length_1353_cov_254.615625_g11580_i1.p1  type:5prime_partial len:379 gc:universal NODE_40753_length_1353_c
   #    score  bias  c-Evalue  i-Evalue hmmfrom  hmm to    alifrom  ali to    envfrom  env to     acc
 ---   ------ ----- --------- --------- ------- -------    ------- -------    ------- -------    ----
   1 !   24.1   0.0   1.7e-08   0.00026       7      56 ..      22      69 ..      17      76 .. 0.85

  Alignments for each domain:
  == domain 1  score: 24.1 bits;  conditional E-value: 1.7e-08
                                      burpitideAlign  7 ffallAllsllLlastieARkePgeywksvvknqptpeaiealldskkkt 56
                                                        f+ ++A+++l+L+as  +A  +P+ yw+sv +n+p+p+ai +ll+    +
  NODE_40753_length_1353_cov_254.615625_g11580_i1.p1 22 FIHIVAFFTLALVAS--HAAIAPEQYWNSVLPNTPMPKAISDLLQPDYAE 69
                                                        7899*********98..67789*********************9765555 PP

>> NODE_12191_length_2572_cov_3484.448179_g6285_i0.p1  type:complete len:360 gc:universal NODE_12191_length_2572_cov_348
   #    score  bias  c-Evalue  i-Evalue hmmfrom  hmm to    alifrom  ali to    envfrom  env to     acc
 ---   ------ ----- --------- --------- ------- -------    ------- -------    ------- -------    ----
   1 !   20.4   0.0   2.3e-07    0.0035       8      53 ..       6      49 ..       1      59 [. 0.83
   2 ?   -0.3   0.1      0.46   7.1e+03     227     249 ..     124     171 ..     106     212 .. 0.43

  Alignments for each domain:
  == domain 1  score: 20.4 bits;  conditional E-value: 2.3e-07
                                      burpitideAlign  8 fallAllsllLlastieARkePgeywksvvknqptpeaiealldsk 53
                                                        + ++A+++++L+as  +A   P+ yw+sv +n+p+p+ai +ll   
  NODE_12191_length_2572_cov_3484.448179_g6285_i0.p1  6 IHIVAFFTIALVAS--HAAIPPEQYWNSVLPNTPMPKAISDLLHPD 49
                                                        6799********98..67789********************99655 PP

  == domain 2  score: -0.3 bits;  conditional E-value: 0.46
                                      burpitideAlign 227 Pssllliykgnkvdpse.........................neetek 249
                                                         P  ++ iy+ +  d++                          ne+t+k
  NODE_12191_length_2572_cov_3484.448179_g6285_i0.p1 124 PGKNPFIYQYAATDNQLhddpnvalfflekdmhpgttmnlhfNENTNK 171
                                                         444444444444333332222222222222222222222222222222 PP

>> NODE_21414_length_2041_cov_4311.872459_g6285_i2.p1  type:complete len:360 gc:universal NODE_21414_length_2041_cov_431
   #    score  bias  c-Evalue  i-Evalue hmmfrom  hmm to    alifrom  ali to    envfrom  env to     acc
 ---   ------ ----- --------- --------- ------- -------    ------- -------    ------- -------    ----
   1 !   20.4   0.0   2.3e-07    0.0035       8      53 ..       6      49 ..       1      59 [. 0.83
   2 ?   -0.3   0.1      0.46   7.1e+03     227     249 ..     124     171 ..     106     212 .. 0.43

  Alignments for each domain:
  == domain 1  score: 20.4 bits;  conditional E-value: 2.3e-07
                                      burpitideAlign  8 fallAllsllLlastieARkePgeywksvvknqptpeaiealldsk 53
                                                        + ++A+++++L+as  +A   P+ yw+sv +n+p+p+ai +ll   
  NODE_21414_length_2041_cov_4311.872459_g6285_i2.p1  6 IHIVAFFTIALVAS--HAAIPPEQYWNSVLPNTPMPKAISDLLHPD 49
                                                        6799********98..67789********************99655 PP

  == domain 2  score: -0.3 bits;  conditional E-value: 0.46
                                      burpitideAlign 227 Pssllliykgnkvdpse.........................neetek 249
                                                         P  ++ iy+ +  d++                          ne+t+k
  NODE_21414_length_2041_cov_4311.872459_g6285_i2.p1 124 PGKNPFIYQYAATDNQLhddpnvalfflekdmhpgttmnlhfNENTNK 171
                                                         444444444444333332222222222222222222222222222222 PP

>> NODE_60338_length_823_cov_65.664000_g28267_i0.p1  type:complete len:80 gc:universal NODE_60338_length_823_cov_65.6640
   #    score  bias  c-Evalue  i-Evalue hmmfrom  hmm to    alifrom  ali to    envfrom  env to     acc
 ---   ------ ----- --------- --------- ------- -------    ------- -------    ------- -------    ----
   1 ?   16.8   0.0   2.8e-06     0.044      37      85 ..       1      52 [.       1      67 [. 0.75

  Alignments for each domain:
  == domain 1  score: 16.8 bits;  conditional E-value: 2.8e-06
                                    burpitideAlign 37 vknqptpeaiealldskkkt...knesvvkDlevkpssfllvyqgnkdgqsk 85
                                                      +k+qp+peai++l++ +      +++++vkD+++  + +++ +++   +++ 
  NODE_60338_length_823_cov_65.664000_g28267_i0.p1  1 MKDQPMPEAIKNLFQPNPTPlseEEGKFVKDFDFGANAIIYHSRDHHKAEKF 52
                                                      79***********987643344499********9999977776666554443 PP

>> NODE_68589_length_621_cov_91.760949_g34771_i0.p1  type:complete len:76 gc:universal NODE_68589_length_621_cov_91.7609
   #    score  bias  c-Evalue  i-Evalue hmmfrom  hmm to    alifrom  ali to    envfrom  env to     acc
 ---   ------ ----- --------- --------- ------- -------    ------- -------    ------- -------    ----
   1 ?   14.8   0.0   1.1e-05      0.17      37      78 ..       1      46 [.       1      68 [. 0.80

  Alignments for each domain:
  == domain 1  score: 14.8 bits;  conditional E-value: 1.1e-05
                                    burpitideAlign 37 vknqptpeaiealldskkkt....knesvvkDlevkpssfllvyqg 78
                                                      +k+qp+pe+i++ll  +  t    k++++vkD+++  + +++ +++
  NODE_68589_length_621_cov_91.760949_g34771_i0.p1  1 MKDQPMPEQIKNLLFHQDPTplsdKESKFVKDFDFGANAIIYHSRD 46
                                                      79************99976666669999******999886665554 PP


Internal pipeline statistics summary:
-------------------------------------
Query model(s):                            1  (312 nodes)
Target sequences:                     171536  (33018120 residues searched)
Passed MSV filter:                      6777  (0.0395077); expected 3430.7 (0.02)
Passed bias filter:                     3668  (0.0213833); expected 3430.7 (0.02)
Passed Vit filter:                       361  (0.00210451); expected 171.5 (0.001)
Passed Fwd filter:                        11  (6.41265e-05); expected 1.7 (1e-05)
Initial search space (Z):             171536  [actual number of targets]
Domain search space  (domZ):              11  [number of targets reported over threshold]
# CPU time: 0.67u 0.04s 00:00:00.71 Elapsed: 00:00:02.95
# Mc/sec: 3481.50
//
[ok]
