# Supplementary material for: Mining raw plant transcriptomic data for new cyclopeptide alkaloids
Source: Beilstein J Org Chem. 2024 Jul 11;20:1548–59. doi: 10.3762/bjoc.20.138 (PMC11250218; doi:10.3762/bjoc.20.138)
Supplement: File 4 — The split burpitide precursor peptide HMM and output from all 700 transcriptomes as a compressed archive. [file Beilstein_J_Org_Chem-20-1548-s004.zip › final/SRR12059217.pep.hmm]

# hmmsearch :: search profile(s) against a sequence database
# HMMER 3.3 (Nov 2019); http://hmmer.org/
# Copyright (C) 2019 Howard Hughes Medical Institute.
# Freely distributed under the BSD open source license.
# - - - - - - - - - - - - - - - - - - - - - - - - - - - - - - - - - - - -
# query HMM file:                  ../hmms/burpitide.hmm
# target sequence database:        SRR12059217.pep
# - - - - - - - - - - - - - - - - - - - - - - - - - - - - - - - - - - - -

Query:       burpitideAlign  [M=312]
Scores for complete sequences (score includes all domains):
   --- full sequence ---   --- best 1 domain ---    -#dom-
    E-value  score  bias    E-value  score  bias    exp  N  Sequence                                            Description
    ------- ------ -----    ------- ------ -----   ---- --  --------                                            -----------
    2.9e-57  197.3   2.2    3.8e-57  197.0   2.2    1.0  1  NODE_30460_length_950_cov_548.720639_g20665_i0.p1    type:5prime_partial len:220 gc:u
    5.5e-57  196.4   1.9    6.7e-57  196.2   1.9    1.0  1  NODE_37449_length_628_cov_887.724324_g26339_i0.p1    type:internal len:209 gc:univers
    9.8e-41  143.1   0.7    1.6e-40  142.4   0.7    1.3  1  NODE_28552_length_1046_cov_469.234327_g19280_i0.p2   type:5prime_partial len:173 gc:u
    7.6e-22   81.0   0.1    1.9e-15   60.0   0.0    2.0  2  NODE_39297_length_555_cov_18.748963_g28126_i0.p1     type:5prime_partial len:99 gc:un
    2.2e-18   69.6   0.1    2.6e-18   69.4   0.1    1.0  1  NODE_53110_length_298_cov_4.106667_g41908_i0.p1      type:5prime_partial len:95 gc:un
    3.1e-12   49.4   0.0    3.7e-12   49.2   0.0    1.0  1  NODE_39602_length_544_cov_9.747346_g28423_i0.p1      type:5prime_partial len:116 gc:u
    1.9e-11   46.8   0.0    2.1e-11   46.7   0.0    1.0  1  NODE_55017_length_286_cov_1.446009_g43815_i0.p1      type:internal len:96 gc:universa
    6.4e-11   45.1   0.0    7.2e-11   44.9   0.0    1.1  1  NODE_28548_length_1047_cov_5.839836_g19276_i0.p3     type:5prime_partial len:87 gc:un
    1.3e-08   37.5   0.0    1.5e-08   37.4   0.0    1.0  1  NODE_21928_length_1380_cov_6.501148_g14810_i0.p2     type:complete len:81 gc:universa
    4.3e-07   32.5   0.0    4.5e-07   32.5   0.0    1.2  1  NODE_36479_length_670_cov_7.877722_g25445_i0.p1      type:complete len:99 gc:universa
    2.9e-05   26.5   0.0    3.7e-05   26.2   0.0    1.1  1  NODE_25381_length_1203_cov_3.728319_g17104_i0.p2     type:5prime_partial len:124 gc:u
    0.00066   22.1   0.1     0.0024   20.2   0.0    1.8  2  NODE_8486_length_2318_cov_12404.110022_g1164_i2.p1   type:complete len:360 gc:univers
    0.00072   22.0   0.1     0.0025   20.2   0.0    1.8  2  NODE_10300_length_2145_cov_18946.163610_g1164_i4.p1  type:complete len:372 gc:univers
     0.0019   20.6   0.1     0.0068   18.7   0.0    1.8  2  NODE_12077_length_1996_cov_13581.621945_g1164_i5.p1  type:complete len:360 gc:univers


Domain annotation for each sequence (and alignments):
>> NODE_30460_length_950_cov_548.720639_g20665_i0.p1  type:5prime_partial len:220 gc:universal NODE_30460_length_950_cov
   #    score  bias  c-Evalue  i-Evalue hmmfrom  hmm to    alifrom  ali to    envfrom  env to     acc
 ---   ------ ----- --------- --------- ------- -------    ------- -------    ------- -------    ----
   1 !  197.0   2.2   5.1e-61   3.8e-57       3     206 ..      15     211 ..       8     218 .. 0.95

  Alignments for each domain:
  == domain 1  score: 197.0 bits;  conditional E-value: 5.1e-61
                                     burpitideAlign   3 lmkSffallA.llsllLlastieARkePgeywksvvknqptpeaiealldskkktknesv 61 
                                                         m+S+fa++A ll++l+l+s+++AR+ePg ywk+v+k+qp+p++i+a+++s+k+++    
  NODE_30460_length_950_cov_548.720639_g20665_i0.p1  15 NMRSLFAFVAlLLLFLVLGSANAARTEPGGYWKAVMKDQPMPDTIRARIVSSKSND---- 70 
                                                        5*********999999*********************************8888887.... PP

                                     burpitideAlign  62 vkDlevkpssfllvyqgnkdg.qskdkeek.a...dlkkdfeikpsqlllwyyhnkndes 116
                                                                  +l+v+++n+d+ q+++k++  +   d+++d++ikpsqll+w++h+k+d++
  NODE_30460_length_950_cov_548.720639_g20665_i0.p1  71 ----------HLQVSTENSDCdQKAEKNGVdLsgrDFDFDTKIKPSQLLVWREHEKVDKP 120
                                                        ..........9999*******999999999879*************************** PP

                                     burpitideAlign 117 kskeessfvkdfev....kPssllvwyrgnkngqsedksssekkfvkdfepkPsqlllwy 172
                                                         ++ +s   kdf++    kPs+llvw++++k+++++ ++ s+k+f++d+e+kPsqll+w+
  NODE_30460_length_950_cov_548.720639_g20665_i0.p1 121 GMDLSS---KDFDFdteiKPSQLLVWREHKKVDKPSLDL-SGKDFDFDVEIKPSQLLVWR 176
                                                        ******...999999999********************8.5******************* PP

                                     burpitideAlign 173 rgnk.dgqsvdesgksfvkdfepkPssvlvwyrgn 206
                                                        ++ k d+ s d sgk+f++d+e+kPs++lvw+++ 
  NODE_30460_length_950_cov_548.720639_g20665_i0.p1 177 EHLKvDKPSLDLSGKDFDFDAEIKPSQLLVWREHL 211
                                                        *********************************96 PP

>> NODE_37449_length_628_cov_887.724324_g26339_i0.p1  type:internal len:209 gc:universal NODE_37449_length_628_cov_887.7
   #    score  bias  c-Evalue  i-Evalue hmmfrom  hmm to    alifrom  ali to    envfrom  env to     acc
 ---   ------ ----- --------- --------- ------- -------    ------- -------    ------- -------    ----
   1 !  196.2   1.9     9e-61   6.7e-57       3     203 ..      15     208 .]       8     208 .] 0.96

  Alignments for each domain:
  == domain 1  score: 196.2 bits;  conditional E-value: 9e-61
                                     burpitideAlign   3 lmkSffallA.llsllLlastieARkePgeywksvvknqptpeaiealldskkktknesv 61 
                                                         m+S+fa++A ll++l+l+s+++AR+ePg ywk+v+k+qp+p++i+a+++s+k+++    
  NODE_37449_length_628_cov_887.724324_g26339_i0.p1  15 NMRSLFAFVAlLLLFLVLGSANAARTEPGGYWKAVMKDQPMPDTIRARIVSSKSND---- 70 
                                                        5*********999999*********************************8888887.... PP

                                     burpitideAlign  62 vkDlevkpssfllvyqgnkdg.qskdkeek.a...dlkkdfeikpsqlllwyyhnkndes 116
                                                                  +l+v+++n+d+ q+++k++  +   d+++d++ikpsqll+w++h+k+d++
  NODE_37449_length_628_cov_887.724324_g26339_i0.p1  71 ----------HLQVSTENSDCdQKAEKNGVdLsgrDFDFDTKIKPSQLLVWREHEKVDKP 120
                                                        ..........9999*******999999999879*************************** PP

                                     burpitideAlign 117 kskeessfvkdfev....kPssllvwyrgnkngqsedksssekkfvkdfepkPsqlllwy 172
                                                         ++ +s   kdf++    kPs+llvw++++k+++++ ++ s+k+f++d+e+kPsqll+w+
  NODE_37449_length_628_cov_887.724324_g26339_i0.p1 121 GMDLSS---KDFDFdteiKPSQLLVWREHKKVDKPSLDL-SGKDFDFDAEIKPSQLLVWR 176
                                                        ******...999999999********************8.5******************* PP

                                     burpitideAlign 173 rgnk.dgqsvdesgksfvkdfepkPssvlvwy 203
                                                        +++k d+ s d sgk+f++d+e+kPs++lvw+
  NODE_37449_length_628_cov_887.724324_g26339_i0.p1 177 EHKKvDKPSLDLSGKDFDFDAEIKPSQLLVWR 208
                                                        *******************************7 PP

>> NODE_28552_length_1046_cov_469.234327_g19280_i0.p2  type:5prime_partial len:173 gc:universal NODE_28552_length_1046_c
   #    score  bias  c-Evalue  i-Evalue hmmfrom  hmm to    alifrom  ali to    envfrom  env to     acc
 ---   ------ ----- --------- --------- ------- -------    ------- -------    ------- -------    ----
   1 !  142.4   0.7   2.1e-44   1.6e-40       3     168 ..      15     172 ..       8     172 .. 0.95

  Alignments for each domain:
  == domain 1  score: 142.4 bits;  conditional E-value: 2.1e-44
                                      burpitideAlign   3 lmkSffallA.llsllLlastieARkePgeywksvvknqptpeaiealldskkktknes 60 
                                                          m+S+fa++A ll++l+l+s+++AR+ePg ywk+v+k+qp+p++i+a+++s+k+++   
  NODE_28552_length_1046_cov_469.234327_g19280_i0.p2  15 NMRSLFAFVAlLLLFLVLGSANAARTEPGGYWKAVMKDQPMPDTIRARIVSSKSND--- 70 
                                                         5*********999999*********************************8888887... PP

                                      burpitideAlign  61 vvkDlevkpssfllvyqgnkdg.qskdkeek.a...dlkkdfeikpsqlllwyyhnknd 114
                                                                    +l+v+++n+d+ q+++k++  +   d+++d++ikpsqll+w++h+k+d
  NODE_28552_length_1046_cov_469.234327_g19280_i0.p2  71 -----------HLQVSTENSDCdQKAEKNGVdLsgrDFDFDTKIKPSQLLVWREHEKVD 118
                                                         ...........9999*******999999999879************************* PP

                                      burpitideAlign 115 eskskeessfvkdfev....kPssllvwyrgnkngqsedksssekkfvkdfepkPsql 168
                                                         ++ ++ +s   kdf++    kPs+llvw++++k+++++ ++ s+k+f+ d+e+k sql
  NODE_28552_length_1046_cov_469.234327_g19280_i0.p2 119 KPGMDLSS---KDFDFdteiKPSQLLVWREHKKVDKPSLDL-SGKDFDLDAEIKTSQL 172
                                                         ********...999999999********************8.5***********9996 PP

>> NODE_39297_length_555_cov_18.748963_g28126_i0.p1  type:5prime_partial len:99 gc:universal NODE_39297_length_555_cov_1
   #    score  bias  c-Evalue  i-Evalue hmmfrom  hmm to    alifrom  ali to    envfrom  env to     acc
 ---   ------ ----- --------- --------- ------- -------    ------- -------    ------- -------    ----
   1 !   60.0   0.0   2.5e-19   1.9e-15       3      58 ..       2      58 ..       1      64 [. 0.84
   2 !   21.4   0.0   1.4e-07     0.001     175     209 ..      56      88 ..      53      97 .. 0.70

  Alignments for each domain:
  == domain 1  score: 60.0 bits;  conditional E-value: 2.5e-19
                                    burpitideAlign  3 lmkSffallAllsllLlas.tieARkePgeywksvvknqptpeaiealldskkktkn 58
                                                      +m+S+fa++Allsl+L+ s +++AR++Pg+ywksv+k+qp+p ai a+++s+k +++
  NODE_39297_length_555_cov_18.748963_g28126_i0.p1  2 TMRSLFAFIALLSLFLVLStANAARTSPGDYWKSVMKDQPMPNAIGARVVSSKPNDH 58
                                                      6*********66665555527899*************************99998865 PP

  == domain 2  score: 21.4 bits;  conditional E-value: 1.4e-07
                                    burpitideAlign 175 nkdgqsvdesgksfvkdfepkPssvlvwyrgnkng 209
                                                       n  +   d sgk+f++d e+kP+++lvw+++    
  NODE_39297_length_555_cov_18.748963_g28126_i0.p1  56 NDHKAALDLSGKDFDFDTEIKPNQLLVWREHD--R 88 
                                                       44556677788888888888888888888874..4 PP

>> NODE_53110_length_298_cov_4.106667_g41908_i0.p1  type:5prime_partial len:95 gc:universal NODE_53110_length_298_cov_4.
   #    score  bias  c-Evalue  i-Evalue hmmfrom  hmm to    alifrom  ali to    envfrom  env to     acc
 ---   ------ ----- --------- --------- ------- -------    ------- -------    ------- -------    ----
   1 !   69.4   0.1   3.5e-22   2.6e-18       4      86 ..       8      92 ..       5      94 .. 0.93

  Alignments for each domain:
  == domain 1  score: 69.4 bits;  conditional E-value: 3.5e-22
                                   burpitideAlign  4 mkSffallAllsllLlastieARkePgeywksvvknqptpeaiealldskkkt.knesvvkDle 66
                                                     mk +f l+ ++sllL+++   +RkePgeywk ++k+q++peai++l+  + ++ k+ ++vkD++
  NODE_53110_length_298_cov_4.106667_g41908_i0.p1  8 MKPIFLLFFVFSLLLFVESSYGRKEPGEYWKVIMKDQSMPEAIKNLITQNHSSdKKIKFVKDFD 71
                                                     999********************************************9998888999******* PP

                                   burpitideAlign 67 vkpssfllvyqg.nkdgqskd 86
                                                     v  +s+++ +++ nk gq+k 
  NODE_53110_length_298_cov_4.106667_g41908_i0.p1 72 VGANSIIYHSRDiNKRGQAKT 92
                                                     *****9999986688888876 PP

>> NODE_39602_length_544_cov_9.747346_g28423_i0.p1  type:5prime_partial len:116 gc:universal NODE_39602_length_544_cov_9
   #    score  bias  c-Evalue  i-Evalue hmmfrom  hmm to    alifrom  ali to    envfrom  env to     acc
 ---   ------ ----- --------- --------- ------- -------    ------- -------    ------- -------    ----
   1 !   49.2   0.0   4.9e-16   3.7e-12       4      84 ..       4      87 ..       2     102 .. 0.81

  Alignments for each domain:
  == domain 1  score: 49.2 bits;  conditional E-value: 4.9e-16
                                   burpitideAlign  4 mkSffallAllsllLlastieARkePgeywksvvknqptpeaiealldskkkt...knesvvkD 64
                                                     mk + +++ l+sll  a    +RkePg+ywks++k+qp+pe i++l++ +      +++++vkD
  NODE_39602_length_544_cov_9.747346_g28423_i0.p1  4 MKPICVFFLLFSLLRGATLSNGRKEPGDYWKSIMKDQPMPEPIKNLFQPNPTPlseEEGRFVKD 67
                                                     8988999999**9999999***************************987643344499****** PP

                                   burpitideAlign 65 levkpssfllvyqgnkdgqs 84
                                                     +++  + +++ +++   +++
  NODE_39602_length_544_cov_9.747346_g28423_i0.p1 68 FDFGANAIIYHSRDHHKAEK 87
                                                     **999997776666555443 PP

>> NODE_55017_length_286_cov_1.446009_g43815_i0.p1  type:internal len:96 gc:universal NODE_55017_length_286_cov_1.446009
   #    score  bias  c-Evalue  i-Evalue hmmfrom  hmm to    alifrom  ali to    envfrom  env to     acc
 ---   ------ ----- --------- --------- ------- -------    ------- -------    ------- -------    ----
   1 !   46.7   0.0   2.8e-15   2.1e-11       9      78 ..       4      75 ..       1      90 [. 0.80

  Alignments for each domain:
  == domain 1  score: 46.7 bits;  conditional E-value: 2.8e-15
                                   burpitideAlign  9 allAllsllLlastieARkePgeywksvvknqptpeaiealldskkkt....knesvvkDlevk 68
                                                      l  +++l+  a+   +RkeP+eywk  +k+qp+pe+i++ll  +  t    k++++vkD+++ 
  NODE_55017_length_286_cov_1.446009_g43815_i0.p1  4 LL--FSLLMAAARLSNGRKEPEEYWKRTMKDQPMPEQIKNLLFHQDPTplsdKESKFVKDFDFG 65
                                                     33..33333567799***************************99987667669999******99 PP

                                   burpitideAlign 69 pssfllvyqg 78
                                                      + +++ +++
  NODE_55017_length_286_cov_1.446009_g43815_i0.p1 66 ANAIIYHSHD 75
                                                     9997766665 PP

>> NODE_28548_length_1047_cov_5.839836_g19276_i0.p3  type:5prime_partial len:87 gc:universal NODE_28548_length_1047_cov_
   #    score  bias  c-Evalue  i-Evalue hmmfrom  hmm to    alifrom  ali to    envfrom  env to     acc
 ---   ------ ----- --------- --------- ------- -------    ------- -------    ------- -------    ----
   1 !   44.9   0.0   9.6e-15   7.2e-11       3      64 ..       4      63 ..       2      81 .. 0.80

  Alignments for each domain:
  == domain 1  score: 44.9 bits;  conditional E-value: 9.6e-15
                                    burpitideAlign  3 lmkSffallAllsllLlastieARkePgeywksvvknqptpeaiealldskkktknesvvkD 64
                                                       m S+fa++ l++llL+a+ + +Rk+ geyw  v+++qp+peai+ l   +++   +s v D
  NODE_28548_length_1047_cov_5.839836_g19276_i0.p3  4 KMESLFAVITLSLLLLFANNVNGRKDLGEYWRGVMNDQPMPEAIQGLT--HSSGTVSSSVSD 63
                                                      599*******************************************94..333333455555 PP

>> NODE_21928_length_1380_cov_6.501148_g14810_i0.p2  type:complete len:81 gc:universal NODE_21928_length_1380_cov_6.5011
   #    score  bias  c-Evalue  i-Evalue hmmfrom  hmm to    alifrom  ali to    envfrom  env to     acc
 ---   ------ ----- --------- --------- ------- -------    ------- -------    ------- -------    ----
   1 !   37.4   0.0     2e-12   1.5e-08      19      89 ..       2      73 ..       1      77 [. 0.81

  Alignments for each domain:
  == domain 1  score: 37.4 bits;  conditional E-value: 2e-12
                                    burpitideAlign 19 lastieARkePgeywksvvknqptpeaiealldskkkt.knesvvkDlevkpssfllvyqgnk 80
                                                      +a+  ++RkeP +ywk ++k q++peai++l+  +  + k  +++ D++v  + +++ +++ +
  NODE_21928_length_1380_cov_6.501148_g14810_i0.p2  2 FAKPSHGRKEPADYWKIIMKGQSMPEAIKNLIPQNHLSdKTIKFARDFDVGANAIIYHSRDHN 64
                                                      78889***************************7655444999*******99999777777666 PP

                                    burpitideAlign 81 dgqskdkee 89
                                                       +++++ e+
  NODE_21928_length_1380_cov_6.501148_g14810_i0.p2 65 IAEKQEAES 73
                                                      555555544 PP

>> NODE_36479_length_670_cov_7.877722_g25445_i0.p1  type:complete len:99 gc:universal NODE_36479_length_670_cov_7.877722
   #    score  bias  c-Evalue  i-Evalue hmmfrom  hmm to    alifrom  ali to    envfrom  env to     acc
 ---   ------ ----- --------- --------- ------- -------    ------- -------    ------- -------    ----
   1 !   32.5   0.0   6.1e-11   4.5e-07       4      55 ..       1      51 [.       1      90 [. 0.77

  Alignments for each domain:
  == domain 1  score: 32.5 bits;  conditional E-value: 6.1e-11
                                   burpitideAlign  4 mkSffallAllsllLlas.tieARkePgeywksvvknqptpeaiealldskkk 55
                                                     m+S   l A+l+llL+   ++ ARk+P+e wks v  + +pe+++ +l++ + 
  NODE_36479_length_670_cov_7.877722_g25445_i0.p1  1 MRS--YLCAFLALLLFLLvVVDARKDPEEIWKSSVRQENMPETLRGRLVFPAT 51
                                                     664..34555555555443689*************************976443 PP

>> NODE_25381_length_1203_cov_3.728319_g17104_i0.p2  type:5prime_partial len:124 gc:universal NODE_25381_length_1203_cov
   #    score  bias  c-Evalue  i-Evalue hmmfrom  hmm to    alifrom  ali to    envfrom  env to     acc
 ---   ------ ----- --------- --------- ------- -------    ------- -------    ------- -------    ----
   1 !   26.2   0.0     5e-09   3.7e-05       7      51 ..      34      76 ..      28      85 .. 0.88

  Alignments for each domain:
  == domain 1  score: 26.2 bits;  conditional E-value: 5e-09
                                    burpitideAlign  7 ffallAllsllLlastieARkePgeywksvvknqptpeaiealld 51
                                                      f+ ++A+++l+L+as  +A  +P+ yw+sv +n+p+p+ai +ll+
  NODE_25381_length_1203_cov_3.728319_g17104_i0.p2 34 FIHIVAFFTLALVAS--HAAIAPEQYWNSVLPNTPMPKAISDLLQ 76
                                                      789**********98..67789********************985 PP

>> NODE_8486_length_2318_cov_12404.110022_g1164_i2.p1  type:complete len:360 gc:universal NODE_8486_length_2318_cov_1240
   #    score  bias  c-Evalue  i-Evalue hmmfrom  hmm to    alifrom  ali to    envfrom  env to     acc
 ---   ------ ----- --------- --------- ------- -------    ------- -------    ------- -------    ----
   1 !   20.2   0.0   3.2e-07    0.0024       8      52 ..       6      48 ..       1      59 [. 0.83
   2 ?   -0.9   0.0       0.9   6.7e+03     253     253 ..     175     175 ..     107     219 .. 0.50

  Alignments for each domain:
  == domain 1  score: 20.2 bits;  conditional E-value: 3.2e-07
                                      burpitideAlign  8 fallAllsllLlastieARkePgeywksvvknqptpeaieallds 52
                                                        + ++A+++++L+as  +A   P+ yw+sv +n+p+p+ai +ll  
  NODE_8486_length_2318_cov_12404.110022_g1164_i2.p1  6 IHIVAFFTIALVAS--HAAIPPEQYWNSVLPNTPMPKAISDLLRP 48
                                                        6799********98..67789********************9865 PP

  == domain 2  score: -0.9 bits;  conditional E-value: 0.9
                                      burpitideAlign 253 v 253
                                                          
  NODE_8486_length_2318_cov_12404.110022_g1164_i2.p1 175 L 175
                                                         2 PP

>> NODE_10300_length_2145_cov_18946.163610_g1164_i4.p1  type:complete len:372 gc:universal NODE_10300_length_2145_cov_18
   #    score  bias  c-Evalue  i-Evalue hmmfrom  hmm to    alifrom  ali to    envfrom  env to     acc
 ---   ------ ----- --------- --------- ------- -------    ------- -------    ------- -------    ----
   1 !   20.2   0.0   3.4e-07    0.0025       8      52 ..       6      48 ..       1      59 [. 0.83
   2 ?   -1.0   0.0      0.96   7.1e+03     253     253 ..     175     175 ..     107     218 .. 0.50

  Alignments for each domain:
  == domain 1  score: 20.2 bits;  conditional E-value: 3.4e-07
                                       burpitideAlign  8 fallAllsllLlastieARkePgeywksvvknqptpeaieallds 52
                                                         + ++A+++++L+as  +A   P+ yw+sv +n+p+p+ai +ll  
  NODE_10300_length_2145_cov_18946.163610_g1164_i4.p1  6 IHIVAFFTIALVAS--HAAIPPEQYWNSVLPNTPMPKAISDLLRP 48
                                                         6799********98..67789********************9865 PP

  == domain 2  score: -1.0 bits;  conditional E-value: 0.96
                                       burpitideAlign 253 v 253
                                                           
  NODE_10300_length_2145_cov_18946.163610_g1164_i4.p1 175 L 175
                                                          2 PP

>> NODE_12077_length_1996_cov_13581.621945_g1164_i5.p1  type:complete len:360 gc:universal NODE_12077_length_1996_cov_13
   #    score  bias  c-Evalue  i-Evalue hmmfrom  hmm to    alifrom  ali to    envfrom  env to     acc
 ---   ------ ----- --------- --------- ------- -------    ------- -------    ------- -------    ----
   1 !   18.7   0.0   9.1e-07    0.0068       8      52 ..       6      48 ..       1      59 [. 0.79
   2 ?   -0.9   0.0       0.9   6.7e+03     253     253 ..     175     175 ..     107     219 .. 0.50

  Alignments for each domain:
  == domain 1  score: 18.7 bits;  conditional E-value: 9.1e-07
                                       burpitideAlign  8 fallAllsllLlastieARkePgeywksvvknqptpeaieallds 52
                                                         + + A+++++L+as  +A   P+ yw+sv +n+p+p+ai +ll  
  NODE_12077_length_1996_cov_13581.621945_g1164_i5.p1  6 IHIAAFFTIALVAS--HAAIPPEQYWNSVLPNTPMPKAISDLLRP 48
                                                         34556*******98..67789********************9865 PP

  == domain 2  score: -0.9 bits;  conditional E-value: 0.9
                                       burpitideAlign 253 v 253
                                                           
  NODE_12077_length_1996_cov_13581.621945_g1164_i5.p1 175 L 175
                                                          2 PP


Internal pipeline statistics summary:
-------------------------------------
Query model(s):                            1  (312 nodes)
Target sequences:                     103966  (21057579 residues searched)
Passed MSV filter:                      4033  (0.0387915); expected 2079.3 (0.02)
Passed bias filter:                     2275  (0.0218822); expected 2079.3 (0.02)
Passed Vit filter:                       254  (0.00244311); expected 104.0 (0.001)
Passed Fwd filter:                        14  (0.000134659); expected 1.0 (1e-05)
Initial search space (Z):             103966  [actual number of targets]
Domain search space  (domZ):              14  [number of targets reported over threshold]
# CPU time: 0.58u 0.02s 00:00:00.60 Elapsed: 00:00:01.84
# Mc/sec: 3567.22
//
[ok]
