# Supplementary material for: Mining raw plant transcriptomic data for new cyclopeptide alkaloids
Source: Beilstein J Org Chem. 2024 Jul 11;20:1548–59. doi: 10.3762/bjoc.20.138 (PMC11250218; doi:10.3762/bjoc.20.138)
Supplement: File 4 — The split burpitide precursor peptide HMM and output from all 700 transcriptomes as a compressed archive. [file Beilstein_J_Org_Chem-20-1548-s004.zip › final/SRR12158681.pep.hmm]

# hmmsearch :: search profile(s) against a sequence database
# HMMER 3.3 (Nov 2019); http://hmmer.org/
# Copyright (C) 2019 Howard Hughes Medical Institute.
# Freely distributed under the BSD open source license.
# - - - - - - - - - - - - - - - - - - - - - - - - - - - - - - - - - - - -
# query HMM file:                  ../hmms/burpitide.hmm
# target sequence database:        SRR12158681.pep
# - - - - - - - - - - - - - - - - - - - - - - - - - - - - - - - - - - - -

Query:       burpitideAlign  [M=312]
Scores for complete sequences (score includes all domains):
   --- full sequence ---   --- best 1 domain ---    -#dom-
    E-value  score  bias    E-value  score  bias    exp  N  Sequence                                            Description
    ------- ------ -----    ------- ------ -----   ---- --  --------                                            -----------
    6.5e-17   65.1   0.0    1.7e-16   63.7   0.0    1.7  1  NODE_21440_length_1387_cov_2324.217656_g13740_i0.p1  type:complete len:144 gc:univers
    6.5e-17   65.1   0.0    1.7e-16   63.7   0.0    1.7  1  NODE_22865_length_1298_cov_1514.293878_g13740_i1.p1  type:complete len:144 gc:univers
    1.1e-14   57.7   0.0    1.3e-14   57.5   0.0    1.0  1  NODE_33028_length_712_cov_49.114241_g21687_i0.p1     type:complete len:109 gc:univers
    8.2e-13   51.6   0.0    2.3e-12   50.1   0.0    1.7  1  NODE_31724_length_777_cov_1976.938920_g13740_i2.p1   type:complete len:156 gc:univers
    2.1e-12   50.2   0.1      6e-12   48.7   0.1    1.8  1  NODE_21440_length_1387_cov_2324.217656_g13740_i0.p2  type:5prime_partial len:129 gc:u
     0.0044   19.6   0.0     0.0052   19.4   0.0    1.1  1  NODE_41198_length_457_cov_1.403646_g29612_i0.p1      type:3prime_partial len:148 gc:u


Domain annotation for each sequence (and alignments):
>> NODE_21440_length_1387_cov_2324.217656_g13740_i0.p1  type:complete len:144 gc:universal NODE_21440_length_1387_cov_23
   #    score  bias  c-Evalue  i-Evalue hmmfrom  hmm to    alifrom  ali to    envfrom  env to     acc
 ---   ------ ----- --------- --------- ------- -------    ------- -------    ------- -------    ----
   1 !   63.7   0.0   8.4e-21   1.7e-16       7     169 ..       4     136 ..       1     143 [. 0.64

  Alignments for each domain:
  == domain 1  score: 63.7 bits;  conditional E-value: 8.4e-21
                                       burpitideAlign   7 ffallAllsllLlastieARkePgeywksvvknqptpeaiealldskkktknesvvkD 64 
                                                          + all+l+ +lL+++ i ARk+ geyw  v+k+qp+peai+ l+              
  NODE_21440_length_1387_cov_2324.217656_g13740_i0.p1   4 SAALLSLSFFLLFSNSISARKDVGEYWRGVMKDQPMPEAIRGLVR------------- 48 
                                                          4599***************************************82............. PP

                                       burpitideAlign  65 levkpssfllvyqgnkdg....qskdkeeka..dlkkdfeikpsqlllwyyhnkndes 116
                                                                  ++++ g+ ++    +   +e k   ++ kd e+  + +    + nk++++
  NODE_21440_length_1387_cov_2324.217656_g13740_i0.p1  49 ------HVPITSNGKANChtdaE-ENPEHKEmiHFLKDDEPGLGAN---VR-NKDVKP 95 
                                                          ......34666677777654321.2222221246666655544444...22.233333 PP

                                       burpitideAlign 117 kskeessfvkdfevkPssllvwyrgnkngqsedksssekkfvkdfepkPsqll 169
                                                            ++  sfvkdf+++ + ++v+  ++          +ek+fvkdfep+P+ l+
  NODE_21440_length_1387_cov_2324.217656_g13740_i0.p1  96 --TKGGSFVKDFKPRSGIFIVYGDDK----------EEKSFVKDFEPRPNILV 136
                                                          ..223467777777766666666555..........34556777777777554 PP

>> NODE_22865_length_1298_cov_1514.293878_g13740_i1.p1  type:complete len:144 gc:universal NODE_22865_length_1298_cov_15
   #    score  bias  c-Evalue  i-Evalue hmmfrom  hmm to    alifrom  ali to    envfrom  env to     acc
 ---   ------ ----- --------- --------- ------- -------    ------- -------    ------- -------    ----
   1 !   63.7   0.0   8.4e-21   1.7e-16       7     169 ..       4     136 ..       1     143 [. 0.64

  Alignments for each domain:
  == domain 1  score: 63.7 bits;  conditional E-value: 8.4e-21
                                       burpitideAlign   7 ffallAllsllLlastieARkePgeywksvvknqptpeaiealldskkktknesvvkD 64 
                                                          + all+l+ +lL+++ i ARk+ geyw  v+k+qp+peai+ l+              
  NODE_22865_length_1298_cov_1514.293878_g13740_i1.p1   4 SAALLSLSFFLLFSNSISARKDVGEYWRGVMKDQPMPEAIRGLVR------------- 48 
                                                          4599***************************************82............. PP

                                       burpitideAlign  65 levkpssfllvyqgnkdg....qskdkeeka..dlkkdfeikpsqlllwyyhnkndes 116
                                                                  ++++ g+ ++    +   +e k   ++ kd e+  + +    + nk++++
  NODE_22865_length_1298_cov_1514.293878_g13740_i1.p1  49 ------HVPITSNGKANChtdaE-ENPEHKEmiHFLKDDEPGLGAN---VR-NKDVKP 95 
                                                          ......34666677777654321.2222221246666655544444...22.233333 PP

                                       burpitideAlign 117 kskeessfvkdfevkPssllvwyrgnkngqsedksssekkfvkdfepkPsqll 169
                                                            ++  sfvkdf+++ + ++v+  ++          +ek+fvkdfep+P+ l+
  NODE_22865_length_1298_cov_1514.293878_g13740_i1.p1  96 --TKGGSFVKDFKPRSGIFIVYGDDK----------EEKSFVKDFEPRPNILV 136
                                                          ..223467777777766666666555..........34556777777777554 PP

>> NODE_33028_length_712_cov_49.114241_g21687_i0.p1  type:complete len:109 gc:universal NODE_33028_length_712_cov_49.114
   #    score  bias  c-Evalue  i-Evalue hmmfrom  hmm to    alifrom  ali to    envfrom  env to     acc
 ---   ------ ----- --------- --------- ------- -------    ------- -------    ------- -------    ----
   1 !   57.5   0.0   6.1e-19   1.3e-14       4      85 ..       1      87 [.       1     105 [. 0.84

  Alignments for each domain:
  == domain 1  score: 57.5 bits;  conditional E-value: 6.1e-19
                                    burpitideAlign  4 mkSffallAllsllLlastieARkePgeywksvvknqptpeaiealldskkkt.....knesv 61
                                                      mk ++a+lAl++ll ++s   A keP++ywk+++k+qp+peai++l++    t      ++  
  NODE_33028_length_712_cov_49.114241_g21687_i0.p1  1 MKPLLAFLALFLLLSFVSPSDAIKEPEDYWKEIMKDQPIPEAIKNLFVQDPATqsdakRRNHL 63
                                                      999********************************************975443334567899* PP

                                    burpitideAlign 62 vkDlevkpssfllvyqgnkdgqsk 85
                                                      vkD++ + + +++ ++g  d ++ 
  NODE_33028_length_712_cov_49.114241_g21687_i0.p1 64 VKDFDTRSNAIIYHSHGRVDKKKG 87
                                                      ****************99993333 PP

>> NODE_31724_length_777_cov_1976.938920_g13740_i2.p1  type:complete len:156 gc:universal NODE_31724_length_777_cov_1976
   #    score  bias  c-Evalue  i-Evalue hmmfrom  hmm to    alifrom  ali to    envfrom  env to     acc
 ---   ------ ----- --------- --------- ------- -------    ------- -------    ------- -------    ----
   1 !   50.1   0.0   1.1e-16   2.3e-12      10     169 ..      19     148 ..      12     155 .. 0.61

  Alignments for each domain:
  == domain 1  score: 50.1 bits;  conditional E-value: 1.1e-16
                                      burpitideAlign  10 llAllsllLlastieARkePgeywksvvknqptpeaiealldskkktknesvvkDlevk 68 
                                                         ++  +++  +++ i ARk+ geyw  v+k+qp+peai+ l+                  
  NODE_31724_length_777_cov_1976.938920_g13740_i2.p1  19 FICNSLFQQFSNSISARKDVGEYWRGVMKDQPMPEAIRGLVR----------------- 60 
                                                         444455556899****************************82................. PP

                                      burpitideAlign  69 pssfllvyqgnkdg....qskdkeeka..dlkkdfeikpsqlllwyyhnkndeskskee 121
                                                             ++++ g+ ++    +   +e k   ++ kd e+  + +    + nk++++  ++ 
  NODE_31724_length_777_cov_1976.938920_g13740_i2.p1  61 --HVPITSNGKANChtdaE-ENPEHKEmiHFLKDDEPGLGAN---VR-NKDVKP--TKG 110
                                                         ..34666677777654321.2222221246666655544444...22.233333..223 PP

                                      burpitideAlign 122 ssfvkdfevkPssllvwyrgnkngqsedksssekkfvkdfepkPsqll 169
                                                          sfvkdf+++ + ++v+  ++          +ek+fvkdfep+P+ l+
  NODE_31724_length_777_cov_1976.938920_g13740_i2.p1 111 GSFVKDFKPRSGIFIVYGDDK----------EEKSFVKDFEPRPNILV 148
                                                         467777777766666666555..........34556777777777554 PP

>> NODE_21440_length_1387_cov_2324.217656_g13740_i0.p2  type:5prime_partial len:129 gc:universal NODE_21440_length_1387_
   #    score  bias  c-Evalue  i-Evalue hmmfrom  hmm to    alifrom  ali to    envfrom  env to     acc
 ---   ------ ----- --------- --------- ------- -------    ------- -------    ------- -------    ----
   1 !   48.7   0.1   2.9e-16     6e-12      19     169 ..       1     121 [.       1     128 [. 0.61

  Alignments for each domain:
  == domain 1  score: 48.7 bits;  conditional E-value: 2.9e-16
                                       burpitideAlign  19 lastieARkePgeywksvvknqptpeaiealldskkktknesvvkDlevkpssfllvy 76 
                                                          +++ i ARk+ geyw  v+k+qp+peai+ l+                      ++++
  NODE_21440_length_1387_cov_2324.217656_g13740_i0.p2   1 FSNSISARKDVGEYWRGVMKDQPMPEAIRGLVR-------------------HVPITS 39 
                                                          7899***************************82...................346666 PP

                                       burpitideAlign  77 qgnkdg....qskdkeeka..dlkkdfeikpsqlllwyyhnkndeskskeessfvkdf 128
                                                           g+ ++    +   +e k   ++ kd e+  + +    + nk++++  ++  sfvkdf
  NODE_21440_length_1387_cov_2324.217656_g13740_i0.p2  40 NGKANChtdaE-ENPEHKEmiHFLKDDEPGLGAN---VR-NKDVKP--TKGGSFVKDF 90 
                                                          77777654321.2222221246666655544444...22.233333..2234677777 PP

                                       burpitideAlign 129 evkPssllvwyrgnkngqsedksssekkfvkdfepkPsqll 169
                                                          +++ + ++v+  ++          +ek+fvkdfep+P+ l+
  NODE_21440_length_1387_cov_2324.217656_g13740_i0.p2  91 KPRSGIFIVYGDDK----------EEKSFVKDFEPRPNILV 121
                                                          77766666666555..........34556777777777554 PP

>> NODE_41198_length_457_cov_1.403646_g29612_i0.p1  type:3prime_partial len:148 gc:universal NODE_41198_length_457_cov_1
   #    score  bias  c-Evalue  i-Evalue hmmfrom  hmm to    alifrom  ali to    envfrom  env to     acc
 ---   ------ ----- --------- --------- ------- -------    ------- -------    ------- -------    ----
   1 !   19.4   0.0   2.5e-07    0.0052      10      51 ..       8      47 ..       1      59 [. 0.86

  Alignments for each domain:
  == domain 1  score: 19.4 bits;  conditional E-value: 2.5e-07
                                   burpitideAlign 10 llAllsllLlastieARkePgeywksvvknqptpeaiealld 51
                                                     +l l++l+L+as++    +P+ yw+sv +n+p+p+ai++ll 
  NODE_41198_length_457_cov_1.403646_g29612_i0.p1  8 ILGLFMLALVASDA--ALAPEVYWNSVLPNTPMPKAIKDLLH 47
                                                     7889******9975..589*********************85 PP


Internal pipeline statistics summary:
-------------------------------------
Query model(s):                            1  (312 nodes)
Target sequences:                     124125  (21846254 residues searched)
Passed MSV filter:                      5826  (0.0469366); expected 2482.5 (0.02)
Passed bias filter:                     3195  (0.0257402); expected 2482.5 (0.02)
Passed Vit filter:                       393  (0.00316616); expected 124.1 (0.001)
Passed Fwd filter:                         6  (4.83384e-05); expected 1.2 (1e-05)
Initial search space (Z):             124125  [actual number of targets]
Domain search space  (domZ):               6  [number of targets reported over threshold]
# CPU time: 0.43u 0.04s 00:00:00.47 Elapsed: 00:00:02.01
# Mc/sec: 3375.48
//
[ok]
