# Supplementary material for: Mining raw plant transcriptomic data for new cyclopeptide alkaloids
Source: Beilstein J Org Chem. 2024 Jul 11;20:1548–59. doi: 10.3762/bjoc.20.138 (PMC11250218; doi:10.3762/bjoc.20.138)
Supplement: File 4 — The split burpitide precursor peptide HMM and output from all 700 transcriptomes as a compressed archive. [file Beilstein_J_Org_Chem-20-1548-s004.zip › final/SRR12263769.pep.hmm]

# hmmsearch :: search profile(s) against a sequence database
# HMMER 3.3 (Nov 2019); http://hmmer.org/
# Copyright (C) 2019 Howard Hughes Medical Institute.
# Freely distributed under the BSD open source license.
# - - - - - - - - - - - - - - - - - - - - - - - - - - - - - - - - - - - -
# query HMM file:                  ../hmms/burpitide.hmm
# target sequence database:        SRR12263769.pep
# - - - - - - - - - - - - - - - - - - - - - - - - - - - - - - - - - - - -

Query:       burpitideAlign  [M=312]
Scores for complete sequences (score includes all domains):
   --- full sequence ---   --- best 1 domain ---    -#dom-
    E-value  score  bias    E-value  score  bias    exp  N  Sequence                                            Description
    ------- ------ -----    ------- ------ -----   ---- --  --------                                            -----------
    3.5e-15   58.9   0.3      4e-15   58.8   0.3    1.1  1  NODE_39677_length_478_cov_9.832099_g30757_i0.p1      type:5prime_partial len:125 gc:u
    4.8e-06   28.9   0.0    7.3e-06   28.3   0.0    1.2  1  NODE_19346_length_1386_cov_1169.776847_g13839_i0.p1  type:5prime_partial len:392 gc:u
    0.00064   22.0   0.0     0.0012   21.0   0.0    1.5  1  NODE_23545_length_1143_cov_20.484112_g16710_i0.p1    type:5prime_partial len:315 gc:u
      0.003   19.8   0.1     0.0065   18.7   0.1    1.7  1  NODE_22152_length_1221_cov_42.462544_g15782_i0.p1    type:5prime_partial len:325 gc:u
  ------ inclusion threshold ------
       0.61   12.2   0.1       0.71   12.0   0.1    1.0  1  NODE_28826_length_862_cov_2808.584284_g20660_i0.p1   type:complete len:140 gc:univers


Domain annotation for each sequence (and alignments):
>> NODE_39677_length_478_cov_9.832099_g30757_i0.p1  type:5prime_partial len:125 gc:universal NODE_39677_length_478_cov_9
   #    score  bias  c-Evalue  i-Evalue hmmfrom  hmm to    alifrom  ali to    envfrom  env to     acc
 ---   ------ ----- --------- --------- ------- -------    ------- -------    ------- -------    ----
   1 !   58.8   0.3   2.1e-19     4e-15       3      80 ..      23     100 ..       8     122 .. 0.82

  Alignments for each domain:
  == domain 1  score: 58.8 bits;  conditional E-value: 2.1e-19
                                   burpitideAlign   3 lmkSffallAllsllLlastieARkePgeywksvvknqptpeaiealldskkkt..knesvv 62 
                                                      +mk + ++l l+sllL++s +eAR  P+eyw s+++++p+p+ai+++l ++  +  +++++v
  NODE_39677_length_478_cov_9.832099_g30757_i0.p1  23 MMKFLSTFLILFSLLLIVSNNEARSVPDEYWRSIMNDEPMPKAIQDVLPLEDVKkvNKDQFV 84 
                                                      5996667777*************************************98875444699**** PP

                                   burpitideAlign  63 kDlevkpssfllvyqgnk 80 
                                                       D++ kp+ ++  y++  
  NODE_39677_length_478_cov_9.832099_g30757_i0.p1  85 RDFDLKPNLII--YHSHV 100
                                                      *******9744..44433 PP

>> NODE_19346_length_1386_cov_1169.776847_g13839_i0.p1  type:5prime_partial len:392 gc:universal NODE_19346_length_1386_
   #    score  bias  c-Evalue  i-Evalue hmmfrom  hmm to    alifrom  ali to    envfrom  env to     acc
 ---   ------ ----- --------- --------- ------- -------    ------- -------    ------- -------    ----
   1 !   28.3   0.0     4e-10   7.3e-06       4      56 ..      71     122 ..      53     128 .. 0.91

  Alignments for each domain:
  == domain 1  score: 28.3 bits;  conditional E-value: 4e-10
                                       burpitideAlign   4 mkSffallAllsllLlastieARkePgeywksvvknqptpeaiealldskkkt 56 
                                                          m  f+ +l++ls+++++s ++A  +P++yw+ + +n+p+p+++ +ll+++ k+
  NODE_19346_length_1386_cov_1169.776847_g13839_i0.p1  71 ME-FLHFLSFLSMAMIVSHAAAAVAPETYWQLILPNTPMPKSLTQLLNNEDKS 122
                                                          55.899*****************************************988887 PP

>> NODE_23545_length_1143_cov_20.484112_g16710_i0.p1  type:5prime_partial len:315 gc:universal NODE_23545_length_1143_co
   #    score  bias  c-Evalue  i-Evalue hmmfrom  hmm to    alifrom  ali to    envfrom  env to     acc
 ---   ------ ----- --------- --------- ------- -------    ------- -------    ------- -------    ----
   1 !   21.0   0.0   6.5e-08    0.0012       7      57 ..      13      61 ..       8     109 .. 0.81

  Alignments for each domain:
  == domain 1  score: 21.0 bits;  conditional E-value: 6.5e-08
                                     burpitideAlign  7 ffallAllsllLlastieARkePgeywksvvknqptpeaiealldskkktk 57
                                                       f+ +l +ls+++++s  +A  +P++ywksv +n+p+p+++ +ll++ k+t+
  NODE_23545_length_1143_cov_20.484112_g16710_i0.p1 13 FLHFLTFLSMAMIVS--HAVMAPETYWKSVLPNTPIPKSLTQLLNNDKSTN 61
                                                       677888888777765..8999***********************9988874 PP

>> NODE_22152_length_1221_cov_42.462544_g15782_i0.p1  type:5prime_partial len:325 gc:universal NODE_22152_length_1221_co
   #    score  bias  c-Evalue  i-Evalue hmmfrom  hmm to    alifrom  ali to    envfrom  env to     acc
 ---   ------ ----- --------- --------- ------- -------    ------- -------    ------- -------    ----
   1 !   18.7   0.1   3.5e-07    0.0065       9      62 ..      19      72 ..      10     198 .. 0.77

  Alignments for each domain:
  == domain 1  score: 18.7 bits;  conditional E-value: 3.5e-07
                                     burpitideAlign  9 allAllsllLlastieARkePgeywksvvknqptpeaiealldskkkt.knesvv 62
                                                        ++A l+++ l+ +  +   P+ ywksv +n+p+p+ai++ll   +++ + es++
  NODE_22152_length_1221_cov_42.462544_g15782_i0.p1 19 HIFA-LVFVALVGISYGVVTPEAYWKSVLPNTPMPKAIKDLLYTPTEWtEDESIA 72
                                                       3444.444567789999999**********************9998887777765 PP

>> NODE_28826_length_862_cov_2808.584284_g20660_i0.p1  type:complete len:140 gc:universal NODE_28826_length_862_cov_2808
   #    score  bias  c-Evalue  i-Evalue hmmfrom  hmm to    alifrom  ali to    envfrom  env to     acc
 ---   ------ ----- --------- --------- ------- -------    ------- -------    ------- -------    ----
   1 ?   12.0   0.1   3.8e-05      0.71       4      50 ..       2      48 ..       1      56 [. 0.82

  Alignments for each domain:
  == domain 1  score: 12.0 bits;  conditional E-value: 3.8e-05
                                      burpitideAlign  4 mkSffallAllsllLlastieARkePgeywksvvknqptpeaieall 50
                                                         kS f  l+l +l+L+++ + AR+ P++  +++   +p   a+ a++
  NODE_28826_length_862_cov_2808.584284_g20660_i0.p1  2 VKSCFLALSLCALVLFVQLNNARNIPTTTTTTISGQTPAAAAAPAAV 48
                                                        599**************************999987777766665555 PP


Internal pipeline statistics summary:
-------------------------------------
Query model(s):                            1  (312 nodes)
Target sequences:                      92931  (18241363 residues searched)
Passed MSV filter:                      3828  (0.0411919); expected 1858.6 (0.02)
Passed bias filter:                     1929  (0.0207573); expected 1858.6 (0.02)
Passed Vit filter:                       210  (0.00225974); expected 92.9 (0.001)
Passed Fwd filter:                         5  (5.38034e-05); expected 0.9 (1e-05)
Initial search space (Z):              92931  [actual number of targets]
Domain search space  (domZ):               5  [number of targets reported over threshold]
# CPU time: 0.46u 0.08s 00:00:00.54 Elapsed: 00:00:01.60
# Mc/sec: 3551.51
//
[ok]
