# Supplementary material for: Mining raw plant transcriptomic data for new cyclopeptide alkaloids
Source: Beilstein J Org Chem. 2024 Jul 11;20:1548–59. doi: 10.3762/bjoc.20.138 (PMC11250218; doi:10.3762/bjoc.20.138)
Supplement: File 4 — The split burpitide precursor peptide HMM and output from all 700 transcriptomes as a compressed archive. [file Beilstein_J_Org_Chem-20-1548-s004.zip › final/SRR12321240.pep.hmm]

# hmmsearch :: search profile(s) against a sequence database
# HMMER 3.3 (Nov 2019); http://hmmer.org/
# Copyright (C) 2019 Howard Hughes Medical Institute.
# Freely distributed under the BSD open source license.
# - - - - - - - - - - - - - - - - - - - - - - - - - - - - - - - - - - - -
# query HMM file:                  ../hmms/burpitide.hmm
# target sequence database:        SRR12321240.pep
# - - - - - - - - - - - - - - - - - - - - - - - - - - - - - - - - - - - -

Query:       burpitideAlign  [M=312]
Scores for complete sequences (score includes all domains):
   --- full sequence ---   --- best 1 domain ---    -#dom-
    E-value  score  bias    E-value  score  bias    exp  N  Sequence                                          Description
    ------- ------ -----    ------- ------ -----   ---- --  --------                                          -----------
    2.9e-10   42.1   3.7    1.4e-09   39.9   3.7    1.9  1  NODE_17978_length_843_cov_88.818182_g13907_i0.p1   type:complete len:181 gc:univers
  ------ inclusion threshold ------
       0.14   13.6   0.0       0.19   13.2   0.0    1.1  1  NODE_11036_length_1484_cov_194.669029_g7213_i1.p1  type:5prime_partial len:387 gc:u
       0.18   13.3   0.0       0.24   12.9   0.0    1.1  1  NODE_9230_length_1668_cov_12.608150_g7213_i0.p1    type:5prime_partial len:443 gc:u


Domain annotation for each sequence (and alignments):
>> NODE_17978_length_843_cov_88.818182_g13907_i0.p1  type:complete len:181 gc:universal NODE_17978_length_843_cov_88.818
   #    score  bias  c-Evalue  i-Evalue hmmfrom  hmm to    alifrom  ali to    envfrom  env to     acc
 ---   ------ ----- --------- --------- ------- -------    ------- -------    ------- -------    ----
   1 !   39.9   3.7   7.1e-14   1.4e-09       6     197 ..       4     174 ..       1     178 [. 0.77

  Alignments for each domain:
  == domain 1  score: 39.9 bits;  conditional E-value: 7.1e-14
                                    burpitideAlign   6 SffallAllsllLlastieARkeP..geywksvvknqptpeaiealldskkktknesvvkD 64 
                                                       S+f  + l+sl+++as+++AR  P    +w+ +vk++ + ea++  +      ++es+   
  NODE_17978_length_843_cov_88.818182_g13907_i0.p1   4 SSFIRITLFSLAMVASITKARVVPgqHNNWQGIVKDEAMVEAVKHIM------NGEST--S 56 
                                                       6777888*****************66689*****************7......55555..6 PP

                                    burpitideAlign  65 levkpssfllvyqgnkdgqskdkeek.a.dlkkdfeikpsqlllwyyhnkndeskskeess 123
                                                       l++k +    ++ ++   ++ d++ k +  ++kdf+++        y+n+++ +k++++  
  NODE_17978_length_843_cov_88.818182_g13907_i0.p1  57 LSSKKGD-CHTSSDDVSVYPDDTKLKgKtTFDKDFKPRSDAT---AYSNEDVGQKTEKA-- 111
                                                       7888887.7777788888998888887778999998887777...78888888877544.. PP

                                    burpitideAlign 124 fvkdfevkPssllvwyrgnkngqsedksssekkfvkdfepkPsqlllwyrgnkdgqsvdes 184
                                                       +v dfe++P+     y++ +   +++ ++   +f kdf p+P       ++n++++   ++
  NODE_17978_length_843_cov_88.818182_g13907_i0.p1 112 LVSDFEPRPNAS--AYPDDT-TLKVETTF---NFIKDFKPRPDATA---YPNENADL--KT 161
                                                       589999999865..455553.33333333...69999999999765...55555555..56 PP

                                    burpitideAlign 185 gksfvkdfepkPs 197
                                                        k+f kdf+p+P+
  NODE_17978_length_843_cov_88.818182_g13907_i0.p1 162 KKKFIKDFDPRPN 174
                                                       8999999999998 PP

>> NODE_11036_length_1484_cov_194.669029_g7213_i1.p1  type:5prime_partial len:387 gc:universal NODE_11036_length_1484_co
   #    score  bias  c-Evalue  i-Evalue hmmfrom  hmm to    alifrom  ali to    envfrom  env to     acc
 ---   ------ ----- --------- --------- ------- -------    ------- -------    ------- -------    ----
   1 ?   13.2   0.0   9.7e-06      0.19     243     288 ..      38      96 ..      12     124 .. 0.78

  Alignments for each domain:
  == domain 1  score: 13.2 bits;  conditional E-value: 9.7e-06
                                     burpitideAlign 243 e.....neetekesvvngqsvdPss.....qlllyrgnkkvesse...yeiNqngekns 288
                                                              n++++ +svvn    +Ps      ql++yr ++k ++ e   + iN n+  +s
  NODE_11036_length_1484_cov_194.669029_g7213_i1.p1  38 TsiripNVNSTHKSVVNLTTYSPSNssiqiQLPVYRPQQKHQPIEqspNTINDNNPRTS 96 
                                                        2555558999******77766666666******************77777776555444 PP

>> NODE_9230_length_1668_cov_12.608150_g7213_i0.p1  type:5prime_partial len:443 gc:universal NODE_9230_length_1668_cov_1
   #    score  bias  c-Evalue  i-Evalue hmmfrom  hmm to    alifrom  ali to    envfrom  env to     acc
 ---   ------ ----- --------- --------- ------- -------    ------- -------    ------- -------    ----
   1 ?   12.9   0.0   1.2e-05      0.24     243     288 ..      38      96 ..      12     123 .. 0.78

  Alignments for each domain:
  == domain 1  score: 12.9 bits;  conditional E-value: 1.2e-05
                                   burpitideAlign 243 e.....neetekesvvngqsvdPss.....qlllyrgnkkvesse...yeiNqngekns 288
                                                            n++++ +svvn    +Ps      ql++yr ++k ++ e   + iN n+  +s
  NODE_9230_length_1668_cov_12.608150_g7213_i0.p1  38 TsiripNVNSTHKSVVNLTTYSPSNssiqiQLPVYRPQQKHQPIEqspNTINDNNPRTS 96 
                                                      2555558899******77766666666******************77777776555444 PP


Internal pipeline statistics summary:
-------------------------------------
Query model(s):                            1  (312 nodes)
Target sequences:                      59661  (12259342 residues searched)
Passed MSV filter:                      2460  (0.041233); expected 1193.2 (0.02)
Passed bias filter:                     1325  (0.0222088); expected 1193.2 (0.02)
Passed Vit filter:                       160  (0.00268182); expected 59.7 (0.001)
Passed Fwd filter:                         3  (5.02841e-05); expected 0.6 (1e-05)
Initial search space (Z):              59661  [actual number of targets]
Domain search space  (domZ):               3  [number of targets reported over threshold]
# CPU time: 0.22u 0.03s 00:00:00.25 Elapsed: 00:00:01.08
# Mc/sec: 3525.11
//
[ok]
