# Supplementary material for: Mining raw plant transcriptomic data for new cyclopeptide alkaloids
Source: Beilstein J Org Chem. 2024 Jul 11;20:1548–59. doi: 10.3762/bjoc.20.138 (PMC11250218; doi:10.3762/bjoc.20.138)
Supplement: File 4 — The split burpitide precursor peptide HMM and output from all 700 transcriptomes as a compressed archive. [file Beilstein_J_Org_Chem-20-1548-s004.zip › final/SRR12328860.pep.hmm]

# hmmsearch :: search profile(s) against a sequence database
# HMMER 3.3 (Nov 2019); http://hmmer.org/
# Copyright (C) 2019 Howard Hughes Medical Institute.
# Freely distributed under the BSD open source license.
# - - - - - - - - - - - - - - - - - - - - - - - - - - - - - - - - - - - -
# query HMM file:                  ../hmms/burpitide.hmm
# target sequence database:        SRR12328860.pep
# - - - - - - - - - - - - - - - - - - - - - - - - - - - - - - - - - - - -

Query:       burpitideAlign  [M=312]
Scores for complete sequences (score includes all domains):
   --- full sequence ---   --- best 1 domain ---    -#dom-
    E-value  score  bias    E-value  score  bias    exp  N  Sequence                                            Description
    ------- ------ -----    ------- ------ -----   ---- --  --------                                            -----------
    1.1e-24   90.9   5.6    3.7e-11   46.5   0.1    3.0  3  NODE_71213_length_480_cov_12298.196560_g41835_i0.p1  type:internal len:160 gc:univers
    3.9e-19   72.7   7.9    4.3e-18   69.3   7.9    2.4  1  NODE_43427_length_1273_cov_5859.468333_g19370_i1.p1  type:complete len:146 gc:univers
    3.3e-18   69.6   4.2    3.6e-12   49.8   0.1    2.1  2  NODE_57006_length_828_cov_6939.511258_g14048_i1.p3   type:5prime_partial len:141 gc:u
    2.7e-12   50.2   0.1    3.1e-12   50.0   0.1    1.1  1  NODE_88238_length_317_cov_2.209016_g58855_i0.p2      type:internal len:106 gc:univers
    3.3e-12   49.9   0.1    2.4e-11   47.1   0.1    1.9  1  NODE_84050_length_345_cov_2.830882_g54667_i0.p1      type:3prime_partial len:97 gc:un
      1e-10   45.0   0.0    4.4e-10   42.9   0.0    1.8  1  NODE_92345_length_292_cov_5.031963_g62962_i0.p1      type:internal len:97 gc:universa
      2e-10   44.1   0.0    1.1e-09   41.6   0.0    1.8  1  NODE_73732_length_443_cov_2.072973_g44351_i0.p1      type:5prime_partial len:134 gc:u
    2.4e-09   40.5   0.0    1.4e-08   38.0   0.0    1.8  1  NODE_68876_length_521_cov_2.062500_g39515_i0.p1      type:5prime_partial len:115 gc:u
    2.4e-09   40.5   0.0    2.6e-09   40.4   0.0    1.1  1  NODE_74957_length_427_cov_12705.011299_g45576_i0.p1  type:5prime_partial len:76 gc:un
    7.3e-06   29.1   3.8    2.5e-05   27.3   3.7    1.7  1  NODE_39430_length_1413_cov_4407.229851_g19370_i0.p1  type:complete len:86 gc:universa
      0.008   19.1   0.0       0.01   18.8   0.0    1.1  1  NODE_13683_length_2678_cov_246.020729_g7453_i0.p4    type:5prime_partial len:86 gc:un
  ------ inclusion threshold ------
       0.02   17.8   0.3        0.1   15.5   0.1    2.0  2  NODE_40753_length_1365_cov_530.434985_g7453_i1.p1    type:5prime_partial len:388 gc:u
       0.18   14.7   0.1       0.18   14.7   0.1    1.1  1  NODE_65769_length_585_cov_43.134766_g36488_i0.p3     type:complete len:84 gc:universa


Domain annotation for each sequence (and alignments):
>> NODE_71213_length_480_cov_12298.196560_g41835_i0.p1  type:internal len:160 gc:universal NODE_71213_length_480_cov_122
   #    score  bias  c-Evalue  i-Evalue hmmfrom  hmm to    alifrom  ali to    envfrom  env to     acc
 ---   ------ ----- --------- --------- ------- -------    ------- -------    ------- -------    ----
   1 !   46.5   0.1     3e-15   3.7e-11       4      51 ..      10      59 ..       7      63 .. 0.90
   2 !   38.4   0.1   8.9e-13   1.1e-08       9      60 ..      63     116 ..      60     122 .. 0.87
   3 !    8.5   0.4    0.0011        13     145     166 ..     124     145 ..     114     149 .. 0.65

  Alignments for each domain:
  == domain 1  score: 46.5 bits;  conditional E-value: 3e-15
                                       burpitideAlign  4 mkSffallAllsllLlastieARkePgeywksvv..knqptpeaiealld 51
                                                         m+S+fallAl++l+L+a ++eARk+ geywk++   kn+ + eaie l+ 
  NODE_71213_length_480_cov_12298.196560_g41835_i0.p1 10 MASSFALLALFTLALFAGITEARKDSGEYWKAAGvtKNEALVEAIEHLVH 59
                                                         9******************************96445***********985 PP

  == domain 2  score: 38.4 bits;  conditional E-value: 8.9e-13
                                       burpitideAlign   9 allAllsllLlastieARkePgeywksvv..knqptpeaiealldskkktknes 60 
                                                          +llAl++l+L+a ++eARk+ geywk++   kn+ + eaie l+   ++ +n++
  NODE_71213_length_480_cov_12298.196560_g41835_i0.p1  63 SLLALFTLALFAGITEARKDSGEYWKAAGvtKNEALVEAIEHLVHVDSSLSNQN 116
                                                          89************************96445************98887776554 PP

  == domain 3  score: 8.5 bits;  conditional E-value: 0.0011
                                       burpitideAlign 145 gqsedksssekkfvkdfepkPs 166
                                                            ++d++ ++k+fv+dfep+P+
  NODE_71213_length_480_cov_12298.196560_g41835_i0.p1 124 TSKKDSAANNKSFVTDFEPRPN 145
                                                          2333344488888888888887 PP

>> NODE_43427_length_1273_cov_5859.468333_g19370_i1.p1  type:complete len:146 gc:universal NODE_43427_length_1273_cov_58
   #    score  bias  c-Evalue  i-Evalue hmmfrom  hmm to    alifrom  ali to    envfrom  env to     acc
 ---   ------ ----- --------- --------- ------- -------    ------- -------    ------- -------    ----
   1 !   69.3   7.9   3.5e-22   4.3e-18       4     167 ..       1     140 [.       1     144 [. 0.72

  Alignments for each domain:
  == domain 1  score: 69.3 bits;  conditional E-value: 3.5e-22
                                       burpitideAlign   4 mkSffallAllsllLlastieARkePgeywksvv..knqptpeaiealldskkktkne 59 
                                                          m+S+fallAl++l+L+a ++eARk+ geywk++   kn+ + eaie l+   ++ +n+
  NODE_43427_length_1273_cov_5859.468333_g19370_i1.p1   1 MASSFALLALFTLALFAGITEARKDSGEYWKAAGvaKNEALVEAIEHLVHVDSSLSNQ 58 
                                                          9******************************96556************9777666433 PP

                                       burpitideAlign  60 svvkDlevkpssfllvyqgnkdg..qskdkeek.adlkkdfeikpsqlllwyyhnknd 114
                                                          +                  n+d+  ++kd + + +++  dfe++p+      y+   d
  NODE_43427_length_1273_cov_5859.468333_g19370_i1.p1  59 NK----------------MNSDCntSKKDSAANnKSFVTDFEPRPNLS---AYG---D 94 
                                                          32................34444223333333334799*******965...344...3 PP

                                       burpitideAlign 115 eskskeessfvkdfevkPssllvwyrgnkngqsedksssekkfvkdfepkPsq 167
                                                          ++k ke++sf+kdfe++P+  + +  ++  g +     ++kkf kdfep+P+ 
  NODE_43427_length_1273_cov_5859.468333_g19370_i1.p1  95 DAKLKEDKSFMKDFEPRPNASV-YDDDT--GLEG----EKKKFEKDFEPRPNA 140
                                                          4444556899******998653.33333..2222....346789*******95 PP

>> NODE_57006_length_828_cov_6939.511258_g14048_i1.p3  type:5prime_partial len:141 gc:universal NODE_57006_length_828_co
   #    score  bias  c-Evalue  i-Evalue hmmfrom  hmm to    alifrom  ali to    envfrom  env to     acc
 ---   ------ ----- --------- --------- ------- -------    ------- -------    ------- -------    ----
   1 !   49.8   0.1     3e-16   3.6e-12       4      60 ..      10      68 ..       7      74 .. 0.88
   2 !   21.2   1.3   1.5e-07    0.0018     145     198 ..      76     123 ..      66     127 .. 0.67

  Alignments for each domain:
  == domain 1  score: 49.8 bits;  conditional E-value: 3e-16
                                      burpitideAlign  4 mkSffallAllsllLlastieARkePgeywksvv..knqptpeaiealldskkktknes 60
                                                        m+S+fallAl++l+L+a ++eARk+ geywk++   kn+ + eaie l+   ++ +n++
  NODE_57006_length_828_cov_6939.511258_g14048_i1.p3 10 MASSFALLALFTLALFAGITEARKDSGEYWKAAGvtKNEALVEAIEHLVHVDSSLSNQN 68
                                                        9******************************96445************98887776554 PP

  == domain 2  score: 21.2 bits;  conditional E-value: 1.5e-07
                                      burpitideAlign 145 gqsedksssekkfvkdfepkPsqlllwyrgnkdgqsvdesgksfvkdfepkPss 198
                                                           ++d++ ++k+fv+dfep+P+     y   +      +++ksf+kdfep+P+ 
  NODE_57006_length_828_cov_6939.511258_g14048_i1.p3  76 TSKKDSAANNKSFVTDFEPRPNL--SAYGDDAKL----KEDKSFMKDFEPRPNA 123
                                                         33444444999999999999984..444444323....3479999999999985 PP

>> NODE_88238_length_317_cov_2.209016_g58855_i0.p2  type:internal len:106 gc:universal NODE_88238_length_317_cov_2.20901
   #    score  bias  c-Evalue  i-Evalue hmmfrom  hmm to    alifrom  ali to    envfrom  env to     acc
 ---   ------ ----- --------- --------- ------- -------    ------- -------    ------- -------    ----
   1 !   50.0   0.1   2.6e-16   3.1e-12       4      84 ..      13      94 ..       8     104 .. 0.86

  Alignments for each domain:
  == domain 1  score: 50.0 bits;  conditional E-value: 2.6e-16
                                   burpitideAlign  4 mkSffallA..llsllLlastieARkePgeywksvvknqptpeaiealldskkkt..knesvvk 63
                                                     mk  ++ ++  l+++l+ +s   ARk+P+eyw+++++ + +pe i++l+  +  +  +++++vk
  NODE_88238_length_317_cov_2.209016_g58855_i0.p2 13 MK-PLSATSvlLFLFLVSSSFSNARKDPQEYWNTIMNGEAMPEVIKSLIIHQDAEshSHQKFVK 75
                                                     66.45666677888999999*****************************999887789****** PP

                                   burpitideAlign 64 Dlevkpssfllvyqgnkdgqs 84
                                                      ++    s++++y+   d q+
  NODE_88238_length_317_cov_2.209016_g58855_i0.p2 76 HFD--TESNVIIYHTHVDPQE 94
                                                     **9..77889****9999554 PP

>> NODE_84050_length_345_cov_2.830882_g54667_i0.p1  type:3prime_partial len:97 gc:universal NODE_84050_length_345_cov_2.
   #    score  bias  c-Evalue  i-Evalue hmmfrom  hmm to    alifrom  ali to    envfrom  env to     acc
 ---   ------ ----- --------- --------- ------- -------    ------- -------    ------- -------    ----
   1 !   47.1   0.1     2e-15   2.4e-11       4     107 ..       1      91 [.       1      95 [. 0.75

  Alignments for each domain:
  == domain 1  score: 47.1 bits;  conditional E-value: 2e-15
                                   burpitideAlign   4 mkSffallAllsllLlastieARkePgeywksvvknqptpeaiealldskkktknesvvkDl 65 
                                                      m+Sf++++ ++s++ ++ + eARk Pg+ywksv+++qp+p+ai +ll       ++s   D+
  NODE_84050_length_345_cov_2.830882_g54667_i0.p1   1 MRSFLTIFLIFSVATFVYVCEARKGPGDYWKSVMQEQPMPKAITDLL------HEDSASDDI 56 
                                                      9*********************************************9......333443455 PP

                                   burpitideAlign  66 evkpssfllvyqgnkdgqskdkeek.adlkkdfeikpsqlllw 107
                                                            + ++ q+ k  q  +k  + + +  +f+  p+ +  +
  NODE_84050_length_345_cov_2.830882_g54667_i0.p1  57 H-----HKFWEQSQKQ-QMPSKTLNmKRFLTNFDATPNII--I 91 
                                                      5.....6666666666.44444444447777777777655..4 PP

>> NODE_92345_length_292_cov_5.031963_g62962_i0.p1  type:internal len:97 gc:universal NODE_92345_length_292_cov_5.031963
   #    score  bias  c-Evalue  i-Evalue hmmfrom  hmm to    alifrom  ali to    envfrom  env to     acc
 ---   ------ ----- --------- --------- ------- -------    ------- -------    ------- -------    ----
   1 !   42.9   0.0   3.7e-14   4.4e-10       2      54 ..       8      60 ..       6      96 .] 0.80

  Alignments for each domain:
  == domain 1  score: 42.9 bits;  conditional E-value: 3.7e-14
                                   burpitideAlign  2 elmkSffallAllsllLlastieARkePgeywksvvknqptpeaiealldskk 54
                                                     e m++f+a+l ++sl+ ++  i AR+ Pgeywks+++nqp+pe i +l+   +
  NODE_92345_length_292_cov_5.031963_g62962_i0.p1  8 ENMRTFLAFLVFFSLAKFSFLIDARRCPGEYWKSIMNNQPIPEVISDLFHQDT 60
                                                     56***************************************888888874333 PP

>> NODE_73732_length_443_cov_2.072973_g44351_i0.p1  type:5prime_partial len:134 gc:universal NODE_73732_length_443_cov_2
   #    score  bias  c-Evalue  i-Evalue hmmfrom  hmm to    alifrom  ali to    envfrom  env to     acc
 ---   ------ ----- --------- --------- ------- -------    ------- -------    ------- -------    ----
   1 !   41.6   0.0   9.3e-14   1.1e-09       2     102 ..       9     125 ..       8     129 .. 0.64

  Alignments for each domain:
  == domain 1  score: 41.6 bits;  conditional E-value: 9.3e-14
                                   burpitideAlign   2 elmkSffallAllsllLlastieARkePgeywksvvknqpt.................peai 46 
                                                      e m+Sf+  l l+sl+ +   i AR+ Pgeywks+++nqp+                 +++i
  NODE_73732_length_443_cov_2.072973_g44351_i0.p1   9 ENMRSFLLCLVLFSLAKFCFLIDARRCPGEYWKSIMNNQPIpevisdlfhqdtasdpcEKNI 70 
                                                      56***************************************555555555555533333333 PP

                                   burpitideAlign  47 ealldskkkt..knesvvkDlevkpssfllvyqgnkdgqskdkeek.a..dlkkdfeikps 102
                                                       ++ d       + + +  D++++p+   ++y+++ d++ + +    +   ++++  i+p 
  NODE_73732_length_443_cov_2.072973_g44351_i0.p1  71 SSTAD----AtlDTDHFSRDFDIRPNV--ILYHSDADSKRVKPLADgVkmMHNDNGHINPR 125
                                                      33322....223344555566666665..55666666655555555444444444455555 PP

>> NODE_68876_length_521_cov_2.062500_g39515_i0.p1  type:5prime_partial len:115 gc:universal NODE_68876_length_521_cov_2
   #    score  bias  c-Evalue  i-Evalue hmmfrom  hmm to    alifrom  ali to    envfrom  env to     acc
 ---   ------ ----- --------- --------- ------- -------    ------- -------    ------- -------    ----
   1 !   38.0   0.0   1.1e-12   1.4e-08       4     102 ..      14     103 ..       6     111 .. 0.69

  Alignments for each domain:
  == domain 1  score: 38.0 bits;  conditional E-value: 1.1e-12
                                   burpitideAlign   4 mkSffallA.llsll.LlastieARkePgeywksvvknqptpeaiealldskkktknesvvk 63 
                                                      m+Sf+++l  ++s++  ++ + eARk Pg+ywks+++ +p+p+ai +ll   +         
  NODE_68876_length_521_cov_2.062500_g39515_i0.p1  14 MRSFLTILLlFFSVVsFVVYVGEARKGPGDYWKSIMQGEPMPKAITDLLHEDS--------- 66 
                                                      *******999666551556699**************************93333......... PP

                                   burpitideAlign  64 Dlevkpssfllvyqgnkdgqskdkeek.a..dlkkdfeikps 102
                                                         ++++     +++n+d +++ +++      +  +f+  p+
  NODE_68876_length_521_cov_2.062500_g39515_i0.p1  67 --TSDDNH---HSYSNEDPKQQMPSKTlNmkRFLTNFDATPN 103
                                                      ..344444...4556666544444444324566666666665 PP

>> NODE_74957_length_427_cov_12705.011299_g45576_i0.p1  type:5prime_partial len:76 gc:universal NODE_74957_length_427_co
   #    score  bias  c-Evalue  i-Evalue hmmfrom  hmm to    alifrom  ali to    envfrom  env to     acc
 ---   ------ ----- --------- --------- ------- -------    ------- -------    ------- -------    ----
   1 !   40.4   0.0   2.2e-13   2.6e-09       4      37 ..      10      43 ..       6      70 .. 0.83

  Alignments for each domain:
  == domain 1  score: 40.4 bits;  conditional E-value: 2.2e-13
                                       burpitideAlign  4 mkSffallAllsllLlastieARkePgeywksvv 37
                                                         m+S+fallAl++l+L+a ++eARk+ geywk ++
  NODE_74957_length_427_cov_12705.011299_g45576_i0.p1 10 MASSFALLALFTLALFAGITEARKDSGEYWKPAA 43
                                                         9******************************876 PP

>> NODE_39430_length_1413_cov_4407.229851_g19370_i0.p1  type:complete len:86 gc:universal NODE_39430_length_1413_cov_440
   #    score  bias  c-Evalue  i-Evalue hmmfrom  hmm to    alifrom  ali to    envfrom  env to     acc
 ---   ------ ----- --------- --------- ------- -------    ------- -------    ------- -------    ----
   1 !   27.3   3.7   2.1e-09   2.5e-05     145     229 ..       7      80 ..       2      83 .. 0.56

  Alignments for each domain:
  == domain 1  score: 27.3 bits;  conditional E-value: 2.1e-09
                                       burpitideAlign 145 gqsedksssekkfvkdfepkPsqlllwyrgnkdgqsvdesgksfvkdfepkPssvlvw 202
                                                            ++d++ ++k+fv+dfep+P+     y   +      +++ksf+kdfep+P+  +  
  NODE_39430_length_1413_cov_4407.229851_g19370_i0.p1   7 TSKKDSAANNKSFVTDFEPRPNL--SAYGDDAKL----KEDKSFMKDFEPRPNASVYD 58 
                                                          34444444788888888888873..333333223....33688888888888765432 PP

                                       burpitideAlign 203 yrgnkngqsedksskefvkdfsvdPss 229
                                                                    + ++k f kdf+++P+ 
  NODE_39430_length_1413_cov_4407.229851_g19370_i0.p1  59 DDTG-----LEGEKKKFEKDFEPRPNA 80 
                                                          2222.....223334467788888864 PP

>> NODE_13683_length_2678_cov_246.020729_g7453_i0.p4  type:5prime_partial len:86 gc:universal NODE_13683_length_2678_cov
   #    score  bias  c-Evalue  i-Evalue hmmfrom  hmm to    alifrom  ali to    envfrom  env to     acc
 ---   ------ ----- --------- --------- ------- -------    ------- -------    ------- -------    ----
   1 !   18.8   0.0   8.4e-07      0.01       1      50 [.      29      73 ..      26      77 .. 0.76

  Alignments for each domain:
  == domain 1  score: 18.8 bits;  conditional E-value: 8.4e-07
                                     burpitideAlign  1 melmkSffallAllsllLlastieARkePgeywksvvknqptpeaieall 50
                                                       mel+k    +l +++ +L+  ++++  +P+ ywks+ +n+p+p+ + +ll
  NODE_13683_length_2678_cov_246.020729_g7453_i0.p4 29 MELLK----FLHFFT-FLFLAVVASHAAPDSYWKSKLPNTPMPKVVWNLL 73
                                                       55555....555666.566666677778****************998887 PP

>> NODE_40753_length_1365_cov_530.434985_g7453_i1.p1  type:5prime_partial len:388 gc:universal NODE_40753_length_1365_co
   #    score  bias  c-Evalue  i-Evalue hmmfrom  hmm to    alifrom  ali to    envfrom  env to     acc
 ---   ------ ----- --------- --------- ------- -------    ------- -------    ------- -------    ----
   1 ?   15.5   0.1   8.3e-06       0.1       1      52 [.      29      75 ..      27      86 .. 0.75
   2 ?    0.1   0.0       0.4   4.8e+03     252     278 ..     147     182 ..     110     293 .. 0.68

  Alignments for each domain:
  == domain 1  score: 15.5 bits;  conditional E-value: 8.3e-06
                                     burpitideAlign  1 melmkSffallAllsllLlastieARkePgeywksvvknqptpeaieallds 52
                                                       mel+k    +l +++ +L+  ++++  +P+ ywks+ +n+p+p+ + +ll  
  NODE_40753_length_1365_cov_530.434985_g7453_i1.p1 29 MELLK----FLHFFT-FLFLAVVASHAAPDSYWKSKLPNTPMPKVVWNLLHI 75
                                                       55555....555555.556666667778*****************9998854 PP

  == domain 2  score: 0.1 bits;  conditional E-value: 0.4
                                     burpitideAlign 252 vvngqsvdPssqlllyrgnkkvesse.........y 278
                                                        v  g  ++P++++ +y   +++ + +          
  NODE_40753_length_1365_cov_530.434985_g7453_i1.p1 147 VYVGVTPSPNPFVYVYAATQDQLHDDpnvalfflkK 182
                                                        444444444444444444433333333333333330 PP

>> NODE_65769_length_585_cov_43.134766_g36488_i0.p3  type:complete len:84 gc:universal NODE_65769_length_585_cov_43.1347
   #    score  bias  c-Evalue  i-Evalue hmmfrom  hmm to    alifrom  ali to    envfrom  env to     acc
 ---   ------ ----- --------- --------- ------- -------    ------- -------    ------- -------    ----
   1 ?   14.7   0.1   1.5e-05      0.18       7      53 ..       6      50 ..       1      82 [. 0.77

  Alignments for each domain:
  == domain 1  score: 14.7 bits;  conditional E-value: 1.5e-05
                                    burpitideAlign  7 ffallAllsllLlastieARkePgeywksvvknqptpeaiealldsk 53
                                                      +f ++A++ l++l+ t  AR+eP   +k+  k+ + +e+++++ + +
  NODE_65769_length_585_cov_43.134766_g36488_i0.p3  6 TFFMVAIFFLFVLVATSLARTEP-SMVKTHYKDAQKEENMKSS-GVE 50
                                                      58899*99999************.7788888888888877777.333 PP


Internal pipeline statistics summary:
-------------------------------------
Query model(s):                            1  (312 nodes)
Target sequences:                     156663  (30613728 residues searched)
Passed MSV filter:                      6669  (0.0425691); expected 3133.3 (0.02)
Passed bias filter:                     3617  (0.0230878); expected 3133.3 (0.02)
Passed Vit filter:                       404  (0.00257878); expected 156.7 (0.001)
Passed Fwd filter:                        13  (8.29807e-05); expected 1.6 (1e-05)
Initial search space (Z):             156663  [actual number of targets]
Domain search space  (domZ):              13  [number of targets reported over threshold]
# CPU time: 0.78u 0.15s 00:00:00.93 Elapsed: 00:00:02.72
# Mc/sec: 3509.19
//
[ok]
