# Supplementary material for: Mining raw plant transcriptomic data for new cyclopeptide alkaloids
Source: Beilstein J Org Chem. 2024 Jul 11;20:1548–59. doi: 10.3762/bjoc.20.138 (PMC11250218; doi:10.3762/bjoc.20.138)
Supplement: File 4 — The split burpitide precursor peptide HMM and output from all 700 transcriptomes as a compressed archive. [file Beilstein_J_Org_Chem-20-1548-s004.zip › final/SRR12375046.pep.hmm]

# hmmsearch :: search profile(s) against a sequence database
# HMMER 3.3 (Nov 2019); http://hmmer.org/
# Copyright (C) 2019 Howard Hughes Medical Institute.
# Freely distributed under the BSD open source license.
# - - - - - - - - - - - - - - - - - - - - - - - - - - - - - - - - - - - -
# query HMM file:                  ../hmms/burpitide.hmm
# target sequence database:        SRR12375046.pep
# - - - - - - - - - - - - - - - - - - - - - - - - - - - - - - - - - - - -

Query:       burpitideAlign  [M=312]
Scores for complete sequences (score includes all domains):
   --- full sequence ---   --- best 1 domain ---    -#dom-
    E-value  score  bias    E-value  score  bias    exp  N  Sequence                                          Description
    ------- ------ -----    ------- ------ -----   ---- --  --------                                          -----------
    3.2e-21   78.0   6.6      2e-20   75.4   6.6    2.6  1  NODE_10475_length_977_cov_8338.982759_g8914_i0.p1  type:complete len:168 gc:univers
    3.2e-21   78.0   6.6      2e-20   75.4   6.6    2.6  1  NODE_11133_length_937_cov_7936.047297_g8914_i1.p1  type:complete len:168 gc:univers
    6.4e-11   44.1   0.2      2e-10   42.5   0.2    1.6  1  NODE_16202_length_653_cov_29.973510_g14117_i0.p1   type:5prime_partial len:125 gc:u
    1.3e-08   36.6   0.2    2.8e-07   32.2   0.0    1.9  2  NODE_16277_length_650_cov_19.782030_g14188_i0.p1   type:5prime_partial len:120 gc:u
    1.3e-08   36.6   0.2    2.8e-07   32.2   0.0    1.9  2  NODE_17034_length_615_cov_20.187279_g14188_i1.p1   type:5prime_partial len:120 gc:u
  ------ inclusion threshold ------
      0.039   15.3   0.0       0.06   14.7   0.0    1.3  1  NODE_6588_length_1295_cov_2974.032103_g5573_i0.p1  type:complete len:296 gc:univers


Domain annotation for each sequence (and alignments):
>> NODE_10475_length_977_cov_8338.982759_g8914_i0.p1  type:complete len:168 gc:universal NODE_10475_length_977_cov_8338.
   #    score  bias  c-Evalue  i-Evalue hmmfrom  hmm to    alifrom  ali to    envfrom  env to     acc
 ---   ------ ----- --------- --------- ------- -------    ------- -------    ------- -------    ----
   1 !   75.4   6.6   2.2e-24     2e-20       4     197 ..       1     161 [.       1     166 [. 0.75

  Alignments for each domain:
  == domain 1  score: 75.4 bits;  conditional E-value: 2.2e-24
                                     burpitideAlign   4 mkSffallAllsllLlas.tieARkePgeywksvvknqptpeaiealldskkktknesvv 62 
                                                        m+S++al+Al+sl+L++  +ieARk+Pgeyw+++++n+   eaie l+        +s++
  NODE_10475_length_977_cov_8338.982759_g8914_i0.p1   1 MASSVALIALFSLVLFSGrIIEARKDPGEYWQAAAENEAVVEAIEHLV------HADSTL 54 
                                                        99*************9977****************************9......555664 PP

                                     burpitideAlign  63 kDlevkpssfllvyqgnkdgqskdkeek.a.dlkkdfeikpsqlllwyyhnkndeskske 120
                                                         + + k         + +d+   +k ++ + ++  dfe++ps        +++ + k++ 
  NODE_10475_length_977_cov_8338.982759_g8914_i0.p1  55 SNQK-K---------STSDCHTSSKHSAnKnSFTTDFEPRPSIS----AYGEDTKLKQD- 99 
                                                        4444.2.........34566556665554458999999999855....34455566555. PP

                                     burpitideAlign 121 essfvkdfevkPssllvwyrgnkngqsedksssekkfvkdfepkPsqlllwyrgnkdgqs 180
                                                         + f+kdfe++P+    +       +s+ k  ++k f+kdfep+P+     y      + 
  NODE_10475_length_977_cov_8338.982759_g8914_i0.p1 100 -KTFMKDFEPRPNVSAYGD------DSKLK--EGKTFTKDFEPRPNVS--AYGDDVGLK- 147
                                                        .347******998665544......45666..789**********944..333332233. PP

                                     burpitideAlign 181 vdesgksfvkdfepkPs 197
                                                            +k+f kdfep+P+
  NODE_10475_length_977_cov_8338.982759_g8914_i0.p1 148 ---GEKKFEKDFEPRPN 161
                                                        ...3899********98 PP

>> NODE_11133_length_937_cov_7936.047297_g8914_i1.p1  type:complete len:168 gc:universal NODE_11133_length_937_cov_7936.
   #    score  bias  c-Evalue  i-Evalue hmmfrom  hmm to    alifrom  ali to    envfrom  env to     acc
 ---   ------ ----- --------- --------- ------- -------    ------- -------    ------- -------    ----
   1 !   75.4   6.6   2.2e-24     2e-20       4     197 ..       1     161 [.       1     166 [. 0.75

  Alignments for each domain:
  == domain 1  score: 75.4 bits;  conditional E-value: 2.2e-24
                                     burpitideAlign   4 mkSffallAllsllLlas.tieARkePgeywksvvknqptpeaiealldskkktknesvv 62 
                                                        m+S++al+Al+sl+L++  +ieARk+Pgeyw+++++n+   eaie l+        +s++
  NODE_11133_length_937_cov_7936.047297_g8914_i1.p1   1 MASSVALIALFSLVLFSGrIIEARKDPGEYWQAAAENEAVVEAIEHLV------HADSTL 54 
                                                        99*************9977****************************9......555664 PP

                                     burpitideAlign  63 kDlevkpssfllvyqgnkdgqskdkeek.a.dlkkdfeikpsqlllwyyhnkndeskske 120
                                                         + + k         + +d+   +k ++ + ++  dfe++ps        +++ + k++ 
  NODE_11133_length_937_cov_7936.047297_g8914_i1.p1  55 SNQK-K---------STSDCHTSSKHSAnKnSFTTDFEPRPSIS----AYGEDTKLKQD- 99 
                                                        4444.2.........34566556665554458999999999855....34455566555. PP

                                     burpitideAlign 121 essfvkdfevkPssllvwyrgnkngqsedksssekkfvkdfepkPsqlllwyrgnkdgqs 180
                                                         + f+kdfe++P+    +       +s+ k  ++k f+kdfep+P+     y      + 
  NODE_11133_length_937_cov_7936.047297_g8914_i1.p1 100 -KTFMKDFEPRPNVSAYGD------DSKLK--EGKTFTKDFEPRPNVS--AYGDDVGLK- 147
                                                        .347******998665544......45666..789**********944..333332233. PP

                                     burpitideAlign 181 vdesgksfvkdfepkPs 197
                                                            +k+f kdfep+P+
  NODE_11133_length_937_cov_7936.047297_g8914_i1.p1 148 ---GEKKFEKDFEPRPN 161
                                                        ...3899********98 PP

>> NODE_16202_length_653_cov_29.973510_g14117_i0.p1  type:5prime_partial len:125 gc:universal NODE_16202_length_653_cov_
   #    score  bias  c-Evalue  i-Evalue hmmfrom  hmm to    alifrom  ali to    envfrom  env to     acc
 ---   ------ ----- --------- --------- ------- -------    ------- -------    ------- -------    ----
   1 !   42.5   0.2   2.2e-14     2e-10       4     109 ..      21     118 ..      12     121 .. 0.79

  Alignments for each domain:
  == domain 1  score: 42.5 bits;  conditional E-value: 2.2e-14
                                    burpitideAlign   4 mkSffallA.llsllLlastieARkePgeywksvvknqptpeaiealldskkktknesvvk 63 
                                                       mkSf+ ++  l++++ +  + eARk P +ywk ++ ++p+p+a+ +l+     ++  s+  
  NODE_16202_length_653_cov_29.973510_g14117_i0.p1  21 MKSFLLIILlLFTVVSFIYVSEARKGPADYWKRIMHDEPMPKALTDLF----HEEDHST-- 75 
                                                       ****999999999999999****************************8....3333333.. PP

                                    burpitideAlign  64 Dlevkpssfllvyqg..nkdgqskdkeekadlkkdfeikpsqlllwyy 109
                                                         +v++  ++ ++ +  +++ +sk +++k  +  +fe +p+ +  +y+
  NODE_16202_length_653_cov_29.973510_g14117_i0.p1  76 --SVDDHLHPHYSNEiqKQNMSSKTTNSK-RFLTNFETAPNVI--IYH 118
                                                       ..556666777776522556667777777.**********987..555 PP

>> NODE_16277_length_650_cov_19.782030_g14188_i0.p1  type:5prime_partial len:120 gc:universal NODE_16277_length_650_cov_
   #    score  bias  c-Evalue  i-Evalue hmmfrom  hmm to    alifrom  ali to    envfrom  env to     acc
 ---   ------ ----- --------- --------- ------- -------    ------- -------    ------- -------    ----
   1 !   32.2   0.0   3.2e-11   2.8e-07       4      54 ..      20      69 ..      10      76 .. 0.83
   2 ?    2.7   0.1      0.03   2.6e+02     145     166 ..      82     108 ..      70     116 .. 0.47

  Alignments for each domain:
  == domain 1  score: 32.2 bits;  conditional E-value: 3.2e-11
                                    burpitideAlign  4 mkSffallAllsllLlastieARkePgeywksvvknqptpeaiealldskk 54
                                                      m+S +++l lls+l ++ + eARk P+ ywksv+++qp+p+a+ + ++  +
  NODE_16277_length_650_cov_19.782030_g14188_i0.p1 20 MRSCLVIL-LLSFLSVVIISEARKGPQAYWKSVMQDQPMPKALTDFFNEDS 69
                                                      99888777.7777889999************************99875444 PP

  == domain 2  score: 2.7 bits;  conditional E-value: 0.03
                                    burpitideAlign 145 gqsedkss.....sekkfvkdfepkPs 166
                                                       +++++  +     ++k+f ++f++ P 
  NODE_16277_length_650_cov_19.782030_g14188_i0.p1  82 EDNQKRRVssttlNKKRFLTNFDSSPI 108
                                                       222222223345566666666666552 PP

>> NODE_17034_length_615_cov_20.187279_g14188_i1.p1  type:5prime_partial len:120 gc:universal NODE_17034_length_615_cov_
   #    score  bias  c-Evalue  i-Evalue hmmfrom  hmm to    alifrom  ali to    envfrom  env to     acc
 ---   ------ ----- --------- --------- ------- -------    ------- -------    ------- -------    ----
   1 !   32.2   0.0   3.2e-11   2.8e-07       4      54 ..      20      69 ..      10      76 .. 0.83
   2 ?    2.7   0.1      0.03   2.6e+02     145     166 ..      82     108 ..      70     116 .. 0.47

  Alignments for each domain:
  == domain 1  score: 32.2 bits;  conditional E-value: 3.2e-11
                                    burpitideAlign  4 mkSffallAllsllLlastieARkePgeywksvvknqptpeaiealldskk 54
                                                      m+S +++l lls+l ++ + eARk P+ ywksv+++qp+p+a+ + ++  +
  NODE_17034_length_615_cov_20.187279_g14188_i1.p1 20 MRSCLVIL-LLSFLSVVIISEARKGPQAYWKSVMQDQPMPKALTDFFNEDS 69
                                                      99888777.7777889999************************99875444 PP

  == domain 2  score: 2.7 bits;  conditional E-value: 0.03
                                    burpitideAlign 145 gqsedkss.....sekkfvkdfepkPs 166
                                                       +++++  +     ++k+f ++f++ P 
  NODE_17034_length_615_cov_20.187279_g14188_i1.p1  82 EDNQKRRVssttlNKKRFLTNFDSSPI 108
                                                       222222223345566666666666552 PP

>> NODE_6588_length_1295_cov_2974.032103_g5573_i0.p1  type:complete len:296 gc:universal NODE_6588_length_1295_cov_2974.
   #    score  bias  c-Evalue  i-Evalue hmmfrom  hmm to    alifrom  ali to    envfrom  env to     acc
 ---   ------ ----- --------- --------- ------- -------    ------- -------    ------- -------    ----
   1 ?   14.7   0.0   6.8e-06      0.06      10      77 ..       3      69 ..       1      97 [. 0.75

  Alignments for each domain:
  == domain 1  score: 14.7 bits;  conditional E-value: 6.8e-06
                                     burpitideAlign 10 llAllsllLlastieARkeP.geywksvvknqptpeaiealldskkktknesvvkDlevkps 70
                                                       +l ll +lL  s + A+ +  + ywk++ +n+p+p+a+++ll    ++ +++ v++l   p 
  NODE_6588_length_1295_cov_2974.032103_g5573_i0.p1  3 FLKLLHFLLYLSLAVASHASlDVYWKAKLPNTPIPKAVRDLL----RNGGSNSVTQLRESPA 60
                                                       45588899999999999998677******************9....5555666899988887 PP

                                     burpitideAlign 71 sf..llvyq 77
                                                       s+   ++y 
  NODE_6588_length_1295_cov_2974.032103_g5573_i0.p1 61 SIqkAYIYA 69
                                                       641145555 PP


Internal pipeline statistics summary:
-------------------------------------
Query model(s):                            1  (312 nodes)
Target sequences:                      52852  (8900254 residues searched)
Passed MSV filter:                      2181  (0.0412662); expected 1057.0 (0.02)
Passed bias filter:                     1149  (0.02174); expected 1057.0 (0.02)
Passed Vit filter:                       108  (0.00204344); expected 52.9 (0.001)
Passed Fwd filter:                         6  (0.000113525); expected 0.5 (1e-05)
Initial search space (Z):              52852  [actual number of targets]
Domain search space  (domZ):               6  [number of targets reported over threshold]
# CPU time: 0.18u 0.02s 00:00:00.20 Elapsed: 00:00:00.84
# Mc/sec: 3268.37
//
[ok]
