# Supplementary material for: Mining raw plant transcriptomic data for new cyclopeptide alkaloids
Source: Beilstein J Org Chem. 2024 Jul 11;20:1548–59. doi: 10.3762/bjoc.20.138 (PMC11250218; doi:10.3762/bjoc.20.138)
Supplement: File 4 — The split burpitide precursor peptide HMM and output from all 700 transcriptomes as a compressed archive. [file Beilstein_J_Org_Chem-20-1548-s004.zip › final/SRR12429696.pep.hmm]

# hmmsearch :: search profile(s) against a sequence database
# HMMER 3.3 (Nov 2019); http://hmmer.org/
# Copyright (C) 2019 Howard Hughes Medical Institute.
# Freely distributed under the BSD open source license.
# - - - - - - - - - - - - - - - - - - - - - - - - - - - - - - - - - - - -
# query HMM file:                  ../hmms/burpitide.hmm
# target sequence database:        SRR12429696.pep
# - - - - - - - - - - - - - - - - - - - - - - - - - - - - - - - - - - - -

Query:       burpitideAlign  [M=312]
Scores for complete sequences (score includes all domains):
   --- full sequence ---   --- best 1 domain ---    -#dom-
    E-value  score  bias    E-value  score  bias    exp  N  Sequence                                         Description
    ------- ------ -----    ------- ------ -----   ---- --  --------                                         -----------
     0.0084   18.7   0.0      0.025   17.2   0.0    1.6  2  NODE_1504_length_3489_cov_173.932377_g910_i0.p2   type:complete len:257 gc:univers
     0.0084   18.7   0.0      0.025   17.2   0.0    1.6  2  NODE_2653_length_3004_cov_201.241215_g910_i1.p2   type:complete len:257 gc:univers
  ------ inclusion threshold ------
       0.01   18.5   0.0      0.047   16.3   0.0    1.9  2  NODE_17575_length_1518_cov_874.151557_g910_i3.p1  type:complete len:394 gc:univers
      0.012   18.3   0.0      0.049   16.2   0.0    1.8  2  NODE_11917_length_1817_cov_656.957569_g910_i2.p1  type:complete len:408 gc:univers
      0.037   16.6   0.0       0.12   14.9   0.0    1.8  2  NODE_26155_length_1181_cov_4.998195_g14844_i0.p1  type:3prime_partial len:373 gc:u
       0.05   16.2   0.0       0.13   14.8   0.0    1.6  2  NODE_19123_length_1451_cov_6.113208_g10777_i0.p1  type:complete len:388 gc:univers
       0.35   13.4   0.0        0.4   13.2   0.0    1.1  1  NODE_54276_length_386_cov_1.003195_g37362_i0.p1   type:internal len:129 gc:univers


Domain annotation for each sequence (and alignments):
>> NODE_1504_length_3489_cov_173.932377_g910_i0.p2  type:complete len:257 gc:universal NODE_1504_length_3489_cov_173.932
   #    score  bias  c-Evalue  i-Evalue hmmfrom  hmm to    alifrom  ali to    envfrom  env to     acc
 ---   ------ ----- --------- --------- ------- -------    ------- -------    ------- -------    ----
   1 !   17.2   0.0   1.4e-06     0.025      13      57 ..      13      57 ..       3      64 .. 0.84
   2 ?   -1.5   0.0      0.66   1.2e+04     243     243 ..     188     188 ..     126     244 .. 0.51

  Alignments for each domain:
  == domain 1  score: 17.2 bits;  conditional E-value: 1.4e-06
                                   burpitideAlign 13 llsllLlastieARkePgeywksvvknqptpeaiealldskkktk 57
                                                     l +ll+ + +i+A   P+ yw+s+ +n+p+p +++ l+ s   ++
  NODE_1504_length_3489_cov_173.932377_g910_i0.p2 13 LICLLVSVTAIAADLTPERYWNSALPNTPMPNSLRHLFTSDFTDE 57
                                                     89***********************************98776664 PP

  == domain 2  score: -1.5 bits;  conditional E-value: 0.66
                                   burpitideAlign 243 e 243
                                                      +
  NODE_1504_length_3489_cov_173.932377_g910_i0.p2 188 A 188
                                                      2 PP

>> NODE_2653_length_3004_cov_201.241215_g910_i1.p2  type:complete len:257 gc:universal NODE_2653_length_3004_cov_201.241
   #    score  bias  c-Evalue  i-Evalue hmmfrom  hmm to    alifrom  ali to    envfrom  env to     acc
 ---   ------ ----- --------- --------- ------- -------    ------- -------    ------- -------    ----
   1 !   17.2   0.0   1.4e-06     0.025      13      57 ..      13      57 ..       3      64 .. 0.84
   2 ?   -1.5   0.0      0.66   1.2e+04     243     243 ..     188     188 ..     126     244 .. 0.51

  Alignments for each domain:
  == domain 1  score: 17.2 bits;  conditional E-value: 1.4e-06
                                   burpitideAlign 13 llsllLlastieARkePgeywksvvknqptpeaiealldskkktk 57
                                                     l +ll+ + +i+A   P+ yw+s+ +n+p+p +++ l+ s   ++
  NODE_2653_length_3004_cov_201.241215_g910_i1.p2 13 LICLLVSVTAIAADLTPERYWNSALPNTPMPNSLRHLFTSDFTDE 57
                                                     89***********************************98776664 PP

  == domain 2  score: -1.5 bits;  conditional E-value: 0.66
                                   burpitideAlign 243 e 243
                                                      +
  NODE_2653_length_3004_cov_201.241215_g910_i1.p2 188 A 188
                                                      2 PP

>> NODE_17575_length_1518_cov_874.151557_g910_i3.p1  type:complete len:394 gc:universal NODE_17575_length_1518_cov_874.1
   #    score  bias  c-Evalue  i-Evalue hmmfrom  hmm to    alifrom  ali to    envfrom  env to     acc
 ---   ------ ----- --------- --------- ------- -------    ------- -------    ------- -------    ----
   1 ?   16.3   0.0   2.6e-06     0.047      13      57 ..      13      57 ..       3      64 .. 0.84
   2 ?   -0.7   0.0      0.37   6.6e+03     245     261 ..     217     233 ..     121     265 .. 0.50

  Alignments for each domain:
  == domain 1  score: 16.3 bits;  conditional E-value: 2.6e-06
                                    burpitideAlign 13 llsllLlastieARkePgeywksvvknqptpeaiealldskkktk 57
                                                      l +ll+ + +i+A   P+ yw+s+ +n+p+p +++ l+ s   ++
  NODE_17575_length_1518_cov_874.151557_g910_i3.p1 13 LICLLVSVTAIAADLTPERYWNSALPNTPMPNSLRHLFTSDFTDE 57
                                                      89***********************************97776664 PP

  == domain 2  score: -0.7 bits;  conditional E-value: 0.37
                                    burpitideAlign 245 eetekesvvngqsvdPs 261
                                                       ++++ +++ n +sv+P 
  NODE_17575_length_1518_cov_874.151557_g910_i3.p1 217 GSEKFSEILNTFSVKPG 233
                                                       22333333333333333 PP

>> NODE_11917_length_1817_cov_656.957569_g910_i2.p1  type:complete len:408 gc:universal NODE_11917_length_1817_cov_656.9
   #    score  bias  c-Evalue  i-Evalue hmmfrom  hmm to    alifrom  ali to    envfrom  env to     acc
 ---   ------ ----- --------- --------- ------- -------    ------- -------    ------- -------    ----
   1 ?   16.2   0.0   2.7e-06     0.049      13      57 ..      13      57 ..       3      64 .. 0.84
   2 ?   -0.8   0.0      0.41   7.3e+03     245     261 ..     217     233 ..     122     264 .. 0.50

  Alignments for each domain:
  == domain 1  score: 16.2 bits;  conditional E-value: 2.7e-06
                                    burpitideAlign 13 llsllLlastieARkePgeywksvvknqptpeaiealldskkktk 57
                                                      l +ll+ + +i+A   P+ yw+s+ +n+p+p +++ l+ s   ++
  NODE_11917_length_1817_cov_656.957569_g910_i2.p1 13 LICLLVSVTAIAADLTPERYWNSALPNTPMPNSLRHLFTSDFTDE 57
                                                      89***********************************97776664 PP

  == domain 2  score: -0.8 bits;  conditional E-value: 0.41
                                    burpitideAlign 245 eetekesvvngqsvdPs 261
                                                       ++++ +++ n +sv+P 
  NODE_11917_length_1817_cov_656.957569_g910_i2.p1 217 GSEKFSEILNTFSVKPG 233
                                                       22333333333333333 PP

>> NODE_26155_length_1181_cov_4.998195_g14844_i0.p1  type:3prime_partial len:373 gc:universal NODE_26155_length_1181_cov
   #    score  bias  c-Evalue  i-Evalue hmmfrom  hmm to    alifrom  ali to    envfrom  env to     acc
 ---   ------ ----- --------- --------- ------- -------    ------- -------    ------- -------    ----
   1 ?   14.9   0.0   6.8e-06      0.12      13      51 ..       7      45 ..       1      58 [. 0.85
   2 ?   -1.0   0.0      0.46   8.3e+03     246     262 ..     212     228 ..     133     282 .. 0.70

  Alignments for each domain:
  == domain 1  score: 14.9 bits;  conditional E-value: 6.8e-06
                                    burpitideAlign 13 llsllLlastieARkePgeywksvvknqptpeaiealld 51
                                                      l +ll+ + +i+A   P+ yw+++ +n+p+p +++ l++
  NODE_26155_length_1181_cov_4.998195_g14844_i0.p1  7 LICLLVSVTAIAADLTPERYWNTALPNTPMPNSLRHLFK 45
                                                      899********************************9975 PP

  == domain 2  score: -1.0 bits;  conditional E-value: 0.46
                                    burpitideAlign 246 etekesvvngqsvdPss 262
                                                       +++ +++ + +sv+P s
  NODE_26155_length_1181_cov_4.998195_g14844_i0.p1 212 SEKFSEILKTFSVKPGS 228
                                                       33333333444444433 PP

>> NODE_19123_length_1451_cov_6.113208_g10777_i0.p1  type:complete len:388 gc:universal NODE_19123_length_1451_cov_6.113
   #    score  bias  c-Evalue  i-Evalue hmmfrom  hmm to    alifrom  ali to    envfrom  env to     acc
 ---   ------ ----- --------- --------- ------- -------    ------- -------    ------- -------    ----
   1 ?   14.8   0.0   7.3e-06      0.13      13      51 ..       7      45 ..       1      58 [. 0.85
   2 ?   -1.9   0.0      0.89   1.6e+04     252     261 ..     218     227 ..     133     263 .. 0.63

  Alignments for each domain:
  == domain 1  score: 14.8 bits;  conditional E-value: 7.3e-06
                                    burpitideAlign 13 llsllLlastieARkePgeywksvvknqptpeaiealld 51
                                                      l +ll+ + +i+A   P+ yw+++ +n+p+p +++ l++
  NODE_19123_length_1451_cov_6.113208_g10777_i0.p1  7 LICLLVSVTAIAADLTPERYWNTALPNTPMPNSLRHLFK 45
                                                      899********************************9975 PP

  == domain 2  score: -1.9 bits;  conditional E-value: 0.89
                                    burpitideAlign 252 vvngqsvdPs 261
                                                       + + +sv+P 
  NODE_19123_length_1451_cov_6.113208_g10777_i0.p1 218 ILKTFSVKPG 227
                                                       2222222222 PP

>> NODE_54276_length_386_cov_1.003195_g37362_i0.p1  type:internal len:129 gc:universal NODE_54276_length_386_cov_1.00319
   #    score  bias  c-Evalue  i-Evalue hmmfrom  hmm to    alifrom  ali to    envfrom  env to     acc
 ---   ------ ----- --------- --------- ------- -------    ------- -------    ------- -------    ----
   1 ?   13.2   0.0   2.2e-05       0.4      13      50 ..       8      45 ..       1      58 [. 0.88

  Alignments for each domain:
  == domain 1  score: 13.2 bits;  conditional E-value: 2.2e-05
                                   burpitideAlign 13 llsllLlastieARkePgeywksvvknqptpeaieall 50
                                                     l ++l+ + +i+A   P+ yw+++ +n p+p +++ l+
  NODE_54276_length_386_cov_1.003195_g37362_i0.p1  8 LICFLVSVTAIAADLTPERYWNTALPNIPMPNSLRHLF 45
                                                     89********************************9997 PP


Internal pipeline statistics summary:
-------------------------------------
Query model(s):                            1  (312 nodes)
Target sequences:                     126007  (25241768 residues searched)
Passed MSV filter:                      5597  (0.0444182); expected 2520.1 (0.02)
Passed bias filter:                     2861  (0.0227051); expected 2520.1 (0.02)
Passed Vit filter:                       283  (0.00224591); expected 126.0 (0.001)
Passed Fwd filter:                         7  (5.55525e-05); expected 1.3 (1e-05)
Initial search space (Z):             126007  [actual number of targets]
Domain search space  (domZ):               7  [number of targets reported over threshold]
# CPU time: 0.43u 0.07s 00:00:00.50 Elapsed: 00:00:02.18
# Mc/sec: 3609.80
//
[ok]
