# Supplementary material for: Mining raw plant transcriptomic data for new cyclopeptide alkaloids
Source: Beilstein J Org Chem. 2024 Jul 11;20:1548–59. doi: 10.3762/bjoc.20.138 (PMC11250218; doi:10.3762/bjoc.20.138)
Supplement: File 4 — The split burpitide precursor peptide HMM and output from all 700 transcriptomes as a compressed archive. [file Beilstein_J_Org_Chem-20-1548-s004.zip › final/SRR12461485.pep.hmm]

# hmmsearch :: search profile(s) against a sequence database
# HMMER 3.3 (Nov 2019); http://hmmer.org/
# Copyright (C) 2019 Howard Hughes Medical Institute.
# Freely distributed under the BSD open source license.
# - - - - - - - - - - - - - - - - - - - - - - - - - - - - - - - - - - - -
# query HMM file:                  ../hmms/burpitide.hmm
# target sequence database:        SRR12461485.pep
# - - - - - - - - - - - - - - - - - - - - - - - - - - - - - - - - - - - -

Query:       burpitideAlign  [M=312]
Scores for complete sequences (score includes all domains):
   --- full sequence ---   --- best 1 domain ---    -#dom-
    E-value  score  bias    E-value  score  bias    exp  N  Sequence                                           Description
    ------- ------ -----    ------- ------ -----   ---- --  --------                                           -----------
    5.4e-12   49.7   0.0    5.5e-12   49.6   0.0    1.0  1  NODE_50081_length_602_cov_22.918715_g29920_i0.p1    type:complete len:103 gc:univers
    1.2e-09   41.9   0.0    1.3e-09   41.8   0.0    1.1  1  NODE_41025_length_866_cov_21.617907_g22224_i0.p1    type:complete len:111 gc:univers
    4.8e-06   30.1   0.0    5.4e-06   29.9   0.0    1.1  1  NODE_51608_length_569_cov_703.572581_g31389_i0.p1   type:5prime_partial len:113 gc:u
    0.00034   24.0   0.0    0.00034   24.0   0.0    1.0  1  NODE_66976_length_375_cov_2.039735_g46670_i0.p1     type:complete len:107 gc:univers
  ------ inclusion threshold ------
      0.039   17.3   0.6       0.05   16.9   0.6    1.1  1  NODE_2670_length_4158_cov_208.029131_g1546_i0.p2    type:5prime_partial len:169 gc:u
        0.1   15.9   0.7       0.14   15.4   0.7    1.1  1  NODE_4486_length_3582_cov_222.795098_g1546_i1.p1    type:5prime_partial len:267 gc:u
       0.24   14.7   0.2       0.63   13.3   0.0    1.7  2  NODE_24671_length_1596_cov_485.206172_g12838_i0.p1  type:complete len:368 gc:univers


Domain annotation for each sequence (and alignments):
>> NODE_50081_length_602_cov_22.918715_g29920_i0.p1  type:complete len:103 gc:universal NODE_50081_length_602_cov_22.918
   #    score  bias  c-Evalue  i-Evalue hmmfrom  hmm to    alifrom  ali to    envfrom  env to     acc
 ---   ------ ----- --------- --------- ------- -------    ------- -------    ------- -------    ----
   1 !   49.6   0.0   1.8e-16   5.5e-12       4      87 ..       9      91 ..       1     100 [. 0.82

  Alignments for each domain:
  == domain 1  score: 49.6 bits;  conditional E-value: 1.8e-16
                                    burpitideAlign  4 mkSffallAllsllLlas..tieARkePgeywksvvknqptpeaiealldskkktknesvvkD 64
                                                      mk +++ + l+++l+ a   ++eAR++Pgeyw + ++  p+p+ai +ll++++  + + ++ D
  NODE_50081_length_602_cov_22.918715_g29920_i0.p1  9 MK-TLSPFILFAFLVWAGflAAEARRDPGEYWDAMMNGDPMPKAITDLLVLNQDPSSDTFIRD 70
                                                      66.3333335666666665699*********************************99****** PP

                                    burpitideAlign 65 levkpssfllvyqgnkdgqskdk 87
                                                      +++kp+   ++y++  d ++k  
  NODE_50081_length_602_cov_22.918715_g29920_i0.p1 71 FDIKPNL--IIYHSHVDVYPKKH 91
                                                      *****86..88888888877765 PP

>> NODE_41025_length_866_cov_21.617907_g22224_i0.p1  type:complete len:111 gc:universal NODE_41025_length_866_cov_21.617
   #    score  bias  c-Evalue  i-Evalue hmmfrom  hmm to    alifrom  ali to    envfrom  env to     acc
 ---   ------ ----- --------- --------- ------- -------    ------- -------    ------- -------    ----
   1 !   41.8   0.0   4.5e-14   1.3e-09       4      92 ..       9     104 ..       1     110 [. 0.74

  Alignments for each domain:
  == domain 1  score: 41.8 bits;  conditional E-value: 4.5e-14
                                    burpitideAlign   4 mkSffallAllsllLlas..tieARkePgeywksvvknqptpeaieall......dskkkt 56 
                                                       mk +++ + l+++l+ a   ++eAR++Pgeyw + ++  p+p+ai +ll      +s++++
  NODE_41025_length_866_cov_21.617907_g22224_i0.p1   9 MK-TLSPFILFAFLVWAGflAAEARRDPGEYWDAMMNGDPMPKAITDLLfvnqdpSSSSSS 68 
                                                       66.3333335666666665699*************************99655544344444 PP

                                    burpitideAlign  57 .knesvvkDlevkpssfllvyqgnkdgqskdkeek.ad 92 
                                                        k   ++ D+++kp+   ++y++  d ++k  e   +d
  NODE_41025_length_866_cov_21.617907_g22224_i0.p1  69 pKDRLFIRDFDIKPNL--IIYHSHVDVYPKKHEVVaKD 104
                                                       79999*********86..99999999988877655334 PP

>> NODE_51608_length_569_cov_703.572581_g31389_i0.p1  type:5prime_partial len:113 gc:universal NODE_51608_length_569_cov
   #    score  bias  c-Evalue  i-Evalue hmmfrom  hmm to    alifrom  ali to    envfrom  env to     acc
 ---   ------ ----- --------- --------- ------- -------    ------- -------    ------- -------    ----
   1 !   29.9   0.0   1.8e-10   5.4e-06       6      50 ..      31      73 ..      21     110 .. 0.72

  Alignments for each domain:
  == domain 1  score: 29.9 bits;  conditional E-value: 1.8e-10
                                     burpitideAlign  6 SffallAllsllLlastieARkeP.geywksvvknqptpeaieall 50
                                                        ++ llAl+s   l+    ARkeP geyw+ v++ q +p+a+++ll
  NODE_51608_length_569_cov_703.572581_g31389_i0.p1 31 AILLLLALFS---LVYLSNARKEPaGEYWNRVMEKQAMPKALRDLL 73
                                                       2334444444...344778*************************98 PP

>> NODE_66976_length_375_cov_2.039735_g46670_i0.p1  type:complete len:107 gc:universal NODE_66976_length_375_cov_2.03973
   #    score  bias  c-Evalue  i-Evalue hmmfrom  hmm to    alifrom  ali to    envfrom  env to     acc
 ---   ------ ----- --------- --------- ------- -------    ------- -------    ------- -------    ----
   1 !   24.0   0.0   1.1e-08   0.00034       4      87 ..       8      94 ..       1     106 [. 0.76

  Alignments for each domain:
  == domain 1  score: 24.0 bits;  conditional E-value: 1.1e-08
                                   burpitideAlign  4 mkSffallAllsllLlas..tieARkeP.geywksvvknqptpeaiealldskkkt.knesvvk 63
                                                     mk f a+  l++llLl       AR  P +eywk +++ + +p  i +l  ++ ++  +  +v 
  NODE_66976_length_375_cov_2.039735_g46670_i0.p1  8 MKPFTAFYFLFTLLLLNYclSRDARMIPaEEYWKRKMNGEAMPRVISDLTRNQDSSsFKVAFVG 71
                                                     887777777888777766456689999999**********************9999655799** PP

                                   burpitideAlign 64 Dlevkpssfllvyqgn.kdg...qskdk 87
                                                     +++ kp+   ++y+ n +d+   +   +
  NODE_66976_length_375_cov_2.039735_g46670_i0.p1 72 NFNAKPNE--IIYHANaQDLddiS---P 94
                                                     ********..78888724444431...3 PP

>> NODE_2670_length_4158_cov_208.029131_g1546_i0.p2  type:5prime_partial len:169 gc:universal NODE_2670_length_4158_cov_
   #    score  bias  c-Evalue  i-Evalue hmmfrom  hmm to    alifrom  ali to    envfrom  env to     acc
 ---   ------ ----- --------- --------- ------- -------    ------- -------    ------- -------    ----
   1 ?   16.9   0.6   1.7e-06      0.05     135     191 ..       7      60 ..       3      96 .. 0.53

  Alignments for each domain:
  == domain 1  score: 16.9 bits;  conditional E-value: 1.7e-06
                                    burpitideAlign 135 llvwyrgnkngqsedksssekkfvkdfepkPsqlllwyrgnkdgqsvdesgksfvkd 191
                                                       ++ +++++  +++++k  ++kk  kdf+  + +++lw  + + + + + ++ ++  d
  NODE_2670_length_4158_cov_208.029131_g1546_i0.p2   7 FFFYKKKK-KKKKKKK--KKKKKKKDFSHTRPHIFLWLIHRQRHREREIEESEMAED 60 
                                                       33333333.3333333..345666666666666666665555444444443333333 PP

>> NODE_4486_length_3582_cov_222.795098_g1546_i1.p1  type:5prime_partial len:267 gc:universal NODE_4486_length_3582_cov_
   #    score  bias  c-Evalue  i-Evalue hmmfrom  hmm to    alifrom  ali to    envfrom  env to     acc
 ---   ------ ----- --------- --------- ------- -------    ------- -------    ------- -------    ----
   1 ?   15.4   0.7   4.7e-06      0.14     135     191 ..       7      60 ..       3      95 .. 0.53

  Alignments for each domain:
  == domain 1  score: 15.4 bits;  conditional E-value: 4.7e-06
                                    burpitideAlign 135 llvwyrgnkngqsedksssekkfvkdfepkPsqlllwyrgnkdgqsvdesgksfvkd 191
                                                       ++ +++++  +++++k  ++kk  kdf+  + +++lw  + + + + + ++ ++  d
  NODE_4486_length_3582_cov_222.795098_g1546_i1.p1   7 FFFYKKKK-KKKKKKK--KKKKKKKDFSHTRPHIFLWLIHRQRHREREIEESEMAED 60 
                                                       33333333.3333333..345666666666666666655555444434333333322 PP

>> NODE_24671_length_1596_cov_485.206172_g12838_i0.p1  type:complete len:368 gc:universal NODE_24671_length_1596_cov_485
   #    score  bias  c-Evalue  i-Evalue hmmfrom  hmm to    alifrom  ali to    envfrom  env to     acc
 ---   ------ ----- --------- --------- ------- -------    ------- -------    ------- -------    ----
   1 ?   13.3   0.0   2.1e-05      0.63       8      56 ..       7      57 ..       1      65 [. 0.85
   2 ?   -1.4   0.0      0.64   1.9e+04     247     262 ..     196     211 ..     124     253 .. 0.74

  Alignments for each domain:
  == domain 1  score: 13.3 bits;  conditional E-value: 2.1e-05
                                      burpitideAlign  8 fallAllsllLlas..tieARkePgeywksvvknqptpeaiealldskkkt 56
                                                        + llA +sl+++as  ++ +  ++  ywks+ +n+ +p+ai+++l+  + +
  NODE_24671_length_1596_cov_485.206172_g12838_i0.p1  7 IKLLAYVSLAVVAShaVTLGAADAISYWKSELPNTAMPQAIKDSLSQTAGW 57
                                                        6799*99999999977888999**********************9877665 PP

  == domain 2  score: -1.4 bits;  conditional E-value: 0.64
                                      burpitideAlign 247 tekesvvngqsvdPss 262
                                                         ++ +++ n++s+ P s
  NODE_24671_length_1596_cov_485.206172_g12838_i0.p1 196 QKMSQILNQFSIAPDS 211
                                                         3333334444444433 PP


Internal pipeline statistics summary:
-------------------------------------
Query model(s):                            1  (312 nodes)
Target sequences:                     210301  (31977256 residues searched)
Passed MSV filter:                      6325  (0.0300759); expected 4206.0 (0.02)
Passed bias filter:                     3816  (0.0181454); expected 4206.0 (0.02)
Passed Vit filter:                       398  (0.00189253); expected 210.3 (0.001)
Passed Fwd filter:                         7  (3.32856e-05); expected 2.1 (1e-05)
Initial search space (Z):             210301  [actual number of targets]
Domain search space  (domZ):               7  [number of targets reported over threshold]
# CPU time: 0.87u 0.09s 00:00:00.96 Elapsed: 00:00:03.08
# Mc/sec: 3230.64
//
[ok]
