# Supplementary material for: Mining raw plant transcriptomic data for new cyclopeptide alkaloids
Source: Beilstein J Org Chem. 2024 Jul 11;20:1548–59. doi: 10.3762/bjoc.20.138 (PMC11250218; doi:10.3762/bjoc.20.138)
Supplement: File 4 — The split burpitide precursor peptide HMM and output from all 700 transcriptomes as a compressed archive. [file Beilstein_J_Org_Chem-20-1548-s004.zip › final/SRR12673042.pep.hmm]

# hmmsearch :: search profile(s) against a sequence database
# HMMER 3.3 (Nov 2019); http://hmmer.org/
# Copyright (C) 2019 Howard Hughes Medical Institute.
# Freely distributed under the BSD open source license.
# - - - - - - - - - - - - - - - - - - - - - - - - - - - - - - - - - - - -
# query HMM file:                  ../hmms/burpitide.hmm
# target sequence database:        SRR12673042.pep
# - - - - - - - - - - - - - - - - - - - - - - - - - - - - - - - - - - - -

Query:       burpitideAlign  [M=312]
Scores for complete sequences (score includes all domains):
   --- full sequence ---   --- best 1 domain ---    -#dom-
    E-value  score  bias    E-value  score  bias    exp  N  Sequence                                            Description
    ------- ------ -----    ------- ------ -----   ---- --  --------                                            -----------
    2.5e-23   86.5  18.5    1.4e-22   84.1  18.5    2.0  1  NODE_57589_length_884_cov_13.757090_g29039_i0.p1     type:complete len:201 gc:univers
    2.2e-22   83.4   4.2      4e-22   82.6   4.2    1.5  1  NODE_56018_length_915_cov_765.571259_g28078_i0.p1    type:complete len:174 gc:univers
    6.3e-15   58.9   0.0    6.9e-15   58.8   0.0    1.0  1  NODE_121424_length_265_cov_2.244792_g89614_i0.p1     type:internal len:89 gc:universa
    6.3e-13   52.4   3.6    7.6e-12   48.8   3.6    2.5  1  NODE_69157_length_662_cov_367.962649_g37734_i0.p1    type:5prime_partial len:152 gc:u
    2.4e-12   50.4   1.8    3.9e-11   46.5   1.8    2.5  1  NODE_67211_length_698_cov_251.875200_g24582_i1.p1    type:complete len:146 gc:univers
    1.1e-11   48.3   0.0    1.5e-11   47.9   0.0    1.2  1  NODE_74531_length_576_cov_15.618290_g42831_i0.p1     type:5prime_partial len:129 gc:u
      2e-11   47.4   0.0    1.5e-10   44.6   0.0    1.8  1  NODE_59852_length_839_cov_4.962141_g30463_i0.p1      type:complete len:100 gc:univers
    5.1e-11   46.1   0.0    5.2e-11   46.1   0.0    1.1  1  NODE_76580_length_546_cov_435.162791_g28078_i1.p1    type:complete len:86 gc:universa
    7.5e-11   45.6   1.5    8.2e-11   45.4   1.5    1.0  1  NODE_108027_length_306_cov_2.600858_g76217_i0.p1     type:internal len:102 gc:univers
    6.2e-08   36.0   0.0    6.2e-08   36.0   0.0    1.0  1  NODE_113303_length_288_cov_364.497674_g81493_i0.p2   type:3prime_partial len:78 gc:un
    2.3e-06   30.8   6.1    4.7e-06   29.8   6.1    1.5  1  NODE_43358_length_1204_cov_149.942529_g21538_i0.p1   type:complete len:134 gc:univers
    7.2e-05   25.9   0.0    8.6e-05   25.6   0.0    1.1  1  NODE_53759_length_964_cov_25.117845_g26818_i0.p1     type:complete len:79 gc:universa
    7.8e-05   25.8   0.2    0.00014   24.9   0.0    1.5  2  NODE_31547_length_1520_cov_153.247408_g16023_i0.p1   type:complete len:297 gc:univers
     0.0033   20.4   0.1      0.031   17.3   0.1    1.9  1  NODE_87232_length_423_cov_3.937143_g55423_i0.p1      type:5prime_partial len:85 gc:un
  ------ inclusion threshold ------
       0.11   15.4   0.1       0.31   14.0   0.1    1.9  1  NODE_64544_length_747_cov_539.780415_g33898_i0.p1    type:complete len:211 gc:univers
       0.16   14.9   1.1       0.48   13.3   0.3    2.2  2  NODE_54419_length_949_cov_1338.570776_g27192_i0.p1   type:complete len:274 gc:univers
       0.21   14.5   0.9       0.83   12.5   1.0    2.2  1  NODE_39420_length_1304_cov_1269.051990_g19718_i0.p1  type:complete len:317 gc:univers
       0.24   14.3   1.0       0.84   12.5   1.0    2.1  1  NODE_39422_length_1304_cov_951.257514_g19720_i0.p1   type:complete len:317 gc:univers
       0.27   14.2   1.6        1.2   12.0   1.6    2.2  1  NODE_39421_length_1304_cov_1151.660439_g19719_i0.p1  type:complete len:317 gc:univers
       0.32   13.9   0.1       0.32   13.9   0.1    1.9  3  NODE_37267_length_1362_cov_4.699767_g18694_i0.p1     type:complete len:354 gc:univers
       0.56   13.1   0.1       0.63   13.0   0.1    1.1  1  NODE_58090_length_874_cov_15.926342_g28720_i1.p1     type:complete len:194 gc:univers
       0.94   12.4   0.1        1.2   12.1   0.1    1.1  1  NODE_57090_length_894_cov_14.308161_g28720_i0.p1     type:complete len:190 gc:univers


Domain annotation for each sequence (and alignments):
>> NODE_57589_length_884_cov_13.757090_g29039_i0.p1  type:complete len:201 gc:universal NODE_57589_length_884_cov_13.757
   #    score  bias  c-Evalue  i-Evalue hmmfrom  hmm to    alifrom  ali to    envfrom  env to     acc
 ---   ------ ----- --------- --------- ------- -------    ------- -------    ------- -------    ----
   1 !   84.1  18.5   1.8e-26   1.4e-22       5     207 ..       3     185 ..       1     199 [. 0.76

  Alignments for each domain:
  == domain 1  score: 84.1 bits;  conditional E-value: 1.8e-26
                                    burpitideAlign   5 kSffallAllsllLlastieARkePgeywksvvknqptpeaiealldskkktknesvvkDl 65 
                                                       +S+fallA++s++L+a+++eARk+ g+   s                     +++ + kD+
  NODE_57589_length_884_cov_13.757090_g29039_i0.p1   3 RSTFALLAFFSIFLFACITEARKNLGDAQAS---------------------NEKTFMKDF 42 
                                                       8************************998877.....................447899*** PP

                                    burpitideAlign  66 evkpssfllvyq..gnkdg.qskdkeekadlkkdfeik.psqlllwyyhnkndeskskees 122
                                                       + k++ +l++y+   ++dg q+kd++   +++kdf++k p+ l    y +k+d +++k e+
  NODE_57589_length_884_cov_13.757090_g29039_i0.p1  43 DLKDPNILQYYTyaAKDDGtQAKDEK---KFMKDFDSKdPNILQYYTYAAKDDGTQEKTEK 100
                                                       ******99876522678875555544...47****99725555566689999999999999 PP

                                    burpitideAlign 123 sfvkdfevkPssllvwyrgnkngqsedksssekkfvkdfepkPsqlllwyrgnk.dgqsvd 182
                                                        f+kdf++k+  +l +y+ +  ++  +++  ekkf+kdf++k   +l+ y  ++ d   + 
  NODE_57589_length_884_cov_13.757090_g29039_i0.p1 101 KFMKDFDSKDPNILQYYSYAAKDDGTQEK-TEKKFMKDFDSKDPNILQYYTYAAkDDGTQA 160
                                                       9*******777777777766544444443.57*********99999998865555777779 PP

                                    burpitideAlign 183 esgksfvkdfepkPssvlvwyrgnk 207
                                                       +++k+f+kdf+ k    l++y  ++
  NODE_57589_length_884_cov_13.757090_g29039_i0.p1 161 KTEKKFMKDFDSKDPNILQYYTYAA 185
                                                       9***********6666677765433 PP

>> NODE_56018_length_915_cov_765.571259_g28078_i0.p1  type:complete len:174 gc:universal NODE_56018_length_915_cov_765.5
   #    score  bias  c-Evalue  i-Evalue hmmfrom  hmm to    alifrom  ali to    envfrom  env to     acc
 ---   ------ ----- --------- --------- ------- -------    ------- -------    ------- -------    ----
   1 !   82.6   4.2   5.3e-26     4e-22       4     197 ..       1     167 [.       1     172 [. 0.72

  Alignments for each domain:
  == domain 1  score: 82.6 bits;  conditional E-value: 5.3e-26
                                     burpitideAlign   4 mkSffallAllsllLlastieARkePgeywksvv..knqptpeaiealldskkkt.knes 60 
                                                        m S++al+Al+sl+L++ +ieARk+Pgeyw+ v+   n+ + e +e+      +  + ++
  NODE_56018_length_915_cov_765.571259_g28078_i0.p1   1 MTSSLALIALFSLALFSGIIEARKDPGEYWQGVAadRNEALVEVTEQIAHVDLSVpNTKK 60 
                                                        88*******************************955555556666666433333333333 PP

                                     burpitideAlign  61 vvkDlevkpssfllvyqgnkdgqskdkeekadlkkdfeikpsqlllwyyhnkndeskske 120
                                                        +  D            +++kd + +d+++k+++  dfe++ps      y++ + ++++  
  NODE_56018_length_915_cov_765.571259_g28078_i0.p1  61 ITSDCH----------TSKKD-YVADTSNKKSFVRDFEPRPSAT---AYGDDDTQQQE-- 104
                                                        333333..........55666.66777666799*********99...67766666644.. PP

                                     burpitideAlign 121 essfvkdfevkPssllvwyrgnkngqsedksssekkfvkdfepkPsqlllwyrgnkdgqs 180
                                                        ++sf+kdfe++P+     y +     +  k   ek+f+kdfep+P+  + +y++    + 
  NODE_56018_length_915_cov_765.571259_g28078_i0.p1 105 DKSFMKDFEPRPNV--SVYDND----TGLK--AEKNFDKDFEPRPN--VSVYENDTGLKG 154
                                                        4789******9974..455444....2333..346799******98..677888755555 PP

                                     burpitideAlign 181 vdesgksfvkdfepkPs 197
                                                            +k+f+kdfep+P+
  NODE_56018_length_915_cov_765.571259_g28078_i0.p1 155 ----EKKFDKDFEPRPN 167
                                                        ....89*********98 PP

>> NODE_121424_length_265_cov_2.244792_g89614_i0.p1  type:internal len:89 gc:universal NODE_121424_length_265_cov_2.2447
   #    score  bias  c-Evalue  i-Evalue hmmfrom  hmm to    alifrom  ali to    envfrom  env to     acc
 ---   ------ ----- --------- --------- ------- -------    ------- -------    ------- -------    ----
   1 !   58.8   0.0   9.2e-19   6.9e-15       6      73 ..       2      71 ..       1      86 [. 0.87

  Alignments for each domain:
  == domain 1  score: 58.8 bits;  conditional E-value: 9.2e-19
                                    burpitideAlign  6 SffallAllsllLlastieARkePgeywksvvknqptpeaiealldskkkt..knesvvkDle 66
                                                      S +al+Al+sl+L+a + eARk+Pgeywk+v k q + eaie+l+   + +  k++s+ +D+e
  NODE_121424_length_265_cov_2.244792_g89614_i0.p1  2 SPVALIALFSLVLFAGISEARKDPGEYWKTVPKYQALVEAIENLVHEDSTHlsKKKSFTTDFE 64
                                                      6689****************************************98887778999******** PP

                                    burpitideAlign 67 vkpssfl 73
                                                      ++p+   
  NODE_121424_length_265_cov_2.244792_g89614_i0.p1 65 PRPNVSA 71
                                                      ***9733 PP

>> NODE_69157_length_662_cov_367.962649_g37734_i0.p1  type:5prime_partial len:152 gc:universal NODE_69157_length_662_cov
   #    score  bias  c-Evalue  i-Evalue hmmfrom  hmm to    alifrom  ali to    envfrom  env to     acc
 ---   ------ ----- --------- --------- ------- -------    ------- -------    ------- -------    ----
   1 !   48.8   3.6     1e-15   7.6e-12       3     166 ..       6     145 ..       4     149 .. 0.76

  Alignments for each domain:
  == domain 1  score: 48.8 bits;  conditional E-value: 1e-15
                                     burpitideAlign   3 lmkSffallAllsllLlastieARkePgeywksvvknqptpeaiealldskkktknesvv 62 
                                                         m+ +fal+Al+sl+L a ++eAR +Pg+y ++v+k + ++ea+  ll        +s +
  NODE_69157_length_662_cov_367.962649_g37734_i0.p1   6 HMALSFALIALFSLALYAGITEARPDPGTYRQAVAKTEALEEAVDHLL------RTDSSL 59 
                                                        58889******************************9999999999999......444555 PP

                                     burpitideAlign  63 kDlevkpssfllvyqgnkdgqskdkeekadlkkdfeikpsqlllwyyhnkndeskskees 122
                                                         D + k +s   ++++n++   + +    ++  dfe++p+      y+  + ++k++  +
  NODE_69157_length_662_cov_367.962649_g37734_i0.p1  60 SDKK-KITSGCHTSKQNSAIITVNER---SFVTDFEPRPNLS---AYG-DDTKQKDD--K 109
                                                        6666.667889999999997777755...569*******965...444.34444444..3 PP

                                     burpitideAlign 123 sfvkdfevkPssllvwyrgnkngqsedksssekkfvkdfepkPs 166
                                                         f+kdfe++P+  +        ++++  +  ek+f+kd ep+P+
  NODE_69157_length_662_cov_367.962649_g37734_i0.p1 110 TFMKDFEPRPNISV--------SDDDVGLKGEKNFDKDSEPRPN 145
                                                        48******887543........2222222245788999999987 PP

>> NODE_67211_length_698_cov_251.875200_g24582_i1.p1  type:complete len:146 gc:universal NODE_67211_length_698_cov_251.8
   #    score  bias  c-Evalue  i-Evalue hmmfrom  hmm to    alifrom  ali to    envfrom  env to     acc
 ---   ------ ----- --------- --------- ------- -------    ------- -------    ------- -------    ----
   1 !   46.5   1.8   5.2e-15   3.9e-11       4     168 ..       1     141 [.       1     144 [. 0.74

  Alignments for each domain:
  == domain 1  score: 46.5 bits;  conditional E-value: 5.2e-15
                                     burpitideAlign   4 mkSffallAllsllLlastieARkePgeywksvvknqptpeaiealldskkktknesvvk 63 
                                                        m+ +fa++Al+sl+L a ++eAR +Pg y ++v+k + ++ea+  ll        +s + 
  NODE_67211_length_698_cov_251.875200_g24582_i1.p1   1 MALSFAVIALFSLALYAGITEARPDPGPYRQAVAKTEALEEAVDHLLH------TDSSLS 54 
                                                        6668******************************99999999999994......445555 PP

                                     burpitideAlign  64 Dlevkpssfllvyqgnkdgqskdkeekadlkkdfeikpsqlllwyyhnkndeskskeess 123
                                                        D + k +s    +++n++   + +    ++  dfe++p+      y+  ++++k++  + 
  NODE_67211_length_698_cov_251.875200_g24582_i1.p1  55 DKK-KITSGCHASKQNSAIITVNER---SFVTDFEPRPNLS---AYG-DDAKQKDD--KT 104
                                                        655.567778888888887666655...5699999999955...344.45555554..34 PP

                                     burpitideAlign 124 fvkdfevkPssllvwyrgnkngqsedksssekkfvkdfepkPsql 168
                                                        f+kdfe++P+ ++       +++++  +  ek+f k+fe  P++ 
  NODE_67211_length_698_cov_251.875200_g24582_i1.p1 105 FMKDFEPRPNIFV-------DDDDVGLK-GEKNFAKNFEAMPNSS 141
                                                        79*****998775.......22333222.3578899999999875 PP

>> NODE_74531_length_576_cov_15.618290_g42831_i0.p1  type:5prime_partial len:129 gc:universal NODE_74531_length_576_cov_
   #    score  bias  c-Evalue  i-Evalue hmmfrom  hmm to    alifrom  ali to    envfrom  env to     acc
 ---   ------ ----- --------- --------- ------- -------    ------- -------    ------- -------    ----
   1 !   47.9   0.0     2e-15   1.5e-11       3      96 ..      13     107 ..       8     127 .. 0.75

  Alignments for each domain:
  == domain 1  score: 47.9 bits;  conditional E-value: 2e-15
                                    burpitideAlign   3 lmkSffallAllsllLlastieARkePgeywksvvknqptpeaieallds.......kkkt 56 
                                                       +m+Sf a+l l+ l+ +a  i AR+ Pg+ywks +kn+p+p+ i +l+         +k+t
  NODE_74531_length_576_cov_15.618290_g42831_i0.p1  13 IMRSFSAFLVLFFLVSFAYLIDARRCPGDYWKSMMKNEPIPQVISDLFHRgtasepcEKET 73 
                                                       6***************************************999999987522222223444 PP

                                    burpitideAlign  57 .knesvvkDlevkpssfllvyqgnkdgqskdkeekadlkkd 96 
                                                        + + +v D++++p+   ++y+++ d++ + +        d
  NODE_74531_length_576_cov_15.618290_g42831_i0.p1  74 sDTDCFVRDFDIRPNV--ILYHSDADSKRVKPHAD-----D 107
                                                       67889*********98..88999999755555433.....2 PP

>> NODE_59852_length_839_cov_4.962141_g30463_i0.p1  type:complete len:100 gc:universal NODE_59852_length_839_cov_4.96214
   #    score  bias  c-Evalue  i-Evalue hmmfrom  hmm to    alifrom  ali to    envfrom  env to     acc
 ---   ------ ----- --------- --------- ------- -------    ------- -------    ------- -------    ----
   1 !   44.6   0.0   1.9e-14   1.5e-10       4     110 ..       1      94 [.       1      96 [. 0.79

  Alignments for each domain:
  == domain 1  score: 44.6 bits;  conditional E-value: 1.9e-14
                                   burpitideAlign   4 mkSffallAllsllLlastieARkePgeywksvvknqptpeaiealldskkktknesvvkDl 65 
                                                      m+Sf++ l l+s++ ++++ eAR+ P++ywks++k++p+p a+ +l+             D 
  NODE_59852_length_839_cov_4.962141_g30463_i0.p1   1 MRSFLVALVLFSVVSFGCVSEARRGPEDYWKSIMKDEPMPRALADLFHE-----------DS 51 
                                                      9****9999*************************************833...........33 PP

                                   burpitideAlign  66 evkpssfllvyqgnkdgqskdkeek.adlkkdfeikpsqlllwyyh 110
                                                       ++  +   ++ +n+ +q  +k  + + +  +f+  p+ +  +y++
  NODE_59852_length_839_cov_4.962141_g30463_i0.p1  52 TSDNRQ-RHYSNENQISQTSSKTLNtKRFLTNFDATPNVI--IYHS 94 
                                                      344444.456777777777777666668888888888876..6665 PP

>> NODE_76580_length_546_cov_435.162791_g28078_i1.p1  type:complete len:86 gc:universal NODE_76580_length_546_cov_435.16
   #    score  bias  c-Evalue  i-Evalue hmmfrom  hmm to    alifrom  ali to    envfrom  env to     acc
 ---   ------ ----- --------- --------- ------- -------    ------- -------    ------- -------    ----
   1 !   46.1   0.0   6.9e-15   5.2e-11       4      49 ..       1      48 [.       1      72 [. 0.82

  Alignments for each domain:
  == domain 1  score: 46.1 bits;  conditional E-value: 6.9e-15
                                     burpitideAlign  4 mkSffallAllsllLlastieARkePgeywksvv..knqptpeaieal 49
                                                       m S++al+Al+sl+L++ +ieARk+Pgeyw+ v+   n+ + e +e+ 
  NODE_76580_length_546_cov_435.162791_g28078_i1.p1  1 MTSSLALIALFSLALFSGIIEARKDPGEYWQGVAadRNEALVEVTEQI 48
                                                       88******************************9955555556666654 PP

>> NODE_108027_length_306_cov_2.600858_g76217_i0.p1  type:internal len:102 gc:universal NODE_108027_length_306_cov_2.600
   #    score  bias  c-Evalue  i-Evalue hmmfrom  hmm to    alifrom  ali to    envfrom  env to     acc
 ---   ------ ----- --------- --------- ------- -------    ------- -------    ------- -------    ----
   1 !   45.4   1.5   1.1e-14   8.2e-11     109     203 ..       7     101 .]       2     101 .] 0.81

  Alignments for each domain:
  == domain 1  score: 45.4 bits;  conditional E-value: 1.1e-14
                                    burpitideAlign 109 yhnkndeskskeessfvkdfev.kPssllvwyrgnkngqsedksssekkfvkdfepkPsql 168
                                                       y++++d s++ +e+ fvkdf++ +P+ l  +  g+k++ s+ k   ekkfvkdf++k   l
  NODE_108027_length_306_cov_2.600858_g76217_i0.p1   7 YGAEDDGSQAMAEKKFVKDFDSkDPNLLQYYSYGAKDDGSQAK--AEKKFVKDFDSKDPNL 65 
                                                       788899999989999*******666666666679999999999..569******9987777 PP

                                    burpitideAlign 169 llwy.rgnkdgqsvdesgksfvkdfepkPssvlvwy 203
                                                       l+ y +g+kd   + + +k+f kdf ++    l++y
  NODE_108027_length_306_cov_2.600858_g76217_i0.p1  66 LQYYsYGAKDDGGQAKVEKKFIKDFNLRDPNILQYY 101
                                                       777648999999999***********9555555555 PP

>> NODE_113303_length_288_cov_364.497674_g81493_i0.p2  type:3prime_partial len:78 gc:universal NODE_113303_length_288_co
   #    score  bias  c-Evalue  i-Evalue hmmfrom  hmm to    alifrom  ali to    envfrom  env to     acc
 ---   ------ ----- --------- --------- ------- -------    ------- -------    ------- -------    ----
   1 !   36.0   0.0   8.3e-12   6.2e-08       4      56 ..       1      53 [.       1      74 [. 0.85

  Alignments for each domain:
  == domain 1  score: 36.0 bits;  conditional E-value: 8.3e-12
                                      burpitideAlign  4 mkSffallAllsllLlastieARkePgeywksvvknqptpeaiealldskkkt 56
                                                        m+ +fal+Al+sl+L a ++eAR +Pg+y ++v+k + ++ea+  ll   ++ 
  NODE_113303_length_288_cov_364.497674_g81493_i0.p2  1 MALSFALIALFSLALYAGITEARPDPGTYRQAVAKTEALEEAVDHLLRTDSSL 53
                                                        6668*******************************999999999999655544 PP

>> NODE_43358_length_1204_cov_149.942529_g21538_i0.p1  type:complete len:134 gc:universal NODE_43358_length_1204_cov_149
   #    score  bias  c-Evalue  i-Evalue hmmfrom  hmm to    alifrom  ali to    envfrom  env to     acc
 ---   ------ ----- --------- --------- ------- -------    ------- -------    ------- -------    ----
   1 !   29.8   6.1   6.2e-10   4.7e-06     148     266 ..      29     130 ..      19     133 .. 0.62

  Alignments for each domain:
  == domain 1  score: 29.8 bits;  conditional E-value: 6.2e-10
                                      burpitideAlign 148 edkss....sekkfvkdfepkPsqlllwyrgnkdgqsvdesgksfvkdfepkPssvlvw 202
                                                         +++++    ++k+fv+dfep+Ps     yr + d+q   +++ksf+kdfep+P+  + +
  NODE_43358_length_1204_cov_149.942529_g21538_i0.p1  29 KKDFVgatsNKKSFVTDFEPRPSAT--AYRDT-DTQQ--KEDKSFMKDFEPRPN--ISV 80 
                                                         4444455557788888888888864..45555.5555..577888888888886..555 PP

                                      burpitideAlign 203 yrgnkngqsedksskefvkdfsvdPssllliykgnkvdpseneetekesvvngqsvdPs 261
                                                         y +     ++ k +k+f kdf+++P  ++ +y +        + + +++++n ++++P+
  NODE_43358_length_1204_cov_149.942529_g21538_i0.p1  81 YDND----TRLKGEKNFDKDFEPRP--NVSVYDNDS------GLKVEKKFDNFFEPRPN 127
                                                         6554....33344557888888888..344444444......55566777777777776 PP

                                      burpitideAlign 262 sqlll 266
                                                           + +
  NODE_43358_length_1204_cov_149.942529_g21538_i0.p1 128 --ISV 130
                                                         ..555 PP

>> NODE_53759_length_964_cov_25.117845_g26818_i0.p1  type:complete len:79 gc:universal NODE_53759_length_964_cov_25.1178
   #    score  bias  c-Evalue  i-Evalue hmmfrom  hmm to    alifrom  ali to    envfrom  env to     acc
 ---   ------ ----- --------- --------- ------- -------    ------- -------    ------- -------    ----
   1 !   25.6   0.0   1.1e-08   8.6e-05       2      56 ..       2      51 ..       1      55 [. 0.80

  Alignments for each domain:
  == domain 1  score: 25.6 bits;  conditional E-value: 1.1e-08
                                    burpitideAlign  2 elmkSffallAllsllLlastieARkePgeywksvvknqptpeaiealldskkkt 56
                                                      el+  f+ +lA+lsl++    +++ ++P+ ywks+ +n p+p+ai++ll s  ++
  NODE_53759_length_964_cov_25.117845_g26818_i0.p1  2 ELLN-FLNFLAFLSLVV----AASHTDPEIYWKSKLPNSPMPKAIKDLLHSGLSD 51
                                                      5554.778888888554....66778**********************9887665 PP

>> NODE_31547_length_1520_cov_153.247408_g16023_i0.p1  type:complete len:297 gc:universal NODE_31547_length_1520_cov_153
   #    score  bias  c-Evalue  i-Evalue hmmfrom  hmm to    alifrom  ali to    envfrom  env to     acc
 ---   ------ ----- --------- --------- ------- -------    ------- -------    ------- -------    ----
   1 !   24.9   0.0   1.9e-08   0.00014       3      71 ..       3      62 ..       1      85 [. 0.80
   2 ?   -2.6   0.0       4.6   3.5e+04     106     106 ..     188     188 ..     133     218 .. 0.60

  Alignments for each domain:
  == domain 1  score: 24.9 bits;  conditional E-value: 1.9e-08
                                      burpitideAlign  3 lmkSffallAllsllLlastieARkePgeywksvvknqptpeaiealldskkktknesvvk 63
                                                        l+  f+ +lA+lsl++    +++ ++P+ ywks+ +n p+p+ai++ll     + ++ +v+
  NODE_31547_length_1520_cov_153.247408_g16023_i0.p1  3 LLN-FLNFLAFLSLVV----AASHTDPEIYWKSKLPNSPMPKAIKDLL----HSGGSVTVT 54
                                                        554.777888888554....66778**********************8....556678899 PP

                                      burpitideAlign 64 Dlevkpss 71
                                                        +l+v p  
  NODE_31547_length_1520_cov_153.247408_g16023_i0.p1 55 QLKVSPDE 62
                                                        99999976 PP

  == domain 2  score: -2.6 bits;  conditional E-value: 4.6
                                      burpitideAlign 106 l 106
                                                          
  NODE_31547_length_1520_cov_153.247408_g16023_i0.p1 188 S 188
                                                         0 PP

>> NODE_87232_length_423_cov_3.937143_g55423_i0.p1  type:5prime_partial len:85 gc:universal NODE_87232_length_423_cov_3.
   #    score  bias  c-Evalue  i-Evalue hmmfrom  hmm to    alifrom  ali to    envfrom  env to     acc
 ---   ------ ----- --------- --------- ------- -------    ------- -------    ------- -------    ----
   1 !   17.3   0.1   4.1e-06     0.031      30     110 ..      12      79 ..       7      81 .. 0.69

  Alignments for each domain:
  == domain 1  score: 17.3 bits;  conditional E-value: 4.1e-06
                                   burpitideAlign  30 geywksvvknqptpeaiealldskkktknesvvkDlevkpssfllvyqgnkdgqskdkeek. 90 
                                                      ++ywks++k++p+p a+ +l+   + +            ++    ++ +n+ +q   k  + 
  NODE_87232_length_423_cov_3.937143_g55423_i0.p1  12 EDYWKSIMKDEPMPRALTDLFREASTS------------DNRQRHFSNENQISQTSAKTLNt 61 
                                                      79******************8443333............33334455666665555555554 PP

                                   burpitideAlign  91 adlkkdfeikpsqlllwyyh 110
                                                      + +  +f+ +p+ +  +y++
  NODE_87232_length_423_cov_3.937143_g55423_i0.p1  62 KRFLTNFDANPNVI--IYHS 79 
                                                      57888888888866..6665 PP

>> NODE_64544_length_747_cov_539.780415_g33898_i0.p1  type:complete len:211 gc:universal NODE_64544_length_747_cov_539.7
   #    score  bias  c-Evalue  i-Evalue hmmfrom  hmm to    alifrom  ali to    envfrom  env to     acc
 ---   ------ ----- --------- --------- ------- -------    ------- -------    ------- -------    ----
   1 ?   14.0   0.1   4.1e-05      0.31      13      60 ..       6      55 ..       1     190 [. 0.68

  Alignments for each domain:
  == domain 1  score: 14.0 bits;  conditional E-value: 4.1e-05
                                     burpitideAlign 13 llsllLlas.tieARkeP.geywksvvknqptpeaiealldskkktknes 60
                                                       ll +l++ s +++A+  +   ywks+ +n p+p+a+++ll ++  +++ s
  NODE_64544_length_747_cov_539.780415_g33898_i0.p1  6 LLHILMFLSlAAAASHVDlRIYWKSKLPNSPMPKAVRDLLHNELLHDKTS 55
                                                       666777776344455544588******************96655443333 PP

>> NODE_54419_length_949_cov_1338.570776_g27192_i0.p1  type:complete len:274 gc:universal NODE_54419_length_949_cov_1338
   #    score  bias  c-Evalue  i-Evalue hmmfrom  hmm to    alifrom  ali to    envfrom  env to     acc
 ---   ------ ----- --------- --------- ------- -------    ------- -------    ------- -------    ----
   1 ?   13.3   0.3   6.3e-05      0.48       8      58 ..       7      53 ..       1     160 [. 0.83
   2 ?    0.6   0.4      0.46   3.5e+03     134     134 ..     159     159 ..      53     244 .. 0.63

  Alignments for each domain:
  == domain 1  score: 13.3 bits;  conditional E-value: 6.3e-05
                                      burpitideAlign  8 fallAllsllLlastieARkeP.geywksvvknqptpeaiealldskkktkn 58
                                                        + +l +lsl     +++A+  +   ywks+ +n+p+p+a+++ll ++  +++
  NODE_54419_length_949_cov_1338.570776_g27192_i0.p1  7 LHILTFLSL-----AAAASHVDlRIYWKSKLPNTPMPKAVRDLLHNELLQDK 53
                                                        333334433.....33344433467*******************88654432 PP

  == domain 2  score: 0.6 bits;  conditional E-value: 0.46
                                      burpitideAlign 134 s 134
                                                         s
  NODE_54419_length_949_cov_1338.570776_g27192_i0.p1 159 S 159
                                                         2 PP

>> NODE_39420_length_1304_cov_1269.051990_g19718_i0.p1  type:complete len:317 gc:universal NODE_39420_length_1304_cov_12
   #    score  bias  c-Evalue  i-Evalue hmmfrom  hmm to    alifrom  ali to    envfrom  env to     acc
 ---   ------ ----- --------- --------- ------- -------    ------- -------    ------- -------    ----
   1 ?   12.5   1.0   0.00011      0.83       8      58 ..       7      53 ..       1     232 [. 0.87

  Alignments for each domain:
  == domain 1  score: 12.5 bits;  conditional E-value: 0.00011
                                       burpitideAlign  8 fallAllsllLlastieARkeP.geywksvvknqptpeaiealldskkktkn 58
                                                         + +l +lsl     +++A+  +   ywks+ +n+p+p+a+++ll ++  +++
  NODE_39420_length_1304_cov_1269.051990_g19718_i0.p1  7 LHILTFLSL-----AAAASHVDlRIYWKSKLPNTPMPKAVRDLLHNELLQDK 53
                                                         333333333.....33344433467*******************88654432 PP

>> NODE_39422_length_1304_cov_951.257514_g19720_i0.p1  type:complete len:317 gc:universal NODE_39422_length_1304_cov_951
   #    score  bias  c-Evalue  i-Evalue hmmfrom  hmm to    alifrom  ali to    envfrom  env to     acc
 ---   ------ ----- --------- --------- ------- -------    ------- -------    ------- -------    ----
   1 ?   12.5   1.0   0.00011      0.84       8      58 ..       7      53 ..       1     233 [. 0.87

  Alignments for each domain:
  == domain 1  score: 12.5 bits;  conditional E-value: 0.00011
                                      burpitideAlign  8 fallAllsllLlastieARkeP.geywksvvknqptpeaiealldskkktkn 58
                                                        + +l +lsl     +++A+  +   ywks+ +n+p+p+a+++ll ++  +++
  NODE_39422_length_1304_cov_951.257514_g19720_i0.p1  7 LHILTFLSL-----AAAASHVDlRIYWKSKLPNTPMPKAVRDLLHNELLQDK 53
                                                        333333333.....33344433467*******************88654432 PP

>> NODE_39421_length_1304_cov_1151.660439_g19719_i0.p1  type:complete len:317 gc:universal NODE_39421_length_1304_cov_11
   #    score  bias  c-Evalue  i-Evalue hmmfrom  hmm to    alifrom  ali to    envfrom  env to     acc
 ---   ------ ----- --------- --------- ------- -------    ------- -------    ------- -------    ----
   1 ?   12.0   1.6   0.00016       1.2       8      58 ..       7      53 ..       1     243 [. 0.87

  Alignments for each domain:
  == domain 1  score: 12.0 bits;  conditional E-value: 0.00016
                                       burpitideAlign  8 fallAllsllLlastieARkeP.geywksvvknqptpeaiealldskkktkn 58
                                                         + +l +lsl     +++A+  +   ywks+ +n+p+p+a+++ll ++  +++
  NODE_39421_length_1304_cov_1151.660439_g19719_i0.p1  7 LHILTFLSL-----AAAASHVDlRIYWKSKLPNTPMPKAVRDLLHNELLQDK 53
                                                         333333333.....33344433467*******************88654432 PP

>> NODE_37267_length_1362_cov_4.699767_g18694_i0.p1  type:complete len:354 gc:universal NODE_37267_length_1362_cov_4.699
   #    score  bias  c-Evalue  i-Evalue hmmfrom  hmm to    alifrom  ali to    envfrom  env to     acc
 ---   ------ ----- --------- --------- ------- -------    ------- -------    ------- -------    ----
   1 ?   13.9   0.1   4.3e-05      0.32      10      54 ..       9      49 ..       1      59 [. 0.67
   2 ?   -2.7   0.0       4.8   3.6e+04     251     271 ..     111     131 ..      74     171 .. 0.61
   3 ?   -2.4   0.4       3.9   2.9e+04      92     109 ..     248     265 ..     194     278 .. 0.56

  Alignments for each domain:
  == domain 1  score: 13.9 bits;  conditional E-value: 4.3e-05
                                    burpitideAlign 10 llAllsllLlastieARkePgeywksvvknqptpeaiealldskk 54
                                                      +  +lsl+++as      +  +ywk++ +n+p+p+a+++ll+++ 
  NODE_37267_length_1362_cov_4.699767_g18694_i0.p1  9 FWTFLSLAVVASH----ADLHTYWKTKLSNTPMPKAVRDLLNNEW 49
                                                      4445554444443....3559*******************97654 PP

  == domain 2  score: -2.7 bits;  conditional E-value: 4.8
                                    burpitideAlign 251 svvngqsvdPssqlllyrgnk 271
                                                       +v  g  ++P++++  y   +
  NODE_37267_length_1362_cov_4.699767_g18694_i0.p1 111 PVYVGVTPSPNPFVYNYAATE 131
                                                       333443333333333333322 PP

  == domain 3  score: -2.4 bits;  conditional E-value: 3.9
                                    burpitideAlign  92 dlkkdfeikpsqlllwyy 109
                                                         +kd++++  ++  +++
  NODE_37267_length_1362_cov_4.699767_g18694_i0.p1 248 AQQKDTKSQKYSIQNVKK 265
                                                       224444444444444444 PP

>> NODE_58090_length_874_cov_15.926342_g28720_i1.p1  type:complete len:194 gc:universal NODE_58090_length_874_cov_15.926
   #    score  bias  c-Evalue  i-Evalue hmmfrom  hmm to    alifrom  ali to    envfrom  env to     acc
 ---   ------ ----- --------- --------- ------- -------    ------- -------    ------- -------    ----
   1 ?   13.0   0.1   8.3e-05      0.63       2      43 ..       2      46 ..       1      92 [. 0.72

  Alignments for each domain:
  == domain 1  score: 13.0 bits;  conditional E-value: 8.3e-05
                                    burpitideAlign  2 elmkSffa.llA..llsllLlastieARkePgeywksvvknqptp 43
                                                       +m+  f+ l++  +l+llL  s  +A+k+P++ +++   + + p
  NODE_58090_length_874_cov_15.926342_g28720_i1.p1  2 RIMALPFSfLFSlfVLLLLLSFSSSTASKSPKDLVQTSCAHASYP 46
                                                      556654551456444455555669************998776654 PP

>> NODE_57090_length_894_cov_14.308161_g28720_i0.p1  type:complete len:190 gc:universal NODE_57090_length_894_cov_14.308
   #    score  bias  c-Evalue  i-Evalue hmmfrom  hmm to    alifrom  ali to    envfrom  env to     acc
 ---   ------ ----- --------- --------- ------- -------    ------- -------    ------- -------    ----
   1 ?   12.1   0.1   0.00015       1.2       9      43 ..       7      42 ..       2      89 .. 0.78

  Alignments for each domain:
  == domain 1  score: 12.1 bits;  conditional E-value: 0.00015
                                    burpitideAlign  9 allA.llsllLlastieARkePgeywksvvknqptp 43
                                                       l++ +++llL  s  +A+k+P++ +++   + + p
  NODE_57090_length_894_cov_14.308161_g28720_i0.p1  7 FLFSlFVLLLLSFSSSTASKSPKDLVQTSCAHASYP 42
                                                      57895555666679*************998776664 PP


Internal pipeline statistics summary:
-------------------------------------
Query model(s):                            1  (312 nodes)
Target sequences:                     165236  (32369365 residues searched)
Passed MSV filter:                      7087  (0.0428902); expected 3304.7 (0.02)
Passed bias filter:                     3790  (0.0229369); expected 3304.7 (0.02)
Passed Vit filter:                       445  (0.00269312); expected 165.2 (0.001)
Passed Fwd filter:                        22  (0.000133143); expected 1.7 (1e-05)
Initial search space (Z):             165236  [actual number of targets]
Domain search space  (domZ):              22  [number of targets reported over threshold]
# CPU time: 0.60u 0.09s 00:00:00.69 Elapsed: 00:00:02.82
# Mc/sec: 3577.59
//
[ok]
