# Supplementary material for: Mining raw plant transcriptomic data for new cyclopeptide alkaloids
Source: Beilstein J Org Chem. 2024 Jul 11;20:1548–59. doi: 10.3762/bjoc.20.138 (PMC11250218; doi:10.3762/bjoc.20.138)
Supplement: File 4 — The split burpitide precursor peptide HMM and output from all 700 transcriptomes as a compressed archive. [file Beilstein_J_Org_Chem-20-1548-s004.zip › final/SRR12709585.pep.hmm]

# hmmsearch :: search profile(s) against a sequence database
# HMMER 3.3 (Nov 2019); http://hmmer.org/
# Copyright (C) 2019 Howard Hughes Medical Institute.
# Freely distributed under the BSD open source license.
# - - - - - - - - - - - - - - - - - - - - - - - - - - - - - - - - - - - -
# query HMM file:                  ../hmms/burpitide.hmm
# target sequence database:        SRR12709585.pep
# - - - - - - - - - - - - - - - - - - - - - - - - - - - - - - - - - - - -

Query:       burpitideAlign  [M=312]
Scores for complete sequences (score includes all domains):
   --- full sequence ---   --- best 1 domain ---    -#dom-
    E-value  score  bias    E-value  score  bias    exp  N  Sequence                                         Description
    ------- ------ -----    ------- ------ -----   ---- --  --------                                         -----------
    3.6e-17   66.0   0.7    4.2e-17   65.7   0.7    1.0  1  NODE_36015_length_700_cov_10.247209_g20365_i0.p1  type:complete len:118 gc:univers
    5.9e-14   55.4  18.3    3.4e-12   49.6  18.3    3.0  1  NODE_30525_length_990_cov_3.642312_g16191_i0.p1   type:5prime_partial len:276 gc:u
     0.0025   20.5   0.0      0.003   20.2   0.0    1.1  1  NODE_33989_length_799_cov_184.039945_g80_i11.p1   type:3prime_partial len:110 gc:u
  ------ inclusion threshold ------
      0.012   18.2   0.1      0.033   16.8   0.0    1.7  2  NODE_10064_length_2546_cov_618.858471_g80_i7.p1   type:complete len:407 gc:univers
       0.43   13.2   0.0       0.45   13.1   0.0    1.1  1  NODE_38301_length_603_cov_11.345283_g9927_i2.p1   type:complete len:94 gc:universa
        0.8   12.3   0.0       0.95   12.0   0.0    1.0  1  NODE_46489_length_406_cov_2.288288_g30552_i0.p2   type:5prime_partial len:111 gc:u


Domain annotation for each sequence (and alignments):
>> NODE_36015_length_700_cov_10.247209_g20365_i0.p1  type:complete len:118 gc:universal NODE_36015_length_700_cov_10.247
   #    score  bias  c-Evalue  i-Evalue hmmfrom  hmm to    alifrom  ali to    envfrom  env to     acc
 ---   ------ ----- --------- --------- ------- -------    ------- -------    ------- -------    ----
   1 !   65.7   0.7   1.9e-21   4.2e-17       4     113 ..       1     106 [.       1     111 [. 0.84

  Alignments for each domain:
  == domain 1  score: 65.7 bits;  conditional E-value: 1.9e-21
                                    burpitideAlign   4 mkSffallA.llsllLlas.tieARkeP..geywksvvknqptpeaiealldskkktknes 60 
                                                       mkS+fa    l+sllL++s    ARkeP  g+ywk ++k++p+p+a+++l+    ++k e+
  NODE_36015_length_700_cov_10.247209_g20365_i0.p1   1 MKSIFASSIiLFSLLLFGSsLSYARKEPaaGDYWKGIMKDKPMPKALKDLFHEDDEKKTER 61 
                                                       89777655589******886899****************************999999**** PP

                                    burpitideAlign  61 vvkDlevkpssfllvyqgnkdgqskdkeekadlkkdfeikpsqlllwyyhnkn 113
                                                       +vk++evk s +++ ++++    +k+++++       +ikp ql +  y+++ 
  NODE_36015_length_700_cov_10.247209_g20365_i0.p1  62 FVKNFEVKSSAIIYHSHSEPE--NKEPQQE------KSIKPEQLKVPEYSDHQ 106
                                                       **********97666666665..5555544......69999999887777665 PP

>> NODE_30525_length_990_cov_3.642312_g16191_i0.p1  type:5prime_partial len:276 gc:universal NODE_30525_length_990_cov_3
   #    score  bias  c-Evalue  i-Evalue hmmfrom  hmm to    alifrom  ali to    envfrom  env to     acc
 ---   ------ ----- --------- --------- ------- -------    ------- -------    ------- -------    ----
   1 !   49.6  18.3   1.5e-16   3.4e-12       3     287 ..       7     267 ..       5     275 .. 0.49

  Alignments for each domain:
  == domain 1  score: 49.6 bits;  conditional E-value: 1.5e-16
                                   burpitideAlign   3 lmkSffallA.llsllLlastieARkePgeywksvvknqptpeaiealldskkkt.....kn 58 
                                                      +m S+ a+ A l++llL+++ti ARk+ geyw sv+k+q +pe+i++l+  ++ +       
  NODE_30525_length_990_cov_3.642312_g16191_i0.p1   7 IMNSTKAFCAlLSLLLLFGKTIDARKDLGEYWRSVMKDQVMPESIQSLIPDSTVSnmnakAD 68 
                                                      799999****8888999*******************************93222221111111 PP

                                   burpitideAlign  59 esvvkDlevkpssfllvyqgnkdg....qskdkeek.a..dlkkdfeikpsqlllwyyhnkn 113
                                                          +Dle k    ++v  ++ ++    + +d + + +   + k+fe+ p       y+n n
  NODE_30525_length_990_cov_3.642312_g16191_i0.p1  69 CHNSEDLEQKMEK-PFVKNFEPNAdvsiYDNDVKPNlQqeYFLKNFELMPDVS---MYDNGN 126
                                                      1222455543333.444444444444442222221111334555555555533...233333 PP

                                   burpitideAlign 114 deskskeessfvkdfevkPssllvwyrgnkngqsedksssekkfvkdfepkPsqlllwyrgn 175
                                                      +++++k    f+k+fe+ P     +y++  ++++++ +     f k    +P+  + +y + 
  NODE_30525_length_990_cov_3.642312_g16191_i0.p1 127 KPTQQK---FFIKNFELIPDT--TIYQNG-VKPTKKRF-----FLK--TFDPNADVSIYDNH 175
                                                      333222...455666665543..344444.33333332.....455..55566666677766 PP

                                   burpitideAlign 176 kdgqsvdes......................gksfvkdfepkPssvlvwyrgnkngqsedks 215
                                                       + +++ +                       +ks                            
  NODE_30525_length_990_cov_3.642312_g16191_i0.p1 176 INPNEQRSIvknleteadisiyhidikptqqEKS---------------------------- 209
                                                      6666621113333333344444444444444444............................ PP

                                   burpitideAlign 216 skefvkdfsvdPssllliykgnkvdpseneetekesvvngqsvdPssqlllyrgnkkvesse 277
                                                         f k+f++ P   + iy ++       + te++ +v++++++    + +y ++ k  +++
  NODE_30525_length_990_cov_3.642312_g16191_i0.p1 210 ---FSKNFKLMP--DVSIYDNKI------KPTEQKFFVKNFEPKAD--VSIYDNDVKPTEQK 258
                                                      ...556666666..233333333......34445555555443333..66666644444444 PP

                                   burpitideAlign 278 yeiNqngekn 287
                                                      y  N n+e++
  NODE_30525_length_990_cov_3.642312_g16191_i0.p1 259 YVEN-NSESK 267
                                                      4444.33333 PP

>> NODE_33989_length_799_cov_184.039945_g80_i11.p1  type:3prime_partial len:110 gc:universal NODE_33989_length_799_cov_1
   #    score  bias  c-Evalue  i-Evalue hmmfrom  hmm to    alifrom  ali to    envfrom  env to     acc
 ---   ------ ----- --------- --------- ------- -------    ------- -------    ------- -------    ----
   1 !   20.2   0.0   1.4e-07     0.003       9      60 ..       7      56 ..       1      60 [. 0.80

  Alignments for each domain:
  == domain 1  score: 20.2 bits;  conditional E-value: 1.4e-07
                                   burpitideAlign  9 allAllsllLlastieARkePgeywksvvknqptpeaiealldskkktknes 60
                                                      +lA+l+l+L++s   A  +P+ yw+sv +n p+p+ +++ll+    ++++s
  NODE_33989_length_799_cov_184.039945_g80_i11.p1  7 PILAFLMLALVTS--RAALSPELYWNSVLPNSPMPKVVKDLLQPDLLEDKSS 56
                                                     5899999888876..56789*********************97666665444 PP

>> NODE_10064_length_2546_cov_618.858471_g80_i7.p1  type:complete len:407 gc:universal NODE_10064_length_2546_cov_618.85
   #    score  bias  c-Evalue  i-Evalue hmmfrom  hmm to    alifrom  ali to    envfrom  env to     acc
 ---   ------ ----- --------- --------- ------- -------    ------- -------    ------- -------    ----
   1 ?   16.8   0.0   1.5e-06     0.033       9      59 ..       7      55 ..       1      60 [. 0.80
   2 ?   -2.9   0.0       1.5   3.3e+04      92     104 ..     234     246 ..     202     267 .. 0.66

  Alignments for each domain:
  == domain 1  score: 16.8 bits;  conditional E-value: 1.5e-06
                                   burpitideAlign  9 allAllsllLlastieARkePgeywksvvknqptpeaiealldskkktkne 59
                                                      +lA+l+l+L++s   A  +P+ yw+sv +n p+p+ +++ll+    ++++
  NODE_10064_length_2546_cov_618.858471_g80_i7.p1  7 PILAFLMLALVTS--RAALSPELYWNSVLPNSPMPKVVKDLLQPDLLEDKS 55
                                                     5899999998876..56789*********************9766655444 PP

  == domain 2  score: -2.9 bits;  conditional E-value: 1.5
                                   burpitideAlign  92 dlkkdfeikpsql 104
                                                      +  + f+++p+++
  NODE_10064_length_2546_cov_618.858471_g80_i7.p1 234 EIFNHFSVNPGSF 246
                                                      3334444444444 PP

>> NODE_38301_length_603_cov_11.345283_g9927_i2.p1  type:complete len:94 gc:universal NODE_38301_length_603_cov_11.34528
   #    score  bias  c-Evalue  i-Evalue hmmfrom  hmm to    alifrom  ali to    envfrom  env to     acc
 ---   ------ ----- --------- --------- ------- -------    ------- -------    ------- -------    ----
   1 ?   13.1   0.0   2.1e-05      0.45       1      48 [.       1      48 [.       1      70 [. 0.77

  Alignments for each domain:
  == domain 1  score: 13.1 bits;  conditional E-value: 2.1e-05
                                   burpitideAlign  1 melmkSffallAllsllLlastieARkeP...geywksvvknqptpeaiea 48
                                                     m +++S+f llA+ s++  +s   +Rke    + +w++v+   ++p++i++
  NODE_38301_length_603_cov_11.345283_g9927_i2.p1  1 MAFLRSIFLLLAFTSFFFCSSSDSGRKELrdkDVNWETVI---QLPHSIQS 48
                                                     899************************9733344677777...45555554 PP

>> NODE_46489_length_406_cov_2.288288_g30552_i0.p2  type:5prime_partial len:111 gc:universal NODE_46489_length_406_cov_2
   #    score  bias  c-Evalue  i-Evalue hmmfrom  hmm to    alifrom  ali to    envfrom  env to     acc
 ---   ------ ----- --------- --------- ------- -------    ------- -------    ------- -------    ----
   1 ?   12.0   0.0   4.4e-05      0.95       4      30 ..       5      31 ..       2      43 .. 0.90

  Alignments for each domain:
  == domain 1  score: 12.0 bits;  conditional E-value: 4.4e-05
                                   burpitideAlign  4 mkSffallAllsllLlastieARkePg 30
                                                     m+S   ++A+l+l+ l+s  +AR +P+
  NODE_46489_length_406_cov_2.288288_g30552_i0.p2  5 MRSAGLVVAFLALVFLVSLSAAREDPD 31
                                                     9*************************7 PP


Internal pipeline statistics summary:
-------------------------------------
Query model(s):                            1  (312 nodes)
Target sequences:                     129825  (23407762 residues searched)
Passed MSV filter:                      5292  (0.0407626); expected 2596.5 (0.02)
Passed bias filter:                     2823  (0.0217447); expected 2596.5 (0.02)
Passed Vit filter:                       299  (0.0023031); expected 129.8 (0.001)
Passed Fwd filter:                         6  (4.62161e-05); expected 1.3 (1e-05)
Initial search space (Z):             129825  [actual number of targets]
Domain search space  (domZ):               6  [number of targets reported over threshold]
# CPU time: 0.57u 0.13s 00:00:00.70 Elapsed: 00:00:02.17
# Mc/sec: 3363.39
//
[ok]
