# Supplementary material for: Mining raw plant transcriptomic data for new cyclopeptide alkaloids
Source: Beilstein J Org Chem. 2024 Jul 11;20:1548–59. doi: 10.3762/bjoc.20.138 (PMC11250218; doi:10.3762/bjoc.20.138)
Supplement: File 4 — The split burpitide precursor peptide HMM and output from all 700 transcriptomes as a compressed archive. [file Beilstein_J_Org_Chem-20-1548-s004.zip › final/SRR12717589.pep.hmm]

# hmmsearch :: search profile(s) against a sequence database
# HMMER 3.3 (Nov 2019); http://hmmer.org/
# Copyright (C) 2019 Howard Hughes Medical Institute.
# Freely distributed under the BSD open source license.
# - - - - - - - - - - - - - - - - - - - - - - - - - - - - - - - - - - - -
# query HMM file:                  ../hmms/burpitide.hmm
# target sequence database:        SRR12717589.pep
# - - - - - - - - - - - - - - - - - - - - - - - - - - - - - - - - - - - -

Query:       burpitideAlign  [M=312]
Scores for complete sequences (score includes all domains):
   --- full sequence ---   --- best 1 domain ---    -#dom-
    E-value  score  bias    E-value  score  bias    exp  N  Sequence                                           Description
    ------- ------ -----    ------- ------ -----   ---- --  --------                                           -----------
  ------ inclusion threshold ------
       0.53   12.5   0.0       0.82   11.8   0.0    1.2  1  NODE_15358_length_1832_cov_3313.394840_g7078_i1.p1  type:complete len:434 gc:univers


Domain annotation for each sequence (and alignments):
>> NODE_15358_length_1832_cov_3313.394840_g7078_i1.p1  type:complete len:434 gc:universal NODE_15358_length_1832_cov_331
   #    score  bias  c-Evalue  i-Evalue hmmfrom  hmm to    alifrom  ali to    envfrom  env to     acc
 ---   ------ ----- --------- --------- ------- -------    ------- -------    ------- -------    ----
   1 ?   11.8   0.0   8.2e-06      0.82       7      53 ..       9      56 ..       3      68 .. 0.75

  Alignments for each domain:
  == domain 1  score: 11.8 bits;  conditional E-value: 8.2e-06
                                      burpitideAlign  7 ffallAllsllLlas...tieARkePgeywksvvknqptpeaiealldsk 53
                                                        +f +l +  +lL++    t +A+  ++ yw+++ +n+p+p ai++ll s 
  NODE_15358_length_1832_cov_3313.394840_g7078_i1.p1  9 MFFFLQV--FLLFGAslvTSHASLPAQVYWQTKLPNTPMPSAIRDLLRSD 56
                                                        4444443..334433345999*************************9765 PP


Internal pipeline statistics summary:
-------------------------------------
Query model(s):                            1  (312 nodes)
Target sequences:                      99446  (18198355 residues searched)
Passed MSV filter:                      3345  (0.0336363); expected 1988.9 (0.02)
Passed bias filter:                     2102  (0.0211371); expected 1988.9 (0.02)
Passed Vit filter:                       243  (0.00244354); expected 99.4 (0.001)
Passed Fwd filter:                         1  (1.00557e-05); expected 1.0 (1e-05)
Initial search space (Z):              99446  [actual number of targets]
Domain search space  (domZ):               1  [number of targets reported over threshold]
# CPU time: 0.37u 0.02s 00:00:00.39 Elapsed: 00:00:01.67
# Mc/sec: 3379.94
//
[ok]
