# Supplementary material for: Mining raw plant transcriptomic data for new cyclopeptide alkaloids
Source: Beilstein J Org Chem. 2024 Jul 11;20:1548–59. doi: 10.3762/bjoc.20.138 (PMC11250218; doi:10.3762/bjoc.20.138)
Supplement: File 4 — The split burpitide precursor peptide HMM and output from all 700 transcriptomes as a compressed archive. [file Beilstein_J_Org_Chem-20-1548-s004.zip › final/SRR12769236.pep.hmm]

# hmmsearch :: search profile(s) against a sequence database
# HMMER 3.3 (Nov 2019); http://hmmer.org/
# Copyright (C) 2019 Howard Hughes Medical Institute.
# Freely distributed under the BSD open source license.
# - - - - - - - - - - - - - - - - - - - - - - - - - - - - - - - - - - - -
# query HMM file:                  ../hmms/burpitide.hmm
# target sequence database:        SRR12769236.pep
# - - - - - - - - - - - - - - - - - - - - - - - - - - - - - - - - - - - -

Query:       burpitideAlign  [M=312]
Scores for complete sequences (score includes all domains):
   --- full sequence ---   --- best 1 domain ---    -#dom-
    E-value  score  bias    E-value  score  bias    exp  N  Sequence                                          Description
    ------- ------ -----    ------- ------ -----   ---- --  --------                                          -----------
    5.8e-23   84.4  27.9    8.7e-14   54.2  14.7    4.3  2  NODE_12304_length_1558_cov_407.562624_g9647_i0.p1  type:complete len:398 gc:univers
    5.1e-15   58.3   0.0    5.5e-15   58.2   0.0    1.0  1  NODE_31861_length_518_cov_255.835821_g21747_i1.p1  type:complete len:81 gc:universa
     0.0067   18.5   0.0     0.0096   18.0   0.0    1.2  1  NODE_8255_length_1877_cov_4370.283370_g4204_i4.p1  type:complete len:390 gc:univers
  ------ inclusion threshold ------
       0.12   14.4   0.0       0.19   13.7   0.0    1.2  1  NODE_6204_length_2083_cov_37.470010_g5011_i0.p1    type:complete len:530 gc:univers
       0.63   12.0   0.1       0.73   11.8   0.1    1.1  1  NODE_6248_length_2078_cov_13.109906_g5044_i0.p4    type:complete len:130 gc:univers


Domain annotation for each sequence (and alignments):
>> NODE_12304_length_1558_cov_407.562624_g9647_i0.p1  type:complete len:398 gc:universal NODE_12304_length_1558_cov_407.
   #    score  bias  c-Evalue  i-Evalue hmmfrom  hmm to    alifrom  ali to    envfrom  env to     acc
 ---   ------ ----- --------- --------- ------- -------    ------- -------    ------- -------    ----
   1 !   54.2  14.7   5.1e-18   8.7e-14       9     277 ..       3     283 ..       1     293 [. 0.52
   2 !   30.5  11.7   8.5e-11   1.5e-06      52     197 ..     251     369 ..     245     374 .. 0.71

  Alignments for each domain:
  == domain 1  score: 54.2 bits;  conditional E-value: 5.1e-18
                                     burpitideAlign   9 allA.llsllLlastieARkePgeywksvvknqpt........peaiealldskkkt... 56 
                                                         ++A +lsl+L+a+ i ARk++geyw+ vvk+  +         +++ ++ +s+ k    
  NODE_12304_length_1558_cov_407.562624_g9647_i0.p1   3 YIVAcILSLALVACSIDARKDAGEYWQGVVKDHGMqegvasndCHTVDESSSSEGKPkyg 62 
                                                        58899******************************9999999888888886666665533 PP

                                     burpitideAlign  57 ..knesvvkDlevkpssfllvyqgnkdg................................ 82 
                                                            + +vk++e++ps     y gn                                   
  NODE_12304_length_1558_cov_407.562624_g9647_i0.p1  63 esFAKVFVKEFEPRPSV--TSYVGNVKPkgfvtefeprpsvtsyvgnvkpkvfvtefepr 120
                                                        21123468999999987..67777777333666666665555555555555555444433 PP

                                     burpitideAlign  83 ...qskdkeeka......dlkkdfeikpsqlllwyyhnkndeskskeessfvkdfevkPs 133
                                                              +    +      d+  +f+++ps    + + + nd +      sfvkdfe++Ps
  NODE_12304_length_1558_cov_407.562624_g9647_i0.p1 121 psvT--SY---VgnmrpkDFVREFDPRPSVTSYVNNLKPNDGN------SFVKDFEPRPS 169
                                                        3221..11...11112334555555555544333333333333......55555555554 PP

                                     burpitideAlign 134 sllvwyrgnkngqsedksssekkfvkdfepkPsqlllwyrgnk.dgqsvdesgksfvkdf 192
                                                             y +n     + k   ek+f  +fep+Ps    +   +  d       g sfvkdf
  NODE_12304_length_1558_cov_407.562624_g9647_i0.p1 170 V--TSYDNN----LKLK--GEKSFLREFEPRPSVTSYVNNLKPkD-------GNSFVKDF 214
                                                        3..223333....1112..23445555555555433333322123.......34466666 PP

                                     burpitideAlign 193 epkPssvlvwyrgnkngqsedksskefvkdfsvdPssllliykgnkvdpseneetekesv 252
                                                        ep+Ps     y +n +++     +k f kdf+++Ps    +           + + ++s+
  NODE_12304_length_1558_cov_407.562624_g9647_i0.p1 215 EPRPSTT--SYDNNLEPKG----EKSFLKDFEPRPSVTAYVSSL--------KPKVEKSF 260
                                                        6666643..4555522222....233566666666333222222........23456666 PP

                                     burpitideAlign 253 vngqsvdPssqlllyrgnkkvesse 277
                                                        v++++ +Ps     y  n k ++ +
  NODE_12304_length_1558_cov_407.562624_g9647_i0.p1 261 VKDFEQRPS--ATSYVSNLKPKEAK 283
                                                        666666666..33344444433333 PP

  == domain 2  score: 30.5 bits;  conditional E-value: 8.5e-11
                                     burpitideAlign  52 skkktknesvvkDlevkpssfllvyqgnkdgqskdkeekadlkkdfeikpsqlllwyyhn 111
                                                        s k + ++s+vkD+e +ps   +v+  n    +k+ +   ++++dfe++p          
  NODE_12304_length_1558_cov_407.562624_g9647_i0.p1 251 SLKPKVEKSFVKDFEQRPSATSYVS--NLK--PKEAK---SHENDFEPRPTI----SAYT 299
                                                        334445599**********965554..433..44444...4589****9964....4556 PP

                                     burpitideAlign 112 kndeskskeessfvkdfevkPssllvwyrgnkngqsedksssekkfvkdfepkPsqlllw 171
                                                         +++sk++++s  vkdfe++P+  ++ y +  n+++e++s      vkdfepkP+ l   
  NODE_12304_length_1558_cov_407.562624_g9647_i0.p1 300 DDVNSKDDKSS--VKDFEPRPN--IPAYVDDANSKEEKPS------VKDFEPKPNILAYA 349
                                                        78888888877..9*****997..5666666678888776......59******977666 PP

                                     burpitideAlign 172 yrgnkdgqsvdesgksfvkdfepkPs 197
                                                           n  +++    + s+vkdf p+P+
  NODE_12304_length_1558_cov_407.562624_g9647_i0.p1 350 DDVN--SKD----EGSSVKDFVPRPN 369
                                                        5555..333....4677889999997 PP

>> NODE_31861_length_518_cov_255.835821_g21747_i1.p1  type:complete len:81 gc:universal NODE_31861_length_518_cov_255.83
   #    score  bias  c-Evalue  i-Evalue hmmfrom  hmm to    alifrom  ali to    envfrom  env to     acc
 ---   ------ ----- --------- --------- ------- -------    ------- -------    ------- -------    ----
   1 !   58.2   0.0   3.2e-19   5.5e-15      12      78 ..       9      75 ..       1      79 [. 0.86

  Alignments for each domain:
  == domain 1  score: 58.2 bits;  conditional E-value: 3.2e-19
                                     burpitideAlign 12 A..llsllLlastieARkePgeywksvvknqptpeaiealldskkktknesvvkDlevkpss 71
                                                       A  llsl+L+a++  ARkePge wk+v++++ +p+ai++ll+  + +k +++v +++v+p+ 
  NODE_31861_length_518_cov_255.835821_g21747_i1.p1  9 AffLLSLVLFACVCDARKEPGELWKAVMEEEAMPKAIKDLLNVDSYSKTDRFVRNFDVNPNL 70
                                                       4448999**********************************999999*************97 PP

                                     burpitideAlign 72 fllvyqg 78
                                                         ++y++
  NODE_31861_length_518_cov_255.835821_g21747_i1.p1 71 --IIYHN 75
                                                       ..55554 PP

>> NODE_8255_length_1877_cov_4370.283370_g4204_i4.p1  type:complete len:390 gc:universal NODE_8255_length_1877_cov_4370.
   #    score  bias  c-Evalue  i-Evalue hmmfrom  hmm to    alifrom  ali to    envfrom  env to     acc
 ---   ------ ----- --------- --------- ------- -------    ------- -------    ------- -------    ----
   1 !   18.0   0.0   5.6e-07    0.0096       8      51 ..       6      47 ..       1      59 [. 0.81

  Alignments for each domain:
  == domain 1  score: 18.0 bits;  conditional E-value: 5.6e-07
                                     burpitideAlign  8 fallAllsllLlastieARkePgeywksvvknqptpeaiealld 51
                                                       + ++A+ls+++++s  +A    +eyw+sv++n+p+p+ai++ll+
  NODE_8255_length_1877_cov_4370.283370_g4204_i4.p1  6 LPIIAFLSVAIVVS--HAALPSEEYWNSVIPNTPMPKAIKDLLQ 47
                                                       56899999888877..5556669*******************96 PP

>> NODE_6204_length_2083_cov_37.470010_g5011_i0.p1  type:complete len:530 gc:universal NODE_6204_length_2083_cov_37.4700
   #    score  bias  c-Evalue  i-Evalue hmmfrom  hmm to    alifrom  ali to    envfrom  env to     acc
 ---   ------ ----- --------- --------- ------- -------    ------- -------    ------- -------    ----
   1 ?   13.7   0.0   1.1e-05      0.19     155     292 ..     325     516 ..     299     526 .. 0.78

  Alignments for each domain:
  == domain 1  score: 13.7 bits;  conditional E-value: 1.1e-05
                                   burpitideAlign 155 kkfvkdfepkPsqlllwyrgnkdgqsvdesgksfvkdfepkPssvlvwyrgnkngqsedkss 216
                                                       ++ +df+p P +ll +++ + d +sv +  k+++ + +   +s+ + y+g  +        
  NODE_6204_length_2083_cov_37.470010_g5011_i0.p1 325 APNIEDFSPCPGSLLHIKELK-DVDSVAKRMKYLSENDSAFNESLRWKYEGPSDSF------ 379
                                                      678899999999999999999.9999999999998777776667777777762222...... PP

                                   burpitideAlign 217 kefvkdfsvdPssllliykgnkvdpse................................... 243
                                                      k +v+   v+ s  l iy   kv+++e                                   
  NODE_6204_length_2083_cov_37.470010_g5011_i0.p1 380 KALVDMAAVHSSCRLCIYLATKVQENEekrpefqsrpckcikgsltmyhiyvrergrfqmes 441
                                                      34566678888999999999998888877888888888888888888888888888888888 PP

                                   burpitideAlign 244 ........neetekesvvngqsvdPssqlllyrgnkkvesse.................... 277
                                                                e+ ++ vv+++  +  + ++++++++     e                    
  NODE_6204_length_2083_cov_37.470010_g5011_i0.p1 442 lflrsdnlRLEALSSAVVEKF--RSIKHVPIWKNERP----Esirggdelkvykiypvglte 497
                                                      888877776677777777664..34446899998433....133468899999999999999 PP

                                   burpitideAlign 278 ....yeiNqngeknskane 292
                                                          y +N ng++n k+  
  NODE_6204_length_2083_cov_37.470010_g5011_i0.p1 498 rqalYTFNFNGDSNFKQHI 516
                                                      ****999*99***999865 PP

>> NODE_6248_length_2078_cov_13.109906_g5044_i0.p4  type:complete len:130 gc:universal NODE_6248_length_2078_cov_13.1099
   #    score  bias  c-Evalue  i-Evalue hmmfrom  hmm to    alifrom  ali to    envfrom  env to     acc
 ---   ------ ----- --------- --------- ------- -------    ------- -------    ------- -------    ----
   1 ?   11.8   0.1   4.2e-05      0.73       5      49 ..       6      51 ..       1      61 [. 0.80

  Alignments for each domain:
  == domain 1  score: 11.8 bits;  conditional E-value: 4.2e-05
                                   burpitideAlign  5 kSffallAllsllLlastieARkePgeywksvv..knqptpeaieal 49
                                                     k +  l A+l ll +ast+ A +e  e++++     n ++ e +e+ 
  NODE_6248_length_2078_cov_13.109906_g5044_i0.p4  6 K-STKLSAFLILLFFASTVLAQRESNEEIQKLKsmRNSTMAERLEEF 51
                                                     5.445678*********************987655888888888875 PP


Internal pipeline statistics summary:
-------------------------------------
Query model(s):                            1  (312 nodes)
Target sequences:                      86088  (16460736 residues searched)
Passed MSV filter:                      3237  (0.0376011); expected 1721.8 (0.02)
Passed bias filter:                     1844  (0.0214199); expected 1721.8 (0.02)
Passed Vit filter:                       189  (0.00219543); expected 86.1 (0.001)
Passed Fwd filter:                         5  (5.80801e-05); expected 0.9 (1e-05)
Initial search space (Z):              86088  [actual number of targets]
Domain search space  (domZ):               5  [number of targets reported over threshold]
# CPU time: 0.46u 0.03s 00:00:00.49 Elapsed: 00:00:01.48
# Mc/sec: 3456.59
//
[ok]
