# Supplementary material for: Mining raw plant transcriptomic data for new cyclopeptide alkaloids
Source: Beilstein J Org Chem. 2024 Jul 11;20:1548–59. doi: 10.3762/bjoc.20.138 (PMC11250218; doi:10.3762/bjoc.20.138)
Supplement: File 4 — The split burpitide precursor peptide HMM and output from all 700 transcriptomes as a compressed archive. [file Beilstein_J_Org_Chem-20-1548-s004.zip › final/SRR12792037.pep.hmm]

# hmmsearch :: search profile(s) against a sequence database
# HMMER 3.3 (Nov 2019); http://hmmer.org/
# Copyright (C) 2019 Howard Hughes Medical Institute.
# Freely distributed under the BSD open source license.
# - - - - - - - - - - - - - - - - - - - - - - - - - - - - - - - - - - - -
# query HMM file:                  ../hmms/burpitide.hmm
# target sequence database:        SRR12792037.pep
# - - - - - - - - - - - - - - - - - - - - - - - - - - - - - - - - - - - -

Query:       burpitideAlign  [M=312]
Scores for complete sequences (score includes all domains):
   --- full sequence ---   --- best 1 domain ---    -#dom-
    E-value  score  bias    E-value  score  bias    exp  N  Sequence                                            Description
    ------- ------ -----    ------- ------ -----   ---- --  --------                                            -----------
    1.8e-31  112.0   6.8      4e-31  110.8   6.8    1.6  1  NODE_19750_length_672_cov_4.539232_g15376_i0.p1      type:internal len:225 gc:univers
    1.7e-20   75.9   7.0    2.2e-20   75.6   7.0    1.1  1  NODE_19169_length_705_cov_9.011076_g14835_i0.p1      type:5prime_partial len:145 gc:u
    7.2e-16   60.7   0.3    2.8e-15   58.8   0.3    1.8  1  NODE_20009_length_659_cov_4.692833_g15622_i0.p1      type:5prime_partial len:144 gc:u
    2.1e-09   39.5   0.0    2.7e-09   39.1   0.0    1.1  1  NODE_29070_length_389_cov_3.544304_g24607_i0.p1      type:5prime_partial len:121 gc:u
    3.6e-08   35.4   0.0    3.1e-07   32.4   0.0    1.8  2  NODE_23664_length_506_cov_2.517321_g19204_i0.p1      type:5prime_partial len:120 gc:u
     0.0025   19.6   8.8     0.0052   18.5   8.8    1.6  1  NODE_6637_length_1901_cov_45.325492_g5150_i0.p1      type:complete len:483 gc:univers
  ------ inclusion threshold ------
       0.25   13.0   0.0       0.92   11.1   0.0    1.8  2  NODE_17580_length_810_cov_2725.263229_g13415_i0.p1   type:complete len:213 gc:univers
       0.26   12.9   0.0       0.95   11.1   0.0    1.8  2  NODE_17384_length_824_cov_2728.350200_g13245_i0.p1   type:complete len:217 gc:univers
       0.31   12.7   0.0        1.1   10.8   0.0    1.8  2  NODE_16898_length_861_cov_2769.232234_g12835_i0.p1   type:3prime_partial len:238 gc:u
       0.38   12.4   0.0       0.44   12.2   0.0    1.1  1  NODE_21522_length_587_cov_2605.428016_g17094_i0.p1   type:3prime_partial len:147 gc:u
       0.47   12.1   0.0        1.5   10.4   0.0    1.8  2  NODE_8200_length_1707_cov_1151.252754_g6282_i0.p1    type:complete len:283 gc:univers
       0.55   11.9   0.0        1.7   10.2   0.0    1.7  2  NODE_13823_length_1112_cov_3034.483157_g10403_i0.p1  type:complete len:305 gc:univers


Domain annotation for each sequence (and alignments):
>> NODE_19750_length_672_cov_4.539232_g15376_i0.p1  type:internal len:225 gc:universal NODE_19750_length_672_cov_4.53923
   #    score  bias  c-Evalue  i-Evalue hmmfrom  hmm to    alifrom  ali to    envfrom  env to     acc
 ---   ------ ----- --------- --------- ------- -------    ------- -------    ------- -------    ----
   1 !  110.8   6.8   7.3e-35     4e-31       4     238 ..      16     218 ..      10     224 .] 0.73

  Alignments for each domain:
  == domain 1  score: 110.8 bits;  conditional E-value: 7.3e-35
                                   burpitideAlign   4 mkSffallAllsllLlastieARkePgeywksvv...knqpt...peaiealldskkktkne 59 
                                                      m S++al+Al+s++L+a+++eARk+P++ ++svv    n+ +    ++ e++l+++k+++  
  NODE_19750_length_672_cov_4.539232_g15376_i0.p1  16 MGSSIALVALFSVTLFACITEARKSPTDILQSVVnleVNTAQfehLHQGESSLSNQKENEA- 76 
                                                      89********************************655444444455555666666666651. PP

                                   burpitideAlign  60 svvkDlevkpssfllvyqgnkdgqskdkeek.a.dlkkdfeikpsqlllwyyhnkndesksk 119
                                                             ++ ++           +  + +e+   ++ kdfe+kp++l l+y++   de+ks+
  NODE_19750_length_672_cov_4.539232_g15376_i0.p1  77 -------SNNNQ---------P-STIEHSEAtTtKAVKDFESKPGSL-LFYNG---DETKSN 117
                                                      .......22222.........2.222222222235789999999999.78877...667777 PP

                                   burpitideAlign 120 eessfvkdfevkPssllvwyrgnkngqsedksssekkfvkdfepkPsqlllwyrgnkdgqsv 181
                                                       e++ +kdfe+kP+s++ ++ g     +++     +++++dfe+kP +++ +y+g  d++s 
  NODE_19750_length_672_cov_4.539232_g15376_i0.p1 118 GERPGIKDFESKPGSFFFYHGGD----TKS-----NELMQDFESKPASIF-FYHGD-DAKS- 167
                                                      88899999999999999888777....333.....468999999999986.78888.7777. PP

                                   burpitideAlign 182 desgksfvkdfepkPssvlvwyrgnkngqsedksskefvkdfsvdPssllliykgnk 238
                                                       ++ k+++k+fe kP s+++++    +++s  +++k+ +k+f+++P s++ +y+g +
  NODE_19750_length_672_cov_4.539232_g15376_i0.p1 168 -NEKKPLMKGFESKPASFFFYHGD--DAKS--NEEKPPMKGFESKPASFF-FYHGDD 218
                                                      .88999999999999998776555..4554..677789999999997765.677766 PP

>> NODE_19169_length_705_cov_9.011076_g14835_i0.p1  type:5prime_partial len:145 gc:universal NODE_19169_length_705_cov_9
   #    score  bias  c-Evalue  i-Evalue hmmfrom  hmm to    alifrom  ali to    envfrom  env to     acc
 ---   ------ ----- --------- --------- ------- -------    ------- -------    ------- -------    ----
   1 !   75.6   7.0   3.9e-24   2.2e-20      65     216 ..       5     137 ..       4     143 .. 0.77

  Alignments for each domain:
  == domain 1  score: 75.6 bits;  conditional E-value: 3.9e-24
                                   burpitideAlign  65 levkpssfllvyqgnkdgqskdkeekadlkkdfeikpsqlllwyyhnkndeskskeessfvk 126
                                                      +e+kp s +++y+g+++   k+ke+k +l+k+fe+kp ++  + yh+ + +sk +  +s+ k
  NODE_19169_length_705_cov_9.011076_g14835_i0.p1   5 FESKPAS-FFFYHGDDA---KSKENK-PLMKEFESKPRSF--FFYHGDDTKSKGD--KSLTK 57 
                                                      7899999.899999999...565666.999********99..5566666666554..67789 PP

                                   burpitideAlign 127 dfevkPssllvwyrgnkngqsedksssekkfvkdfepkPsqlllwyrgnkdgqsvdesgksf 188
                                                      dfe+kP+ l+ +y+g    +++++  +ek++ k fe+kP +++ +y+gn d++sv  ++k++
  NODE_19169_length_705_cov_9.011076_g14835_i0.p1  58 DFESKPGALF-FYHGD---DAKSN--EEKPLIKGFESKPVSFF-FYHGN-DAKSV--EEKPL 109
                                                      ****998765.55565...34444..568899999****9986.89999.99995..8999* PP

                                   burpitideAlign 189 vkdfepkPssvlvwyrgnkngqsedkss 216
                                                      +kdf+  P+s++++++  k++ + +k++
  NODE_19169_length_705_cov_9.011076_g14835_i0.p1 110 MKDFDSMPKSFFFYHKESKDDAESEKEK 137
                                                      ****999999999999988666555554 PP

>> NODE_20009_length_659_cov_4.692833_g15622_i0.p1  type:5prime_partial len:144 gc:universal NODE_20009_length_659_cov_4
   #    score  bias  c-Evalue  i-Evalue hmmfrom  hmm to    alifrom  ali to    envfrom  env to     acc
 ---   ------ ----- --------- --------- ------- -------    ------- -------    ------- -------    ----
   1 !   58.8   0.3   4.9e-19   2.8e-15       3     134 ..      23     138 ..      19     142 .. 0.75

  Alignments for each domain:
  == domain 1  score: 58.8 bits;  conditional E-value: 4.9e-19
                                   burpitideAlign   3 lmkSffallAllsllLlastieARkePgeywksvv..knqptpeaiealldskkktknesvv 62 
                                                      +m+S +al+Al sl+L+a ++eARk+Pg yw+ v+  ++q + eai+ l+        +s++
  NODE_20009_length_659_cov_4.692833_g15622_i0.p1  23 QMASPVALIALISLVLFAGITEARKDPGQYWQGVAarNDQALLEAIQHLV------RVDSTL 78 
                                                      6********************************99888888899999998......555665 PP

                                   burpitideAlign  63 kDlevkpssfllvyqgnkdgqskdkeekadlkkdfeikpsqlllwyyhnkndeskskeessf 124
                                                       D e      +    +++ ++++ ++++  +  dfe++p+        + +++  +kee+sf
  NODE_20009_length_659_cov_4.692833_g15622_i0.p1  79 SDKE-----KIA-TASDSVAEATNNKKS-VFATDFEPRPNIS----AYGDDAKL-KKEEKSF 128
                                                      5555.....233.334444466666666.7889999999855....33345555.4467789 PP

                                   burpitideAlign 125 vkdfevkPss 134
                                                      +kdfe++Ps 
  NODE_20009_length_659_cov_4.692833_g15622_i0.p1 129 MKDFEPRPSA 138
                                                      9999999986 PP

>> NODE_29070_length_389_cov_3.544304_g24607_i0.p1  type:5prime_partial len:121 gc:universal NODE_29070_length_389_cov_3
   #    score  bias  c-Evalue  i-Evalue hmmfrom  hmm to    alifrom  ali to    envfrom  env to     acc
 ---   ------ ----- --------- --------- ------- -------    ------- -------    ------- -------    ----
   1 !   39.1   0.0   4.8e-13   2.7e-09       4      86 ..      20     108 ..       8     119 .. 0.81

  Alignments for each domain:
  == domain 1  score: 39.1 bits;  conditional E-value: 4.8e-13
                                   burpitideAlign   4 mkSffallAllsllLlastieARkePgeywksvvknqpt.........peaiealldskkkt 56 
                                                      m+S  a+l l++l+ ++  i AR+ Pg+ywksv++++p+         ++++ +l   +k+t
  NODE_29070_length_389_cov_3.544304_g24607_i0.p1  20 MRSYSAILVLFLLVSFTFGIDARRCPGDYWKSVMNEEPIpevisdishQDTASEL--CEKET 79 
                                                      ***************************************7777777655555566..35555 PP

                                   burpitideAlign  57 .knesvvkDlevkpssfllvyqgnkdgqskd 86 
                                                       + ++ + D++++ s  +++y+ + d++ + 
  NODE_29070_length_389_cov_3.544304_g24607_i0.p1  80 vDTDRLARDFDMRSS--VIIYHRDADSKRVK 108
                                                      78999******5544..699**999976554 PP

>> NODE_23664_length_506_cov_2.517321_g19204_i0.p1  type:5prime_partial len:120 gc:universal NODE_23664_length_506_cov_2
   #    score  bias  c-Evalue  i-Evalue hmmfrom  hmm to    alifrom  ali to    envfrom  env to     acc
 ---   ------ ----- --------- --------- ------- -------    ------- -------    ------- -------    ----
   1 !   32.4   0.0   5.6e-11   3.1e-07       3      51 ..      19      68 ..      10      78 .. 0.86
   2 ?    1.3   0.0      0.16   8.9e+02     144     266 ..      86     111 ..      65     116 .. 0.55

  Alignments for each domain:
  == domain 1  score: 32.4 bits;  conditional E-value: 5.6e-11
                                   burpitideAlign  3 lmkSffallAllsllLlasti.eARkePgeywksvvknqptpeaiealld 51
                                                      m+S +++l l+s++ l+++  +AR+ P++ywk++++++++p+a+ +l+ 
  NODE_23664_length_506_cov_2.517321_g19204_i0.p1 19 NMRSCLVILLLFSVVSLVCISeAARRGPEDYWKKIMQDEQMPKALTDLFH 68
                                                     5*********99988888876257*********************99975 PP

  == domain 2  score: 1.3 bits;  conditional E-value: 0.16
                                   burpitideAlign 144 ngqsedksssekkfvkdfepkPsqlllwyrgnkdgqsvdesgksfvkdfepkPssvlvwyrg 205
                                                      n q++ ++ + k+f ++f+  P+                                       
  NODE_23664_length_506_cov_2.517321_g19204_i0.p1  86 NVQKQPETLNMKRFLTNFDTAPN--------------------------------------- 108
                                                      33444333355555555555554....................................... PP

                                   burpitideAlign 206 nkngqsedksskefvkdfsvdPssllliykgnkvdpseneetekesvvngqsvdPssqlll 266
                                                                                                                l++
  NODE_23664_length_506_cov_2.517321_g19204_i0.p1 109 ----------------------------------------------------------LII 111
                                                      ..........................................................222 PP

>> NODE_6637_length_1901_cov_45.325492_g5150_i0.p1  type:complete len:483 gc:universal NODE_6637_length_1901_cov_45.3254
   #    score  bias  c-Evalue  i-Evalue hmmfrom  hmm to    alifrom  ali to    envfrom  env to     acc
 ---   ------ ----- --------- --------- ------- -------    ------- -------    ------- -------    ----
   1 !   18.5   8.8   9.3e-07    0.0052      10     255 ..      11     264 ..       6     333 .. 0.51

  Alignments for each domain:
  == domain 1  score: 18.5 bits;  conditional E-value: 9.3e-07
                                   burpitideAlign  10 llAllsllLlas.tieARkeP.geywksvvknqptpeaiealldskkktknesvvkDlevkp 69 
                                                      +l ll++l ++s  + A  ++ + ywks+ +n+p+p+a+++l+ + k +  +s+    +  p
  NODE_6637_length_1901_cov_45.325492_g5150_i0.p1  11 FLKLLCFLTFVSlGVVATHADlDGYWKSKLPNTPMPKAVRELVHNGKTSGSGSF----SKLP 68 
                                                      555788888888756666666699******************977777765665....7788 PP

                                   burpitideAlign  70 ssfllvyqgnkdg...............qskdkeek.adlkkdfeikpsqlllwyyhnknde 115
                                                       s++++y                     q    +++  ++ + f+  p + + +y+    ++
  NODE_6637_length_1901_cov_45.325492_g5150_i0.p1  69 DSRFQIYNARAQVnghgssfsklpdsrfQIYNRKSQvNGHGFSFSKLPDSRFQIYNARAQVN 130
                                                      89999997654433488888888888774444444433788888888999888887765555 PP

                                   burpitideAlign 116 skskees.....sfv...........kdfev..kPssllvwyrgnkngqsedksssekkfvk 159
                                                         ++ s       +            +f++   P s + +y     +q   +       + 
  NODE_6637_length_1901_cov_45.325492_g5150_i0.p1 131 GHGSSFSklpdsK-FqiynrksqvngHGFSFskLPDSKFQIYNAR--AQMNGH-------GS 182
                                                      5333222233320.1233333333343444444444444444222..111111.......12 PP

                                   burpitideAlign 160 dfepkPsqlllwyrgnk..dgqsvdes.............gksf....vkdfepkPssvlvw 202
                                                       f+  P + +++y  +   +g s   s              ks                   
  NODE_6637_length_1901_cov_45.325492_g5150_i0.p1 183 SFSKLPDSKFQIYNRKSqaNGHSS--SfsklpdskfqiynRKSQlnshG------------- 229
                                                      233355555555544442222221..12233333222222111122223............. PP

                                   burpitideAlign 203 yrgnkngqsedksskefvkdfsvdPssllliykgnkvdpseneetekesvvng 255
                                                                        + fs  P s + iy+ +  ++s+  +++k+++ n+
  NODE_6637_length_1901_cov_45.325492_g5150_i0.p1 230 ------------------IRFSKLPDSKFQIYNRKSQVNSHGTNPTKDQLYND 264
                                                      ..................33333344444444444333333333333333322 PP

>> NODE_17580_length_810_cov_2725.263229_g13415_i0.p1  type:complete len:213 gc:universal NODE_17580_length_810_cov_2725
   #    score  bias  c-Evalue  i-Evalue hmmfrom  hmm to    alifrom  ali to    envfrom  env to     acc
 ---   ------ ----- --------- --------- ------- -------    ------- -------    ------- -------    ----
   1 ?   11.1   0.0   0.00017      0.92      13      53 ..       6      48 ..       1      71 [. 0.76
   2 ?   -0.7   0.0      0.64   3.6e+03      92     103 ..     146     157 ..     123     163 .. 0.58

  Alignments for each domain:
  == domain 1  score: 11.1 bits;  conditional E-value: 0.00017
                                      burpitideAlign 13 llsllLlas.tieARkeP.geywksvvknqptpeaiealldsk 53
                                                        ll++l  +s  ++A  ++ + ywks+ +n+p+p+a+++ +++ 
  NODE_17580_length_810_cov_2725.263229_g13415_i0.p1  6 LLCFLTSVSlGVAAEHADlEVYWKSKLPNTPMPKAVRDIIQNG 48
                                                        677777777556666666667*****************99654 PP

  == domain 2  score: -0.7 bits;  conditional E-value: 0.64
                                      burpitideAlign  92 dlkkdfeikpsq 103
                                                         +  + f+++p++
  NODE_17580_length_810_cov_2725.263229_g13415_i0.p1 146 EILNKFSVNPNS 157
                                                         333333333333 PP

>> NODE_17384_length_824_cov_2728.350200_g13245_i0.p1  type:complete len:217 gc:universal NODE_17384_length_824_cov_2728
   #    score  bias  c-Evalue  i-Evalue hmmfrom  hmm to    alifrom  ali to    envfrom  env to     acc
 ---   ------ ----- --------- --------- ------- -------    ------- -------    ------- -------    ----
   1 ?   11.1   0.0   0.00017      0.95      13      53 ..       6      48 ..       1      71 [. 0.76
   2 ?   -0.7   0.0      0.66   3.7e+03      92     103 ..     146     157 ..     123     163 .. 0.58

  Alignments for each domain:
  == domain 1  score: 11.1 bits;  conditional E-value: 0.00017
                                      burpitideAlign 13 llsllLlas.tieARkeP.geywksvvknqptpeaiealldsk 53
                                                        ll++l  +s  ++A  ++ + ywks+ +n+p+p+a+++ +++ 
  NODE_17384_length_824_cov_2728.350200_g13245_i0.p1  6 LLCFLTSVSlGVAAEHADlEVYWKSKLPNTPMPKAVRDIIQNG 48
                                                        677777777556666666667*****************99654 PP

  == domain 2  score: -0.7 bits;  conditional E-value: 0.66
                                      burpitideAlign  92 dlkkdfeikpsq 103
                                                         +  + f+++p++
  NODE_17384_length_824_cov_2728.350200_g13245_i0.p1 146 EILNKFSVNPNS 157
                                                         333333333333 PP

>> NODE_16898_length_861_cov_2769.232234_g12835_i0.p1  type:3prime_partial len:238 gc:universal NODE_16898_length_861_co
   #    score  bias  c-Evalue  i-Evalue hmmfrom  hmm to    alifrom  ali to    envfrom  env to     acc
 ---   ------ ----- --------- --------- ------- -------    ------- -------    ------- -------    ----
   1 ?   10.8   0.0    0.0002       1.1      13      53 ..       6      48 ..       1      70 [. 0.76
   2 ?   -0.9   0.0      0.75   4.2e+03      92     103 ..     146     157 ..     124     164 .. 0.59

  Alignments for each domain:
  == domain 1  score: 10.8 bits;  conditional E-value: 0.0002
                                      burpitideAlign 13 llsllLlas.tieARkeP.geywksvvknqptpeaiealldsk 53
                                                        ll++l  +s  ++A  ++ + ywks+ +n+p+p+a+++ +++ 
  NODE_16898_length_861_cov_2769.232234_g12835_i0.p1  6 LLCFLTSVSlGVAAEHADlEVYWKSKLPNTPMPKAVRDIIQNG 48
                                                        677777777556666666667*****************99654 PP

  == domain 2  score: -0.9 bits;  conditional E-value: 0.75
                                      burpitideAlign  92 dlkkdfeikpsq 103
                                                         +  + f+++p++
  NODE_16898_length_861_cov_2769.232234_g12835_i0.p1 146 EILNKFSVNPNS 157
                                                         333333333333 PP

>> NODE_21522_length_587_cov_2605.428016_g17094_i0.p1  type:3prime_partial len:147 gc:universal NODE_21522_length_587_co
   #    score  bias  c-Evalue  i-Evalue hmmfrom  hmm to    alifrom  ali to    envfrom  env to     acc
 ---   ------ ----- --------- --------- ------- -------    ------- -------    ------- -------    ----
   1 ?   12.2   0.0   7.9e-05      0.44      13      54 ..       6      49 ..       1      71 [. 0.76

  Alignments for each domain:
  == domain 1  score: 12.2 bits;  conditional E-value: 7.9e-05
                                      burpitideAlign 13 llsllLlas.tieARkeP.geywksvvknqptpeaiealldskk 54
                                                        ll++l  +s  ++A  ++ + ywks+ +n+p+p+a+++ +++ k
  NODE_21522_length_587_cov_2605.428016_g17094_i0.p1  6 LLCFLTSVSlGVAAEHADlEVYWKSKLPNTPMPKAVRDIIQNGK 49
                                                        777777777556666666677******************96544 PP

>> NODE_8200_length_1707_cov_1151.252754_g6282_i0.p1  type:complete len:283 gc:universal NODE_8200_length_1707_cov_1151.
   #    score  bias  c-Evalue  i-Evalue hmmfrom  hmm to    alifrom  ali to    envfrom  env to     acc
 ---   ------ ----- --------- --------- ------- -------    ------- -------    ------- -------    ----
   1 ?   10.4   0.0   0.00027       1.5      13      53 ..       6      48 ..       1      70 [. 0.76
   2 ?   -1.3   0.0         1   5.7e+03      92     103 ..     146     157 ..     126     162 .. 0.56

  Alignments for each domain:
  == domain 1  score: 10.4 bits;  conditional E-value: 0.00027
                                     burpitideAlign 13 llsllLlas.tieARkeP.geywksvvknqptpeaiealldsk 53
                                                       ll++l  +s  ++A  ++ + ywks+ +n+p+p+a+++ +++ 
  NODE_8200_length_1707_cov_1151.252754_g6282_i0.p1  6 LLCFLTSVSlGVAAEHADlEVYWKSKLPNTPMPKAVRDIIQNG 48
                                                       677777777556666666667*****************99654 PP

  == domain 2  score: -1.3 bits;  conditional E-value: 1
                                     burpitideAlign  92 dlkkdfeikpsq 103
                                                        +  + f+++p++
  NODE_8200_length_1707_cov_1151.252754_g6282_i0.p1 146 EILNKFSVNPNS 157
                                                        333333333333 PP

>> NODE_13823_length_1112_cov_3034.483157_g10403_i0.p1  type:complete len:305 gc:universal NODE_13823_length_1112_cov_30
   #    score  bias  c-Evalue  i-Evalue hmmfrom  hmm to    alifrom  ali to    envfrom  env to     acc
 ---   ------ ----- --------- --------- ------- -------    ------- -------    ------- -------    ----
   1 ?   10.2   0.0   0.00031       1.7      13      53 ..       6      48 ..       1      70 [. 0.77
   2 ?   -1.5   0.0       1.1   6.3e+03      92     103 ..     146     157 ..     127     163 .. 0.56

  Alignments for each domain:
  == domain 1  score: 10.2 bits;  conditional E-value: 0.00031
                                       burpitideAlign 13 llsllLlas.tieARkeP.geywksvvknqptpeaiealldsk 53
                                                         ll++l  +s  ++A  ++ + ywks+ +n+p+p+a+++ +++ 
  NODE_13823_length_1112_cov_3034.483157_g10403_i0.p1  6 LLCFLTSVSlGVAAEHADlEVYWKSKLPNTPMPKAVRDIIQNG 48
                                                         677777777556666666667*****************99654 PP

  == domain 2  score: -1.5 bits;  conditional E-value: 1.1
                                       burpitideAlign  92 dlkkdfeikpsq 103
                                                          +  + f+++p++
  NODE_13823_length_1112_cov_3034.483157_g10403_i0.p1 146 EILNKFSVNPNS 157
                                                          333333333333 PP


Internal pipeline statistics summary:
-------------------------------------
Query model(s):                            1  (312 nodes)
Target sequences:                      66985  (11964316 residues searched)
Passed MSV filter:                      2526  (0.0377099); expected 1339.7 (0.02)
Passed bias filter:                     1469  (0.0219303); expected 1339.7 (0.02)
Passed Vit filter:                       149  (0.00222438); expected 67.0 (0.001)
Passed Fwd filter:                        12  (0.000179145); expected 0.7 (1e-05)
Initial search space (Z):              66985  [actual number of targets]
Domain search space  (domZ):              12  [number of targets reported over threshold]
# CPU time: 0.23u 0.03s 00:00:00.26 Elapsed: 00:00:01.12
# Mc/sec: 3326.61
//
[ok]
