# Supplementary material for: Mining raw plant transcriptomic data for new cyclopeptide alkaloids
Source: Beilstein J Org Chem. 2024 Jul 11;20:1548–59. doi: 10.3762/bjoc.20.138 (PMC11250218; doi:10.3762/bjoc.20.138)
Supplement: File 4 — The split burpitide precursor peptide HMM and output from all 700 transcriptomes as a compressed archive. [file Beilstein_J_Org_Chem-20-1548-s004.zip › final/SRR12832745.pep.hmm]

# hmmsearch :: search profile(s) against a sequence database
# HMMER 3.3 (Nov 2019); http://hmmer.org/
# Copyright (C) 2019 Howard Hughes Medical Institute.
# Freely distributed under the BSD open source license.
# - - - - - - - - - - - - - - - - - - - - - - - - - - - - - - - - - - - -
# query HMM file:                  ../hmms/burpitide.hmm
# target sequence database:        SRR12832745.pep
# - - - - - - - - - - - - - - - - - - - - - - - - - - - - - - - - - - - -

Query:       burpitideAlign  [M=312]
Scores for complete sequences (score includes all domains):
   --- full sequence ---   --- best 1 domain ---    -#dom-
    E-value  score  bias    E-value  score  bias    exp  N  Sequence                                            Description
    ------- ------ -----    ------- ------ -----   ---- --  --------                                            -----------
  ------ inclusion threshold ------
      0.047   17.5   0.0      0.049   17.4   0.0    1.1  1  NODE_205467_length_279_cov_2.849515_g185518_i0.p1    type:internal len:94 gc:universa
       0.13   16.0   0.1       0.33   14.7   0.0    1.7  2  NODE_27717_length_1206_cov_1362.049426_g10098_i3.p1  type:3prime_partial len:338 gc:u
       0.15   15.8   0.0       0.16   15.7   0.0    1.0  1  NODE_164085_length_315_cov_8.743802_g144137_i0.p1    type:3prime_partial len:85 gc:un
       0.27   14.9   0.1       0.79   13.4   0.0    1.7  2  NODE_27942_length_1200_cov_1261.337178_g10098_i4.p1  type:3prime_partial len:338 gc:u
        1.6   12.4   0.0        4.4   11.0   0.0    1.6  1  NODE_28298_length_1191_cov_1069.694991_g15672_i0.p1  type:3prime_partial len:335 gc:u
        2.3   11.9   0.1        2.9   11.6   0.1    1.0  1  NODE_5815_length_2298_cov_552.897528_g3115_i0.p2     type:complete len:128 gc:univers
        2.9   11.6   0.0        3.1   11.5   0.0    1.1  1  NODE_88759_length_468_cov_8.855696_g68827_i0.p1      type:5prime_partial len:90 gc:un


Domain annotation for each sequence (and alignments):
>> NODE_205467_length_279_cov_2.849515_g185518_i0.p1  type:internal len:94 gc:universal NODE_205467_length_279_cov_2.849
   #    score  bias  c-Evalue  i-Evalue hmmfrom  hmm to    alifrom  ali to    envfrom  env to     acc
 ---   ------ ----- --------- --------- ------- -------    ------- -------    ------- -------    ----
   1 ?   17.4   0.0   1.2e-06     0.049      12      54 ..      14      57 ..       7      87 .. 0.86

  Alignments for each domain:
  == domain 1  score: 17.4 bits;  conditional E-value: 1.2e-06
                                     burpitideAlign 12 AllsllLlastieARkePge.ywksvvknqptpeaiealldskk 54
                                                       +l ++lLla +++A  +P+e ywks+ +   +p ai++l++  k
  NODE_205467_length_279_cov_2.849515_g185518_i0.p1 14 SLICFLLLAVAVAATSSPVEvYWKSILPGSDMPSAIRDLINTAK 57
                                                       599***************776******************95544 PP

>> NODE_27717_length_1206_cov_1362.049426_g10098_i3.p1  type:3prime_partial len:338 gc:universal NODE_27717_length_1206_
   #    score  bias  c-Evalue  i-Evalue hmmfrom  hmm to    alifrom  ali to    envfrom  env to     acc
 ---   ------ ----- --------- --------- ------- -------    ------- -------    ------- -------    ----
   1 ?   14.7   0.0     8e-06      0.33       9      56 ..       7      52 ..       1      60 [. 0.76
   2 ?   -1.6   0.0      0.72     3e+04     250     262 ..     191     203 ..     134     286 .. 0.62

  Alignments for each domain:
  == domain 1  score: 14.7 bits;  conditional E-value: 8e-06
                                       burpitideAlign  9 allAllsllLlastieARkePgeywksvvknqptpeaiealldskkkt 56
                                                          +lA+   lL  s  ++ ++ +eyw +  +n+p+p+ i+all+ ++ +
  NODE_27717_length_1206_cov_1362.049426_g10098_i3.p1  7 LFLAA--TLLCLSLGTGATSTVEYWSKTLPNTPMPDLIKALLSHNSVE 52
                                                         34443..35667788899999*********************877665 PP

  == domain 2  score: -1.6 bits;  conditional E-value: 0.72
                                       burpitideAlign 250 esvvngqsvdPss 262
                                                          ++v + + ++Pss
  NODE_27717_length_1206_cov_1362.049426_g10098_i3.p1 191 NDVYKRFGIEPSS 203
                                                          3333333333333 PP

>> NODE_164085_length_315_cov_8.743802_g144137_i0.p1  type:3prime_partial len:85 gc:universal NODE_164085_length_315_cov
   #    score  bias  c-Evalue  i-Evalue hmmfrom  hmm to    alifrom  ali to    envfrom  env to     acc
 ---   ------ ----- --------- --------- ------- -------    ------- -------    ------- -------    ----
   1 ?   15.7   0.0   3.9e-06      0.16      10      52 ..       4      48 ..       1      58 [. 0.81

  Alignments for each domain:
  == domain 1  score: 15.7 bits;  conditional E-value: 3.9e-06
                                     burpitideAlign 10 llAllsllLlas..tieARkePgeywksvvknqptpeaieallds 52
                                                       +l +l+++L+a   +  A   P+ ywksv +++p+p ai +ll  
  NODE_164085_length_315_cov_8.743802_g144137_i0.p1  4 FLVFLCFVLFAAatISNAALPPELYWKSVLPDTPIPGAISDLLTA 48
                                                       6668999999884466778889******************99955 PP

>> NODE_27942_length_1200_cov_1261.337178_g10098_i4.p1  type:3prime_partial len:338 gc:universal NODE_27942_length_1200_
   #    score  bias  c-Evalue  i-Evalue hmmfrom  hmm to    alifrom  ali to    envfrom  env to     acc
 ---   ------ ----- --------- --------- ------- -------    ------- -------    ------- -------    ----
   1 ?   13.4   0.0   1.9e-05      0.79      16      56 ..      12      52 ..       3      60 .. 0.80
   2 ?   -1.6   0.0      0.72     3e+04     250     262 ..     191     203 ..     134     286 .. 0.62

  Alignments for each domain:
  == domain 1  score: 13.4 bits;  conditional E-value: 1.9e-05
                                       burpitideAlign 16 llLlastieARkePgeywksvvknqptpeaiealldskkkt 56
                                                          lL  s  ++ ++ +eyw +  +n+p+p+ i+all+ ++ +
  NODE_27942_length_1200_cov_1261.337178_g10098_i4.p1 12 TLLCLSLGTGATSTVEYWSKTLPNTPMPDLIKALLSHNSVE 52
                                                         45677888999999*********************877665 PP

  == domain 2  score: -1.6 bits;  conditional E-value: 0.72
                                       burpitideAlign 250 esvvngqsvdPss 262
                                                          ++v + + ++Pss
  NODE_27942_length_1200_cov_1261.337178_g10098_i4.p1 191 NDVYKRFGIEPSS 203
                                                          3333333333333 PP

>> NODE_28298_length_1191_cov_1069.694991_g15672_i0.p1  type:3prime_partial len:335 gc:universal NODE_28298_length_1191_
   #    score  bias  c-Evalue  i-Evalue hmmfrom  hmm to    alifrom  ali to    envfrom  env to     acc
 ---   ------ ----- --------- --------- ------- -------    ------- -------    ------- -------    ----
   1 ?   11.0   0.0   0.00011       4.4      16      56 ..      12      52 ..       3      60 .. 0.80

  Alignments for each domain:
  == domain 1  score: 11.0 bits;  conditional E-value: 0.00011
                                       burpitideAlign 16 llLlastieARkePgeywksvvknqptpeaiealldskkkt 56
                                                          lL  s  ++ ++ +eyw +  +n+p+p  i+all+ ++ +
  NODE_28298_length_1191_cov_1069.694991_g15672_i0.p1 12 TLLCLSLGTGATSTVEYWSKTLPNTPMPYLIKALLSHNSVE 52
                                                         45677888999999*********************877665 PP

>> NODE_5815_length_2298_cov_552.897528_g3115_i0.p2  type:complete len:128 gc:universal NODE_5815_length_2298_cov_552.89
   #    score  bias  c-Evalue  i-Evalue hmmfrom  hmm to    alifrom  ali to    envfrom  env to     acc
 ---   ------ ----- --------- --------- ------- -------    ------- -------    ------- -------    ----
   1 ?   11.6   0.1     7e-05       2.9       9      55 ..      29      79 ..      16      83 .. 0.68

  Alignments for each domain:
  == domain 1  score: 11.6 bits;  conditional E-value: 7e-05
                                    burpitideAlign  9 allA.llsl..lLlastieARkeP.geywksvvknqptpeaiealldskkk 55
                                                       l+A ll++  ++ +st +++ ++ + yw  +++n+p+p  i+a l+  k+
  NODE_5815_length_2298_cov_552.897528_g3115_i0.p2 29 LLVAtLLCFgsAIGGSTSTSSAAAaEKYWSMKMPNTPMPYLIKAFLSTPKS 79
                                                      234455554334445566666665588******************987766 PP

>> NODE_88759_length_468_cov_8.855696_g68827_i0.p1  type:5prime_partial len:90 gc:universal NODE_88759_length_468_cov_8.
   #    score  bias  c-Evalue  i-Evalue hmmfrom  hmm to    alifrom  ali to    envfrom  env to     acc
 ---   ------ ----- --------- --------- ------- -------    ------- -------    ------- -------    ----
   1 ?   11.5   0.0   7.4e-05       3.1       1      32 [.       6      38 ..       6      60 .. 0.84

  Alignments for each domain:
  == domain 1  score: 11.5 bits;  conditional E-value: 7.4e-05
                                   burpitideAlign  1 melmkSffallA.llsllLlastieARkePgey 32
                                                     m + kS+ +l+  +l+llL++ + +AR + +e 
  NODE_88759_length_468_cov_8.855696_g68827_i0.p1  6 MAQNKSIASLIPiFLLLLLFTGVSAARHATTEH 38
                                                     7788***********************999885 PP


Internal pipeline statistics summary:
-------------------------------------
Query model(s):                            1  (312 nodes)
Target sequences:                     292122  (38390688 residues searched)
Passed MSV filter:                      8975  (0.0307235); expected 5842.4 (0.02)
Passed bias filter:                     5442  (0.0186292); expected 5842.4 (0.02)
Passed Vit filter:                       574  (0.00196493); expected 292.1 (0.001)
Passed Fwd filter:                         7  (2.39626e-05); expected 2.9 (1e-05)
Initial search space (Z):             292122  [actual number of targets]
Domain search space  (domZ):               7  [number of targets reported over threshold]
# CPU time: 0.81u 0.07s 00:00:00.88 Elapsed: 00:00:04.09
# Mc/sec: 2923.02
//
[ok]
