# Supplementary material for: Mining raw plant transcriptomic data for new cyclopeptide alkaloids
Source: Beilstein J Org Chem. 2024 Jul 11;20:1548–59. doi: 10.3762/bjoc.20.138 (PMC11250218; doi:10.3762/bjoc.20.138)
Supplement: File 4 — The split burpitide precursor peptide HMM and output from all 700 transcriptomes as a compressed archive. [file Beilstein_J_Org_Chem-20-1548-s004.zip › final/SRR12888158.pep.hmm]

# hmmsearch :: search profile(s) against a sequence database
# HMMER 3.3 (Nov 2019); http://hmmer.org/
# Copyright (C) 2019 Howard Hughes Medical Institute.
# Freely distributed under the BSD open source license.
# - - - - - - - - - - - - - - - - - - - - - - - - - - - - - - - - - - - -
# query HMM file:                  ../hmms/burpitide.hmm
# target sequence database:        SRR12888158.pep
# - - - - - - - - - - - - - - - - - - - - - - - - - - - - - - - - - - - -

Query:       burpitideAlign  [M=312]
Scores for complete sequences (score includes all domains):
   --- full sequence ---   --- best 1 domain ---    -#dom-
    E-value  score  bias    E-value  score  bias    exp  N  Sequence                                           Description
    ------- ------ -----    ------- ------ -----   ---- --  --------                                           -----------
  ------ inclusion threshold ------
       0.01   19.5   0.0      0.013   19.1   0.0    1.1  1  NODE_17645_length_1459_cov_745.244589_g11783_i0.p3  type:5prime_partial len:105 gc:u
      0.056   17.0   0.0      0.097   16.2   0.0    1.3  1  NODE_18388_length_1415_cov_818.338301_g11783_i1.p1  type:5prime_partial len:390 gc:u
      0.057   17.0   2.4      0.062   16.9   2.4    1.1  1  NODE_69181_length_384_cov_2.340836_g58352_i0.p2     type:internal len:128 gc:univers
       0.44   14.1   0.0        0.5   13.9   0.0    1.0  1  NODE_65410_length_401_cov_8.838415_g54581_i0.p1     type:internal len:134 gc:univers
        3.5   11.1   0.0        4.2   10.9   0.0    1.1  1  NODE_49913_length_514_cov_13.655329_g39099_i0.p2    type:5prime_partial len:126 gc:u
        3.6   11.1   0.3        4.5   10.8   0.3    1.1  1  NODE_50513_length_508_cov_3.248276_g39695_i0.p2     type:5prime_partial len:124 gc:u


Domain annotation for each sequence (and alignments):
>> NODE_17645_length_1459_cov_745.244589_g11783_i0.p3  type:5prime_partial len:105 gc:universal NODE_17645_length_1459_c
   #    score  bias  c-Evalue  i-Evalue hmmfrom  hmm to    alifrom  ali to    envfrom  env to     acc
 ---   ------ ----- --------- --------- ------- -------    ------- -------    ------- -------    ----
   1 ?   19.1   0.0     3e-07     0.013      13      50 ..      38      75 ..      27      79 .. 0.86

  Alignments for each domain:
  == domain 1  score: 19.1 bits;  conditional E-value: 3e-07
                                      burpitideAlign 13 llsllLlastieARkePgeywksvvknqptpeaieall 50
                                                         lsl+L + + ++  + +eyw+sv +n+p+p++i++ll
  NODE_17645_length_1459_cov_745.244589_g11783_i0.p3 38 TLSLMLAVLVSHGAVSSEEYWQSVLPNTPMPDTIRDLL 75
                                                        3677899999999999********************98 PP

>> NODE_18388_length_1415_cov_818.338301_g11783_i1.p1  type:5prime_partial len:390 gc:universal NODE_18388_length_1415_c
   #    score  bias  c-Evalue  i-Evalue hmmfrom  hmm to    alifrom  ali to    envfrom  env to     acc
 ---   ------ ----- --------- --------- ------- -------    ------- -------    ------- -------    ----
   1 ?   16.2   0.0   2.3e-06     0.097      14      50 ..      39      75 ..      29      88 .. 0.86

  Alignments for each domain:
  == domain 1  score: 16.2 bits;  conditional E-value: 2.3e-06
                                      burpitideAlign 14 lsllLlastieARkePgeywksvvknqptpeaieall 50
                                                        lsl+L + + ++  + +eyw+sv +n+p+p++i++ll
  NODE_18388_length_1415_cov_818.338301_g11783_i1.p1 39 LSLMLAVLVSHGAVSSEEYWQSVLPNTPMPDTIRDLL 75
                                                        677889999999999********************98 PP

>> NODE_69181_length_384_cov_2.340836_g58352_i0.p2  type:internal len:128 gc:universal NODE_69181_length_384_cov_2.34083
   #    score  bias  c-Evalue  i-Evalue hmmfrom  hmm to    alifrom  ali to    envfrom  env to     acc
 ---   ------ ----- --------- --------- ------- -------    ------- -------    ------- -------    ----
   1 ?   16.9   2.4   1.4e-06     0.062     227     299 ..      17      96 ..       3     114 .. 0.69

  Alignments for each domain:
  == domain 1  score: 16.9 bits;  conditional E-value: 1.4e-06
                                   burpitideAlign 227 Pssllliykgnk.vdpseneetekesvv........ngqsvdPssqlllyrgnkkvesseye 279
                                                      P+   l y++ + +d +  e ++  +v+        ++q  ++s+ + +++ n+k++ +e +
  NODE_69181_length_384_cov_2.340836_g58352_i0.p2  17 PNRRQLRYENDQkIDDE--ERARRAQVAvdkranftDDQREENSRYFQMWHDNRKNQMNEAD 76 
                                                      55555555555523333..445555555558888889***********************99 PP

                                   burpitideAlign 280 iNqngeknskaneelgvaKk 299
                                                       N+ +ek+ +   +  v K 
  NODE_69181_length_384_cov_2.340836_g58352_i0.p2  77 KNEHAEKTARNTRKYRVNKA 96 
                                                      99999998888777444444 PP

>> NODE_65410_length_401_cov_8.838415_g54581_i0.p1  type:internal len:134 gc:universal NODE_65410_length_401_cov_8.83841
   #    score  bias  c-Evalue  i-Evalue hmmfrom  hmm to    alifrom  ali to    envfrom  env to     acc
 ---   ------ ----- --------- --------- ------- -------    ------- -------    ------- -------    ----
   1 ?   13.9   0.0   1.2e-05       0.5      13      92 ..      12      91 ..       3     125 .. 0.70

  Alignments for each domain:
  == domain 1  score: 13.9 bits;  conditional E-value: 1.2e-05
                                   burpitideAlign 13 llsllLlas.tieARkePgeywksvv.knqptpeaiealldskkktknesvvkDlevkpssfll 74
                                                     ++s+lL  +  i AR++P+++   v+ +       +  +++ ++kt  e  ++D+++   s l+
  NODE_65410_length_401_cov_8.838415_g54581_i0.p1 12 FFSILLSLKkPILARNNPETNHYIVAiI------DADTRIGKEQKTAIEVAITDFNNSAASKLF 69
                                                     67777755439*******6655544431......34445555556656999************* PP

                                   burpitideAlign 75 vyqgnkdg...qskdkeek.ad 92
                                                     +  +n+ g   q+++k+++   
  NODE_65410_length_401_cov_8.838415_g54581_i0.p1 70 LTVENSRGdpfQAVSKAKElIT 91
                                                     ********88888888877333 PP

>> NODE_49913_length_514_cov_13.655329_g39099_i0.p2  type:5prime_partial len:126 gc:universal NODE_49913_length_514_cov_
   #    score  bias  c-Evalue  i-Evalue hmmfrom  hmm to    alifrom  ali to    envfrom  env to     acc
 ---   ------ ----- --------- --------- ------- -------    ------- -------    ------- -------    ----
   1 ?   10.9   0.0   9.7e-05       4.2       4      32 ..      28      54 ..      11      67 .. 0.83

  Alignments for each domain:
  == domain 1  score: 10.9 bits;  conditional E-value: 9.7e-05
                                    burpitideAlign  4 mkSffallAllsllLlastieARkePgey 32
                                                      mkS++++l++++l+++as++ A   P+e+
  NODE_49913_length_514_cov_13.655329_g39099_i0.p2 28 MKSVISFLSVFLLMITASVASAV--PEEQ 54
                                                      ************99999988773..5555 PP

>> NODE_50513_length_508_cov_3.248276_g39695_i0.p2  type:5prime_partial len:124 gc:universal NODE_50513_length_508_cov_3
   #    score  bias  c-Evalue  i-Evalue hmmfrom  hmm to    alifrom  ali to    envfrom  env to     acc
 ---   ------ ----- --------- --------- ------- -------    ------- -------    ------- -------    ----
   1 ?   10.8   0.3    0.0001       4.5       4      25 ..      26      47 ..      11      57 .. 0.89

  Alignments for each domain:
  == domain 1  score: 10.8 bits;  conditional E-value: 0.0001
                                   burpitideAlign  4 mkSffallAllsllLlastieA 25
                                                     mkS++++l++++l+++as++ A
  NODE_50513_length_508_cov_3.248276_g39695_i0.p2 26 MKSVISFLSVFLLMITASIASA 47
                                                     *******************998 PP


Internal pipeline statistics summary:
-------------------------------------
Query model(s):                            1  (312 nodes)
Target sequences:                     256033  (33357306 residues searched)
Passed MSV filter:                      7475  (0.0291955); expected 5120.7 (0.02)
Passed bias filter:                     4485  (0.0175173); expected 5120.7 (0.02)
Passed Vit filter:                       448  (0.00174977); expected 256.0 (0.001)
Passed Fwd filter:                         6  (2.34345e-05); expected 2.6 (1e-05)
Initial search space (Z):             256033  [actual number of targets]
Domain search space  (domZ):               6  [number of targets reported over threshold]
# CPU time: 0.89u 0.21s 00:00:01.10 Elapsed: 00:00:03.49
# Mc/sec: 2976.11
//
[ok]
