# Supplementary material for: Mining raw plant transcriptomic data for new cyclopeptide alkaloids
Source: Beilstein J Org Chem. 2024 Jul 11;20:1548–59. doi: 10.3762/bjoc.20.138 (PMC11250218; doi:10.3762/bjoc.20.138)
Supplement: File 4 — The split burpitide precursor peptide HMM and output from all 700 transcriptomes as a compressed archive. [file Beilstein_J_Org_Chem-20-1548-s004.zip › final/SRR12990042.pep.hmm]

# hmmsearch :: search profile(s) against a sequence database
# HMMER 3.3 (Nov 2019); http://hmmer.org/
# Copyright (C) 2019 Howard Hughes Medical Institute.
# Freely distributed under the BSD open source license.
# - - - - - - - - - - - - - - - - - - - - - - - - - - - - - - - - - - - -
# query HMM file:                  ../hmms/burpitide.hmm
# target sequence database:        SRR12990042.pep
# - - - - - - - - - - - - - - - - - - - - - - - - - - - - - - - - - - - -

Query:       burpitideAlign  [M=312]
Scores for complete sequences (score includes all domains):
   --- full sequence ---   --- best 1 domain ---    -#dom-
    E-value  score  bias    E-value  score  bias    exp  N  Sequence                                          Description
    ------- ------ -----    ------- ------ -----   ---- --  --------                                          -----------
    6.9e-12   48.6   0.0    2.4e-11   46.8   0.0    1.7  1  NODE_39519_length_548_cov_19.166316_g28265_i0.p1   type:5prime_partial len:121 gc:u
     0.0068   19.1   1.5      0.098   15.3   1.5    2.0  1  NODE_39713_length_544_cov_248.305732_g28455_i0.p1  type:internal len:182 gc:univers
  ------ inclusion threshold ------
       0.42   13.2   0.0       0.44   13.1   0.0    1.1  1  NODE_62856_length_300_cov_1.356828_g51577_i0.p1    type:internal len:100 gc:univers


Domain annotation for each sequence (and alignments):
>> NODE_39519_length_548_cov_19.166316_g28265_i0.p1  type:5prime_partial len:121 gc:universal NODE_39519_length_548_cov_
   #    score  bias  c-Evalue  i-Evalue hmmfrom  hmm to    alifrom  ali to    envfrom  env to     acc
 ---   ------ ----- --------- --------- ------- -------    ------- -------    ------- -------    ----
   1 !   46.8   0.0   5.5e-16   2.4e-11       3     101 ..      10     112 ..       8     115 .. 0.73

  Alignments for each domain:
  == domain 1  score: 46.8 bits;  conditional E-value: 5.5e-16
                                    burpitideAlign   3 lmkSffallAllsllLlastieARkePgeywksvvknqptpeaieall..........dsk 53 
                                                        m+ + a + llsl+L++ +i AR++Pg+ywks+++n+p+peai +ll          + k
  NODE_39519_length_548_cov_19.166316_g28265_i0.p1  10 NMRPVSACFLLLSLFLFVIVIDARRSPGDYWKSIMNNEPMPEAITDLLhrpdmmsesdETK 70 
                                                       5888888888******************************999999983333222211122 PP

                                    burpitideAlign  54 kkt.knesvvkDlevkpssfllvyqgnkdgqskdkeekadlkkdfeikp 101
                                                        +t +  +++ +++++p+   ++y+++ d++ +       + ++ ++kp
  NODE_39519_length_548_cov_19.166316_g28265_i0.p1  71 ISTvSDHYMIRNFDIRPNV--ILYHNDADSKRVK-----TFADGVKLKP 112
                                                       3337788999999999987..7888888843332.....4556666665 PP

>> NODE_39713_length_544_cov_248.305732_g28455_i0.p1  type:internal len:182 gc:universal NODE_39713_length_544_cov_248.3
   #    score  bias  c-Evalue  i-Evalue hmmfrom  hmm to    alifrom  ali to    envfrom  env to     acc
 ---   ------ ----- --------- --------- ------- -------    ------- -------    ------- -------    ----
   1 !   15.3   1.5   2.2e-06     0.098       8     148 ..      27     174 ..      22     180 .. 0.64

  Alignments for each domain:
  == domain 1  score: 15.3 bits;  conditional E-value: 2.2e-06
                                     burpitideAlign   8 fallAllsllLlastieARkePgeywksvvknqptpeaiealldskkkt.knesvvkDle 66 
                                                        f+++ +ls+++l s ++     + yw+sv + +p+p+ +++ll  +    k  s      
  NODE_39713_length_544_cov_248.305732_g28455_i0.p1  27 FVIFTFLSVAVLESHAALP--SEVYWNSVFPQTPMPKVVRDLLHDEWLGdKTTS------ 78 
                                                        8888899988888866543..355******************833222222222...... PP

                                     burpitideAlign  67 vkpssfllvyqgnkdg........qskdkeeka.....dlkkdfeikpsqlllw.yyhnk 112
                                                              ++v +g  +           + + + +     ++ ++ ++kp++++   y+h+ 
  NODE_39713_length_544_cov_248.305732_g28455_i0.p1  79 ------VFVGKGGVNVntgtepgyNDVKPVSIPfyshkHAANEDQLKPGSIPFYsYKHAA 132
                                                        ......333333333333444444334444444566777888889999999765366888 PP

                                     burpitideAlign 113 ndeskskeessfv......kdfevkPssllvwyrgnkngqse 148
                                                        n+++ ++ +++f       ++ ++kP+s+  + ++    +++
  NODE_39713_length_544_cov_248.305732_g28455_i0.p1 133 NEDQLKPGSVPFYsykhsaNEDQLKPGSVPFYSHKHAANEDQ 174
                                                        899989989877777777777777888887777766544444 PP

>> NODE_62856_length_300_cov_1.356828_g51577_i0.p1  type:internal len:100 gc:universal NODE_62856_length_300_cov_1.35682
   #    score  bias  c-Evalue  i-Evalue hmmfrom  hmm to    alifrom  ali to    envfrom  env to     acc
 ---   ------ ----- --------- --------- ------- -------    ------- -------    ------- -------    ----
   1 ?   13.1   0.0     1e-05      0.44      71     113 ..      24      72 ..      11      91 .. 0.83

  Alignments for each domain:
  == domain 1  score: 13.1 bits;  conditional E-value: 1e-05
                                   burpitideAlign  71 sfllvyqgnkdgqskdkeek.a.....dlkkdfeikpsqlllwyyhnkn 113
                                                       f++++++n + +skd+ +        dl kdf++ p  +++ + h  +
  NODE_62856_length_300_cov_1.356828_g51577_i0.p1  24 GFVPISTFNTNIKSKDNGQFvYllnadDLHKDFKLSPEAFVVYQGHHGD 72 
                                                      5899************99996599****************666655544 PP


Internal pipeline statistics summary:
-------------------------------------
Query model(s):                            1  (312 nodes)
Target sequences:                     132108  (22191486 residues searched)
Passed MSV filter:                      4836  (0.0366064); expected 2642.2 (0.02)
Passed bias filter:                     2542  (0.0192418); expected 2642.2 (0.02)
Passed Vit filter:                       264  (0.00199836); expected 132.1 (0.001)
Passed Fwd filter:                         3  (2.27087e-05); expected 1.3 (1e-05)
Initial search space (Z):             132108  [actual number of targets]
Domain search space  (domZ):               3  [number of targets reported over threshold]
# CPU time: 0.41u 0.06s 00:00:00.47 Elapsed: 00:00:02.12
# Mc/sec: 3265.43
//
[ok]
