# Supplementary material for: Mining raw plant transcriptomic data for new cyclopeptide alkaloids
Source: Beilstein J Org Chem. 2024 Jul 11;20:1548–59. doi: 10.3762/bjoc.20.138 (PMC11250218; doi:10.3762/bjoc.20.138)
Supplement: File 4 — The split burpitide precursor peptide HMM and output from all 700 transcriptomes as a compressed archive. [file Beilstein_J_Org_Chem-20-1548-s004.zip › final/SRR13009413.pep.hmm]

# hmmsearch :: search profile(s) against a sequence database
# HMMER 3.3 (Nov 2019); http://hmmer.org/
# Copyright (C) 2019 Howard Hughes Medical Institute.
# Freely distributed under the BSD open source license.
# - - - - - - - - - - - - - - - - - - - - - - - - - - - - - - - - - - - -
# query HMM file:                  ../hmms/burpitide.hmm
# target sequence database:        SRR13009413.pep
# - - - - - - - - - - - - - - - - - - - - - - - - - - - - - - - - - - - -

Query:       burpitideAlign  [M=312]
Scores for complete sequences (score includes all domains):
   --- full sequence ---   --- best 1 domain ---    -#dom-
    E-value  score  bias    E-value  score  bias    exp  N  Sequence                                            Description
    ------- ------ -----    ------- ------ -----   ---- --  --------                                            -----------
    5.9e-13   52.9   0.7    1.9e-12   51.2   0.7    1.8  1  NODE_52809_length_1127_cov_475.895636_g22715_i0.p1   type:complete len:203 gc:univers
    5.6e-09   39.8   0.4    1.3e-08   38.6   0.4    1.6  1  NODE_55857_length_1023_cov_838.500000_g24366_i0.p1   type:complete len:129 gc:univers
    2.3e-07   34.5   0.0    3.8e-07   33.8   0.0    1.4  1  NODE_69909_length_638_cov_6.856637_g35094_i0.p1      type:complete len:109 gc:univers
  ------ inclusion threshold ------
      0.014   18.8   0.0      0.015   18.7   0.0    1.1  1  NODE_125942_length_254_cov_287.535912_g90867_i0.p1   type:internal len:85 gc:universa
      0.028   17.8   0.1      0.069   16.5   0.1    1.6  1  NODE_60568_length_875_cov_384.511222_g22715_i1.p1    type:complete len:75 gc:universa
       0.04   17.3   0.0      0.043   17.2   0.0    1.0  1  NODE_24797_length_2352_cov_2476.081176_g7094_i2.p3   type:complete len:79 gc:universa
      0.042   17.2   0.0      0.071   16.5   0.0    1.3  1  NODE_35252_length_1820_cov_9232.647968_g7094_i4.p1   type:complete len:400 gc:univers
      0.056   16.8   0.0        0.1   15.9   0.0    1.3  1  NODE_39595_length_1634_cov_5667.210122_g9965_i3.p1   type:complete len:366 gc:univers
       0.34   14.2   0.0       0.62   13.4   0.0    1.3  1  NODE_50128_length_1220_cov_10035.017437_g7094_i6.p1  type:5prime_partial len:337 gc:u
       0.87   12.9   0.0        1.1   12.6   0.0    1.1  1  NODE_88006_length_398_cov_4.135385_g52931_i0.p1      type:internal len:133 gc:univers
        1.8   11.8   0.0        1.8   11.8   0.0    1.1  1  NODE_112733_length_284_cov_1.227488_g77658_i0.p1     type:internal len:95 gc:universa


Domain annotation for each sequence (and alignments):
>> NODE_52809_length_1127_cov_475.895636_g22715_i0.p1  type:complete len:203 gc:universal NODE_52809_length_1127_cov_475
   #    score  bias  c-Evalue  i-Evalue hmmfrom  hmm to    alifrom  ali to    envfrom  env to     acc
 ---   ------ ----- --------- --------- ------- -------    ------- -------    ------- -------    ----
   1 !   51.2   0.7   9.3e-17   1.9e-12       4     228 ..       1     196 [.       1     201 [. 0.69

  Alignments for each domain:
  == domain 1  score: 51.2 bits;  conditional E-value: 9.3e-17
                                      burpitideAlign   4 mkSffallAllsllLlastieARkePgeywksvvknqpt.....peaiealldskkktk 57 
                                                         m S+fa+l +ls++++a t eAR +P e  ++ +  q+      +  + +  ++ k  k
  NODE_52809_length_1127_cov_475.895636_g22715_i0.p1   1 MGSSFAFLFVLSFAMFAITLEARPDP-EASQALTHKQTHchtskTNELNENPNFMKLVK 58 
                                                         779***********************.55555553332235444333333333333449 PP

                                      burpitideAlign  58 nesvvkDlevkpssfllvyqgnkdgqskdkeekadlkkdfeikpsqlllwyyhnkndes 116
                                                         ++ +vkD+e++ps    +++g++ +  k+  +   + +dfe++ps +  +   + ++  
  NODE_52809_length_1127_cov_475.895636_g22715_i0.p1  59 KNPFVKDFEPRPSA---TSYGEDTSLRKE--KV--FVNDFELRPSAM--VD--GGDASL 106
                                                         9************9...999999954444..44..88*********9..33..445555 PP

                                      burpitideAlign 117 kskeessfvkdfevkPssllvwyrgnkngqsedksssekkfvkdfepkPsqlllwyrgn 175
                                                         k  +    v+dfe++Ps    +   +       k  +ek f+ dfep+Ps        +
  NODE_52809_length_1127_cov_475.895636_g22715_i0.p1 107 KGGKV--YVNDFEPRPSATSYGEDMT------LK--KEKVFGDDFEPRPSATSYGEDTT 155
                                                         44433..59*******9987666444......22..345699********987665555 PP

                                      burpitideAlign 176 kdgqsvdesgksfvkdfepkPssvlvwyrgnkngqsedksskefvkdfsvdPs 228
                                                                +++k f  dfep+Ps                k +k+fv+df+++Ps
  NODE_52809_length_1127_cov_475.895636_g22715_i0.p1 156 ----L--KKEKVFGDDFEPRPSATSYGEDAS------LKGGKVFVNDFEPRPS 196
                                                         ....2..346778888888887665444333......3455678888888886 PP

>> NODE_55857_length_1023_cov_838.500000_g24366_i0.p1  type:complete len:129 gc:universal NODE_55857_length_1023_cov_838
   #    score  bias  c-Evalue  i-Evalue hmmfrom  hmm to    alifrom  ali to    envfrom  env to     acc
 ---   ------ ----- --------- --------- ------- -------    ------- -------    ------- -------    ----
   1 !   38.6   0.4   6.5e-13   1.3e-08       4     133 ..       1     122 [.       1     127 [. 0.69

  Alignments for each domain:
  == domain 1  score: 38.6 bits;  conditional E-value: 6.5e-13
                                      burpitideAlign   4 mkSffallAllsllLlastieARkePgeywksvv..knqpt..peaiealldskkkt.. 56 
                                                         m S fa+l +lsll++a t eAR +Pg+  + +   ++ +t  +     l+++++    
  NODE_55857_length_1023_cov_838.500000_g24366_i0.p1   1 MGSPFAFLIMLSLLMFAVTLEARPDPGTTQNLAHkkPDCHTstN---DGLIENQNFMei 56 
                                                         66889*********************776555441144444433...344444433334 PP

                                      burpitideAlign  57 .knesvvkDlevkpssfllvyqgnkdgqskdkeekadlkkdfeikpsqlllwyyhnknd 114
                                                          k++ +vkD+e++p+     +  n+d ++  ke+k ++ kdfe++ps      y++ ++
  NODE_55857_length_1023_cov_838.500000_g24366_i0.p1  57 eKRNIFVKDFEPRPNL----SAYNDD-SKLTKEDK-SFVKDFEPRPSLT---AYSD-DA 105
                                                         499********99987....677777.44444445.799*******966...5554.55 PP

                                      burpitideAlign 115 eskskeessfvkdfevkPs 133
                                                           k+ ++s  v dfe++P+
  NODE_55857_length_1023_cov_838.500000_g24366_i0.p1 106 GLKEVKAS--VRDFEPRPN 122
                                                         55555555..69***9998 PP

>> NODE_69909_length_638_cov_6.856637_g35094_i0.p1  type:complete len:109 gc:universal NODE_69909_length_638_cov_6.85663
   #    score  bias  c-Evalue  i-Evalue hmmfrom  hmm to    alifrom  ali to    envfrom  env to     acc
 ---   ------ ----- --------- --------- ------- -------    ------- -------    ------- -------    ----
   1 !   33.8   0.0   1.9e-11   3.8e-07       7      50 ..       4      47 ..       1      62 [. 0.84

  Alignments for each domain:
  == domain 1  score: 33.8 bits;  conditional E-value: 1.9e-11
                                   burpitideAlign  7 ffallAllsllLlastieARkePgeywksvvknqptpeaieall 50
                                                     +  ++ l+ llL++++  ARk+P  yw+++++ +p+p+a+++ +
  NODE_69909_length_638_cov_6.856637_g35094_i0.p1  4 LTYFFLLSILLLFVNICGARKDPAQYWNKIMQREPMPKAVQEIV 47
                                                     55566689999******************************986 PP

>> NODE_125942_length_254_cov_287.535912_g90867_i0.p1  type:internal len:85 gc:universal NODE_125942_length_254_cov_287.
   #    score  bias  c-Evalue  i-Evalue hmmfrom  hmm to    alifrom  ali to    envfrom  env to     acc
 ---   ------ ----- --------- --------- ------- -------    ------- -------    ------- -------    ----
   1 ?   18.7   0.0   7.2e-07     0.015      13      57 ..      40      82 ..      22      84 .] 0.79

  Alignments for each domain:
  == domain 1  score: 18.7 bits;  conditional E-value: 7.2e-07
                                      burpitideAlign 13 llsllLlastieARkePgeywksvvknqptpeaiealldskkktk 57
                                                        + s  +l  + ++  +P+ yw+sv +n+ +p+a+++ll+ +k+t+
  NODE_125942_length_254_cov_287.535912_g90867_i0.p1 40 FIS--VLFVVSHGALSPEAYWNSVLPNTAMPKAVKDLLSPEKSTS 82
                                                        333..23336688899**********************9999875 PP

>> NODE_60568_length_875_cov_384.511222_g22715_i1.p1  type:complete len:75 gc:universal NODE_60568_length_875_cov_384.51
   #    score  bias  c-Evalue  i-Evalue hmmfrom  hmm to    alifrom  ali to    envfrom  env to     acc
 ---   ------ ----- --------- --------- ------- -------    ------- -------    ------- -------    ----
   1 ?   16.5   0.1   3.4e-06     0.069     121     198 ..       6      69 ..       2      73 .. 0.54

  Alignments for each domain:
  == domain 1  score: 16.5 bits;  conditional E-value: 3.4e-06
                                     burpitideAlign 121 essfvkdfevkPssllvwyrgnkngqsedksssekkfvkdfepkPsqlllwyrgnkdgqs 180
                                                        e+ f +dfe++Ps    +   +       k  +ek f+ dfep+Ps         ++ + 
  NODE_60568_length_875_cov_384.511222_g22715_i1.p1   6 EKVFGDDFEPRPSATSYGEDTT------LK--KEKVFGDDFEPRPSATSYG--EDASLK- 54 
                                                        3335566666666655544333......22..3455677777777754322..222233. PP

                                     burpitideAlign 181 vdesgksfvkdfepkPss 198
                                                            gk fv+dfep+Ps 
  NODE_60568_length_875_cov_384.511222_g22715_i1.p1  55 ---GGKVFVNDFEPRPSA 69 
                                                        ...377777777777764 PP

>> NODE_24797_length_2352_cov_2476.081176_g7094_i2.p3  type:complete len:79 gc:universal NODE_24797_length_2352_cov_2476
   #    score  bias  c-Evalue  i-Evalue hmmfrom  hmm to    alifrom  ali to    envfrom  env to     acc
 ---   ------ ----- --------- --------- ------- -------    ------- -------    ------- -------    ----
   1 ?   17.2   0.0   2.1e-06     0.043      10      51 ..       8      47 ..       1      55 [. 0.83

  Alignments for each domain:
  == domain 1  score: 17.2 bits;  conditional E-value: 2.1e-06
                                      burpitideAlign 10 llAllsllLlastieARkePgeywksvvknqptpeaiealld 51
                                                        ++ ++s+l +a   ++  +P+ yw+sv +n+ +p+a+++ll+
  NODE_24797_length_2352_cov_2476.081176_g7094_i2.p3  8 IITFFSVLFVA--SHGALSPEAYWNSVLPNTAMPKAVKDLLS 47
                                                        67788855555..578899*********************96 PP

>> NODE_35252_length_1820_cov_9232.647968_g7094_i4.p1  type:complete len:400 gc:universal NODE_35252_length_1820_cov_923
   #    score  bias  c-Evalue  i-Evalue hmmfrom  hmm to    alifrom  ali to    envfrom  env to     acc
 ---   ------ ----- --------- --------- ------- -------    ------- -------    ------- -------    ----
   1 ?   16.5   0.0   3.5e-06     0.071      10      57 ..       8      53 ..       1      59 [. 0.82

  Alignments for each domain:
  == domain 1  score: 16.5 bits;  conditional E-value: 3.5e-06
                                      burpitideAlign 10 llAllsllLlastieARkePgeywksvvknqptpeaiealldskkktk 57
                                                        ++ ++s+l +a   ++  +P+ yw+sv +n+ +p+a+++ll+ +k+t+
  NODE_35252_length_1820_cov_9232.647968_g7094_i4.p1  8 IITFFSVLFVA--SHGALSPEAYWNSVLPNTAMPKAVKDLLSPEKSTS 53
                                                        67788855555..478899**********************9999885 PP

>> NODE_39595_length_1634_cov_5667.210122_g9965_i3.p1  type:complete len:366 gc:universal NODE_39595_length_1634_cov_566
   #    score  bias  c-Evalue  i-Evalue hmmfrom  hmm to    alifrom  ali to    envfrom  env to     acc
 ---   ------ ----- --------- --------- ------- -------    ------- -------    ------- -------    ----
   1 ?   15.9   0.0   5.1e-06       0.1      10      57 ..       8      53 ..       3      59 .. 0.83

  Alignments for each domain:
  == domain 1  score: 15.9 bits;  conditional E-value: 5.1e-06
                                      burpitideAlign 10 llAllsllLlastieARkePgeywksvvknqptpeaiealldskkktk 57
                                                        ++ ++s+l +a   ++  +P+ yw+sv +n+ +p+a+++ll+ +k+t+
  NODE_39595_length_1634_cov_5667.210122_g9965_i3.p1  8 IITFFSVLFVA--SHGALSPEAYWNSVLPNTVMPKAVKDLLSPEKSTS 53
                                                        66788855554..478899**********************9999885 PP

>> NODE_50128_length_1220_cov_10035.017437_g7094_i6.p1  type:5prime_partial len:337 gc:universal NODE_50128_length_1220_
   #    score  bias  c-Evalue  i-Evalue hmmfrom  hmm to    alifrom  ali to    envfrom  env to     acc
 ---   ------ ----- --------- --------- ------- -------    ------- -------    ------- -------    ----
   1 ?   13.4   0.0   3.1e-05      0.62      27      57 ..      10      40 ..       2      46 .. 0.87

  Alignments for each domain:
  == domain 1  score: 13.4 bits;  conditional E-value: 3.1e-05
                                       burpitideAlign 27 kePgeywksvvknqptpeaiealldskkktk 57
                                                          +P+ yw+sv +n+ +p+a+++ll+ +k+t+
  NODE_50128_length_1220_cov_10035.017437_g7094_i6.p1 10 LSPEAYWNSVLPNTAMPKAVKDLLSPEKSTS 40
                                                         589*********************9999885 PP

>> NODE_88006_length_398_cov_4.135385_g52931_i0.p1  type:internal len:133 gc:universal NODE_88006_length_398_cov_4.13538
   #    score  bias  c-Evalue  i-Evalue hmmfrom  hmm to    alifrom  ali to    envfrom  env to     acc
 ---   ------ ----- --------- --------- ------- -------    ------- -------    ------- -------    ----
   1 ?   12.6   0.0   5.3e-05       1.1      53     127 ..      43     121 ..      32     128 .. 0.70

  Alignments for each domain:
  == domain 1  score: 12.6 bits;  conditional E-value: 5.3e-05
                                   burpitideAlign  53 kkktknesvvkDlevkpssf.llvyqgnkdgqskdkeek.a..dlkkdfeikpsqlllwyyh 110
                                                      k+ +k e v+++++ +p+     vy ++   +s   +++    +l ++  ++p +  +++ h
  NODE_88006_length_398_cov_4.135385_g52931_i0.p1  43 KSGSKSELVIEQVSHHPPVTaCSVYNKERGMSSIGFAGQeTsfSLVNGVTVRPTGCAIIQDH 104
                                                      34447888999999888764145566665555544444433558889999999999999999 PP

                                   burpitideAlign 111 nkndeskskeessfvkd 127
                                                      ++n++s ++  + +vk+
  NODE_88006_length_398_cov_4.135385_g52931_i0.p1 105 KHNEQSLMTMPTILVKG 121
                                                      99999988877766666 PP

>> NODE_112733_length_284_cov_1.227488_g77658_i0.p1  type:internal len:95 gc:universal NODE_112733_length_284_cov_1.2274
   #    score  bias  c-Evalue  i-Evalue hmmfrom  hmm to    alifrom  ali to    envfrom  env to     acc
 ---   ------ ----- --------- --------- ------- -------    ------- -------    ------- -------    ----
   1 ?   11.8   0.0     9e-05       1.8      49      82 ..       5      37 ..       1      62 [. 0.73

  Alignments for each domain:
  == domain 1  score: 11.8 bits;  conditional E-value: 9e-05
                                    burpitideAlign 49 lldskkktknesvvkDlevkpssfllvyqgnkdg 82
                                                      +l++++k+  e++++D ++k s+++ +y++n+ +
  NODE_112733_length_284_cov_1.227488_g77658_i0.p1  5 VLELSSKSR-EEFLNDCKSKYSQIVGIYRHNDSA 37
                                                      455555554.778888888888888888888764 PP


Internal pipeline statistics summary:
-------------------------------------
Query model(s):                            1  (312 nodes)
Target sequences:                     222752  (36160779 residues searched)
Passed MSV filter:                      7133  (0.0320222); expected 4455.0 (0.02)
Passed bias filter:                     4252  (0.0190885); expected 4455.0 (0.02)
Passed Vit filter:                       442  (0.00198427); expected 222.8 (0.001)
Passed Fwd filter:                        11  (4.93823e-05); expected 2.2 (1e-05)
Initial search space (Z):             222752  [actual number of targets]
Domain search space  (domZ):              11  [number of targets reported over threshold]
# CPU time: 0.95u 0.17s 00:00:01.11 Elapsed: 00:00:03.50
# Mc/sec: 3217.11
//
[ok]
