# Supplementary material for: Mining raw plant transcriptomic data for new cyclopeptide alkaloids
Source: Beilstein J Org Chem. 2024 Jul 11;20:1548–59. doi: 10.3762/bjoc.20.138 (PMC11250218; doi:10.3762/bjoc.20.138)
Supplement: File 4 — The split burpitide precursor peptide HMM and output from all 700 transcriptomes as a compressed archive. [file Beilstein_J_Org_Chem-20-1548-s004.zip › final/SRR13060773.pep.hmm]

# hmmsearch :: search profile(s) against a sequence database
# HMMER 3.3 (Nov 2019); http://hmmer.org/
# Copyright (C) 2019 Howard Hughes Medical Institute.
# Freely distributed under the BSD open source license.
# - - - - - - - - - - - - - - - - - - - - - - - - - - - - - - - - - - - -
# query HMM file:                  ../hmms/burpitide.hmm
# target sequence database:        SRR13060773.pep
# - - - - - - - - - - - - - - - - - - - - - - - - - - - - - - - - - - - -

Query:       burpitideAlign  [M=312]
Scores for complete sequences (score includes all domains):
   --- full sequence ---   --- best 1 domain ---    -#dom-
    E-value  score  bias    E-value  score  bias    exp  N  Sequence                                           Description
    ------- ------ -----    ------- ------ -----   ---- --  --------                                           -----------
    1.5e-13   55.6  11.0    1.6e-12   52.2  11.0    2.1  1  NODE_7962_length_2858_cov_540.332496_g3886_i0.p3    type:complete len:232 gc:univers
    2.1e-11   48.5   7.8    1.3e-10   45.9   7.9    1.8  1  NODE_12992_length_2432_cov_483.107249_g3886_i1.p2   type:5prime_partial len:161 gc:u
    2.5e-11   48.3   0.0    2.5e-11   48.3   0.0    1.0  1  NODE_116684_length_420_cov_1.997118_g82805_i0.p1    type:complete len:89 gc:universa
      7e-11   46.8   0.0    8.8e-11   46.5   0.0    1.1  1  NODE_79456_length_708_cov_25.951181_g46329_i0.p1    type:complete len:105 gc:univers
    6.1e-07   33.9   0.0    7.1e-07   33.7   0.0    1.0  1  NODE_103567_length_489_cov_3.377404_g69701_i0.p1    type:5prime_partial len:95 gc:un
    1.2e-05   29.7   0.0    1.4e-05   29.4   0.0    1.1  1  NODE_101550_length_502_cov_22.200466_g67693_i0.p1   type:5prime_partial len:98 gc:un
    2.4e-05   28.7   0.5    2.4e-05   28.7   0.5    1.5  1  NODE_90479_length_590_cov_1537.800774_g3886_i3.p1   type:3prime_partial len:126 gc:u
    8.8e-05   26.8   0.5    0.00013   26.2   0.5    1.3  1  NODE_45152_length_1294_cov_60.584767_g22066_i0.p1   type:complete len:353 gc:univers
     0.0076   20.4   0.0     0.0091   20.2   0.0    1.0  1  NODE_142898_length_337_cov_33.856061_g109017_i0.p1  type:internal len:112 gc:univers
  ------ inclusion threshold ------
      0.047   17.8   0.0      0.081   17.1   0.0    1.3  1  NODE_53074_length_1129_cov_24.258523_g26591_i0.p1   type:5prime_partial len:346 gc:u
       0.41   14.7   0.0         14    9.7   0.0    2.1  2  NODE_61092_length_979_cov_12.311258_g31740_i0.p1    type:5prime_partial len:293 gc:u
       0.41   14.7   0.1       0.66   14.1   0.0    1.4  1  NODE_141177_length_341_cov_3.735075_g107296_i0.p1   type:3prime_partial len:109 gc:u
       0.49   14.5   0.0       0.58   14.3   0.0    1.5  1  NODE_114536_length_429_cov_4.943820_g80657_i0.p1    type:3prime_partial len:136 gc:u


Domain annotation for each sequence (and alignments):
>> NODE_7962_length_2858_cov_540.332496_g3886_i0.p3  type:complete len:232 gc:universal NODE_7962_length_2858_cov_540.33
   #    score  bias  c-Evalue  i-Evalue hmmfrom  hmm to    alifrom  ali to    envfrom  env to     acc
 ---   ------ ----- --------- --------- ------- -------    ------- -------    ------- -------    ----
   1 !   52.2  11.0   5.5e-17   1.6e-12      13     261 ..      17     219 ..       6     228 .. 0.72

  Alignments for each domain:
  == domain 1  score: 52.2 bits;  conditional E-value: 5.5e-17
                                    burpitideAlign  13 llsllLlastieARkePgeywksvvknqptpeaiealldskkktknesvvkDlevkpssfl 73 
                                                       ++sl+L+a     +++++ y +  +  ++ +e i++          + + k ++++ +  l
  NODE_7962_length_2858_cov_540.332496_g3886_i0.p3  17 VFSLVLTAG----STADTKYDQFTT--ESATEDIKPH---------GTFDKSFDPRAGRVL 62 
                                                       555555443....333333333322..3344666665.........899999********* PP

                                    burpitideAlign  74 lvyqgnkdgqskdkeekadlkkdfeikpsqlllwyyhnkndeskskeessfvkdfevkPss 134
                                                       ++y g+    +   +e+ +++k f++  + +l+wy ++  +++++k    f k f+++ + 
  NODE_7962_length_2858_cov_540.332496_g3886_i0.p3  63 PWYWGDVS-TK---KEN-KFEKSFDPHAGRVLPWYWGDVSAKKENK----FEKSFDPQAGR 114
                                                       ******99.22...233.4889***************777777665....6679******* PP

                                    burpitideAlign 135 llvwyrgnkngqsedksssekkfvkdfepkPsqlllwyrgnkdgqsvdesgksfvkdfepk 195
                                                       +l+wy g + +++e+k      f k ++p    +l+wy g  +++     + +f k f+p 
  NODE_7962_length_2858_cov_540.332496_g3886_i0.p3 115 VLPWYWGDVSAKKENK------FEKSIDPHAGRVLPWYWGDVSAKK----ENKFEKSFDPH 165
                                                       *******966666655......66888999999********88888....666667777** PP

                                    burpitideAlign 196 PssvlvwyrgnkngqsedksskefvkdfsvdPssllliykgnkvdpseneetekesvvngq 256
                                                        + vl+wy g + +++e+k    f k f+++   +l++y g  + +      +k++++   
  NODE_7962_length_2858_cov_540.332496_g3886_i0.p3 166 AGRVLPWYWGDVSADKESK----FEKSFDPHAGRVLPWYWGDVSGK------KKNKFD--K 214
                                                       **********977777655....668999999*******9998222......233333..3 PP

                                    burpitideAlign 257 svdPs 261
                                                       s dP+
  NODE_7962_length_2858_cov_540.332496_g3886_i0.p3 215 SFDPN 219
                                                       34555 PP

>> NODE_12992_length_2432_cov_483.107249_g3886_i1.p2  type:5prime_partial len:161 gc:universal NODE_12992_length_2432_co
   #    score  bias  c-Evalue  i-Evalue hmmfrom  hmm to    alifrom  ali to    envfrom  env to     acc
 ---   ------ ----- --------- --------- ------- -------    ------- -------    ------- -------    ----
   1 !   45.9   7.9   4.5e-15   1.3e-10      92     259 ..       5     146 ..       1     153 [. 0.45

  Alignments for each domain:
  == domain 1  score: 45.9 bits;  conditional E-value: 4.5e-15
                                     burpitideAlign  92 dlkkdfeikpsqlllwyyhnkndeskskeessfvkdfevkPssllvwyrgnkngqsedks 151
                                                        +++k f++  + +l+wy ++  +++++k    f k f++  + +l+wy g + +++e+k 
  NODE_12992_length_2432_cov_483.107249_g3886_i1.p2   5 KFEKSFDPHAGRVLPWYWGDVSAKKENK----FEKSFDPHAGRVLPWYWGDVSAKKENK- 59 
                                                        3555555555556666655444444443....334556666666666655543333333. PP

                                     burpitideAlign 152 ssekkfvkdfepkPsqlllwyrgnkdgqsvdesgksfvkdfepkPssvlvwyrgnkngqs 211
                                                             f k f+p+   +l+wy g  ++      + +f k f+p  + vl+wy g + +++
  NODE_12992_length_2432_cov_483.107249_g3886_i1.p2  60 -----FEKSFDPNAGRVLPWYLGDVSAMK----ENKFEKSFDPHAGRVLPWYWGDVSADK 110
                                                        .....345555566666666665544444....334444444555566666666544444 PP

                                     burpitideAlign 212 edksskefvkdfsvdPssllliykgnkvdpseneetekesvvngqsvd 259
                                                        e+k    f k f+++   +l++y g  +       ++k++++   s d
  NODE_12992_length_2432_cov_483.107249_g3886_i1.p2 111 ESK----FEKSFDPHAGRVLPWYWGDVSG------KKKNKFD--KSFD 146
                                                        333....3355555555555565555511......1122222..2223 PP

>> NODE_116684_length_420_cov_1.997118_g82805_i0.p1  type:complete len:89 gc:universal NODE_116684_length_420_cov_1.9971
   #    score  bias  c-Evalue  i-Evalue hmmfrom  hmm to    alifrom  ali to    envfrom  env to     acc
 ---   ------ ----- --------- --------- ------- -------    ------- -------    ------- -------    ----
   1 !   48.3   0.0   8.6e-16   2.5e-11       6      74 ..       8      79 ..       1      87 [. 0.85

  Alignments for each domain:
  == domain 1  score: 48.3 bits;  conditional E-value: 8.6e-16
                                    burpitideAlign  6 SffallAllsllLlastieARkePgeywksvvknqptpeaiealldskkkt...knesvvkDl 65
                                                      S+ + l l sl+L+a+++eARk+Pgeywk v+k  ++p+ai +lld ++++   +n ++  ++
  NODE_116684_length_420_cov_1.997118_g82805_i0.p1  8 SSSSTLLLISLVLTACVVEARKDPGEYWKGVMKGDKMPKAITDLLDDQNSNnakSNRRFTWNF 70
                                                      4455555899************************************99988788889999999 PP

                                    burpitideAlign 66 evkpssfll 74
                                                      e k+s +++
  NODE_116684_length_420_cov_1.997118_g82805_i0.p1 71 ETKRSAIIY 79
                                                      999998554 PP

>> NODE_79456_length_708_cov_25.951181_g46329_i0.p1  type:complete len:105 gc:universal NODE_79456_length_708_cov_25.951
   #    score  bias  c-Evalue  i-Evalue hmmfrom  hmm to    alifrom  ali to    envfrom  env to     acc
 ---   ------ ----- --------- --------- ------- -------    ------- -------    ------- -------    ----
   1 !   46.5   0.0     3e-15   8.8e-11       7      74 ..       9      79 ..       4      83 .. 0.85

  Alignments for each domain:
  == domain 1  score: 46.5 bits;  conditional E-value: 3e-15
                                    burpitideAlign  7 ffallAllsllLlastieARkePgeywksvvknqptpeaiealldskkkt...knesvvkDle 66
                                                      + + l l sl+L+a+++eARk+Pgeywk v+k +++p++i +lld ++++   +n ++  ++e
  NODE_79456_length_708_cov_25.951181_g46329_i0.p1  9 SSSTLLLISLVLVACVVEARKDPGEYWKGVMKGNKMPKSITDLLDDQNSKnakSNRRFTWNFE 71
                                                      4455558999**********************************9877665788899999999 PP

                                    burpitideAlign 67 vkpssfll 74
                                                       k+s +++
  NODE_79456_length_708_cov_25.951181_g46329_i0.p1 72 TKRSDIIY 79
                                                      99998554 PP

>> NODE_103567_length_489_cov_3.377404_g69701_i0.p1  type:5prime_partial len:95 gc:universal NODE_103567_length_489_cov_
   #    score  bias  c-Evalue  i-Evalue hmmfrom  hmm to    alifrom  ali to    envfrom  env to     acc
 ---   ------ ----- --------- --------- ------- -------    ------- -------    ------- -------    ----
   1 !   33.7   0.0   2.4e-11   7.1e-07       1      77 [.       6      84 ..       4      92 .. 0.77

  Alignments for each domain:
  == domain 1  score: 33.7 bits;  conditional E-value: 2.4e-11
                                    burpitideAlign  1 melmkSffallA....llsllLlastieARkeP.geywksvvknqptpeaiealldskkktkn 58
                                                      m+  +Sf    A    l++llL   ++e+Rk+P +eyw+ v+k  p+p++i +ll   +  ++
  NODE_103567_length_489_cov_3.377404_g69701_i0.p1  6 MKKFRSF---PAsfliLSLLLLGFHITEGRKNPaKEYWEMVMKGDPIPKSIAELLLHPTGLQH 65
                                                      3334454...444443555555567********99*******************9666666** PP

                                    burpitideAlign 59 esvvkDlevkpssfllvyq 77
                                                       ++ k++++k + +++ ++
  NODE_103567_length_489_cov_3.377404_g69701_i0.p1 66 RRFSKNFDNKANVIIYHSR 84
                                                      ********99988666655 PP

>> NODE_101550_length_502_cov_22.200466_g67693_i0.p1  type:5prime_partial len:98 gc:universal NODE_101550_length_502_cov
   #    score  bias  c-Evalue  i-Evalue hmmfrom  hmm to    alifrom  ali to    envfrom  env to     acc
 ---   ------ ----- --------- --------- ------- -------    ------- -------    ------- -------    ----
   1 !   29.4   0.0   4.8e-10   1.4e-05       1      75 [.       7      85 ..       5      90 .. 0.75

  Alignments for each domain:
  == domain 1  score: 29.4 bits;  conditional E-value: 4.8e-10
                                     burpitideAlign  1 melmkSffallAllsllLl.astieARkeP.geywksvvknqptpeaiealldskkkt..kn 58
                                                       m++  Sf a++ +lsllLl   ++e+Rk+P +eyw+ v+k  p+p++i +ll  +      +
  NODE_101550_length_502_cov_22.200466_g67693_i0.p1  7 MKFRSSFPAFFLILSLLLLgFHITEGRKNPgKEYWEMVMKGDPIPKSIADLLLRHPTGlqHR 68
                                                       5555566677775555555157********88*******************95555557666 PP

                                     burpitideAlign 59 esvvkDlevkpssfllv 75
                                                         + k++++k + +++ 
  NODE_101550_length_502_cov_22.200466_g67693_i0.p1 69 RPFSKNFDNKANVIIYH 85
                                                       77888888777765554 PP

>> NODE_90479_length_590_cov_1537.800774_g3886_i3.p1  type:3prime_partial len:126 gc:universal NODE_90479_length_590_cov
   #    score  bias  c-Evalue  i-Evalue hmmfrom  hmm to    alifrom  ali to    envfrom  env to     acc
 ---   ------ ----- --------- --------- ------- -------    ------- -------    ------- -------    ----
   1 !   28.7   0.5   8.1e-10   2.4e-05     122     205 ..      45     121 ..      26     125 .] 0.62

  Alignments for each domain:
  == domain 1  score: 28.7 bits;  conditional E-value: 8.1e-10
                                     burpitideAlign 122 s...sfvkdfevkPssllvwyrgnkngqsedksssekkfvkdfepkPsqlllwyrgnkdg 178
                                                        +    f k f+++ + +l+wy g +  ++e+      kf k f+p    +l+wy g  ++
  NODE_90479_length_590_cov_1537.800774_g3886_i3.p1  45 KphgTFDKSFDPRAGRVLPWYWGDVSTKKEN------KFEKSFDPHAGRVLPWYWGDVSA 98 
                                                        1333455777777777777777774444443......45577777777777887777666 PP

                                     burpitideAlign 179 qsvdesgksfvkdfepkPssvlvwyrg 205
                                                        +     + +f k f+p  + vl+wy g
  NODE_90479_length_590_cov_1537.800774_g3886_i3.p1  99 KK----ENKFEKSFDPHAGRVLPWYWG 121
                                                        66....455555555777777777765 PP

>> NODE_45152_length_1294_cov_60.584767_g22066_i0.p1  type:complete len:353 gc:universal NODE_45152_length_1294_cov_60.5
   #    score  bias  c-Evalue  i-Evalue hmmfrom  hmm to    alifrom  ali to    envfrom  env to     acc
 ---   ------ ----- --------- --------- ------- -------    ------- -------    ------- -------    ----
   1 !   26.2   0.5   4.4e-09   0.00013       5     118 ..       4     119 ..       1     163 [. 0.76

  Alignments for each domain:
  == domain 1  score: 26.2 bits;  conditional E-value: 4.4e-09
                                     burpitideAlign   5 kSffallAllsllLlastieARkePgeywksvvknqpt....peaiealldskkktknes 60 
                                                        k f+ ++ +ls++L++  +    +++eywksv +n+p+    ++ ++ +l ++  +k + 
  NODE_45152_length_1294_cov_60.584767_g22066_i0.p1   4 K-FLCIFTFLSMVLMGGLA--KSDAEEYWKSVLPNTPIpnalKDRLKTTLLLQPVQKSSA 60 
                                                        5.77788899988888875..5699*************4444444444555566668888 PP

                                     burpitideAlign  61 vvkDlevkpssfllvyqgnkdgqskdkeek.adlkkdfeikpsqlllwyyhnkndesks 118
                                                        v ++l  +p +++++y+      + + +++ a  + ++  +p q++++y + +  ++ s
  NODE_45152_length_1294_cov_60.584767_g22066_i0.p1  61 VETQLHHNPEQNIVLYPRYTSTPNPSSDQNsAAIETQLHNNPEQNIVLYPSYTSTPNPS 119
                                                        889************9998887444444443489999999*****99997766555444 PP

>> NODE_142898_length_337_cov_33.856061_g109017_i0.p1  type:internal len:112 gc:universal NODE_142898_length_337_cov_33.
   #    score  bias  c-Evalue  i-Evalue hmmfrom  hmm to    alifrom  ali to    envfrom  env to     acc
 ---   ------ ----- --------- --------- ------- -------    ------- -------    ------- -------    ----
   1 !   20.2   0.0   3.1e-07    0.0091       7      55 ..      15      61 ..      11      71 .. 0.78

  Alignments for each domain:
  == domain 1  score: 20.2 bits;  conditional E-value: 3.1e-07
                                      burpitideAlign  7 ffallAllsllLlastieARkePgeywksvvknqptpeaiealldskkk 55
                                                        ++ +lA+ls++ +as +e    ++eyw+sv +n+p+p a+++ll  ++ 
  NODE_142898_length_337_cov_33.856061_g109017_i0.p1 15 SLCILAFLSVVFVASQAE--IGAEEYWNSVLPNTPMPNAVKELLHPSSD 61
                                                        578999999777777655..5689*******************965554 PP

>> NODE_53074_length_1129_cov_24.258523_g26591_i0.p1  type:5prime_partial len:346 gc:universal NODE_53074_length_1129_co
   #    score  bias  c-Evalue  i-Evalue hmmfrom  hmm to    alifrom  ali to    envfrom  env to     acc
 ---   ------ ----- --------- --------- ------- -------    ------- -------    ------- -------    ----
   1 ?   17.1   0.0   2.8e-06     0.081       7      54 ..       9      54 ..       5      64 .. 0.78

  Alignments for each domain:
  == domain 1  score: 17.1 bits;  conditional E-value: 2.8e-06
                                     burpitideAlign  7 ffallAllsllLlastieARkePgeywksvvknqptpeaiealldskk 54
                                                       ++ +lA+ls++ +as +e    ++eyw+sv +n+p+p a+++ll  ++
  NODE_53074_length_1129_cov_24.258523_g26591_i0.p1  9 SLCILAFLSVVFVASQAE--IGAEEYWNSVLPNTPMPNAVKELLHPSS 54
                                                       577999999777777655..5689*******************96554 PP

>> NODE_61092_length_979_cov_12.311258_g31740_i0.p1  type:5prime_partial len:293 gc:universal NODE_61092_length_979_cov_
   #    score  bias  c-Evalue  i-Evalue hmmfrom  hmm to    alifrom  ali to    envfrom  env to     acc
 ---   ------ ----- --------- --------- ------- -------    ------- -------    ------- -------    ----
   1 ?    9.7   0.0   0.00047        14      16      66 ..      16      69 ..       6     106 .. 0.78
   2 ?    3.2   0.2     0.047   1.4e+03     249     286 ..     121     179 ..      85     209 .. 0.68

  Alignments for each domain:
  == domain 1  score: 9.7 bits;  conditional E-value: 0.00047
                                    burpitideAlign 16 llLlastieARkeP...geywksvvknqptpeaiealldskkktknesvvkDle 66
                                                      l+L+  +i+++ ++   ++ywk   +n+ +p a ++l+   ++t+++ ++ D +
  NODE_61092_length_979_cov_12.311258_g31740_i0.p1 16 LVLFFVVIAGSQAApcpDDYWKMMFPNTGMPGAFKELMPAASSTQEKTFIVDKD 69
                                                      45555566666553355*********************9999997777776655 PP

  == domain 2  score: 3.2 bits;  conditional E-value: 0.047
                                    burpitideAlign 249 kesvvngqsvdPss.......qlllyrgnkkvesse..............yeiNqngek 286
                                                        +++vn++svdP+s       + l y +  + ++++              +++ ++ + 
  NODE_61092_length_979_cov_12.311258_g31740_i0.p1 121 FNKIVNKFSVDPNSdkaaamkKTLTYCKMMDTSDKKtcatslesmvdfvvSKMGKDVKA 179
                                                       56888999999999887777666666664444444466666666666555444444444 PP

>> NODE_141177_length_341_cov_3.735075_g107296_i0.p1  type:3prime_partial len:109 gc:universal NODE_141177_length_341_co
   #    score  bias  c-Evalue  i-Evalue hmmfrom  hmm to    alifrom  ali to    envfrom  env to     acc
 ---   ------ ----- --------- --------- ------- -------    ------- -------    ------- -------    ----
   1 ?   14.1   0.0   2.3e-05      0.66     157     234 ..      28      93 ..      12     108 .] 0.43

  Alignments for each domain:
  == domain 1  score: 14.1 bits;  conditional E-value: 2.3e-05
                                     burpitideAlign 157 fvkdfepkPsqlllwyrgnkdgqsvdesgksfvkdfepkPssvlvwyrgnkngqsedkss 216
                                                        f++dfe +++ l++  ++ + ++        f+kdfe + + ++++ ++ ++++      
  NODE_141177_length_341_cov_3.735075_g107296_i0.p1  28 FGEDFEARRNVLIPKSHHGAKEEG------TFDKDFEARRNVLIPMSHHGAEEE------ 75 
                                                        444444444444444444422222......344444444444444444431111...... PP

                                     burpitideAlign 217 kefvkdfsvdPssllliy 234
                                                         +f kdf+ +++ l++  
  NODE_141177_length_341_cov_3.735075_g107296_i0.p1  76 GTFDKDFEARRNVLIPKS 93 
                                                        134444444443222222 PP

>> NODE_114536_length_429_cov_4.943820_g80657_i0.p1  type:3prime_partial len:136 gc:universal NODE_114536_length_429_cov
   #    score  bias  c-Evalue  i-Evalue hmmfrom  hmm to    alifrom  ali to    envfrom  env to     acc
 ---   ------ ----- --------- --------- ------- -------    ------- -------    ------- -------    ----
   1 ?   14.3   0.0     2e-05      0.58       7      45 ..       5      45 ..       1     112 [. 0.89

  Alignments for each domain:
  == domain 1  score: 14.3 bits;  conditional E-value: 2e-05
                                    burpitideAlign  7 ffallAllsllLlastieARkeP..geywksvvknqptpea 45
                                                      ++++ Al+sl+L++s+ie+ ke+   e +k+++++    ++
  NODE_114536_length_429_cov_4.943820_g80657_i0.p1  5 ILTVAALFSLVLVGSIIEGKKEAlvHETIKEKTQDDGVLKK 45
                                                      467778*****************888888888777666554 PP


Internal pipeline statistics summary:
-------------------------------------
Query model(s):                            1  (312 nodes)
Target sequences:                     380984  (52653888 residues searched)
Passed MSV filter:                      9479  (0.0248803); expected 7619.7 (0.02)
Passed bias filter:                     5672  (0.0148878); expected 7619.7 (0.02)
Passed Vit filter:                       514  (0.00134914); expected 381.0 (0.001)
Passed Fwd filter:                        13  (3.41222e-05); expected 3.8 (1e-05)
Initial search space (Z):             380984  [actual number of targets]
Domain search space  (domZ):              13  [number of targets reported over threshold]
# CPU time: 1.06u 0.13s 00:00:01.19 Elapsed: 00:00:05.56
# Mc/sec: 2951.17
//
[ok]
