# Supplementary material for: Mining raw plant transcriptomic data for new cyclopeptide alkaloids
Source: Beilstein J Org Chem. 2024 Jul 11;20:1548–59. doi: 10.3762/bjoc.20.138 (PMC11250218; doi:10.3762/bjoc.20.138)
Supplement: File 4 — The split burpitide precursor peptide HMM and output from all 700 transcriptomes as a compressed archive. [file Beilstein_J_Org_Chem-20-1548-s004.zip › final/SRR13205886.pep.hmm]

# hmmsearch :: search profile(s) against a sequence database
# HMMER 3.3 (Nov 2019); http://hmmer.org/
# Copyright (C) 2019 Howard Hughes Medical Institute.
# Freely distributed under the BSD open source license.
# - - - - - - - - - - - - - - - - - - - - - - - - - - - - - - - - - - - -
# query HMM file:                  ../hmms/burpitide.hmm
# target sequence database:        SRR13205886.pep
# - - - - - - - - - - - - - - - - - - - - - - - - - - - - - - - - - - - -

Query:       burpitideAlign  [M=312]
Scores for complete sequences (score includes all domains):
   --- full sequence ---   --- best 1 domain ---    -#dom-
    E-value  score  bias    E-value  score  bias    exp  N  Sequence                                          Description
    ------- ------ -----    ------- ------ -----   ---- --  --------                                          -----------
  ------ inclusion threshold ------
       0.41   13.8   0.0       0.46   13.6   0.0    1.0  1  NODE_30875_length_1106_cov_54.059051_g7965_i6.p1   type:complete len:75 gc:universa
       0.71   13.0   0.0        1.8   11.6   0.0    1.7  2  NODE_21890_length_1440_cov_107.826628_g7965_i1.p1  type:complete len:338 gc:univers
       0.88   12.7   0.0       0.93   12.6   0.0    1.2  1  NODE_82018_length_450_cov_42.084881_g65050_i0.p1   type:5prime_partial len:97 gc:un
        1.2   12.3   0.0        2.2   11.4   0.0    1.4  1  NODE_14269_length_1847_cov_292.264374_g7965_i0.p1  type:complete len:336 gc:univers
        1.2   12.3   0.0        2.2   11.4   0.0    1.4  1  NODE_22331_length_1421_cov_379.995549_g7965_i2.p1  type:complete len:336 gc:univers
        2.4   11.2   0.1        2.7   11.1   0.1    1.2  1  NODE_84122_length_441_cov_38.309783_g67151_i0.p1   type:5prime_partial len:94 gc:un


Domain annotation for each sequence (and alignments):
>> NODE_30875_length_1106_cov_54.059051_g7965_i6.p1  type:complete len:75 gc:universal NODE_30875_length_1106_cov_54.059
   #    score  bias  c-Evalue  i-Evalue hmmfrom  hmm to    alifrom  ali to    envfrom  env to     acc
 ---   ------ ----- --------- --------- ------- -------    ------- -------    ------- -------    ----
   1 ?   13.6   0.0   1.4e-05      0.46       6      51 ..      18      64 ..      13      71 .. 0.67

  Alignments for each domain:
  == domain 1  score: 13.6 bits;  conditional E-value: 1.4e-05
                                    burpitideAlign  6 SffallAllsllLlastieARkeP.geywksvvknqptpeaiealld 51
                                                      Sff+l  l  ll  a +    ++P + yw++v +n+p+p ai++ ++
  NODE_30875_length_1106_cov_54.059051_g7965_i6.p1 18 SFFTLAGLAYLLTAAAVGSHETSPsEAYWQKVLPNTPMPSAIRDFFN 64
                                                      677776665533333333333455666****************9875 PP

>> NODE_21890_length_1440_cov_107.826628_g7965_i1.p1  type:complete len:338 gc:universal NODE_21890_length_1440_cov_107.
   #    score  bias  c-Evalue  i-Evalue hmmfrom  hmm to    alifrom  ali to    envfrom  env to     acc
 ---   ------ ----- --------- --------- ------- -------    ------- -------    ------- -------    ----
   1 ?   11.6   0.0   5.7e-05       1.8       6      69 ..      18      83 ..      13     104 .. 0.70
   2 ?   -2.7   0.0       1.3   4.2e+04      22      53 ..     190     217 ..     187     241 .. 0.53

  Alignments for each domain:
  == domain 1  score: 11.6 bits;  conditional E-value: 5.7e-05
                                     burpitideAlign  6 SffallAllsllLlastieARkeP.geywksvvknqptpeaiealldskkkt.knesvvkDl 65
                                                       Sff+l  l  ll  a +    ++P + yw++v +n+p+p ai++ +++   + k + ++   
  NODE_21890_length_1440_cov_107.826628_g7965_i1.p1 18 SFFTLAGLAYLLTAAAVGSHETSPsEAYWQKVLPNTPMPSAIRDFFNLDLINeKTGTTIDVG 79
                                                       667766655533333333333455666*****************999888775666666555 PP

                                     burpitideAlign 66 evkp 69
                                                       +vkp
  NODE_21890_length_1440_cov_107.826628_g7965_i1.p1 80 KVKP 83
                                                       5555 PP

  == domain 2  score: -2.7 bits;  conditional E-value: 1.3
                                     burpitideAlign  22 tieARkePgeywksvvknqptpeaiealldsk 53 
                                                        t +A++eP  +     +++  + +ie+++d+ 
  NODE_21890_length_1440_cov_107.826628_g7965_i1.p1 190 TLQACTEPASKG----EDKYCTTSIESTIDFT 217
                                                        555555553222....2233444555555544 PP

>> NODE_82018_length_450_cov_42.084881_g65050_i0.p1  type:5prime_partial len:97 gc:universal NODE_82018_length_450_cov_4
   #    score  bias  c-Evalue  i-Evalue hmmfrom  hmm to    alifrom  ali to    envfrom  env to     acc
 ---   ------ ----- --------- --------- ------- -------    ------- -------    ------- -------    ----
   1 ?   12.6   0.0   2.9e-05      0.93       5      37 ..      31      63 ..       9      79 .. 0.83

  Alignments for each domain:
  == domain 1  score: 12.6 bits;  conditional E-value: 2.9e-05
                                    burpitideAlign  5 kSffallAllsllLlastieARkePgeywksvv 37
                                                      k ++a+l+l+ ++L++s i++Rk ++  ++sv+
  NODE_82018_length_450_cov_42.084881_g65050_i0.p1 31 KVSVAILSLFFFALIVSPIQSRKIATGDLQSVI 63
                                                      44689999**********************997 PP

>> NODE_14269_length_1847_cov_292.264374_g7965_i0.p1  type:complete len:336 gc:universal NODE_14269_length_1847_cov_292.
   #    score  bias  c-Evalue  i-Evalue hmmfrom  hmm to    alifrom  ali to    envfrom  env to     acc
 ---   ------ ----- --------- --------- ------- -------    ------- -------    ------- -------    ----
   1 ?   11.4   0.0   6.9e-05       2.2       6      63 ..      18      77 ..      13      94 .. 0.69

  Alignments for each domain:
  == domain 1  score: 11.4 bits;  conditional E-value: 6.9e-05
                                     burpitideAlign  6 SffallAllsllLlastieARkeP.geywksvvknqptpeaiealldskkkt.knesvvk 63
                                                       Sff+l  l  ll  a +    ++P + yw++v +n+p+p ai++ +++   + k + ++ 
  NODE_14269_length_1847_cov_292.264374_g7965_i0.p1 18 SFFTLAGLAYLLTAAAVGSHETSPsEAYWQKVLPNTPMPSAIRDFFNLDLINeKTGTTID 77
                                                       667766655533333333333455666*****************9988877756666655 PP

>> NODE_22331_length_1421_cov_379.995549_g7965_i2.p1  type:complete len:336 gc:universal NODE_22331_length_1421_cov_379.
   #    score  bias  c-Evalue  i-Evalue hmmfrom  hmm to    alifrom  ali to    envfrom  env to     acc
 ---   ------ ----- --------- --------- ------- -------    ------- -------    ------- -------    ----
   1 ?   11.4   0.0   6.9e-05       2.2       6      63 ..      18      77 ..      13      94 .. 0.69

  Alignments for each domain:
  == domain 1  score: 11.4 bits;  conditional E-value: 6.9e-05
                                     burpitideAlign  6 SffallAllsllLlastieARkeP.geywksvvknqptpeaiealldskkkt.knesvvk 63
                                                       Sff+l  l  ll  a +    ++P + yw++v +n+p+p ai++ +++   + k + ++ 
  NODE_22331_length_1421_cov_379.995549_g7965_i2.p1 18 SFFTLAGLAYLLTAAAVGSHETSPsEAYWQKVLPNTPMPSAIRDFFNLDLINeKTGTTID 77
                                                       667766655533333333333455666*****************9988877756666655 PP

>> NODE_84122_length_441_cov_38.309783_g67151_i0.p1  type:5prime_partial len:94 gc:universal NODE_84122_length_441_cov_3
   #    score  bias  c-Evalue  i-Evalue hmmfrom  hmm to    alifrom  ali to    envfrom  env to     acc
 ---   ------ ----- --------- --------- ------- -------    ------- -------    ------- -------    ----
   1 ?   11.1   0.1   8.4e-05       2.7       5      37 ..      31      63 ..       9      75 .. 0.83

  Alignments for each domain:
  == domain 1  score: 11.1 bits;  conditional E-value: 8.4e-05
                                    burpitideAlign  5 kSffallAllsllLlastieARkePgeywksvv 37
                                                      k ++a+l+l+ ++L++s i++Rk ++  ++s +
  NODE_84122_length_441_cov_38.309783_g67151_i0.p1 31 KVSVAILSLFFFALIVSPIQSRKIATGDLQSGA 63
                                                      44689999****************999999866 PP


Internal pipeline statistics summary:
-------------------------------------
Query model(s):                            1  (312 nodes)
Target sequences:                     194253  (28926075 residues searched)
Passed MSV filter:                      6066  (0.0312273); expected 3885.1 (0.02)
Passed bias filter:                     3726  (0.0191812); expected 3885.1 (0.02)
Passed Vit filter:                       384  (0.0019768); expected 194.3 (0.001)
Passed Fwd filter:                         6  (3.08876e-05); expected 1.9 (1e-05)
Initial search space (Z):             194253  [actual number of targets]
Domain search space  (domZ):               6  [number of targets reported over threshold]
# CPU time: 0.59u 0.05s 00:00:00.64 Elapsed: 00:00:02.87
# Mc/sec: 3136.43
//
[ok]
