# Supplementary material for: Mining raw plant transcriptomic data for new cyclopeptide alkaloids
Source: Beilstein J Org Chem. 2024 Jul 11;20:1548–59. doi: 10.3762/bjoc.20.138 (PMC11250218; doi:10.3762/bjoc.20.138)
Supplement: File 4 — The split burpitide precursor peptide HMM and output from all 700 transcriptomes as a compressed archive. [file Beilstein_J_Org_Chem-20-1548-s004.zip › final/SRR13236443.pep.hmm]

# hmmsearch :: search profile(s) against a sequence database
# HMMER 3.3 (Nov 2019); http://hmmer.org/
# Copyright (C) 2019 Howard Hughes Medical Institute.
# Freely distributed under the BSD open source license.
# - - - - - - - - - - - - - - - - - - - - - - - - - - - - - - - - - - - -
# query HMM file:                  ../hmms/burpitide.hmm
# target sequence database:        SRR13236443.pep
# - - - - - - - - - - - - - - - - - - - - - - - - - - - - - - - - - - - -

Query:       burpitideAlign  [M=312]
Scores for complete sequences (score includes all domains):
   --- full sequence ---   --- best 1 domain ---    -#dom-
    E-value  score  bias    E-value  score  bias    exp  N  Sequence                                          Description
    ------- ------ -----    ------- ------ -----   ---- --  --------                                          -----------
  ------ inclusion threshold ------
       0.23   14.1   0.0       0.25   14.0   0.0    1.0  1  NODE_149272_length_242_cov_2.520710_g139503_i0.p1  type:internal len:81 gc:universa


Domain annotation for each sequence (and alignments):
>> NODE_149272_length_242_cov_2.520710_g139503_i0.p1  type:internal len:81 gc:universal NODE_149272_length_242_cov_2.520
   #    score  bias  c-Evalue  i-Evalue hmmfrom  hmm to    alifrom  ali to    envfrom  env to     acc
 ---   ------ ----- --------- --------- ------- -------    ------- -------    ------- -------    ----
   1 ?   14.0   0.0   1.8e-06      0.25       6      52 ..      14      61 ..       9      73 .. 0.68

  Alignments for each domain:
  == domain 1  score: 14.0 bits;  conditional E-value: 1.8e-06
                                     burpitideAlign  6 SffallAllsllLlastieAR..keP.geywksvvknqptpeaieallds 52
                                                       Sff+l  l    Ll+ ++ ++  ++P + yw++v +n+p+p ai++ +++
  NODE_149272_length_242_cov_2.520710_g139503_i0.p1 14 SFFSLAGLAY--LLTAAAVGSheTSPsEAYWQKVLPNTPMPSAIRDFFNL 61
                                                       6676666555..33444444401455667****************98754 PP


Internal pipeline statistics summary:
-------------------------------------
Query model(s):                            1  (312 nodes)
Target sequences:                     137604  (21705213 residues searched)
Passed MSV filter:                      4572  (0.0332258); expected 2752.1 (0.02)
Passed bias filter:                     2735  (0.0198759); expected 2752.1 (0.02)
Passed Vit filter:                       255  (0.00185314); expected 137.6 (0.001)
Passed Fwd filter:                         1  (7.26723e-06); expected 1.4 (1e-05)
Initial search space (Z):             137604  [actual number of targets]
Domain search space  (domZ):               1  [number of targets reported over threshold]
# CPU time: 0.46u 0.02s 00:00:00.48 Elapsed: 00:00:02.23
# Mc/sec: 3023.23
//
[ok]
