# Supplementary material for: Mining raw plant transcriptomic data for new cyclopeptide alkaloids
Source: Beilstein J Org Chem. 2024 Jul 11;20:1548–59. doi: 10.3762/bjoc.20.138 (PMC11250218; doi:10.3762/bjoc.20.138)
Supplement: File 4 — The split burpitide precursor peptide HMM and output from all 700 transcriptomes as a compressed archive. [file Beilstein_J_Org_Chem-20-1548-s004.zip › final/SRR13307825.pep.hmm]

# hmmsearch :: search profile(s) against a sequence database
# HMMER 3.3 (Nov 2019); http://hmmer.org/
# Copyright (C) 2019 Howard Hughes Medical Institute.
# Freely distributed under the BSD open source license.
# - - - - - - - - - - - - - - - - - - - - - - - - - - - - - - - - - - - -
# query HMM file:                  ../hmms/burpitide.hmm
# target sequence database:        SRR13307825.pep
# - - - - - - - - - - - - - - - - - - - - - - - - - - - - - - - - - - - -

Query:       burpitideAlign  [M=312]
Scores for complete sequences (score includes all domains):
   --- full sequence ---   --- best 1 domain ---    -#dom-
    E-value  score  bias    E-value  score  bias    exp  N  Sequence                                           Description
    ------- ------ -----    ------- ------ -----   ---- --  --------                                           -----------
    4.2e-13   52.1   0.0    4.7e-13   52.0   0.0    1.1  1  NODE_28649_length_924_cov_9.494857_g15185_i1.p1     type:complete len:88 gc:universa
    4.5e-11   45.4   0.0    5.6e-11   45.1   0.0    1.0  1  NODE_38430_length_530_cov_6.923077_g24641_i0.p1     type:5prime_partial len:94 gc:un
  ------ inclusion threshold ------
      0.091   14.9   0.0       0.16   14.1   0.0    1.3  1  NODE_17846_length_1473_cov_533.974017_g10004_i4.p1  type:complete len:382 gc:univers


Domain annotation for each sequence (and alignments):
>> NODE_28649_length_924_cov_9.494857_g15185_i1.p1  type:complete len:88 gc:universal NODE_28649_length_924_cov_9.494857
   #    score  bias  c-Evalue  i-Evalue hmmfrom  hmm to    alifrom  ali to    envfrom  env to     acc
 ---   ------ ----- --------- --------- ------- -------    ------- -------    ------- -------    ----
   1 !   52.0   0.0   1.5e-17   4.7e-13       5      78 ..       2      77 ..       1      86 [. 0.75

  Alignments for each domain:
  == domain 1  score: 52.0 bits;  conditional E-value: 1.5e-17
                                   burpitideAlign  5 kSffallAllsllLlas..tieARkePgeywksvvknqptpeaiealldskkkt.....knesv 61
                                                     +   allAl++l+ ++   ++ ARk+Pg+ywks+++++p+p+ai + l+ ++ +       + +
  NODE_28649_length_924_cov_9.494857_g15185_i1.p1  2 R---ALLALFLLAAVSTayITDARKDPGDYWKSIMNDEPMPKAIADILNWNSASdsndtVTDHF 62
                                                     5...89998888888777799***************************9877773212223455 PP

                                   burpitideAlign 62 vkDlevkpssfllvyqg 78
                                                     vkDl+++p+ ++  y++
  NODE_28649_length_924_cov_9.494857_g15185_i1.p1 63 VKDLQMQPNVII--YHS 77
                                                     677777776644..443 PP

>> NODE_38430_length_530_cov_6.923077_g24641_i0.p1  type:5prime_partial len:94 gc:universal NODE_38430_length_530_cov_6.
   #    score  bias  c-Evalue  i-Evalue hmmfrom  hmm to    alifrom  ali to    envfrom  env to     acc
 ---   ------ ----- --------- --------- ------- -------    ------- -------    ------- -------    ----
   1 !   45.1   0.0   1.8e-15   5.6e-11       4      81 ..      11      90 ..       7      92 .. 0.83

  Alignments for each domain:
  == domain 1  score: 45.1 bits;  conditional E-value: 1.8e-15
                                   burpitideAlign  4 mkSffallA.llsllLlas...tieARkePgeywksvvknqptpeaiealldskkktknesvvk 63
                                                     mk +   +A  ++l L++    ++ +Rk+Pg ywksv++++p+p+ai +l+d ++  +++++  
  NODE_38430_length_530_cov_6.923077_g24641_i0.p1 11 MKMVTRAFAtCFLLYLISMacvVVDGRKDPGGYWKSVMNDEPMPKAISELFDANNGLSKDRFTR 74
                                                     776677788866666665555789***************************99999999***** PP

                                   burpitideAlign 64 Dlevkpssfllvyqgnkd 81
                                                     D+e k +  +++y++ +d
  NODE_38430_length_530_cov_6.923077_g24641_i0.p1 75 DFETKLN--VIIYHKHDD 90
                                                     ***6665..589999887 PP

>> NODE_17846_length_1473_cov_533.974017_g10004_i4.p1  type:complete len:382 gc:universal NODE_17846_length_1473_cov_533
   #    score  bias  c-Evalue  i-Evalue hmmfrom  hmm to    alifrom  ali to    envfrom  env to     acc
 ---   ------ ----- --------- --------- ------- -------    ------- -------    ------- -------    ----
   1 ?   14.1   0.0   5.1e-06      0.16      10      56 ..       8      55 ..       1      62 [. 0.84

  Alignments for each domain:
  == domain 1  score: 14.1 bits;  conditional E-value: 5.1e-06
                                      burpitideAlign 10 llAllsllLlastieARkeP.geywksvvknqptpeaiealldskkkt 56
                                                         lA+++ ++++s + A  +P + ywksv ++ p+p+a+++ll   +++
  NODE_17846_length_1473_cov_533.974017_g10004_i4.p1  8 ALAFFVAAIVVSCNGAVVSPsEKYWKSVLPDSPMPQAVKDLLLTPTEW 55
                                                        589*****************777******************9666655 PP


Internal pipeline statistics summary:
-------------------------------------
Query model(s):                            1  (312 nodes)
Target sequences:                      92701  (18031834 residues searched)
Passed MSV filter:                      3406  (0.0367418); expected 1854.0 (0.02)
Passed bias filter:                     1924  (0.0207549); expected 1854.0 (0.02)
Passed Vit filter:                       207  (0.00223299); expected 92.7 (0.001)
Passed Fwd filter:                         3  (3.23621e-05); expected 0.9 (1e-05)
Initial search space (Z):              92701  [actual number of targets]
Domain search space  (domZ):               3  [number of targets reported over threshold]
# CPU time: 0.41u 0.12s 00:00:00.53 Elapsed: 00:00:01.61
# Mc/sec: 3490.91
//
[ok]
