# Supplementary material for: Mining raw plant transcriptomic data for new cyclopeptide alkaloids
Source: Beilstein J Org Chem. 2024 Jul 11;20:1548–59. doi: 10.3762/bjoc.20.138 (PMC11250218; doi:10.3762/bjoc.20.138)
Supplement: File 4 — The split burpitide precursor peptide HMM and output from all 700 transcriptomes as a compressed archive. [file Beilstein_J_Org_Chem-20-1548-s004.zip › final/SRR13316938.pep.hmm]

# hmmsearch :: search profile(s) against a sequence database
# HMMER 3.3 (Nov 2019); http://hmmer.org/
# Copyright (C) 2019 Howard Hughes Medical Institute.
# Freely distributed under the BSD open source license.
# - - - - - - - - - - - - - - - - - - - - - - - - - - - - - - - - - - - -
# query HMM file:                  ../hmms/burpitide.hmm
# target sequence database:        SRR13316938.pep
# - - - - - - - - - - - - - - - - - - - - - - - - - - - - - - - - - - - -

Query:       burpitideAlign  [M=312]
Scores for complete sequences (score includes all domains):
   --- full sequence ---   --- best 1 domain ---    -#dom-
    E-value  score  bias    E-value  score  bias    exp  N  Sequence                                          Description
    ------- ------ -----    ------- ------ -----   ---- --  --------                                          -----------
    9.1e-15   57.6   1.0    3.3e-11   46.0   0.0    2.1  2  NODE_40563_length_676_cov_273.776715_g24830_i0.p1  type:complete len:146 gc:univers
    9.7e-15   57.5   1.2    3.1e-11   46.0   0.0    2.1  2  NODE_40198_length_692_cov_278.956454_g24527_i0.p1  type:complete len:146 gc:univers
    1.2e-14   57.2   1.0    3.2e-11   46.0   0.0    2.2  2  NODE_40566_length_676_cov_218.194577_g24831_i0.p1  type:complete len:146 gc:univers
    2.4e-13   53.0   0.1    1.7e-10   43.6   0.0    2.0  2  NODE_36142_length_865_cov_203.024510_g19381_i1.p1  type:complete len:122 gc:univers
    1.7e-10   43.7   0.1    1.3e-09   40.7   0.1    1.9  1  NODE_42695_length_588_cov_18.547310_g26668_i0.p1   type:complete len:105 gc:univers
  ------ inclusion threshold ------
       0.11   14.7   0.2       0.16   14.2   0.2    1.1  1  NODE_25119_length_1404_cov_97.743173_g13163_i1.p1  type:5prime_partial len:287 gc:u


Domain annotation for each sequence (and alignments):
>> NODE_40563_length_676_cov_273.776715_g24830_i0.p1  type:complete len:146 gc:universal NODE_40563_length_676_cov_273.7
   #    score  bias  c-Evalue  i-Evalue hmmfrom  hmm to    alifrom  ali to    envfrom  env to     acc
 ---   ------ ----- --------- --------- ------- -------    ------- -------    ------- -------    ----
   1 !   46.0   0.0     2e-15   3.3e-11       4      54 ..       1      51 [.       1      61 [. 0.93
   2 !    9.7   1.5   0.00022       3.5     245     291 ..      79     120 ..      52     143 .. 0.56

  Alignments for each domain:
  == domain 1  score: 46.0 bits;  conditional E-value: 2e-15
                                     burpitideAlign  4 mkSffallAllsllLlastieARkePgeywksvvknqptpeaiealldskk 54
                                                       m+S++a++ lls+lLla  i ARk+Pgeyw +v+k+   +eai ++l sk 
  NODE_40563_length_676_cov_273.776715_g24830_i0.p1  1 MRSSIAFFTLLSVLLLAYGINARKDPGEYWRDVIKDDAVQEAIHKVLHSKI 51
                                                       9*********************************************97765 PP

  == domain 2  score: 9.7 bits;  conditional E-value: 0.00022
                                     burpitideAlign 245 eetekesvvngqsvdPssqlllyrgnkkvesseyeiNqngeknskan 291
                                                         e +++ vv++  ++P+  + +y+ ++k ++ e  + qn ++n k n
  NODE_40563_length_676_cov_273.776715_g24830_i0.p1  79 LEGRNKFVVKDLRPRPN--ISIYHDDEKTSE-E--MDQNLNSNAKEN 120
                                                        34455556677444444..777777333332.2..233333333332 PP

>> NODE_40198_length_692_cov_278.956454_g24527_i0.p1  type:complete len:146 gc:universal NODE_40198_length_692_cov_278.9
   #    score  bias  c-Evalue  i-Evalue hmmfrom  hmm to    alifrom  ali to    envfrom  env to     acc
 ---   ------ ----- --------- --------- ------- -------    ------- -------    ------- -------    ----
   1 !   46.0   0.0   1.9e-15   3.1e-11       4      54 ..       1      51 [.       1      64 [. 0.93
   2 !    9.8   1.3   0.00021       3.4     246     291 ..      80     120 ..      57     142 .. 0.54

  Alignments for each domain:
  == domain 1  score: 46.0 bits;  conditional E-value: 1.9e-15
                                     burpitideAlign  4 mkSffallAllsllLlastieARkePgeywksvvknqptpeaiealldskk 54
                                                       m+S++a++ lls+lLla  i ARk+Pgeyw +v+k+   +eai ++l sk 
  NODE_40198_length_692_cov_278.956454_g24527_i0.p1  1 MRSSIAFFTLLSVLLLAYGINARKDPGEYWRDVIKDDAVQEAIHKVLHSKI 51
                                                       9*********************************************97765 PP

  == domain 2  score: 9.8 bits;  conditional E-value: 0.00021
                                     burpitideAlign 246 etekesvvngqsvdPssqlllyrgnkkvesseyeiNqngeknskan 291
                                                        e +++ vv++  ++P+  + +y+ ++k ++ e  + qn ++n k n
  NODE_40198_length_692_cov_278.956454_g24527_i0.p1  80 EGRNKFVVKDLRPRPN--ISIYHDDEKTSE-E--MDQNLNSNAKEN 120
                                                        4445556666444444..777777333332.2..233333333332 PP

>> NODE_40566_length_676_cov_218.194577_g24831_i0.p1  type:complete len:146 gc:universal NODE_40566_length_676_cov_218.1
   #    score  bias  c-Evalue  i-Evalue hmmfrom  hmm to    alifrom  ali to    envfrom  env to     acc
 ---   ------ ----- --------- --------- ------- -------    ------- -------    ------- -------    ----
   1 !   46.0   0.0     2e-15   3.2e-11       4      54 ..       1      51 [.       1      62 [. 0.93
   2 !    9.3   1.2    0.0003       4.8     245     294 ..      79     121 ..      54     141 .. 0.56

  Alignments for each domain:
  == domain 1  score: 46.0 bits;  conditional E-value: 2e-15
                                     burpitideAlign  4 mkSffallAllsllLlastieARkePgeywksvvknqptpeaiealldskk 54
                                                       m+S++a++ lls+lLla  i ARk+Pgeyw +v+k+   +eai ++l sk 
  NODE_40566_length_676_cov_218.194577_g24831_i0.p1  1 MRSSIAFFTLLSVLLLAYGINARKDPGEYWRDVIKDDAVQEAIHKVLHSKI 51
                                                       9*********************************************97765 PP

  == domain 2  score: 9.3 bits;  conditional E-value: 0.0003
                                     burpitideAlign 245 eetekesvvngqsvdPssqlllyrgnkkvesseyeiNqngeknskaneel 294
                                                         e +++ vv++  ++P+  + +y+ ++k  s+e + N     nska+e+ 
  NODE_40566_length_676_cov_218.194577_g24831_i0.p1  79 LEGRNKFVVKDLRPRPN--ISIYHDDEK-TSEEIDQN----LNSKAKENT 121
                                                        34455566677444444..888887333.33332333....444444443 PP

>> NODE_36142_length_865_cov_203.024510_g19381_i1.p1  type:complete len:122 gc:universal NODE_36142_length_865_cov_203.0
   #    score  bias  c-Evalue  i-Evalue hmmfrom  hmm to    alifrom  ali to    envfrom  env to     acc
 ---   ------ ----- --------- --------- ------- -------    ------- -------    ------- -------    ----
   1 !   43.6   0.0   1.1e-14   1.7e-10       4      55 ..       1      50 [.       1      54 [. 0.92
   2 !    7.4   0.5    0.0011        18     206     253 ..      58     101 ..      51     118 .. 0.55

  Alignments for each domain:
  == domain 1  score: 43.6 bits;  conditional E-value: 1.1e-14
                                     burpitideAlign  4 mkSffallAllsllLlastieARkePgeywksvvknqptpeaiealldskkk 55
                                                       mk  +al+ l+sllL+++ + ARk+P++ywk v+k+qp+p+ai+  l  + +
  NODE_36142_length_865_cov_203.024510_g19381_i1.p1  1 MK--VALVILFSLLLISRPNYARKDPQDYWKRVMKDQPMPDAIKGILHDQDN 50
                                                       78..88999************************************9976665 PP

  == domain 2  score: 7.4 bits;  conditional E-value: 0.0011
                                     burpitideAlign 206 nkngqsedksskefvkdfsvdPssllliykgnkvdpseneetekesvv 253
                                                        n++ +se+ ++kef   f+ +P  ++ ++++ +    ++++++  ++v
  NODE_36142_length_865_cov_203.024510_g19381_i1.p1  58 NHHSTSEKGNNKEFNRHFDTRPIAIIYHKHHVQ----SMADEKHPNIV 101
                                                        555666666666777777777733333333333....22333333333 PP

>> NODE_42695_length_588_cov_18.547310_g26668_i0.p1  type:complete len:105 gc:universal NODE_42695_length_588_cov_18.547
   #    score  bias  c-Evalue  i-Evalue hmmfrom  hmm to    alifrom  ali to    envfrom  env to     acc
 ---   ------ ----- --------- --------- ------- -------    ------- -------    ------- -------    ----
   1 !   40.7   0.1   8.4e-14   1.3e-09       4      68 ..       1      59 [.       1      97 [. 0.75

  Alignments for each domain:
  == domain 1  score: 40.7 bits;  conditional E-value: 8.4e-14
                                    burpitideAlign  4 mkSffallAllsllLlastieARkePgeywksvvknqptpeaiealldskkktknesvvkDle 66
                                                      mk  +al+ ++s+l ++    A ++P++ywks +k+qp+pea++ l+     ++  s++kD +
  NODE_42695_length_588_cov_18.547310_g26668_i0.p1  1 MK--LALFTVFSFLSFVALSYAGNDPETYWKSMMKDQPMPEALKGLM----DQESASTIKDYQ 57
                                                      89..99****************************************7....456688999988 PP

                                    burpitideAlign 67 vk 68
                                                       k
  NODE_42695_length_588_cov_18.547310_g26668_i0.p1 58 RK 59
                                                      33 PP

>> NODE_25119_length_1404_cov_97.743173_g13163_i1.p1  type:5prime_partial len:287 gc:universal NODE_25119_length_1404_co
   #    score  bias  c-Evalue  i-Evalue hmmfrom  hmm to    alifrom  ali to    envfrom  env to     acc
 ---   ------ ----- --------- --------- ------- -------    ------- -------    ------- -------    ----
   1 ?   14.2   0.2   9.7e-06      0.16     209     309 ..      22     193 ..       3     196 .. 0.78

  Alignments for each domain:
  == domain 1  score: 14.2 bits;  conditional E-value: 9.7e-06
                                     burpitideAlign 209 gqsedksskefvkdfsvdPssllliykgnkvdpse......................... 243
                                                        ++s+d+ +++ v + +v+P ++l+ +++++  ps+                         
  NODE_25119_length_1404_cov_97.743173_g13163_i1.p1  22 KTSVDERESQRVAEWEVRPGGMLVQKRNSDAIPSNdllqpsikvrvkydssyhevrisph 81 
                                                        567777777788888999999999999988777776766777777766555555555555 PP

                                     burpitideAlign 244 .neetekesvvngqsvdPssqlllyrgnkkvesse......................... 277
                                                         +  + k+ ++++  + P  q ++y++ k+  s e                         
  NODE_25119_length_1404_cov_97.743173_g13163_i1.p1  82 aSFGELKKMLAEKIGLHPDDQKIMYKN-KERTSREfldyvrvkdgsklevvedtasrerr 140
                                                        555555666668999999999999998.55566667999999999999999999999999 PP

                                     burpitideAlign 278 ...yeiNqngeknskanee..................lgvaKkvstdeidksi 309
                                                              N+n+ek sk+  e                  +++ Kkv++ ++d+++
  NODE_25119_length_1404_cov_97.743173_g13163_i1.p1 141 cleKLKNVNSEKASKSLAEitcevnkliervasleaaVFAGKKVKELDFDNLT 193
                                                        9988889*********9999999999999999999999999999998888876 PP


Internal pipeline statistics summary:
-------------------------------------
Query model(s):                            1  (312 nodes)
Target sequences:                      96867  (20059724 residues searched)
Passed MSV filter:                      4454  (0.0459806); expected 1937.3 (0.02)
Passed bias filter:                     2219  (0.0229077); expected 1937.3 (0.02)
Passed Vit filter:                       239  (0.0024673); expected 96.9 (0.001)
Passed Fwd filter:                         6  (6.19406e-05); expected 1.0 (1e-05)
Initial search space (Z):              96867  [actual number of targets]
Domain search space  (domZ):               6  [number of targets reported over threshold]
# CPU time: 0.41u 0.03s 00:00:00.43 Elapsed: 00:00:01.79
# Mc/sec: 3494.59
//
[ok]
