# Supplementary material for: Mining raw plant transcriptomic data for new cyclopeptide alkaloids
Source: Beilstein J Org Chem. 2024 Jul 11;20:1548–59. doi: 10.3762/bjoc.20.138 (PMC11250218; doi:10.3762/bjoc.20.138)
Supplement: File 4 — The split burpitide precursor peptide HMM and output from all 700 transcriptomes as a compressed archive. [file Beilstein_J_Org_Chem-20-1548-s004.zip › final/SRR13316944.pep.hmm]

# hmmsearch :: search profile(s) against a sequence database
# HMMER 3.3 (Nov 2019); http://hmmer.org/
# Copyright (C) 2019 Howard Hughes Medical Institute.
# Freely distributed under the BSD open source license.
# - - - - - - - - - - - - - - - - - - - - - - - - - - - - - - - - - - - -
# query HMM file:                  ../hmms/burpitide.hmm
# target sequence database:        SRR13316944.pep
# - - - - - - - - - - - - - - - - - - - - - - - - - - - - - - - - - - - -

Query:       burpitideAlign  [M=312]
Scores for complete sequences (score includes all domains):
   --- full sequence ---   --- best 1 domain ---    -#dom-
    E-value  score  bias    E-value  score  bias    exp  N  Sequence                                           Description
    ------- ------ -----    ------- ------ -----   ---- --  --------                                           -----------
    1.9e-14   56.1   3.9    6.8e-14   54.3   3.9    1.8  1  NODE_25674_length_682_cov_14.838863_g19510_i0.p1    type:complete len:203 gc:univers
    0.00017   23.4   0.4    0.00023   23.0   0.4    1.2  1  NODE_12469_length_1537_cov_215.445565_g9530_i0.p2   type:5prime_partial len:139 gc:u
  ------ inclusion threshold ------
      0.013   17.2   0.2       0.14   13.8   0.0    2.1  2  NODE_11074_length_1651_cov_1202.186642_g8476_i0.p1  type:complete len:406 gc:univers


Domain annotation for each sequence (and alignments):
>> NODE_25674_length_682_cov_14.838863_g19510_i0.p1  type:complete len:203 gc:universal NODE_25674_length_682_cov_14.838
   #    score  bias  c-Evalue  i-Evalue hmmfrom  hmm to    alifrom  ali to    envfrom  env to     acc
 ---   ------ ----- --------- --------- ------- -------    ------- -------    ------- -------    ----
   1 !   54.3   3.9     3e-18   6.8e-14      19     228 ..      25     196 ..      13     200 .. 0.73

  Alignments for each domain:
  == domain 1  score: 54.3 bits;  conditional E-value: 3e-18
                                    burpitideAlign  19 lastieARkePgeywksvvknqptpeaiealldskkktknesvvkDlevkpssfllvyqgn 79 
                                                       +a  i +Rk+ geyw sv+ +qp+peai+ +l   +            + + ++ ++ +++
  NODE_25674_length_682_cov_14.838863_g19510_i0.p1  25 FATSIDGRKDSGEYWRSVMHDQPMPEAIQGRLHRDS------------SLRHQHHQLFKEK 73 
                                                       78899**************************92222............3467889999*** PP

                                    burpitideAlign  80 kdgqskdkeekadlkkdfeikpsqlllwyyhnkndeskskeessfvkdfevkPssllvwyr 140
                                                       kd+   ++e++    +dfe++p+      y++ ++ + ++++s   kdfe++P+  +  y 
  NODE_25674_length_682_cov_14.838863_g19510_i0.p1  74 KDCNDISTEKQ--STDDFEPRPNIS---AYSDDVGLKGEDKSS--AKDFEPRPN--ISAYT 125
                                                       ***87777766..779******966...777777777666666..7*****996..56676 PP

                                    burpitideAlign 141 gnkngqsedksssekkfvkdfepkPsqlllwyrgnkdgqsvdesgksfvkdfepkPssvlv 201
                                                       +  +g +     ++k+f+kdfep+P+           g+     +ks+ kdfep+P+  + 
  NODE_25674_length_682_cov_14.838863_g19510_i0.p1 126 DD-VGLKG----EDKSFTKDFEPRPNISAYTDDVGLKGE-----DKSSAKDFEPRPN--VS 174
                                                       66.44444....34679********96554444443444.....5999999999998..45 PP

                                    burpitideAlign 202 wyrgnkngqsedksskefvkdfsvdPs 228
                                                        y+    g + +k+    v+df+++P+
  NODE_25674_length_682_cov_14.838863_g19510_i0.p1 175 AYNDD-VGLKAEKA----VEDFEPRPN 196
                                                       56554.55554444....488888886 PP

>> NODE_12469_length_1537_cov_215.445565_g9530_i0.p2  type:5prime_partial len:139 gc:universal NODE_12469_length_1537_co
   #    score  bias  c-Evalue  i-Evalue hmmfrom  hmm to    alifrom  ali to    envfrom  env to     acc
 ---   ------ ----- --------- --------- ------- -------    ------- -------    ------- -------    ----
   1 !   23.0   0.4     1e-08   0.00023       8      70 ..      13      75 ..       8      99 .. 0.79

  Alignments for each domain:
  == domain 1  score: 23.0 bits;  conditional E-value: 1e-08
                                     burpitideAlign  8 fallAllsllLlastieARkePgeywksvvknqptpeaiealldskkkt..knesvvkDlev 67
                                                       + ++ +lsl+L++s ++  +e+  yw++  +n+ +p+a+++ll+s+ ++  ++ s v +++v
  NODE_12469_length_1537_cov_215.445565_g9530_i0.p2 13 LHIFTFLSLALVVSHATPVNEA--YWNTMLNNTRMPKALKELLKSEDQSttEKASEVSNMNV 72
                                                       67899****************9..******************96665554455555555555 PP

                                     burpitideAlign 68 kps 70
                                                       + +
  NODE_12469_length_1537_cov_215.445565_g9530_i0.p2 73 NSQ 75
                                                       444 PP

>> NODE_11074_length_1651_cov_1202.186642_g8476_i0.p1  type:complete len:406 gc:universal NODE_11074_length_1651_cov_120
   #    score  bias  c-Evalue  i-Evalue hmmfrom  hmm to    alifrom  ali to    envfrom  env to     acc
 ---   ------ ----- --------- --------- ------- -------    ------- -------    ------- -------    ----
   1 ?   13.8   0.0   6.3e-06      0.14      13      57 ..      17      59 ..       7      66 .. 0.75
   2 ?    1.2   0.1     0.044   9.8e+02     118     135 ..     233     251 ..     162     281 .. 0.64

  Alignments for each domain:
  == domain 1  score: 13.8 bits;  conditional E-value: 6.3e-06
                                      burpitideAlign 13 llsllLlastieARkePgeywksvvknqptpeaiealldskkktk 57
                                                        +lsl+Lla+ ++     ++yw+sv +n+p+p+a+ +ll+ ++ ++
  NODE_11074_length_1651_cov_1202.186642_g8476_i0.p1 17 ILSLALLACHAA--LPSEDYWNSVLPNTPMPKAVTDLLQYSEWSE 59
                                                        678888887655..34478******************97766553 PP

  == domain 2  score: 1.2 bits;  conditional E-value: 0.044
                                      burpitideAlign 118 skees.sfvkdfevkPssl 135
                                                         s+++  s++++f+vkP s+
  NODE_11074_length_1651_cov_1202.186642_g8476_i0.p1 233 SSSAInSIFNQFSVKPDSM 251
                                                         2222235556666666554 PP


Internal pipeline statistics summary:
-------------------------------------
Query model(s):                            1  (312 nodes)
Target sequences:                      67227  (14085337 residues searched)
Passed MSV filter:                      3147  (0.0468115); expected 1344.5 (0.02)
Passed bias filter:                     1544  (0.022967); expected 1344.5 (0.02)
Passed Vit filter:                       165  (0.00245437); expected 67.2 (0.001)
Passed Fwd filter:                         3  (4.46249e-05); expected 0.7 (1e-05)
Initial search space (Z):              67227  [actual number of targets]
Domain search space  (domZ):               3  [number of targets reported over threshold]
# CPU time: 0.37u 0.04s 00:00:00.41 Elapsed: 00:00:01.22
# Mc/sec: 3598.39
//
[ok]
