# Supplementary material for: Mining raw plant transcriptomic data for new cyclopeptide alkaloids
Source: Beilstein J Org Chem. 2024 Jul 11;20:1548–59. doi: 10.3762/bjoc.20.138 (PMC11250218; doi:10.3762/bjoc.20.138)
Supplement: File 4 — The split burpitide precursor peptide HMM and output from all 700 transcriptomes as a compressed archive. [file Beilstein_J_Org_Chem-20-1548-s004.zip › final/SRR13316945.pep.hmm]

# hmmsearch :: search profile(s) against a sequence database
# HMMER 3.3 (Nov 2019); http://hmmer.org/
# Copyright (C) 2019 Howard Hughes Medical Institute.
# Freely distributed under the BSD open source license.
# - - - - - - - - - - - - - - - - - - - - - - - - - - - - - - - - - - - -
# query HMM file:                  ../hmms/burpitide.hmm
# target sequence database:        SRR13316945.pep
# - - - - - - - - - - - - - - - - - - - - - - - - - - - - - - - - - - - -

Query:       burpitideAlign  [M=312]
Scores for complete sequences (score includes all domains):
   --- full sequence ---   --- best 1 domain ---    -#dom-
    E-value  score  bias    E-value  score  bias    exp  N  Sequence                                           Description
    ------- ------ -----    ------- ------ -----   ---- --  --------                                           -----------
    3.5e-48  167.4  22.8    5.9e-33  117.4   8.7    2.3  2  NODE_24137_length_1389_cov_553.724627_g12558_i2.p1  type:complete len:290 gc:univers
    2.4e-40  141.7  11.5      3e-40  141.3  11.5    1.1  1  NODE_25915_length_1305_cov_589.472930_g12558_i3.p1  type:complete len:262 gc:univers
      2e-36  128.8   1.7    4.5e-26   94.8   0.7    2.0  2  NODE_37341_length_844_cov_17.730818_g20486_i0.p1    type:5prime_partial len:187 gc:u
    1.2e-27   99.9  12.8    3.4e-27   98.5  12.8    1.6  1  NODE_23342_length_1430_cov_515.144823_g12558_i1.p1  type:complete len:187 gc:univers
      5e-19   71.6   4.4    9.7e-18   67.4   4.4    2.0  1  NODE_22930_length_1449_cov_509.287857_g12558_i0.p1  type:complete len:150 gc:univers
    1.8e-13   53.4   0.7    9.7e-07   31.3   0.3    2.0  2  NODE_36140_length_885_cov_440.849282_g12558_i5.p1   type:complete len:122 gc:univers
    1.9e-13   53.3   0.1    4.7e-13   52.0   0.1    1.6  1  NODE_44152_length_624_cov_41.140870_g25714_i0.p1    type:complete len:92 gc:universa
    1.1e-12   50.9   0.1    1.3e-12   50.5   0.1    1.3  1  NODE_41868_length_694_cov_213.984496_g23780_i0.p1   type:complete len:123 gc:univers
    1.8e-11   46.8   0.5    0.00012   24.5   0.3    2.0  2  NODE_32879_length_1011_cov_373.432432_g12558_i4.p1  type:complete len:104 gc:univers
    7.3e-11   44.8   0.0    1.2e-10   44.1   0.0    1.4  1  NODE_22480_length_1472_cov_392.818693_g12337_i0.p1  type:complete len:156 gc:univers
    4.2e-08   35.8   0.0    5.4e-08   35.4   0.0    1.2  1  NODE_46427_length_565_cov_3.846899_g27763_i0.p1     type:5prime_partial len:123 gc:u
    7.2e-07   31.7   0.0    1.6e-06   30.5   0.0    1.5  1  NODE_23342_length_1430_cov_515.144823_g12558_i1.p2  type:complete len:95 gc:universa
     0.0023   20.2   0.4     0.0032   19.7   0.4    1.2  1  NODE_45645_length_585_cov_3.197761_g27047_i0.p1     type:3prime_partial len:176 gc:u
     0.0043   19.3   0.0      0.012   17.8   0.0    1.7  2  NODE_25782_length_1312_cov_31.015835_g14028_i0.p1   type:complete len:339 gc:univers
  ------ inclusion threshold ------
      0.029   16.6   0.2      0.041   16.1   0.2    1.2  1  NODE_50010_length_483_cov_3.852535_g27047_i1.p1     type:3prime_partial len:142 gc:u
        0.2   13.8   1.6        1.3   11.2   0.1    2.2  2  NODE_19118_length_1649_cov_423.556250_g10656_i0.p1  type:complete len:451 gc:univers


Domain annotation for each sequence (and alignments):
>> NODE_24137_length_1389_cov_553.724627_g12558_i2.p1  type:complete len:290 gc:universal NODE_24137_length_1389_cov_553
   #    score  bias  c-Evalue  i-Evalue hmmfrom  hmm to    alifrom  ali to    envfrom  env to     acc
 ---   ------ ----- --------- --------- ------- -------    ------- -------    ------- -------    ----
   1 !  117.4   8.7   9.7e-37   5.9e-33       4     212 ..       6     198 ..       1     201 [. 0.88
   2 !   63.3   6.1   2.8e-20   1.7e-16     120     251 ..     170     288 ..     165     289 .. 0.68

  Alignments for each domain:
  == domain 1  score: 117.4 bits;  conditional E-value: 9.7e-37
                                      burpitideAlign   4 mkSffallA.llsllLlastieARkePgeywksvvknqptpeaiealldskkktknesv 61 
                                                         mk  f+l   ll+l+Lla+t+ +Rk+ geyw+++++++   + +    +s  k+++ + 
  NODE_24137_length_1389_cov_553.724627_g12558_i2.p1   6 MK--FSLNFlLLALFLLAKTTYGRKDIGEYWGNKAIENLKFKELNGEGKSLPKDDEMKY 62 
                                                         88..666656999**********************999887777777666677777888 PP

                                      burpitideAlign  62 vkDlevkpssfllvyqgnkdgqskdkeekadlkkdfeikpsqlllwyyhnkndeskske 120
                                                          k++e+kp+  l++ qg++d   +d++ + ++ kdfe++p+ +l w ++++++++k ++
  NODE_24137_length_1389_cov_553.724627_g12558_i2.p1  63 TKEFEPKPNPVLFWWQGKND---VDTKYN-SFTKDFEPRPNPVLFWWQGKNDVDTKYTS 117
                                                         8*******************...888888.99***********************9975 PP

                                      burpitideAlign 121 essfvkdfevkPssllvwyrgnkngqsedksssekkfvkdfepkPsqlllwyrgnkdgq 179
                                                          +   kdfe++P+++l w +g+ + +++       +++kdfep+P+ +l w +g+   +
  NODE_24137_length_1389_cov_553.724627_g12558_i2.p1 118 LT---KDFEPRPNQVLYWWQGKNDVDTKYT-----SLTKDFEPRPNPVLFWWQGK---N 165
                                                         55...*****************77777766.....479****************9...7 PP

                                      burpitideAlign 180 svdesgksfvkdfepkPssvlvwyrgnkngqse 212
                                                          vd++  sf+kdfep+P+ vl+w +g+++ +++
  NODE_24137_length_1389_cov_553.724627_g12558_i2.p1 166 KVDTKYTSFTKDFEPRPNPVLFWWQGKNDVDTK 198
                                                         788999********************9887765 PP

  == domain 2  score: 63.3 bits;  conditional E-value: 2.8e-20
                                      burpitideAlign 120 eessfvkdfevkPssllvwyrgnkngqsedksssekkfvkdfepkPsqlllwyrgnkdg 178
                                                         + +sf kdfe++P+ +l w +g+ + +++       +f+kdfep+P+ +l w +g+ d+
  NODE_24137_length_1389_cov_553.724627_g12558_i2.p1 170 KYTSFTKDFEPRPNPVLFWWQGKNDVDTKYT-----SFTKDFEPRPNPVLFWWQGKNDA 223
                                                         4458888888888888888888866666655.....47888888888888888888777 PP

                                      burpitideAlign 179 qsvdesgksfvkdfepkPssvlvwyrgnkngqsedksskefvkdfsvdPssllliykgn 237
                                                         + +   +  f+kdf+p+P+ vl+w +g+ +g + ++ s  f k+++ +P    ++ + +
  NODE_24137_length_1389_cov_553.724627_g12558_i2.p1 224 NTK---DNAFTKDFKPRPNPVLFWWQGK-DGVETKHTS--FAKELEQRP-NPTPFGHAK 275
                                                         774...5668888888888888888888.777777777..444444444.226677777 PP

                                      burpitideAlign 238 kvdpseneetekes 251
                                                          v ++e +e +++s
  NODE_24137_length_1389_cov_553.724627_g12558_i2.p1 276 TVPQQE-NEGNSKS 288
                                                         755555.5555544 PP

>> NODE_25915_length_1305_cov_589.472930_g12558_i3.p1  type:complete len:262 gc:universal NODE_25915_length_1305_cov_589
   #    score  bias  c-Evalue  i-Evalue hmmfrom  hmm to    alifrom  ali to    envfrom  env to     acc
 ---   ------ ----- --------- --------- ------- -------    ------- -------    ------- -------    ----
   1 !  141.3  11.5     5e-44     3e-40       4     281 ..       6     257 ..       1     260 [. 0.86

  Alignments for each domain:
  == domain 1  score: 141.3 bits;  conditional E-value: 5e-44
                                      burpitideAlign   4 mkSffallA.llsllLlastieARkePgeywksvvknqptpeaiealldskkktknesv 61 
                                                         mk  f+l   ll+l+Lla+t+ +Rk+ geyw+++++++   + +    +s  k+++ + 
  NODE_25915_length_1305_cov_589.472930_g12558_i3.p1   6 MK--FSLNFlLLALFLLAKTTYGRKDIGEYWGNKAIENLKFKELNGEGKSLPKDDEMKY 62 
                                                         88..666656999**********************999887777777666677777888 PP

                                      burpitideAlign  62 vkDlevkpssfllvyqgnkdgqskdkeekadlkkdfeikpsqlllwyyhnkndeskske 120
                                                          k++e+kp+  l++ qg++d   +d++ + ++ kdfe++p+ +l w ++++++++k ++
  NODE_25915_length_1305_cov_589.472930_g12558_i3.p1  63 TKEFEPKPNPVLFWWQGKND---VDTKYN-SFTKDFEPRPNPVLFWWQGKNDVDTKYTS 117
                                                         8*******************...888888.99***********************9975 PP

                                      burpitideAlign 121 essfvkdfevkPssllvwyrgnkngqsedksssekkfvkdfepkPsqlllwyrgnkdgq 179
                                                          +   kdfe++P+ +l w +g+   +++       +f+kdfep+P+ +l w +g+   +
  NODE_25915_length_1305_cov_589.472930_g12558_i3.p1 118 LT---KDFEPRPNPVLFWWQGKNKVDTKYT-----SFTKDFEPRPNPVLFWWQGK---N 165
                                                         55...***********99999955555544.....69******************...7 PP

                                      burpitideAlign 180 svdesgksfvkdfepkPssvlvwyrgnkngqsedksskefvkdfsvdPssllliykgnk 238
                                                         +vd++  sf+kdfep+P+ vl+w +g+++++++d++   f kdf+++P+ +l + +g++
  NODE_25915_length_1305_cov_589.472930_g12558_i3.p1 166 DVDTKYTSFTKDFEPRPNPVLFWWQGKNDANTKDNA---FTKDFKPRPNPVLFWWQGKD 221
                                                         88899**********************999987774...6******************* PP

                                      burpitideAlign 239 vdpseneetekesvvngqsvdPssqlllyrgnkkvesseyeiN 281
                                                               +et+  s++++ + +P+++ ++ +  k v ++e+e+N
  NODE_25915_length_1305_cov_589.472930_g12558_i3.p1 222 -----GVETKHTSFAKELEQRPNPT-PFGHA-KTVPQQENEGN 257
                                                         .....78999*************53.33333.56777775555 PP

>> NODE_37341_length_844_cov_17.730818_g20486_i0.p1  type:5prime_partial len:187 gc:universal NODE_37341_length_844_cov_
   #    score  bias  c-Evalue  i-Evalue hmmfrom  hmm to    alifrom  ali to    envfrom  env to     acc
 ---   ------ ----- --------- --------- ------- -------    ------- -------    ------- -------    ----
   1 !   34.8   0.0   1.3e-11     8e-08       4      71 ..       3      65 ..       1      68 [. 0.93
   2 !   94.8   0.7   7.4e-30   4.5e-26     107     211 ..      66     170 ..      64     173 .. 0.95

  Alignments for each domain:
  == domain 1  score: 34.8 bits;  conditional E-value: 1.3e-11
                                    burpitideAlign  4 mkSffallA..llsllLlastieARkePgeywksvvknqptpeaiealldskkkt...knesv 61
                                                      mk  ++l++  ll+llL++++++++++ ge+ ++        +aieal+++k+++   k++s+
  NODE_37341_length_844_cov_17.730818_g20486_i0.p1  3 MK--LSLTStlLLALLLVVNVAHGCNDVGEERGK--------KAIEALVGLKNSNdgqKFDSI 55
                                                      99..99***99***********************........67********99989999*** PP

                                    burpitideAlign 62 vkDlevkpss 71
                                                      vkD+++kp++
  NODE_37341_length_844_cov_17.730818_g20486_i0.p1 56 VKDFKFKPNQ 65
                                                      *********9 PP

  == domain 2  score: 94.8 bits;  conditional E-value: 7.4e-30
                                    burpitideAlign 107 wyyhnkndeskskees..sfvkdfevkPssllvwyrgnkngqsedksssekkfvkdfepkP 165
                                                       w+y + n+ s++++++  + vk+f +kP+++l w++g+  +++e  s+  k+fvkdf pkP
  NODE_37341_length_844_cov_17.730818_g20486_i0.p1  66 WKYLDINPTSENEATTttYYVKEFVPKPNHVLQWHHGAASHDDEVTSV--KYFVKDFVPKP 124
                                                       99********9999889999******************9999999977..9********** PP

                                    burpitideAlign 166 sqlllwyrgnkdgqsvdesgksfvkdfepkPssvlvwyrgnkngqs 211
                                                       +++l+w++g+++++++++++k+fv+dfepk+++vl+w++g++n+++
  NODE_37341_length_844_cov_17.730818_g20486_i0.p1 125 NHVLQWHHGAASHDDEVTTTKYFVRDFEPKINHVLQWHHGAANPTK 170
                                                       *****************************************99986 PP

>> NODE_23342_length_1430_cov_515.144823_g12558_i1.p1  type:complete len:187 gc:universal NODE_23342_length_1430_cov_515
   #    score  bias  c-Evalue  i-Evalue hmmfrom  hmm to    alifrom  ali to    envfrom  env to     acc
 ---   ------ ----- --------- --------- ------- -------    ------- -------    ------- -------    ----
   1 !   98.5  12.8   5.5e-31   3.4e-27      85     281 ..       8     182 ..       3     186 .. 0.79

  Alignments for each domain:
  == domain 1  score: 98.5 bits;  conditional E-value: 5.5e-31
                                      burpitideAlign  85 kdkeekadlkkdfeikpsqlllwyyhnkndeskskeessfvkdfevkPssllvwyrgnk 143
                                                         +d++ + ++ kdfe++p+ +l w ++++++++k ++ +   kdfe++P+ +l w +g+ 
  NODE_23342_length_1430_cov_515.144823_g12558_i1.p1   8 VDTKYN-SFTKDFEPRPNPVLFWWQGKNDVDTKYTSLT---KDFEPRPNPVLFWWQGKN 62 
                                                         344444.8999999999999999999999999887555...999999999999999995 PP

                                      burpitideAlign 144 ngqsedksssekkfvkdfepkPsqlllwyrgnkdgqsvdesgksfvkdfepkPssvlvw 202
                                                           +++       +f+kdfep+P+ +l w +g+   ++vd++  sf+kdfep+P+ vl+w
  NODE_23342_length_1430_cov_515.144823_g12558_i1.p1  63 KVDTKYT-----SFTKDFEPRPNPVLFWWQGK---NDVDTKYTSFTKDFEPRPNPVLFW 113
                                                         5554444.....58999999999999999999...778889999999999999999999 PP

                                      burpitideAlign 203 yrgnkngqsedksskefvkdfsvdPssllliykgnkvdpseneetekesvvngqsvdPs 261
                                                          +g+++++++d++   f kdf+++P+ +l + +g++      +et+  s++++ + +P+
  NODE_23342_length_1430_cov_515.144823_g12558_i1.p1 114 WQGKNDANTKDNA---FTKDFKPRPNPVLFWWQGKD-----GVETKHTSFAKELEQRPN 164
                                                         9999888887664...69999999999999999999.....788899999999999999 PP

                                      burpitideAlign 262 sqlllyrgnkkvesseyeiN 281
                                                         ++ ++ +  k v ++e+e+N
  NODE_23342_length_1430_cov_515.144823_g12558_i1.p1 165 PT-PFGHA-KTVPQQENEGN 182
                                                         53.33333.56666664444 PP

>> NODE_22930_length_1449_cov_509.287857_g12558_i0.p1  type:complete len:150 gc:universal NODE_22930_length_1449_cov_509
   #    score  bias  c-Evalue  i-Evalue hmmfrom  hmm to    alifrom  ali to    envfrom  env to     acc
 ---   ------ ----- --------- --------- ------- -------    ------- -------    ------- -------    ----
   1 !   67.4   4.4   1.6e-21   9.7e-18       4     141 ..       6     135 ..       1     136 [. 0.86

  Alignments for each domain:
  == domain 1  score: 67.4 bits;  conditional E-value: 1.6e-21
                                      burpitideAlign   4 mkSffallA.llsllLlastieARkePgeywksvvknqptpeaiealldskkktknesv 61 
                                                         mk  f+l   ll+l+Lla+t+ +Rk+ geyw+++++++   + +    +s  k+++ + 
  NODE_22930_length_1449_cov_509.287857_g12558_i0.p1   6 MK--FSLNFlLLALFLLAKTTYGRKDIGEYWGNKAIENLKFKELNGEGKSLPKDDEMKY 62 
                                                         88..766666999**********************998887777777666677777888 PP

                                      burpitideAlign  62 vkDlevkpssfllvyqgnkdgqskdkeekadlkkdfeikpsqlllwyyhnkndeskske 120
                                                          k++e+kp+  l++ qg++d   +d++ + ++ kdfe++p+ +l w ++++++++k ++
  NODE_22930_length_1449_cov_509.287857_g12558_i0.p1  63 TKEFEPKPNPVLFWWQGKND---VDTKYN-SFTKDFEPRPNPVLFWWQGKNDVDTKYTS 117
                                                         8*****************99...888878.999**********************9875 PP

                                      burpitideAlign 121 essfvkdfevkPssllvwyrg 141
                                                          +   kdfe++P+ +l w +g
  NODE_22930_length_1449_cov_509.287857_g12558_i0.p1 118 LT---KDFEPRPNPVLFWWQG 135
                                                         55...*********9999765 PP

>> NODE_36140_length_885_cov_440.849282_g12558_i5.p1  type:complete len:122 gc:universal NODE_36140_length_885_cov_440.8
   #    score  bias  c-Evalue  i-Evalue hmmfrom  hmm to    alifrom  ali to    envfrom  env to     acc
 ---   ------ ----- --------- --------- ------- -------    ------- -------    ------- -------    ----
   1 !   23.1   0.0   5.1e-08   0.00031       4      70 ..       6      60 ..       1      62 [. 0.78
   2 !   31.3   0.3   1.6e-10   9.7e-07     179     249 ..      53     118 ..      46     121 .. 0.50

  Alignments for each domain:
  == domain 1  score: 23.1 bits;  conditional E-value: 5.1e-08
                                     burpitideAlign  4 mkSffallA.llsllLlastieARkePgeywksvvknqptpeaiealldskkktknesvvkD 64
                                                       mk  f+l   ll+l+Lla+t+ +Rk+ geyw+++        aie+l   k k+ n+++ +D
  NODE_36140_length_885_cov_440.849282_g12558_i5.p1  6 MK--FSLNFlLLALFLLAKTTYGRKDIGEYWGNK--------AIENL---KFKELNGEGKND 54
                                                       88..776666999********************5........57777...666766777788 PP

                                     burpitideAlign 65 levkps 70
                                                       ++ k +
  NODE_36140_length_885_cov_440.849282_g12558_i5.p1 55 FDTKYT 60
                                                       877655 PP

  == domain 2  score: 31.3 bits;  conditional E-value: 1.6e-10
                                     burpitideAlign 179 qsvdesgksfvkdfepkPssvlvwyrgnkngqsedksskefvkdfsvdPssllliykgnk 238
                                                        ++ d++  s++kdfep+P+++lvw++g+ + ++ ++ s  f k+++ +P    ++ + + 
  NODE_36140_length_885_cov_440.849282_g12558_i5.p1  53 NDFDTKYTSLTKDFEPRPNQLLVWRQGQ-DCEETKHTS--FAKELEQRP-NPTPFGHAKT 108
                                                        4445555566666666666666666665.555555555..333333333.2245555555 PP

                                     burpitideAlign 239 vdpseneetek 249
                                                        v ++e +e ++
  NODE_36140_length_885_cov_440.849282_g12558_i5.p1 109 VPQQE-NEGNS 118
                                                        44444.44444 PP

>> NODE_44152_length_624_cov_41.140870_g25714_i0.p1  type:complete len:92 gc:universal NODE_44152_length_624_cov_41.1408
   #    score  bias  c-Evalue  i-Evalue hmmfrom  hmm to    alifrom  ali to    envfrom  env to     acc
 ---   ------ ----- --------- --------- ------- -------    ------- -------    ------- -------    ----
   1 !   52.0   0.1   7.8e-17   4.7e-13       6      80 ..       4      82 ..       1      91 [. 0.78

  Alignments for each domain:
  == domain 1  score: 52.0 bits;  conditional E-value: 7.8e-17
                                    burpitideAlign  6 SffallAllsllLlastieARkePgeywksvvknqptpeaiealldskkkt..knesvvkDle 66
                                                      +++ +l+++ llL+++ i AR++P+eywk+v+k+qp+p+ai   +d k  +  +++s+   ++
  NODE_44152_length_624_cov_41.140870_g25714_i0.p1  4 TSVLFLSFFILLLFTNEIGARNSPEEYWKKVMKDQPIPDAINGIIDEKMGNpsQKNSFWSHFK 66
                                                      4567899***************************************99888866677766664 PP

                                    burpitideAlign 67 ..vkpssfllvyqgnk 80
                                                        ++ +s++++y+  +
  NODE_44152_length_624_cov_41.140870_g25714_i0.p1 67 rdFDVTSNVIIYHPHQ 82
                                                      2244566667776544 PP

>> NODE_41868_length_694_cov_213.984496_g23780_i0.p1  type:complete len:123 gc:universal NODE_41868_length_694_cov_213.9
   #    score  bias  c-Evalue  i-Evalue hmmfrom  hmm to    alifrom  ali to    envfrom  env to     acc
 ---   ------ ----- --------- --------- ------- -------    ------- -------    ------- -------    ----
   1 !   50.5   0.1   2.2e-16   1.3e-12       8      99 ..       7      95 ..       1     117 [. 0.79

  Alignments for each domain:
  == domain 1  score: 50.5 bits;  conditional E-value: 2.2e-16
                                     burpitideAlign  8 fallAllsllLlastieARkePgeywksvvknqptpeaiealldskkktknes...vvkDle 66
                                                       +  +Allsl+Lla+   +Rk+P++yw++ +k +p+pea+++ ++  + +k+++   +++D+e
  NODE_41868_length_694_cov_213.984496_g23780_i0.p1  7 ILYIALLSLILLARSSDGRKDPQTYWGNMMKGEPMPEALKDFINQRTYEKKGEiidFINDFE 68
                                                       5679***************************************888777555412268**** PP

                                     burpitideAlign 67 vkpssfllvyqgnkdgqskdkeekadlkkdfei 99
                                                       + p+     y++++   skd ++k   kkd ++
  NODE_41868_length_694_cov_213.984496_g23780_i0.p1 69 PIPNV--SAYHDDDV-NSKDLKSK---KKDCNS 95
                                                       77776..77777776.88887777...444333 PP

>> NODE_32879_length_1011_cov_373.432432_g12558_i4.p1  type:complete len:104 gc:universal NODE_32879_length_1011_cov_373
   #    score  bias  c-Evalue  i-Evalue hmmfrom  hmm to    alifrom  ali to    envfrom  env to     acc
 ---   ------ ----- --------- --------- ------- -------    ------- -------    ------- -------    ----
   1 !   23.2   0.0   4.5e-08   0.00027       4      68 ..       6      58 ..       1      61 [. 0.77
   2 !   24.5   0.3   1.9e-08   0.00012     179     220 ..      53      93 ..      42     102 .. 0.52

  Alignments for each domain:
  == domain 1  score: 23.2 bits;  conditional E-value: 4.5e-08
                                      burpitideAlign  4 mkSffallA.llsllLlastieARkePgeywksvvknqptpeaiealldskkktknesvvk 63
                                                        mk  f+l   ll+l+Lla+t+ +Rk+ geyw++++        ie+l   k k+ n+++ +
  NODE_32879_length_1011_cov_373.432432_g12558_i4.p1  6 MK--FSLNFlLLALFLLAKTTYGRKDIGEYWGNKA--------IENL---KFKELNGEGKN 53
                                                        88..776666999********************55........7777...66666677777 PP

                                      burpitideAlign 64 Dlevk 68
                                                        D++ k
  NODE_32879_length_1011_cov_373.432432_g12558_i4.p1 54 DFDTK 58
                                                        77766 PP

  == domain 2  score: 24.5 bits;  conditional E-value: 1.9e-08
                                      burpitideAlign 179 qsvdesgksfvkdfepkPssvlvwyrgnkngqsedksskefv 220
                                                         ++ d++  s++kdfep+P+++lvw++g+    s +k++k+++
  NODE_32879_length_1011_cov_373.432432_g12558_i4.p1  53 NDFDTKYTSLTKDFEPRPNQLLVWRQGK-TTFSAKKKEKWQQ 93 
                                                         3344444555555555555555555555.3333333333433 PP

>> NODE_22480_length_1472_cov_392.818693_g12337_i0.p1  type:complete len:156 gc:universal NODE_22480_length_1472_cov_392
   #    score  bias  c-Evalue  i-Evalue hmmfrom  hmm to    alifrom  ali to    envfrom  env to     acc
 ---   ------ ----- --------- --------- ------- -------    ------- -------    ------- -------    ----
   1 !   44.1   0.0     2e-14   1.2e-10       6     102 ..       5     104 ..       1     122 [. 0.79

  Alignments for each domain:
  == domain 1  score: 44.1 bits;  conditional E-value: 2e-14
                                      burpitideAlign   6 SffallAllsllLlastieARkePgeywksvvknqptpeaiealldskkkt....knes 60 
                                                         S++ ++ lls++L+a  i +Rk P eyw+++++ qp+pe+i++ ++s + +      +s
  NODE_22480_length_1472_cov_392.818693_g12337_i0.p1   5 SSIMFIVLLSIILFAGPIDGRKGPAEYWTEIMNGQPMPESIKEFINSYEAHekgeADKS 63 
                                                         8999*****************************************98665533355689 PP

                                      burpitideAlign  61 vvkDlevkpssfllvyqgnkdgqskdkeekadlkkdfeikps 102
                                                          +kD++++ +  +   +++ d+ +++ ++k+  ++ f++ p+
  NODE_22480_length_1472_cov_392.818693_g12337_i0.p1  64 LIKDVNNNNNE-VKSLTEDCDLHNNELASKKLIDDKFDPSPN 104
                                                         ******98888.777788888899998888444444555444 PP

>> NODE_46427_length_565_cov_3.846899_g27763_i0.p1  type:5prime_partial len:123 gc:universal NODE_46427_length_565_cov_3
   #    score  bias  c-Evalue  i-Evalue hmmfrom  hmm to    alifrom  ali to    envfrom  env to     acc
 ---   ------ ----- --------- --------- ------- -------    ------- -------    ------- -------    ----
   1 !   35.4   0.0   8.9e-12   5.4e-08      10      92 ..       7      93 ..       3     116 .. 0.76

  Alignments for each domain:
  == domain 1  score: 35.4 bits;  conditional E-value: 8.9e-12
                                   burpitideAlign 10 llAllsllLlastieARkePgeywksvvknqptpeaiealldskkkt......knesvvkDlev 67
                                                     ++ llsl+++a    +Rk+P++yw++ +k +p+pea+++ ++  + +        ++++kD+++
  NODE_46427_length_565_cov_3.846899_g27763_i0.p1  7 FIVLLSLIMVAMPSDGRKDPQTYWGDMMKGEPIPEALRDFINKRSYEglekrdAINEFIKDFDP 70
                                                     667999**********************************976554455212255788899885 PP

                                   burpitideAlign 68 kpssfllvyqgnkdgqskdkeek.ad 92
                                                      p+  +  y++++   sk+ ++k ad
  NODE_46427_length_565_cov_3.846899_g27763_i0.p1 71 IPN--ISAYHDDDV-NSKELKSKkAD 93
                                                     555..588888777.77777777343 PP

>> NODE_23342_length_1430_cov_515.144823_g12558_i1.p2  type:complete len:95 gc:universal NODE_23342_length_1430_cov_515.
   #    score  bias  c-Evalue  i-Evalue hmmfrom  hmm to    alifrom  ali to    envfrom  env to     acc
 ---   ------ ----- --------- --------- ------- -------    ------- -------    ------- -------    ----
   1 !   30.5   0.0   2.7e-10   1.6e-06       4      77 ..       6      78 ..       1      82 [. 0.83

  Alignments for each domain:
  == domain 1  score: 30.5 bits;  conditional E-value: 2.7e-10
                                      burpitideAlign  4 mkSffallA.llsllLlastieARkePgeywksvvknqptpeaiealldskkktknesvvk 63
                                                        mk  f+l   ll+l+Lla+t+ +Rk+ geyw+++++++   + +    +s  k+++ +  k
  NODE_23342_length_1430_cov_515.144823_g12558_i1.p2  6 MK--FSLNFlLLALFLLAKTTYGRKDIGEYWGNKAIENLKFKELNGEGKSLPKDDEMKYTK 64
                                                        88..776666999**********************9998877777776666777778888* PP

                                      burpitideAlign 64 Dlevkpssfllvyq 77
                                                        ++e+kp+  l++ q
  NODE_23342_length_1430_cov_515.144823_g12558_i1.p2 65 EFEPKPNPVLFWWQ 78
                                                        ********999977 PP

>> NODE_45645_length_585_cov_3.197761_g27047_i0.p1  type:3prime_partial len:176 gc:universal NODE_45645_length_585_cov_3
   #    score  bias  c-Evalue  i-Evalue hmmfrom  hmm to    alifrom  ali to    envfrom  env to     acc
 ---   ------ ----- --------- --------- ------- -------    ------- -------    ------- -------    ----
   1 !   19.7   0.4   5.2e-07    0.0032      16     175 ..      22     167 ..      14     173 .. 0.76

  Alignments for each domain:
  == domain 1  score: 19.7 bits;  conditional E-value: 5.2e-07
                                   burpitideAlign  16 llLlastieARkePgeywksvvknqptpeaiealldskkktknesvvkDlevkpssfllvyq 77 
                                                      ll++    +++ e ++yw+ + +  p+p+ai++ l              + ++++  + ++ 
  NODE_45645_length_585_cov_3.197761_g27047_i0.p1  22 LLIFLAFHASSCEQEDYWQMKLPKVPMPQAIKDNL--------------FHPEDQKSMTTSS 69 
                                                      577777788888999*******************9..............7777777777777 PP

                                   burpitideAlign  78 gnkdgqskdkeek.adlkkdfeikpsqlllwyyhnkndeskskeessfv..........kdf 128
                                                       + + +++ + +   ++kk+   +p  ++ w+y++ n++ k   +++f              
  NODE_45645_length_585_cov_3.197761_g27047_i0.p1  70 IETN-EKVTQGSDaNKVKKASMNQPYTVMGWKYGADNAKEKVGLDQPFTvmgwkygadnAKV 130
                                                      7777.5555554434789999**********************9997777799999975555 PP

                                   burpitideAlign 129 ev.kPssllvwyrgnkngqsedksssekkfvkdfepkPsqlllwyrgn 175
                                                      +v +P  ++ w+ ++ +++ +               +P  ++ w++++
  NODE_45645_length_585_cov_3.197761_g27047_i0.p1 131 SVdQPYTVMGWKYNT-DDERKRVGM----------DQPFTVMGWKYNT 167
                                                      568999999999887.444443322..........3566666666666 PP

>> NODE_25782_length_1312_cov_31.015835_g14028_i0.p1  type:complete len:339 gc:universal NODE_25782_length_1312_cov_31.0
   #    score  bias  c-Evalue  i-Evalue hmmfrom  hmm to    alifrom  ali to    envfrom  env to     acc
 ---   ------ ----- --------- --------- ------- -------    ------- -------    ------- -------    ----
   1 !   17.8   0.0     2e-06     0.012       4      53 ..       1      52 [.       1     137 [. 0.87
   2 ?   -0.7   0.0      0.89   5.4e+03     248     278 ..      94     139 ..      66     211 .. 0.53

  Alignments for each domain:
  == domain 1  score: 17.8 bits;  conditional E-value: 2e-06
                                     burpitideAlign  4 mkSffallAllsllLlas..tieARkePgeywksvvknqptpeaiealldsk 53
                                                       m S f ll ++ +l ++     +A  + +eywk+  +n+p+p+ ie++l+s+
  NODE_25782_length_1312_cov_31.015835_g14028_i0.p1  1 MESYFHLLPIFIVLFVGHgvSSHATSSSEEYWKKMLPNTPMPKIIEDSLKSE 52
                                                       7899999996665555554678999999********************9543 PP

  == domain 2  score: -0.7 bits;  conditional E-value: 0.89
                                     burpitideAlign 248 ekesvvngqsvdPssqlllyrgnkkvesse................y 278
                                                        +  sv+   + +Ps+++  y    k + ++                 
  NODE_25782_length_1312_cov_31.015835_g14028_i0.p1  94 KHASVDVHHKGKPSPFFYQYAA-TKTQLQDnqsvalffqekdlklgT 139
                                                        4444444444555555555555.222222223444444444444441 PP

>> NODE_50010_length_483_cov_3.852535_g27047_i1.p1  type:3prime_partial len:142 gc:universal NODE_50010_length_483_cov_3
   #    score  bias  c-Evalue  i-Evalue hmmfrom  hmm to    alifrom  ali to    envfrom  env to     acc
 ---   ------ ----- --------- --------- ------- -------    ------- -------    ------- -------    ----
   1 ?   16.1   0.2   6.8e-06     0.041      16     142 ..      22     125 ..      14     137 .. 0.76

  Alignments for each domain:
  == domain 1  score: 16.1 bits;  conditional E-value: 6.8e-06
                                   burpitideAlign  16 llLlastieARkePgeywksvvknqptpeaiealldskkktknesvvkDlevkpssfllvyq 77 
                                                      ll++    +++ e ++yw+ + +  p+p+ai++ l              + ++++  + ++ 
  NODE_50010_length_483_cov_3.852535_g27047_i1.p1  22 LLIFLAFHASSCEQEDYWQMKLPKVPMPQAIKDNL--------------FHPEDQKSMTTSS 69 
                                                      677777788888999*******************9..............7777777777777 PP

                                   burpitideAlign  78 gnkdgqskdkeek.adlkkdfeikpsqlllwyyhnkndeskskeessfvkdfevkPssllvw 138
                                                       + + +++ + +   ++kk+   +p  ++ w+y++ n++ k   ++         P  ++ w
  NODE_50010_length_483_cov_3.852535_g27047_i1.p1  70 IETN-EKVTQGSDaNKVKKASMNQPYTVMGWKYGADNAKEKVGLDQ---------PYTVMGW 121
                                                      7777.55555544347899999***************999766444.........5555555 PP

                                   burpitideAlign 139 yrgn 142
                                                      + g+
  NODE_50010_length_483_cov_3.852535_g27047_i1.p1 122 KYGA 125
                                                      5555 PP

>> NODE_19118_length_1649_cov_423.556250_g10656_i0.p1  type:complete len:451 gc:universal NODE_19118_length_1649_cov_423
   #    score  bias  c-Evalue  i-Evalue hmmfrom  hmm to    alifrom  ali to    envfrom  env to     acc
 ---   ------ ----- --------- --------- ------- -------    ------- -------    ------- -------    ----
   1 ?   11.2   0.1   0.00021       1.3       8      50 ..       6      46 ..       1      60 [. 0.82
   2 ?    1.8   0.3      0.16   9.4e+02     226     302 ..     232     363 ..     206     388 .. 0.59

  Alignments for each domain:
  == domain 1  score: 11.2 bits;  conditional E-value: 0.00021
                                      burpitideAlign  8 fallAllsllLlastieARkePgeywksvvknqptpeaieall 50
                                                        + +lAlls++L++s+++    P+ ywk+  +n+++p+a++++l
  NODE_19118_length_1649_cov_423.556250_g10656_i0.p1  6 LPVLALLSVALMVSVAA--LPPEIYWKKMLPNTEMPKAVRNSL 46
                                                        56899*******99865..78999****************998 PP

  == domain 2  score: 1.8 bits;  conditional E-value: 0.16
                                      burpitideAlign 226 dPssllliykgnkvdpse........................neetekesvvngqsvdP 260
                                                         dP  +l + ++ + ++++                         +++++ ++ n++sv+P
  NODE_19118_length_1649_cov_423.556250_g10656_i0.p1 232 DPTRALFFLEKDMKVGQSmklhftkstnaatflpreeaeslpFSSNKTPEILNEFSVQP 290
                                                         45555555444444444445555444444444444444444334444555568888888 PP

                                      burpitideAlign 261 ss.qlllyrgnkkvesse..................yeiN...qngeknskanee.... 293
                                                         +s +  + ++  k+ +++                  y  N   +n++ +s  ++     
  NODE_19118_length_1649_cov_423.556250_g10656_i0.p1 291 NSdEAKVIQETIKGCEEKgikgeqkycatsleslvdYAKNslgKNAKAMSTESKTiddk 349
                                                         87644444443333333355566667777677666655554445555555555555555 PP

                                      burpitideAlign 294 .....lgvaKkvst 302
                                                              + + Kkv +
  NODE_19118_length_1649_cov_423.556250_g10656_i0.p1 350 vqkytITAVKKVAN 363
                                                         55555555555555 PP


Internal pipeline statistics summary:
-------------------------------------
Query model(s):                            1  (312 nodes)
Target sequences:                      97166  (19386669 residues searched)
Passed MSV filter:                      4730  (0.0486796); expected 1943.3 (0.02)
Passed bias filter:                     2320  (0.0238767); expected 1943.3 (0.02)
Passed Vit filter:                       245  (0.00252146); expected 97.2 (0.001)
Passed Fwd filter:                        16  (0.000164667); expected 1.0 (1e-05)
Initial search space (Z):              97166  [actual number of targets]
Domain search space  (domZ):              16  [number of targets reported over threshold]
# CPU time: 0.43u 0.04s 00:00:00.47 Elapsed: 00:00:01.82
# Mc/sec: 3314.70
//
[ok]
