# Supplementary material for: Mining raw plant transcriptomic data for new cyclopeptide alkaloids
Source: Beilstein J Org Chem. 2024 Jul 11;20:1548–59. doi: 10.3762/bjoc.20.138 (PMC11250218; doi:10.3762/bjoc.20.138)
Supplement: File 4 — The split burpitide precursor peptide HMM and output from all 700 transcriptomes as a compressed archive. [file Beilstein_J_Org_Chem-20-1548-s004.zip › final/SRR13316950.pep.hmm]

# hmmsearch :: search profile(s) against a sequence database
# HMMER 3.3 (Nov 2019); http://hmmer.org/
# Copyright (C) 2019 Howard Hughes Medical Institute.
# Freely distributed under the BSD open source license.
# - - - - - - - - - - - - - - - - - - - - - - - - - - - - - - - - - - - -
# query HMM file:                  ../hmms/burpitide.hmm
# target sequence database:        SRR13316950.pep
# - - - - - - - - - - - - - - - - - - - - - - - - - - - - - - - - - - - -

Query:       burpitideAlign  [M=312]
Scores for complete sequences (score includes all domains):
   --- full sequence ---   --- best 1 domain ---    -#dom-
    E-value  score  bias    E-value  score  bias    exp  N  Sequence                                           Description
    ------- ------ -----    ------- ------ -----   ---- --  --------                                           -----------
    7.5e-11   45.8   7.3    1.7e-10   44.6   7.3    1.6  1  NODE_49078_length_834_cov_13.029299_g25504_i1.p1    type:complete len:226 gc:univers
      1e-07   35.4   5.8    1.9e-07   34.6   5.8    1.4  1  NODE_45909_length_928_cov_16.666667_g25504_i0.p1    type:complete len:226 gc:univers
    4.5e-06   30.1   0.0    2.8e-05   27.5   0.0    1.9  1  NODE_51478_length_768_cov_37.246175_g29547_i0.p1    type:complete len:100 gc:univers
    2.8e-05   27.5   0.0    7.2e-05   26.1   0.0    1.6  2  NODE_65205_length_490_cov_7.718821_g41968_i0.p1     type:complete len:110 gc:univers
     0.0089   19.2   0.0      0.027   17.7   0.0    1.6  2  NODE_35962_length_1278_cov_106.413344_g19631_i0.p1  type:complete len:337 gc:univers


Domain annotation for each sequence (and alignments):
>> NODE_49078_length_834_cov_13.029299_g25504_i1.p1  type:complete len:226 gc:universal NODE_49078_length_834_cov_13.029
   #    score  bias  c-Evalue  i-Evalue hmmfrom  hmm to    alifrom  ali to    envfrom  env to     acc
 ---   ------ ----- --------- --------- ------- -------    ------- -------    ------- -------    ----
   1 !   44.6   7.3   4.3e-15   1.7e-10       8     229 ..      19     201 ..      10     220 .. 0.68

  Alignments for each domain:
  == domain 1  score: 44.6 bits;  conditional E-value: 4.3e-15
                                    burpitideAlign   8 fallAllsllLlastieARkePgeywksvvknqptpeaiealldskkktknesvvk.Dlev 67 
                                                       ++ + ++sl+L++ t  +Rk Pge +k   ++   +eai +++           ++ Dl  
  NODE_49078_length_834_cov_13.029299_g25504_i1.p1  19 ISTICVFSLALFVTTLDGRKFPGESVKH--PHSLVTEAIGDSV-----------INvDL-- 64 
                                                       56778***********************..6677777777775...........32244.. PP

                                    burpitideAlign  68 kpssfllvyqgnkdgqskdkeek.a..dlkkdfeikpsqlllwyyhn.kndeskskeessf 124
                                                           +l+++ ++ d+    k++  +  +  k+fe++p+    +y ++ k +e k+  +   
  NODE_49078_length_834_cov_13.029299_g25504_i1.p1  65 ----ILPLSEKKMDCNTETKQNIrQkkQSAKEFEPRPNVS--VYDNEiKIGEEKK--S--- 114
                                                       ....599999999994444444333347788888888866..4443303333333..3... PP

                                    burpitideAlign 125 vkdfevkPssllvwyrgnkngqsedksssekkfvkdfepkPsqlllwyrgnkdgqsvdesg 185
                                                       +kdfe++P+  +  y+++        +++ek fvkdfep+P+  + +y +     +  ++ 
  NODE_49078_length_834_cov_13.029299_g25504_i1.p1 115 IKDFEPRPN--VSVYENEIE------LEEEKTFVKDFEPRPN--VSVYDNE---IELKKEK 162
                                                       589999886..455655522......2245678999999998..4556555...6667789 PP

                                    burpitideAlign 186 ksfvkdfepkPssvlvwyrgnkngqsedksskefvkdfsvdPss 229
                                                       k +vkdfep+P+    +y++     +  +++k+f +df+ +Ps 
  NODE_49078_length_834_cov_13.029299_g25504_i1.p1 163 KNSVKDFEPRPNV--SIYNNE---IELVEQYKTFTEDFEQRPST 201
                                                       9999999999985..455443...23334456788888888874 PP

>> NODE_45909_length_928_cov_16.666667_g25504_i0.p1  type:complete len:226 gc:universal NODE_45909_length_928_cov_16.666
   #    score  bias  c-Evalue  i-Evalue hmmfrom  hmm to    alifrom  ali to    envfrom  env to     acc
 ---   ------ ----- --------- --------- ------- -------    ------- -------    ------- -------    ----
   1 !   34.6   5.8   4.9e-12   1.9e-07       8     229 ..      19     201 ..       6     220 .. 0.65

  Alignments for each domain:
  == domain 1  score: 34.6 bits;  conditional E-value: 4.9e-12
                                    burpitideAlign   8 fallAllsllLlastieARkePgeywksvvknqptpeaiealldskkktknesvvk.Dlev 67 
                                                       ++ + ++sl+L++ t  +Rk Pge +k   ++   +eai +++           ++ Dl  
  NODE_45909_length_928_cov_16.666667_g25504_i0.p1  19 ISTICVFSLALFVTTLDGRKFPGESVKH--PHSLVTEAIGDSV-----------INvDL-- 64 
                                                       56778***********************..6677777777775...........32244.. PP

                                    burpitideAlign  68 kpssfllvyqgnkdgqskdkeek.a..dlkkdfeikpsqlllwyyhnkndeskskeessfv 125
                                                           +l+++ ++ d+    k++  +  +  k+fe++p+    +y ++  +  ++k++   +
  NODE_45909_length_928_cov_16.666667_g25504_i0.p1  65 ----ILPLSEKKMDCNTETKQNIrQkkQSAKEFEPRPNVS--VYDNE-IKLGEEKKS---I 115
                                                       ....599999999994444444333347778888888866..44443.333333333...5 PP

                                    burpitideAlign 126 kdfevkPssllvwyrgnkngqsedksssekkfvkdfepkPsqlllwyrgnkdgqsvdesgk 186
                                                       kdfe++P+  +  y ++   +++      ++  kdfe++P+  + +y +     +  ++ k
  NODE_45909_length_928_cov_16.666667_g25504_i0.p1 116 KDFEPRPN--VSVYDNEIELEED------NPSIKDFESRPN--VSVYDNE---IELKKEKK 163
                                                       89999886..4456555333333......345799999998..4566655...45445566 PP

                                    burpitideAlign 187 sfvkdfepkPssvlvwyrgnkngqsedksskefvkdfsvdPss 229
                                                         v +f+p+P+  + +y++  +  +   ++k++ +df+ +Ps 
  NODE_45909_length_928_cov_16.666667_g25504_i0.p1 164 IYVENFKPRPN--ISIYNNEIELVE---EYKTSTEDFEQRPST 201
                                                       66999999887..555555433333...333446677777764 PP

>> NODE_51478_length_768_cov_37.246175_g29547_i0.p1  type:complete len:100 gc:universal NODE_51478_length_768_cov_37.246
   #    score  bias  c-Evalue  i-Evalue hmmfrom  hmm to    alifrom  ali to    envfrom  env to     acc
 ---   ------ ----- --------- --------- ------- -------    ------- -------    ------- -------    ----
   1 !   27.5   0.0   7.1e-10   2.8e-05       1      55 [.       1      54 [.       1      99 [. 0.87

  Alignments for each domain:
  == domain 1  score: 27.5 bits;  conditional E-value: 7.1e-10
                                    burpitideAlign  1 melmkSffallAllsllLlastieARkePgeywksvvknqptpeaiealldskkk 55
                                                      m+l  Sff l+ l+s l + +  +AR+ P++y+  v+  qp+p++i++ll+++k+
  NODE_51478_length_768_cov_37.246175_g29547_i0.p1  1 MKLFTSFFILFFLSS-LAINQMEAARRTPEDYFRHVMGKQPLPKSIKDLLENEKE 54
                                                      566667777776666.8889999***************************88876 PP

>> NODE_65205_length_490_cov_7.718821_g41968_i0.p1  type:complete len:110 gc:universal NODE_65205_length_490_cov_7.71882
   #    score  bias  c-Evalue  i-Evalue hmmfrom  hmm to    alifrom  ali to    envfrom  env to     acc
 ---   ------ ----- --------- --------- ------- -------    ------- -------    ------- -------    ----
   1 !   26.1   0.0   1.9e-09   7.2e-05       9      60 ..       7      57 ..       1      62 [. 0.88
   2 ?   -1.3   0.0       0.4   1.6e+04      74      81 ..      86      93 ..      72     105 .. 0.47

  Alignments for each domain:
  == domain 1  score: 26.1 bits;  conditional E-value: 1.9e-09
                                   burpitideAlign  9 allAllsllLlastieARkePgeywksvvknqptpeaiealldskkktknes 60
                                                      +l++++llL++   eAR++  e wk+v+ ++ +p+ai++l++s +++k++ 
  NODE_65205_length_490_cov_7.718821_g41968_i0.p1  7 IFLSFFLLLLVVGQMEARRSQ-ELWKKVTAENAIPDAIKDLVVSGEEEKEGA 57
                                                     5789***************98.********************9998887665 PP

  == domain 2  score: -1.3 bits;  conditional E-value: 0.4
                                   burpitideAlign 74 lvyqgnkd 81
                                                     ++y++n++
  NODE_65205_length_490_cov_7.718821_g41968_i0.p1 86 IIYHQNEA 93
                                                     22333322 PP

>> NODE_35962_length_1278_cov_106.413344_g19631_i0.p1  type:complete len:337 gc:universal NODE_35962_length_1278_cov_106
   #    score  bias  c-Evalue  i-Evalue hmmfrom  hmm to    alifrom  ali to    envfrom  env to     acc
 ---   ------ ----- --------- --------- ------- -------    ------- -------    ------- -------    ----
   1 !   17.7   0.0   6.9e-07     0.027       9      56 ..       8      55 ..       3      60 .. 0.82
   2 ?   -1.9   0.0      0.61   2.4e+04     163     238 ..      95     108 ..      76     148 .. 0.50

  Alignments for each domain:
  == domain 1  score: 17.7 bits;  conditional E-value: 6.9e-07
                                      burpitideAlign  9 allAllsllLlastieARkePgeywksvvknqptpeaiealldskkkt 56
                                                        al+All++  l  + +A+ ++++ywk+v  n+p+p+a++++l++++++
  NODE_35962_length_1278_cov_106.413344_g19631_i0.p1  8 ALIALLTVGDLLVICKASPAAETYWKQVLHNTPMPKAVKDSLQLHAND 55
                                                        6667666666666999*************************9877665 PP

  == domain 2  score: -1.9 bits;  conditional E-value: 0.61
                                      burpitideAlign 163 pkPsqlllwyrgnkdgqsvdesgksfvkdfepkPssvlvwyrgnkngqsedksskefvk 221
                                                         p                                                          
  NODE_35962_length_1278_cov_106.413344_g19631_i0.p1  95 P---------------------------------------------------------- 95 
                                                         2.......................................................... PP

                                      burpitideAlign 222 dfsvdPssllliykgnk 238
                                                             +P s++  y + +
  NODE_35962_length_1278_cov_106.413344_g19631_i0.p1  96 ----NPHSFIYRYAPTE 108
                                                         ....2222222222222 PP


Internal pipeline statistics summary:
-------------------------------------
Query model(s):                            1  (312 nodes)
Target sequences:                     193903  (31468669 residues searched)
Passed MSV filter:                      6477  (0.0334033); expected 3878.1 (0.02)
Passed bias filter:                     3905  (0.0201389); expected 3878.1 (0.02)
Passed Vit filter:                       361  (0.00186176); expected 193.9 (0.001)
Passed Fwd filter:                         5  (2.57861e-05); expected 1.9 (1e-05)
Initial search space (Z):             193903  [actual number of targets]
Domain search space  (domZ):               5  [number of targets reported over threshold]
# CPU time: 0.91u 0.08s 00:00:00.99 Elapsed: 00:00:03.01
# Mc/sec: 3259.05
//
[ok]
