# Supplementary material for: Mining raw plant transcriptomic data for new cyclopeptide alkaloids
Source: Beilstein J Org Chem. 2024 Jul 11;20:1548–59. doi: 10.3762/bjoc.20.138 (PMC11250218; doi:10.3762/bjoc.20.138)
Supplement: File 4 — The split burpitide precursor peptide HMM and output from all 700 transcriptomes as a compressed archive. [file Beilstein_J_Org_Chem-20-1548-s004.zip › final/SRR13316961.pep.hmm]

# hmmsearch :: search profile(s) against a sequence database
# HMMER 3.3 (Nov 2019); http://hmmer.org/
# Copyright (C) 2019 Howard Hughes Medical Institute.
# Freely distributed under the BSD open source license.
# - - - - - - - - - - - - - - - - - - - - - - - - - - - - - - - - - - - -
# query HMM file:                  ../hmms/burpitide.hmm
# target sequence database:        SRR13316961.pep
# - - - - - - - - - - - - - - - - - - - - - - - - - - - - - - - - - - - -

Query:       burpitideAlign  [M=312]
Scores for complete sequences (score includes all domains):
   --- full sequence ---   --- best 1 domain ---    -#dom-
    E-value  score  bias    E-value  score  bias    exp  N  Sequence                                             Description
    ------- ------ -----    ------- ------ -----   ---- --  --------                                             -----------
    1.8e-06   31.7   0.1    7.2e-06   29.6   0.1    1.8  1  NODE_56026_length_593_cov_12.187500_g41906_i0.p1      type:5prime_partial len:127 gc:u
    6.5e-06   29.8   1.7    1.1e-05   29.0   1.7    1.3  1  NODE_1698_length_3443_cov_10672.596641_g1144_i0.p2    type:5prime_partial len:177 gc:u
    3.4e-05   27.4   0.6    4.6e-05   27.0   0.6    1.2  1  NODE_76867_length_404_cov_63657.887324_g62517_i0.p1   type:internal len:135 gc:univers
      6e-05   26.6   0.8    7.4e-05   26.3   0.8    1.1  1  NODE_1721_length_3432_cov_8785.831215_g1144_i2.p2     type:5prime_partial len:131 gc:u
    0.00011   25.8   1.3    0.00013   25.5   1.3    1.2  1  NODE_1709_length_3437_cov_10936.740260_g1144_i1.p2    type:5prime_partial len:151 gc:u
    0.00052   23.5   2.6    0.00052   23.5   2.6    1.6  1  NODE_49362_length_691_cov_50612.596573_g35731_i0.p1   type:3prime_partial len:159 gc:u
    0.00095   22.7   2.1    0.00095   22.7   2.1    1.8  1  NODE_71159_length_442_cov_62852.043257_g56815_i0.p1   type:internal len:148 gc:univers
     0.0013   22.2   0.2     0.0025   21.3   0.2    1.4  1  NODE_142182_length_231_cov_1.175824_g127826_i0.p1     type:internal len:77 gc:universa
  ------ inclusion threshold ------
       0.21   15.0   0.5       0.24   14.8   0.5    1.1  1  NODE_34369_length_1015_cov_24256.333333_g23640_i0.p1  type:3prime_partial len:77 gc:un
       0.51   13.7   0.2         11    9.3   0.0    2.2  2  NODE_14186_length_1768_cov_715.036649_g2988_i1.p1     type:complete len:404 gc:univers
        1.1   12.6   2.0          2   11.8   2.0    1.3  1  NODE_2534_length_3120_cov_19.750895_g1720_i0.p1       type:complete len:796 gc:univers


Domain annotation for each sequence (and alignments):
>> NODE_56026_length_593_cov_12.187500_g41906_i0.p1  type:5prime_partial len:127 gc:universal NODE_56026_length_593_cov_
   #    score  bias  c-Evalue  i-Evalue hmmfrom  hmm to    alifrom  ali to    envfrom  env to     acc
 ---   ------ ----- --------- --------- ------- -------    ------- -------    ------- -------    ----
   1 !   29.6   0.1   3.5e-10   7.2e-06       3      90 ..      17     111 ..      10     125 .. 0.63

  Alignments for each domain:
  == domain 1  score: 29.6 bits;  conditional E-value: 3.5e-10
                                    burpitideAlign   3 lmkSffallA.llsllLlastieARkePgeywksvvknqptpeaiealldskkktknesvv 62 
                                                        mk  fal+  ++++l+++    A + P+e w++v+k qp+p+ i  l+      ++e v+
  NODE_56026_length_593_cov_12.187500_g41906_i0.p1  17 AMKFPFALFIfFSLILIFSDESDAWRGPTECWNTVMKGQPMPDVINGLI------DQEMVA 71 
                                                       599889999956666777889***************************9......555555 PP

                                    burpitideAlign  63 kDlevkpssfllvyqgnkdg............qskdkeek 90 
                                                        + ++ ++ f+     + d+            ++k+++ek
  NODE_56026_length_593_cov_12.187500_g41906_i0.p1  72 HNDDPSDNKFWDHFSRDFDLkssviiylphgvKKKQQQEK 111
                                                       5544333333322222222244444444444333333333 PP

>> NODE_1698_length_3443_cov_10672.596641_g1144_i0.p2  type:5prime_partial len:177 gc:universal NODE_1698_length_3443_co
   #    score  bias  c-Evalue  i-Evalue hmmfrom  hmm to    alifrom  ali to    envfrom  env to     acc
 ---   ------ ----- --------- --------- ------- -------    ------- -------    ------- -------    ----
   1 !   29.0   1.7   5.4e-10   1.1e-05      92     216 ..      23     166 ..       9     176 .. 0.55

  Alignments for each domain:
  == domain 1  score: 29.0 bits;  conditional E-value: 5.4e-10
                                      burpitideAlign  92 dlkkdfeikpsqlllwyyhnkndeskskees..sfvkdfev..kPssllvwyrgnkngq 146
                                                         + ++++  +p  l lw ++++ +++++  e   sf kdf++   P +l  w ++n+   
  NODE_1698_length_3443_cov_10672.596641_g1144_i0.p2  23 SKDFQLTTNPLFLYLWNKEMNGEKQENAVEHstSFSKDFQLttNPLFLYQWNEKNMP-I 80 
                                                         223334445666667777766666666655567777888876666666666666632.2 PP

                                      burpitideAlign 147 sedkss..sekkfvkdfe..pkPsqlllwyrgnkdgqsvdes............gksfv 189
                                                         s++     ++  f kdf   ++P  l lw + n  g+  d++             k f+
  NODE_1698_length_3443_cov_10672.596641_g1144_i0.p2  81 SKEIIQakKDVIFSKDFHltSNPLFLYLWNQKNGAGKG-DNTivkhieqhdvekAKLFS 138
                                                         22222234555677777511344444455555543333.44467777777776666667 PP

                                      burpitideAlign 190 kdfep..kPssvlvwyrgnkngqsedkss 216
                                                         kdf++  +P ++ +w+ ++  ++  ++++
  NODE_1698_length_3443_cov_10672.596641_g1144_i0.p2 139 KDFQLttNPLFLYLWHGKT-VKEGISSEE 166
                                                         7776655677777777776.555555555 PP

>> NODE_76867_length_404_cov_63657.887324_g62517_i0.p1  type:internal len:135 gc:universal NODE_76867_length_404_cov_636
   #    score  bias  c-Evalue  i-Evalue hmmfrom  hmm to    alifrom  ali to    envfrom  env to     acc
 ---   ------ ----- --------- --------- ------- -------    ------- -------    ------- -------    ----
   1 !   27.0   0.6   2.2e-09   4.6e-05     119     210 ..      18     117 ..       5     133 .. 0.66

  Alignments for each domain:
  == domain 1  score: 27.0 bits;  conditional E-value: 2.2e-09
                                       burpitideAlign 119 keessfvkdfev..kPssllvwyrgnkngqsedkss.sekkfvkdfepkPsqlllwyr 173
                                                          k +  f kdf++   P +l +w ++ +ng+++++++ ++ +f kdf    + l+l + 
  NODE_76867_length_404_cov_63657.887324_g62517_i0.p1  18 KDA-TFSKDFQLttNPLFLYLWNKE-MNGEKQENAVeHSTSFSKDFQLTTNPLFLYQW 73 
                                                          333.377999998888888888855.49999999888889999999887777666544 PP

                                       burpitideAlign 174 gnk...dgqsvdesgksf..vkdfep..kPssvlvwyrgnkngq 210
                                                          + k    +++  ++ k++  +kdf +  +P ++ +w ++n  g+
  NODE_76867_length_404_cov_63657.887324_g62517_i0.p1  74 NEKnmpISKEIIQAKKDVifSKDFHLtsNPLFLYLWNQKNGAGK 117
                                                          44411534444555666677777777568888888888884333 PP

>> NODE_1721_length_3432_cov_8785.831215_g1144_i2.p2  type:5prime_partial len:131 gc:universal NODE_1721_length_3432_cov
   #    score  bias  c-Evalue  i-Evalue hmmfrom  hmm to    alifrom  ali to    envfrom  env to     acc
 ---   ------ ----- --------- --------- ------- -------    ------- -------    ------- -------    ----
   1 !   26.3   0.8   3.6e-09   7.4e-05     119     210 ..      18     115 ..       5     126 .. 0.69

  Alignments for each domain:
  == domain 1  score: 26.3 bits;  conditional E-value: 3.6e-09
                                     burpitideAlign 119 keessfvkdfev..kPssllvwyrgnkngqsedkss.sekkfvkdfepkPsqlllwyrgn 175
                                                        k +  f kdf++   P +l +w ++ +ng+++++++ ++ +f kdf    + l+l + + 
  NODE_1721_length_3432_cov_8785.831215_g1144_i2.p2  18 KDA-TFSKDFQLttNPLFLYLWNKE-MNGEKQENAVeHSTSFSKDFQLTTNPLFLYQWNE 75 
                                                        333.478999998889999999855.5999999999899999999998777776655555 PP

                                     burpitideAlign 176 k...dgqsvdesgksf..vkdfep..kPssvlvwyrgnkngq 210
                                                        k    +++  ++ k++  +kdf +  +P ++ +w ++n    
  NODE_1721_length_3432_cov_8785.831215_g1144_i2.p2  76 KnmpISKEIIQAKKDVifSKDFHLtsNPLFLYLWNQKNG--A 115
                                                        411534444556777677888877557777777777773..3 PP

>> NODE_1709_length_3437_cov_10936.740260_g1144_i1.p2  type:5prime_partial len:151 gc:universal NODE_1709_length_3437_co
   #    score  bias  c-Evalue  i-Evalue hmmfrom  hmm to    alifrom  ali to    envfrom  env to     acc
 ---   ------ ----- --------- --------- ------- -------    ------- -------    ------- -------    ----
   1 !   25.5   1.3   6.5e-09   0.00013     119     209 ..      18     116 ..       5     144 .. 0.66

  Alignments for each domain:
  == domain 1  score: 25.5 bits;  conditional E-value: 6.5e-09
                                      burpitideAlign 119 keessfvkdfev..kPssllvwyrgnkngqsedkss.sekkfvkdfepkPsqlllwyrg 174
                                                         k +  f kdf++   P +l +w ++ +ng+++++++ ++ +f kdf    + l+l + +
  NODE_1709_length_3437_cov_10936.740260_g1144_i1.p2  18 KDA-TFSKDFQLttNPLFLYLWNKE-MNGEKQENAVeHSTSFSKDFQLTTNPLFLYQWN 74 
                                                         333.477999998888888888855.599999999888899999998877776665544 PP

                                      burpitideAlign 175 nk...dgqsvdesgksf..vkdfep..kPssvlvwyrgnkng 209
                                                          k    +++  ++ k++  +kdf +  +P ++ +w ++n  g
  NODE_1709_length_3437_cov_10936.740260_g1144_i1.p2  75 EKnmpISKEIIQAKKDVifSKDFHLtsNPLFLYLWNQKNGAG 116
                                                         441153444455577767777877755788888888887433 PP

>> NODE_49362_length_691_cov_50612.596573_g35731_i0.p1  type:3prime_partial len:159 gc:universal NODE_49362_length_691_c
   #    score  bias  c-Evalue  i-Evalue hmmfrom  hmm to    alifrom  ali to    envfrom  env to     acc
 ---   ------ ----- --------- --------- ------- -------    ------- -------    ------- -------    ----
   1 !   23.5   2.6   2.5e-08   0.00052     120     209 ..      33     130 ..      24     157 .. 0.67

  Alignments for each domain:
  == domain 1  score: 23.5 bits;  conditional E-value: 2.5e-08
                                       burpitideAlign 120 eessfvkdfev..kPssllvwyrgnkngqsedkss.sekkfvkdfepkPsqlllwyrg 174
                                                           +  f kdf++   P +l +w ++ +ng+++++++ ++ +f kdf    + l+l + +
  NODE_49362_length_691_cov_50612.596573_g35731_i0.p1  33 DA-TFSKDFQLttNPLFLYLWNKE-MNGEKQENAVeHSTSFSKDFQLTTNPLFLYQWN 88 
                                                          33.377999998888888888855.599999999888899999998877776665544 PP

                                       burpitideAlign 175 nk...dgqsvdesgksf..vkdfep..kPssvlvwyrgnkng 209
                                                           k    +++  ++ k++  +kdf +  +P ++ +w ++n  g
  NODE_49362_length_691_cov_50612.596573_g35731_i0.p1  89 EKnmpISKEIIQAKKDVifSKDFHLtsNPLFLYLWNQKNGAG 130
                                                          441153444455577767777877755788888888887433 PP

>> NODE_71159_length_442_cov_62852.043257_g56815_i0.p1  type:internal len:148 gc:universal NODE_71159_length_442_cov_628
   #    score  bias  c-Evalue  i-Evalue hmmfrom  hmm to    alifrom  ali to    envfrom  env to     acc
 ---   ------ ----- --------- --------- ------- -------    ------- -------    ------- -------    ----
   1 !   22.7   2.1   4.6e-08   0.00095     120     206 ..      49     143 ..      41     147 .] 0.71

  Alignments for each domain:
  == domain 1  score: 22.7 bits;  conditional E-value: 4.6e-08
                                       burpitideAlign 120 eessfvkdfev..kPssllvwyrgnkngqsedkss.sekkfvkdfepkPsqlllwyrg 174
                                                           +  f kdf++   P +l +w ++ +ng+++++++ ++ +f kdf    + l+l + +
  NODE_71159_length_442_cov_62852.043257_g56815_i0.p1  49 DA-TFSKDFQLttNPLFLYLWNKE-MNGEKQENAVeHSTSFSKDFQLTTNPLFLYQWN 104
                                                          33.478999999889999999855.599999999999999999999877777665555 PP

                                       burpitideAlign 175 nk...dgqsvdesgksf..vkdfep..kPssvlvwyrgn 206
                                                           k    +++  ++ k++  +kdf +  +P ++ +w ++n
  NODE_71159_length_442_cov_62852.043257_g56815_i0.p1 105 EKnmpISKEIIQAKKDVifSKDFHLtsNPLFLYLWNQKN 143
                                                          541153444455677767788887755788888888887 PP

>> NODE_142182_length_231_cov_1.175824_g127826_i0.p1  type:internal len:77 gc:universal NODE_142182_length_231_cov_1.175
   #    score  bias  c-Evalue  i-Evalue hmmfrom  hmm to    alifrom  ali to    envfrom  env to     acc
 ---   ------ ----- --------- --------- ------- -------    ------- -------    ------- -------    ----
   1 !   21.3   0.2   1.2e-07    0.0025       3      69 ..       6      58 ..       4      64 .. 0.71

  Alignments for each domain:
  == domain 1  score: 21.3 bits;  conditional E-value: 1.2e-07
                                     burpitideAlign  3 lmkSffallAllsllLlastieARkePgeywksvvknqptpeaiealldskkktknesvvkD 64
                                                       +m Sf ++l llsl+Llas  eARk+P+            p++i+++l  ++++ + +++ D
  NODE_142182_length_231_cov_1.175824_g127826_i0.p1  6 VMGSFSVFLVLLSLVLLASHHEARKDPE------------PKTIQDAL--SQEDTKVEFARD 53
                                                       7999***********************4............34455554..222223456666 PP

                                     burpitideAlign 65 levkp 69
                                                       ++ +p
  NODE_142182_length_231_cov_1.175824_g127826_i0.p1 54 FDKQP 58
                                                       66555 PP

>> NODE_34369_length_1015_cov_24256.333333_g23640_i0.p1  type:3prime_partial len:77 gc:universal NODE_34369_length_1015_
   #    score  bias  c-Evalue  i-Evalue hmmfrom  hmm to    alifrom  ali to    envfrom  env to     acc
 ---   ------ ----- --------- --------- ------- -------    ------- -------    ------- -------    ----
   1 ?   14.8   0.5   1.1e-05      0.24     145     206 ..       3      72 ..       1      76 [] 0.30

  Alignments for each domain:
  == domain 1  score: 14.8 bits;  conditional E-value: 1.1e-05
                                        burpitideAlign 145 gqsedkss.sekkfvkdfepkPsqlllwyrgnk...dgqsvdesgksf..vkdfep. 194
                                                           g+++++++ ++ +f kdf    + l+l + + k    +++  ++ k++  +kdf + 
  NODE_34369_length_1015_cov_24256.333333_g23640_i0.p1   3 GEKQENAVeHSTSFSKDFQLTTNPLFLYQWNEKnmpISKEIIQAKKDVifSKDFHLt 59 
                                                           333333333334444444333333332222222002112222223333333333332 PP

                                        burpitideAlign 195 .kPssvlvwyrgn 206
                                                            +P ++ +w ++n
  NODE_34369_length_1015_cov_24256.333333_g23640_i0.p1  60 sNPLFLYLWNQKN 72 
                                                           2333333333333 PP

>> NODE_14186_length_1768_cov_715.036649_g2988_i1.p1  type:complete len:404 gc:universal NODE_14186_length_1768_cov_715.
   #    score  bias  c-Evalue  i-Evalue hmmfrom  hmm to    alifrom  ali to    envfrom  env to     acc
 ---   ------ ----- --------- --------- ------- -------    ------- -------    ------- -------    ----
   1 ?    9.3   0.0   0.00054        11      10      50 ..       8      46 ..       3      58 .. 0.88
   2 ?    2.2   0.1     0.076   1.6e+03      76     115 ..     219     260 ..     168     311 .. 0.65

  Alignments for each domain:
  == domain 1  score: 9.3 bits;  conditional E-value: 0.00054
                                     burpitideAlign 10 llAllsllLlastieARkePgeywksvvknqptpeaieall 50
                                                       +l l+s++L+++ ++A   P+ yw+++ +n  +p++++++l
  NODE_14186_length_1768_cov_715.036649_g2988_i1.p1  8 ILTLFSIALVVCHAAA--PPEIYWEKALPNAAMPKSVRNSL 46
                                                       788*********9998..5889****************998 PP

  == domain 2  score: 2.2 bits;  conditional E-value: 0.076
                                     burpitideAlign  76 yqgnkdgqskdkeeka.......dlkkdfeikpsqll..lwyyhnknde 115
                                                         +++  +        +       + +++f+i+p+++   ++++ +k+ e
  NODE_14186_length_1768_cov_715.036649_g2988_i1.p1 219 AKEEAESL-------PfsshkmpEIMNEFSIRPGSIEaqVIQETMKDCE 260
                                                        33333332.......2222223488888888888874225555555544 PP

>> NODE_2534_length_3120_cov_19.750895_g1720_i0.p1  type:complete len:796 gc:universal NODE_2534_length_3120_cov_19.7508
   #    score  bias  c-Evalue  i-Evalue hmmfrom  hmm to    alifrom  ali to    envfrom  env to     acc
 ---   ------ ----- --------- --------- ------- -------    ------- -------    ------- -------    ----
   1 ?   11.8   2.0   9.5e-05         2      58     123 ..     288     354 ..     273     373 .. 0.78

  Alignments for each domain:
  == domain 1  score: 11.8 bits;  conditional E-value: 9.5e-05
                                   burpitideAlign  58 nesvvkDlevkpssfllvyqgnkdgqskdkeekadlkkdfeikpsqlllwyyhnkndesksk 119
                                                       + ++k+l+ k+ssf +++++n+d  ++d++   d++ +fe +  q +l+++h +  ++ks+
  NODE_2534_length_3120_cov_19.750895_g1720_i0.p1 288 LGDIAKELSYKDSSFKPISKSNDD--QQDNKRD-DNDIAFEREYMQGVLIREHVRKIPKKSH 346
                                                      47899*******************..4444444.7899***************999999998 PP

                                   burpitideAlign 120 ees....s 123
                                                      + +     
  NODE_2534_length_3120_cov_19.750895_g1720_i0.p1 347 KLKnrgkF 354
                                                      87744433 PP


Internal pipeline statistics summary:
-------------------------------------
Query model(s):                            1  (312 nodes)
Target sequences:                     228916  (34846778 residues searched)
Passed MSV filter:                      6714  (0.0293295); expected 4578.3 (0.02)
Passed bias filter:                     4071  (0.0177838); expected 4578.3 (0.02)
Passed Vit filter:                       378  (0.00165126); expected 228.9 (0.001)
Passed Fwd filter:                        11  (4.80526e-05); expected 2.3 (1e-05)
Initial search space (Z):             228916  [actual number of targets]
Domain search space  (domZ):              11  [number of targets reported over threshold]
# CPU time: 0.74u 0.06s 00:00:00.80 Elapsed: 00:00:03.63
# Mc/sec: 2991.59
//
[ok]
