# Supplementary material for: Mining raw plant transcriptomic data for new cyclopeptide alkaloids
Source: Beilstein J Org Chem. 2024 Jul 11;20:1548–59. doi: 10.3762/bjoc.20.138 (PMC11250218; doi:10.3762/bjoc.20.138)
Supplement: File 4 — The split burpitide precursor peptide HMM and output from all 700 transcriptomes as a compressed archive. [file Beilstein_J_Org_Chem-20-1548-s004.zip › final/SRR13316968.pep.hmm]

# hmmsearch :: search profile(s) against a sequence database
# HMMER 3.3 (Nov 2019); http://hmmer.org/
# Copyright (C) 2019 Howard Hughes Medical Institute.
# Freely distributed under the BSD open source license.
# - - - - - - - - - - - - - - - - - - - - - - - - - - - - - - - - - - - -
# query HMM file:                  ../hmms/burpitide.hmm
# target sequence database:        SRR13316968.pep
# - - - - - - - - - - - - - - - - - - - - - - - - - - - - - - - - - - - -

Query:       burpitideAlign  [M=312]
Scores for complete sequences (score includes all domains):
   --- full sequence ---   --- best 1 domain ---    -#dom-
    E-value  score  bias    E-value  score  bias    exp  N  Sequence                                           Description
    ------- ------ -----    ------- ------ -----   ---- --  --------                                           -----------
    2.7e-19   72.7  16.9    2.3e-12   50.0   5.5    2.6  2  NODE_26104_length_1435_cov_454.913420_g16294_i0.p1  type:complete len:397 gc:univers
    4.3e-18   68.7   0.2    9.2e-18   67.7   0.2    1.6  1  NODE_35983_length_1013_cov_13.089212_g21915_i0.p1   type:5prime_partial len:267 gc:u
    4.6e-13   52.2   0.3      1e-11   47.8   0.3    2.0  1  NODE_42141_length_785_cov_9.384511_g21915_i1.p1     type:5prime_partial len:191 gc:u
    1.2e-12   50.8   0.9    7.5e-12   48.2   0.9    1.9  1  NODE_40716_length_836_cov_152.515883_g24882_i0.p1   type:complete len:154 gc:univers
    4.8e-10   42.3   0.0    9.1e-10   41.4   0.0    1.4  1  NODE_53477_length_469_cov_10.857143_g36125_i0.p1    type:complete len:108 gc:univers
    8.4e-09   38.2   0.2    8.7e-08   34.9   0.2    1.9  1  NODE_40711_length_836_cov_552.509530_g24879_i0.p1   type:complete len:90 gc:universa
    1.2e-07   34.4   0.0    3.3e-07   33.0   0.0    1.6  1  NODE_36265_length_1002_cov_91.794334_g22079_i0.p1   type:complete len:97 gc:universa
    0.00045   22.7   1.2    0.00068   22.1   1.2    1.2  1  NODE_8991_length_2552_cov_362.586496_g6183_i0.p3    type:5prime_partial len:202 gc:u
    0.00045   22.7   1.2    0.00068   22.1   1.2    1.2  1  NODE_9903_length_2462_cov_384.859925_g6183_i1.p3    type:5prime_partial len:202 gc:u


Domain annotation for each sequence (and alignments):
>> NODE_26104_length_1435_cov_454.913420_g16294_i0.p1  type:complete len:397 gc:universal NODE_26104_length_1435_cov_454
   #    score  bias  c-Evalue  i-Evalue hmmfrom  hmm to    alifrom  ali to    envfrom  env to     acc
 ---   ------ ----- --------- --------- ------- -------    ------- -------    ------- -------    ----
   1 !   50.0   5.5   1.9e-16   2.3e-12       8     237 ..      10     258 ..       2     259 .. 0.68
   2 !   33.4   9.3     2e-11   2.4e-07      59     241 ..     201     376 ..     199     394 .. 0.60

  Alignments for each domain:
  == domain 1  score: 50.0 bits;  conditional E-value: 1.9e-16
                                      burpitideAlign   8 fallAllsllLlastieARkePgeywksvv.knqpt....peaiealldskkkt..kne 59 
                                                           +++l+  +L ++t  ARkePg  w++vv ++qp+    + + e ++ds+ +    ++
  NODE_26104_length_1435_cov_454.913420_g16294_i0.p1  10 YLFISLFISFLCHRTSDARKEPGAVWTNVVvNDQPLheatKIHEEITIDSQVNPntYGK 68 
                                                         579999999******************99867777755433344567888887656889 PP

                                      burpitideAlign  60 svvkDlevkpssfllvyqgnkdgqskdkeekadlkkdfeikpsqlllwyyhnkndesks 118
                                                         s vk++e+  +  +++y++++              kdfe+  + ++++y+++  +++ +
  NODE_26104_length_1435_cov_454.913420_g16294_i0.p1  69 SLVKEFEPSNTM-PIFYHDKSL------------VKDFEPS-NTMPIFYHDKSLAKNFE 113
                                                         *******55554.666666555............5666654.44566666666666666 PP

                                      burpitideAlign 119 kees........sfvkdfevkPssllvwyrgnkngqsedkss......sekkfvkdfep 163
                                                         + ++         ++k+fe+  + + ++y+++  +++ d+        ++k+ +kdfe 
  NODE_26104_length_1435_cov_454.913420_g16294_i0.p1 114 QGNTmpifyhdkFMIKNFEP-SNTMPIFYHDKSLAKDFDQGNtmpifyHDKSRTKDFE- 170
                                                         66666656555333488888.5666667777766666666556788888888888888. PP

                                      burpitideAlign 164 kPsqlllwyrgnkdgqsvdes........gksfvkdfepkPssvlvwyrgnkngqsedk 214
                                                         + + ++++y+ +  +++  +s        +ks+vkdfep    +++++   + ++ e++
  NODE_26104_length_1435_cov_454.913420_g16294_i0.p1 171 QGNTMPIFYHDKSLTKDFKPSntmpifyhDKSMVKDFEPSNTMPIFYHDESMAKDFEQS 229
                                                         67888899998887777777778888888999999999966666666666555555444 PP

                                      burpitideAlign 215 sske........fvkdfsvdPs.sllliykgn 237
                                                         +            +kdf  +Ps  ++++y+ +
  NODE_26104_length_1435_cov_454.913420_g16294_i0.p1 230 NI-MpifyhdksMIKDF--KPSnTMPIFYHDK 258
                                                         44.25888877777774..4440445555544 PP

  == domain 2  score: 33.4 bits;  conditional E-value: 2e-11
                                      burpitideAlign  59 esvvkDlevkpssfllvyqgnkdgqskdkeek.a......dlkkdfeikpsqlllwyyh 110
                                                         +s+vkD+e+  +  +++y++++ ++  ++++  +      +                  
  NODE_26104_length_1435_cov_454.913420_g16294_i0.p1 201 KSMVKDFEPSNTM-PIFYHDESMAKDFEQSNImPifyhdkS------------------ 240
                                                         6899****76666.999999998666666655445554333.................. PP

                                      burpitideAlign 111 nkndeskskees........sfvkdfevkPssllvwyrgnkngqsedkss......sek 155
                                                             +  +++++        s+vkdfe+  + + ++y+++ ++++ ++s       ++k
  NODE_26104_length_1435_cov_454.913420_g16294_i0.p1 241 --MIKDFKPSNTmpifyhdkSMVKDFEP-SNTMPIFYHDKSMEKDFEPSNtmpifyHDK 296
                                                         ..33333333334444444466777777.555556666666666666666677777777 PP

                                      burpitideAlign 156 kfvkdfepkPsqlllwyrgnkdgqsvdes........gksfvkdfepkPssvlvwyrgn 206
                                                         ++ kdf p  + ++++y+ +   ++ ++s        +ks+vkdfep    +++++ + 
  NODE_26104_length_1435_cov_454.913420_g16294_i0.p1 297 SMEKDFAPS-NTMPIFYHDKSMVKEFEPSnimpifyhDKSLVKDFEPSNTMPIFYHDKS 354
                                                         788877664.6677777777666666666778888888999999999555555555554 PP

                                      burpitideAlign 207 kngqsedksskefvkdfsvdPssllliykgnkvdp 241
                                                         + ++ e+++              ++++y+g+k ++
  NODE_26104_length_1435_cov_454.913420_g16294_i0.p1 355 MAKDFESSN-------------TMPIFYHGKKFVK 376
                                                         433333332.............5777787777332 PP

>> NODE_35983_length_1013_cov_13.089212_g21915_i0.p1  type:5prime_partial len:267 gc:universal NODE_35983_length_1013_co
   #    score  bias  c-Evalue  i-Evalue hmmfrom  hmm to    alifrom  ali to    envfrom  env to     acc
 ---   ------ ----- --------- --------- ------- -------    ------- -------    ------- -------    ----
   1 !   67.7   0.2   7.5e-22   9.2e-18       8     249 ..      14     260 ..       4     265 .. 0.56

  Alignments for each domain:
  == domain 1  score: 67.7 bits;  conditional E-value: 7.5e-22
                                     burpitideAlign   8 fallA.llsllLlastieARkePgeywksvv.knqptpeaiealldskkktknesvvkDl 65 
                                                          +++ + s+lL + t  ARkePg  +++ v +++p +ea++           e++  D 
  NODE_35983_length_1013_cov_13.089212_g21915_i0.p1  14 YFFFSlFISFLLCHITSDARKEPGVIIQANVvNDEPSNEATKVD---------EEITIDS 64 
                                                        45899999*****************9998764777778887776.........6677788 PP

                                     burpitideAlign  66 evkps.sfllvyqgnkdgqskdkeek.a......dlkkdfeikpsqlllwyyhnkndesk 117
                                                        +v+p+ s++++y++++  ++ ++++  +      +l kd+e+  + ++++y+++  d++ 
  NODE_35983_length_1013_cov_13.089212_g21915_i0.p1  65 KVDPTvSIPIFYHDKSLVKELEPSNTiPifyhgkSLVKDLEPS-NTIPIFYHDKSLDKNL 123
                                                        8888734444555555557777777766777766666666654.4556666666666666 PP

                                     burpitideAlign 118 skees........sfvkdfevkPssllvwyrgnkngqsedkss......sekkfvkdfep 163
                                                        +++++        s+vkd+e+  + + ++y+g+   ++ ++s       ++k++vkd ep
  NODE_35983_length_1013_cov_13.089212_g21915_i0.p1 124 EPSNTipifyhgeSLVKDMEP-SNTIPIFYHGKSLVKDLEPSNtipifyHGKSLVKDSEP 182
                                                        666666666666666666666.44555555555555555554455555555566663333 PP

                                     burpitideAlign 164 kPsqlllwyrgnkdgqsvdes........gksfvkdfepkPssvlvwyrgnkngqsedks 215
                                                          + ++++y+ +   ++ ++s        gk +vkd ep  +   ++y+g+   + +++s
  NODE_35983_length_1013_cov_13.089212_g21915_i0.p1 183 S-NTIPIFYHDKSLVKELEPSntipifyhGKTLVKDLEP-SNTIPIFYHGKSLVKDMEPS 240
                                                        2.3344444444444444444555555555555555555.34444444444222222222 PP

                                     burpitideAlign 216 skefvkdfsvdPssllliykgnkvdpseneetek 249
                                                        +             ++++y+g++++p+e  ++ +
  NODE_35983_length_1013_cov_13.089212_g21915_i0.p1 241 N------------TIPIFYHGKNMKPEE--DKAS 260
                                                        2............455566666544443..3333 PP

>> NODE_42141_length_785_cov_9.384511_g21915_i1.p1  type:5prime_partial len:191 gc:universal NODE_42141_length_785_cov_9
   #    score  bias  c-Evalue  i-Evalue hmmfrom  hmm to    alifrom  ali to    envfrom  env to     acc
 ---   ------ ----- --------- --------- ------- -------    ------- -------    ------- -------    ----
   1 !   47.8   0.3   8.4e-16     1e-11       8     185 ..      14     184 ..       4     187 .. 0.78

  Alignments for each domain:
  == domain 1  score: 47.8 bits;  conditional E-value: 8.4e-16
                                   burpitideAlign   8 fallA.llsllLlastieARkePgeywksvv.knqptpeaiealldskkktknesvvkDlev 67 
                                                        +++ + s+lL + t  ARkePg  +++ v +++p +ea++           e++  D+e 
  NODE_42141_length_785_cov_9.384511_g21915_i1.p1  14 YFFFSlFISFLLCHITSDARKEPGVIIQANVvNDEPSNEATKVD---------EEITIDFEA 66 
                                                      45899999*****************9998664888889999988.........88889**** PP

                                   burpitideAlign  68 kpssfllvyqgnkd.gqskdkeekadlkkdfeikpsqlllwyyhnkndeskskees...... 122
                                                      +p+  +l+ +++k   ++ +++             + ++++y+++  ++  +++++      
  NODE_42141_length_785_cov_9.384511_g21915_i1.p1  67 NPTISILIFYHDKSlVKELEPS-------------NTIPIFYHGKSLVKDSEPSNTipifyh 115
                                                      **96666555555503444444.............347777777777777788777899999 PP

                                   burpitideAlign 123 ..sfvkdfevkPssllvwyrgnkngqsedkss......sekkfvkdfepkPsqlllwyrgnk 176
                                                        s+vk++e+  + + ++y+g++  ++ ++s       ++k++vkd+ep  + ++++y+g+ 
  NODE_42141_length_785_cov_9.384511_g21915_i1.p1 116 dkSLVKELEP-SNTIPIFYHGKTLVKDLEPSNtipifyHGKSLVKDMEPS-NTIPIFYHGKN 175
                                                      9999999999.77788899999999999998899***********99996.88999****98 PP

                                   burpitideAlign 177 dgqsvdesg 185
                                                       + ++d+++
  NODE_42141_length_785_cov_9.384511_g21915_i1.p1 176 MKPEEDKAS 184
                                                      666666665 PP

>> NODE_40716_length_836_cov_152.515883_g24882_i0.p1  type:complete len:154 gc:universal NODE_40716_length_836_cov_152.5
   #    score  bias  c-Evalue  i-Evalue hmmfrom  hmm to    alifrom  ali to    envfrom  env to     acc
 ---   ------ ----- --------- --------- ------- -------    ------- -------    ------- -------    ----
   1 !   48.2   0.9   6.2e-16   7.5e-12       5     133 ..       4     147 ..       1     152 [. 0.77

  Alignments for each domain:
  == domain 1  score: 48.2 bits;  conditional E-value: 6.2e-16
                                     burpitideAlign   5 kSffallA.llsllLlastieARkePgeywksvvknqptpeaiealldskkkt.knesvv 62 
                                                        kS+++ lA l+++++last+++R  Pgeyw +++k qp+pe +++ll+s+  + k     
  NODE_40716_length_836_cov_152.515883_g24882_i0.p1   4 KSIVVPLAtLSLFIMLASTAHGRSGPGEYWVEIMKAQPMPEVLKDLLNSSPIEsK----- 58 
                                                        899999**9999**********************************977766633..... PP

                                     burpitideAlign  63 kDlevkpssfllvyqgnkdg...qskdkeek.a....dlkkdfeikpsqlllwyyhnknd 114
                                                         Dle++p+    +yq+++     +s+ + +  +     +++dfe kp+      yh+ ++
  NODE_40716_length_836_cov_152.515883_g24882_i0.p1  59 DDLEPRPNI--SIYQDDDKPnelKSNTNHQDgPgpknLFNDDFEDKPNVS---VYHDDVK 113
                                                        799*88876..778877775445444444444487878899999999966...3455555 PP

                                     burpitideAlign 115 eskskees...............sfvkdfevkPs 133
                                                        ++  k++                sf +dfe++P+
  NODE_40716_length_836_cov_152.515883_g24882_i0.p1 114 PNGLKSNGddckgdhhdgpeskkSFKDDFEPRPN 147
                                                        5544444456888888899988999999999997 PP

>> NODE_53477_length_469_cov_10.857143_g36125_i0.p1  type:complete len:108 gc:universal NODE_53477_length_469_cov_10.857
   #    score  bias  c-Evalue  i-Evalue hmmfrom  hmm to    alifrom  ali to    envfrom  env to     acc
 ---   ------ ----- --------- --------- ------- -------    ------- -------    ------- -------    ----
   1 !   41.4   0.0   7.4e-14   9.1e-10       5     102 ..       4     101 ..       1     105 [. 0.74

  Alignments for each domain:
  == domain 1  score: 41.4 bits;  conditional E-value: 7.4e-14
                                    burpitideAlign   5 kSffallA.llsllLlastieARkePgeywksvvknqptpeaiealldskkktknesvvkD 64 
                                                       kS +++l  +++++Ll+ t+++R+ P eyw +++k qp+pe+++ ll+ +  ++      D
  NODE_53477_length_469_cov_10.857143_g36125_i0.p1   4 KS-IVFLTiFSLFTLLTITAHGRNGPAEYWIEIMKAQPMPESLKGLLNRSPIES----KDD 59 
                                                       64.55556599999********************************95555443....379 PP

                                    burpitideAlign  65 levkpssfllvyqgn....kdg...qskdkeekadlkkdfeikps 102
                                                       +e++p+    +y+++    +d+   q+  k++k  + ++fe++p+
  NODE_53477_length_469_cov_10.857143_g36125_i0.p1  60 IEPRPNI--SIYHDDmlksEDCdthQNGAKSDK-AFADEFEPRPN 101
                                                       9988886..677765221144454444444444.89999999997 PP

>> NODE_40711_length_836_cov_552.509530_g24879_i0.p1  type:complete len:90 gc:universal NODE_40711_length_836_cov_552.50
   #    score  bias  c-Evalue  i-Evalue hmmfrom  hmm to    alifrom  ali to    envfrom  env to     acc
 ---   ------ ----- --------- --------- ------- -------    ------- -------    ------- -------    ----
   1 !   34.9   0.2   7.1e-12   8.7e-08       4      56 ..       1      54 [.       1      88 [. 0.73

  Alignments for each domain:
  == domain 1  score: 34.9 bits;  conditional E-value: 7.1e-12
                                     burpitideAlign  4 mkSffallAllsllLlas.tieARkePgeywksvvknqptpeaiealldskkkt 56
                                                       mk   +++ l++l+++++ t  ARk P+eyw++v+k++ +pe+i  +ld   ++
  NODE_40711_length_836_cov_552.509530_g24879_i0.p1  1 MKIHSTFFVLFLLMVITNeTLGARKGPKEYWNKVMKDEAMPESINGMLDHDDQH 54
                                                       554556677555555555499**************************9776655 PP

>> NODE_36265_length_1002_cov_91.794334_g22079_i0.p1  type:complete len:97 gc:universal NODE_36265_length_1002_cov_91.79
   #    score  bias  c-Evalue  i-Evalue hmmfrom  hmm to    alifrom  ali to    envfrom  env to     acc
 ---   ------ ----- --------- --------- ------- -------    ------- -------    ------- -------    ----
   1 !   33.0   0.0   2.7e-11   3.3e-07       4      81 ..       1      68 [.       1      93 [. 0.68

  Alignments for each domain:
  == domain 1  score: 33.0 bits;  conditional E-value: 2.7e-11
                                     burpitideAlign  4 mkSffallAllsllLlastieARkePgeywksvvknqptpeaiealldskkktknesvvkDl 65
                                                       mk   a++ +l+l+   +   AR+ P+eywk+++ +q++p+ai  l+d +  +         
  NODE_36265_length_1002_cov_91.794334_g22079_i0.p1  1 MKFHCAFIIFLVLMFSNELSDARRGPQEYWKAIMGDQEMPQAINGLVDQQLDD--------P 54
                                                       5645677778887777779***************************9766655........3 PP

                                     burpitideAlign 66 evkpssfllvyqgnkd 81
                                                       ++k +   +++++n d
  NODE_36265_length_1002_cov_91.794334_g22079_i0.p1 55 SSKTNG--FWSHFNRD 68
                                                       333333..44444444 PP

>> NODE_8991_length_2552_cov_362.586496_g6183_i0.p3  type:5prime_partial len:202 gc:universal NODE_8991_length_2552_cov_
   #    score  bias  c-Evalue  i-Evalue hmmfrom  hmm to    alifrom  ali to    envfrom  env to     acc
 ---   ------ ----- --------- --------- ------- -------    ------- -------    ------- -------    ----
   1 !   22.1   1.2   5.6e-08   0.00068       5     139 ..      26     164 ..      21     171 .. 0.65

  Alignments for each domain:
  == domain 1  score: 22.1 bits;  conditional E-value: 5.6e-08
                                    burpitideAlign   5 kSffa.llAllsllLlastieARkePgeywksvvknqptpeaieall....dskkktknes 60 
                                                       kS+f  l++++++ ++a+ ++++    +ywk++ +n p+p+ i + l    + ++k++ e+
  NODE_8991_length_2552_cov_362.586496_g6183_i0.p3  26 KSLFIfLFSFFLIWMVAKEVTSCSQE-DYWKTKLPNVPIPKLISNNLfhsiSENNKDNAEN 85 
                                                       676651567**************876.************7777665511004444445555 PP

                                    burpitideAlign  61 vvkDlevkpssfllvyqgnkdgqskdkeekadlkkdfeikpsqlllwyyhnkndeskskee 121
                                                       + + ++v+++ + +++ + k g + d e + + +k+   +p  ++ w+y+++   ++   +
  NODE_8991_length_2552_cov_362.586496_g6183_i0.p3  86 GETKVNVDQP-YTVGSWKYKEGRKDDGE-N-GKMKANVAQPYTVGSWKYKDESRVNQPY-T 142
                                                       5444444444.46677777776555544.3.5899999**********98654433222.2 PP

                                    burpitideAlign 122 s...sfvkdfev.kPssllvwy 139
                                                       +      kd +v +P  ++ w+
  NODE_8991_length_2552_cov_362.586496_g6183_i0.p3 143 VgswKYKKDSKVdQPYTVGSWK 164
                                                       2222333666666666666666 PP

>> NODE_9903_length_2462_cov_384.859925_g6183_i1.p3  type:5prime_partial len:202 gc:universal NODE_9903_length_2462_cov_
   #    score  bias  c-Evalue  i-Evalue hmmfrom  hmm to    alifrom  ali to    envfrom  env to     acc
 ---   ------ ----- --------- --------- ------- -------    ------- -------    ------- -------    ----
   1 !   22.1   1.2   5.6e-08   0.00068       5     139 ..      26     164 ..      21     171 .. 0.65

  Alignments for each domain:
  == domain 1  score: 22.1 bits;  conditional E-value: 5.6e-08
                                    burpitideAlign   5 kSffa.llAllsllLlastieARkePgeywksvvknqptpeaieall....dskkktknes 60 
                                                       kS+f  l++++++ ++a+ ++++    +ywk++ +n p+p+ i + l    + ++k++ e+
  NODE_9903_length_2462_cov_384.859925_g6183_i1.p3  26 KSLFIfLFSFFLIWMVAKEVTSCSQE-DYWKTKLPNVPIPKLISNNLfhsiSENNKDNAEN 85 
                                                       676651567**************876.************7777665511004444445555 PP

                                    burpitideAlign  61 vvkDlevkpssfllvyqgnkdgqskdkeekadlkkdfeikpsqlllwyyhnkndeskskee 121
                                                       + + ++v+++ + +++ + k g + d e + + +k+   +p  ++ w+y+++   ++   +
  NODE_9903_length_2462_cov_384.859925_g6183_i1.p3  86 GETKVNVDQP-YTVGSWKYKEGRKDDGE-N-GKMKANVAQPYTVGSWKYKDESRVNQPY-T 142
                                                       5444444444.46677777776555544.3.5899999**********98654433222.2 PP

                                    burpitideAlign 122 s...sfvkdfev.kPssllvwy 139
                                                       +      kd +v +P  ++ w+
  NODE_9903_length_2462_cov_384.859925_g6183_i1.p3 143 VgswKYKKDSKVdQPYTVGSWK 164
                                                       2222333666666666666666 PP


Internal pipeline statistics summary:
-------------------------------------
Query model(s):                            1  (312 nodes)
Target sequences:                     109633  (21435629 residues searched)
Passed MSV filter:                      4911  (0.0447949); expected 2192.7 (0.02)
Passed bias filter:                     2390  (0.0218); expected 2192.7 (0.02)
Passed Vit filter:                       247  (0.00225297); expected 109.6 (0.001)
Passed Fwd filter:                         9  (8.20921e-05); expected 1.1 (1e-05)
Initial search space (Z):             109633  [actual number of targets]
Domain search space  (domZ):               9  [number of targets reported over threshold]
# CPU time: 0.48u 0.02s 00:00:00.50 Elapsed: 00:00:02.19
# Mc/sec: 3049.00
//
[ok]
