# Supplementary material for: Mining raw plant transcriptomic data for new cyclopeptide alkaloids
Source: Beilstein J Org Chem. 2024 Jul 11;20:1548–59. doi: 10.3762/bjoc.20.138 (PMC11250218; doi:10.3762/bjoc.20.138)
Supplement: File 4 — The split burpitide precursor peptide HMM and output from all 700 transcriptomes as a compressed archive. [file Beilstein_J_Org_Chem-20-1548-s004.zip › final/SRR13442878.pep.hmm]

# hmmsearch :: search profile(s) against a sequence database
# HMMER 3.3 (Nov 2019); http://hmmer.org/
# Copyright (C) 2019 Howard Hughes Medical Institute.
# Freely distributed under the BSD open source license.
# - - - - - - - - - - - - - - - - - - - - - - - - - - - - - - - - - - - -
# query HMM file:                  ../hmms/burpitide.hmm
# target sequence database:        SRR13442878.pep
# - - - - - - - - - - - - - - - - - - - - - - - - - - - - - - - - - - - -

Query:       burpitideAlign  [M=312]
Scores for complete sequences (score includes all domains):
   --- full sequence ---   --- best 1 domain ---    -#dom-
    E-value  score  bias    E-value  score  bias    exp  N  Sequence                                          Description
    ------- ------ -----    ------- ------ -----   ---- --  --------                                          -----------
     0.0025   20.2   0.0     0.0026   20.2   0.0    1.1  1  NODE_29775_length_868_cov_80.288050_g18108_i0.p1   type:complete len:77 gc:universa
  ------ inclusion threshold ------
      0.035   16.5   0.0      0.055   15.8   0.0    1.3  1  NODE_14607_length_1878_cov_278.388920_g9609_i0.p1  type:complete len:351 gc:univers
      0.042   16.2   0.1      0.075   15.4   0.1    1.3  1  NODE_21137_length_1416_cov_35.416232_g11781_i2.p1  type:complete len:332 gc:univers
      0.054   15.9   0.4        0.3   13.4   0.1    2.0  2  NODE_23424_length_1265_cov_253.555369_g9422_i2.p1  type:5prime_partial len:339 gc:u
      0.071   15.5   0.0       0.13   14.6   0.0    1.3  1  NODE_25556_length_1130_cov_14.723746_g15381_i0.p1  type:5prime_partial len:317 gc:u
      0.073   15.4   1.3      0.074   15.4   1.3    1.0  1  NODE_16195_length_1756_cov_34.024955_g10509_i0.p3  type:complete len:93 gc:universa
      0.073   15.4   1.3      0.074   15.4   1.3    1.0  1  NODE_21444_length_1396_cov_43.624339_g10509_i1.p3  type:complete len:93 gc:universa
       0.42   12.9   0.0       0.65   12.3   0.0    1.2  1  NODE_23906_length_1235_cov_14.328744_g14443_i0.p1  type:5prime_partial len:327 gc:u
        1.5   11.1   1.4          5    9.4   0.2    2.2  3  NODE_27139_length_1028_cov_1.696335_g16322_i0.p1   type:5prime_partial len:340 gc:u


Domain annotation for each sequence (and alignments):
>> NODE_29775_length_868_cov_80.288050_g18108_i0.p1  type:complete len:77 gc:universal NODE_29775_length_868_cov_80.2880
   #    score  bias  c-Evalue  i-Evalue hmmfrom  hmm to    alifrom  ali to    envfrom  env to     acc
 ---   ------ ----- --------- --------- ------- -------    ------- -------    ------- -------    ----
   1 !   20.2   0.0   2.2e-07    0.0026      11      50 ..       4      44 ..       1      62 [. 0.88

  Alignments for each domain:
  == domain 1  score: 20.2 bits;  conditional E-value: 2.2e-07
                                    burpitideAlign 11 lA.llsllLlastieARkePgeywksvvknqptpeaieall 50
                                                      lA lls +Ll+++  A  +P  ywk v +++++p+ ++a l
  NODE_29775_length_868_cov_80.288050_g18108_i0.p1  4 LAlLLSAFLLVQVSSAALSPSSYWKHVLPDTHMPDVVRAFL 44
                                                      7889999*******************************987 PP

>> NODE_14607_length_1878_cov_278.388920_g9609_i0.p1  type:complete len:351 gc:universal NODE_14607_length_1878_cov_278.
   #    score  bias  c-Evalue  i-Evalue hmmfrom  hmm to    alifrom  ali to    envfrom  env to     acc
 ---   ------ ----- --------- --------- ------- -------    ------- -------    ------- -------    ----
   1 ?   15.8   0.0   4.5e-06     0.055      11      50 ..       4      44 ..       1      57 [. 0.90

  Alignments for each domain:
  == domain 1  score: 15.8 bits;  conditional E-value: 4.5e-06
                                     burpitideAlign 11 lA.llsllLlastieARkePgeywksvvknqptpeaieall 50
                                                       lA lls +Ll+++  A  +P  ywk v +++++p+ ++a l
  NODE_14607_length_1878_cov_278.388920_g9609_i0.p1  4 LAlLLSAFLLVQVSSAALSPSSYWKHVLPDTHMPDVVRAFL 44
                                                       7889999*******************************987 PP

>> NODE_21137_length_1416_cov_35.416232_g11781_i2.p1  type:complete len:332 gc:universal NODE_21137_length_1416_cov_35.4
   #    score  bias  c-Evalue  i-Evalue hmmfrom  hmm to    alifrom  ali to    envfrom  env to     acc
 ---   ------ ----- --------- --------- ------- -------    ------- -------    ------- -------    ----
   1 ?   15.4   0.1   6.1e-06     0.075       4      56 ..       1      57 [.       1      62 [. 0.83

  Alignments for each domain:
  == domain 1  score: 15.4 bits;  conditional E-value: 6.1e-06
                                     burpitideAlign  4 mkSffallAllsllLlastieARkeP.....geywksvvknqptpeaiealldskkkt 56
                                                       m S +++++l++llLl++++  R++      + yw++v + +p+p ai+all s+++ 
  NODE_21137_length_1416_cov_35.416232_g11781_i2.p1  1 MDSWISFFSLSALLLLVEATN-RNSSssltiKAYWNEVFPSTPMPNAIQALLPSSTNI 57
                                                       77999*******999998543.5554468889********************888775 PP

>> NODE_23424_length_1265_cov_253.555369_g9422_i2.p1  type:5prime_partial len:339 gc:universal NODE_23424_length_1265_co
   #    score  bias  c-Evalue  i-Evalue hmmfrom  hmm to    alifrom  ali to    envfrom  env to     acc
 ---   ------ ----- --------- --------- ------- -------    ------- -------    ------- -------    ----
   1 ?   13.4   0.1   2.4e-05       0.3       4     135 ..      19     167 ..      16     186 .. 0.73
   2 ?   -0.4   0.0      0.41     5e+03      62      90 ..     203     229 ..     181     238 .. 0.79

  Alignments for each domain:
  == domain 1  score: 13.4 bits;  conditional E-value: 2.4e-05
                                     burpitideAlign   4 mkSffallAllsllLlastieARke...Pgeywksvvknqptpeaiealldskkkt.kne 59 
                                                        m+   +++ lls+lLl  ++ ++ke   P+ yw++  + +p+p+++ a l   + + +++
  NODE_23424_length_1265_cov_253.555369_g9422_i2.p1  19 MA--ATFFFLLSVLLLLGAASSSKEtisPVSYWNKLLPKTPIPKSLHAFLPAGSTDpSQS 76 
                                                        44..4455577777788888888864448*********************9999999999 PP

                                     burpitideAlign  60 svvkDlevkpssfllvyqgnkdg................qskdkeek.adlkkdfeikps 102
                                                        + +  +++++ s ++ y++   +                q+  + +k ++l+++ +i+ +
  NODE_23424_length_1265_cov_253.555369_g9422_i2.p1  77 KYASSVPFDRCS-WQEYKHGATLdeviqgghglrflfleQNLKPGSKtKKLDFEKKIRWP 135
                                                        999999999999.88888777778888888888888887666666663344444444444 PP

                                     burpitideAlign 103 qlllwyyhnkndeskskees.sfvkdfevkPssl 135
                                                         l  + +++  + + s+++   ++k+f+++P+s+
  NODE_23424_length_1265_cov_253.555369_g9422_i2.p1 136 TL--IPRKEAEAFPFSTSKLgDILKQFKIDPNSA 167
                                                        44..444444444443333345788888888876 PP

  == domain 2  score: -0.4 bits;  conditional E-value: 0.41
                                     burpitideAlign  62 vkDlevkpssfllvyqgnkdgqskdkeek 90 
                                                        v +l+ ++ + l +++ nk   +kd++++
  NODE_23424_length_1265_cov_253.555369_g9422_i2.p1 203 VSQLKTDDIQLLTYSFVNKE--EKDPKSR 229
                                                        77889999998888888888..7777765 PP

>> NODE_25556_length_1130_cov_14.723746_g15381_i0.p1  type:5prime_partial len:317 gc:universal NODE_25556_length_1130_co
   #    score  bias  c-Evalue  i-Evalue hmmfrom  hmm to    alifrom  ali to    envfrom  env to     acc
 ---   ------ ----- --------- --------- ------- -------    ------- -------    ------- -------    ----
   1 ?   14.6   0.0   1.1e-05      0.13       4      50 ..       7      60 ..       5      74 .. 0.76

  Alignments for each domain:
  == domain 1  score: 14.6 bits;  conditional E-value: 1.1e-05
                                     burpitideAlign  4 mkSffallA...llsllLlas...tie.ARkePgeywksvvknqptpeaieall 50
                                                       +kSf+ ++    +l++lL+a+   t   +  +P  ywksv +n+++p+a+++ll
  NODE_25556_length_1130_cov_14.723746_g15381_i0.p1  7 LKSFIIIIMsklILLFLLVAQfaeTSIgSAFSPSSYWKSVLPNTFMPDALQSLL 60
                                                       78888877668766666666533344414469********************98 PP

>> NODE_16195_length_1756_cov_34.024955_g10509_i0.p3  type:complete len:93 gc:universal NODE_16195_length_1756_cov_34.02
   #    score  bias  c-Evalue  i-Evalue hmmfrom  hmm to    alifrom  ali to    envfrom  env to     acc
 ---   ------ ----- --------- --------- ------- -------    ------- -------    ------- -------    ----
   1 ?   15.4   1.3   6.1e-06     0.074     162     226 ..      25      89 ..       4      92 .. 0.82

  Alignments for each domain:
  == domain 1  score: 15.4 bits;  conditional E-value: 6.1e-06
                                     burpitideAlign 162 epkPsqlllwyrgnkdgqsvdesgksfvkdfepkPssvlvwyrgnkngqsedksskefvk 221
                                                          k++ ll+++++++ ++ + +s+   +  +++ + ++l+ +r++k  q+e++ +k++ +
  NODE_16195_length_1756_cov_34.024955_g10509_i0.p3  25 AYKINNLLPFQEQKRQTEGERKSQHLYQPKQDITIFGFLWQRRKKKTRQKEKERGKQQTE 84 
                                                        57999*********9999966666666999**********************99999988 PP

                                     burpitideAlign 222 dfsvd 226
                                                        + + +
  NODE_16195_length_1756_cov_34.024955_g10509_i0.p3  85 NSETR 89 
                                                        87665 PP

>> NODE_21444_length_1396_cov_43.624339_g10509_i1.p3  type:complete len:93 gc:universal NODE_21444_length_1396_cov_43.62
   #    score  bias  c-Evalue  i-Evalue hmmfrom  hmm to    alifrom  ali to    envfrom  env to     acc
 ---   ------ ----- --------- --------- ------- -------    ------- -------    ------- -------    ----
   1 ?   15.4   1.3   6.1e-06     0.074     162     226 ..      25      89 ..       4      92 .. 0.82

  Alignments for each domain:
  == domain 1  score: 15.4 bits;  conditional E-value: 6.1e-06
                                     burpitideAlign 162 epkPsqlllwyrgnkdgqsvdesgksfvkdfepkPssvlvwyrgnkngqsedksskefvk 221
                                                          k++ ll+++++++ ++ + +s+   +  +++ + ++l+ +r++k  q+e++ +k++ +
  NODE_21444_length_1396_cov_43.624339_g10509_i1.p3  25 AYKINNLLPFQEQKRQTEGERKSQHLYQPKQDITIFGFLWQRRKKKTRQKEKERGKQQTE 84 
                                                        57999*********9999966666666999**********************99999988 PP

                                     burpitideAlign 222 dfsvd 226
                                                        + + +
  NODE_21444_length_1396_cov_43.624339_g10509_i1.p3  85 NSETR 89 
                                                        87665 PP

>> NODE_23906_length_1235_cov_14.328744_g14443_i0.p1  type:5prime_partial len:327 gc:universal NODE_23906_length_1235_co
   #    score  bias  c-Evalue  i-Evalue hmmfrom  hmm to    alifrom  ali to    envfrom  env to     acc
 ---   ------ ----- --------- --------- ------- -------    ------- -------    ------- -------    ----
   1 ?   12.3   0.0   5.3e-05      0.65       6      55 ..      11      63 ..       6      68 .. 0.80

  Alignments for each domain:
  == domain 1  score: 12.3 bits;  conditional E-value: 5.3e-05
                                     burpitideAlign  6 SffallAllsllLlas...tieARkePgeywksvvknqptpeaiealldskkk 55
                                                         +++++l+++lLl++   t+ ++   + yw++v + +p+p ai+ ll s++k
  NODE_23906_length_1235_cov_14.328744_g14443_i0.p1 11 CWISFFSLSTFLLLVEatnTNNGSLTIKAYWNEVFPTTPMPNAIQGLLPSSTK 63
                                                       567888888888888733366666666********************988776 PP

>> NODE_27139_length_1028_cov_1.696335_g16322_i0.p1  type:5prime_partial len:340 gc:universal NODE_27139_length_1028_cov
   #    score  bias  c-Evalue  i-Evalue hmmfrom  hmm to    alifrom  ali to    envfrom  env to     acc
 ---   ------ ----- --------- --------- ------- -------    ------- -------    ------- -------    ----
   1 ?    9.4   0.2   0.00041         5       4      48 ..      11      54 ..       8      70 .. 0.84
   2 ?   -1.2   0.0      0.67   8.2e+03     245     262 ..     146     163 ..      60     184 .. 0.58
   3 ?   -1.0   0.0       0.6   7.4e+03      60      88 ..     198     224 ..     185     234 .. 0.78

  Alignments for each domain:
  == domain 1  score: 9.4 bits;  conditional E-value: 0.00041
                                    burpitideAlign  4 mkSffallAllsllLlastieARkePgeywksvvknqptpeaiea 48
                                                      m+S+f +l l+ +lL++ t  +  +P++yw++  + + +p ++ a
  NODE_27139_length_1028_cov_1.696335_g16322_i0.p1 11 MASTFCFL-LSIFLLVVATSSSEMSPEDYWNKLLPKTLIPTSLHA 54
                                                      99999988.8888899999*************9987777766665 PP

  == domain 2  score: -1.2 bits;  conditional E-value: 0.67
                                    burpitideAlign 245 eetekesvvngqsvdPss 262
                                                       + ++  ++ + +s+dP+s
  NODE_27139_length_1028_cov_1.696335_g16322_i0.p1 146 STSKLRDILQRFSMDPNS 163
                                                       344445555777777776 PP

  == domain 3  score: -1.0 bits;  conditional E-value: 0.6
                                    burpitideAlign  60 svvkDlevkpssfllvyqgnkdgqskdke 88 
                                                        vv +l+ ++ + l +++ nk   +++++
  NODE_27139_length_1028_cov_1.696335_g16322_i0.p1 198 FVVSQLKTNDVQLLTYSFLNKE--ERETK 224
                                                       589999******9999999998..44443 PP


Internal pipeline statistics summary:
-------------------------------------
Query model(s):                            1  (312 nodes)
Target sequences:                     109538  (19146052 residues searched)
Passed MSV filter:                      3734  (0.0340886); expected 2190.8 (0.02)
Passed bias filter:                     2443  (0.0223028); expected 2190.8 (0.02)
Passed Vit filter:                       254  (0.00231883); expected 109.5 (0.001)
Passed Fwd filter:                         9  (8.21633e-05); expected 1.1 (1e-05)
Initial search space (Z):             109538  [actual number of targets]
Domain search space  (domZ):               9  [number of targets reported over threshold]
# CPU time: 0.57u 0.02s 00:00:00.59 Elapsed: 00:00:01.80
# Mc/sec: 3315.51
//
[ok]
