# Supplementary material for: Mining raw plant transcriptomic data for new cyclopeptide alkaloids
Source: Beilstein J Org Chem. 2024 Jul 11;20:1548–59. doi: 10.3762/bjoc.20.138 (PMC11250218; doi:10.3762/bjoc.20.138)
Supplement: File 4 — The split burpitide precursor peptide HMM and output from all 700 transcriptomes as a compressed archive. [file Beilstein_J_Org_Chem-20-1548-s004.zip › final/SRR13442888.pep.hmm]

# hmmsearch :: search profile(s) against a sequence database
# HMMER 3.3 (Nov 2019); http://hmmer.org/
# Copyright (C) 2019 Howard Hughes Medical Institute.
# Freely distributed under the BSD open source license.
# - - - - - - - - - - - - - - - - - - - - - - - - - - - - - - - - - - - -
# query HMM file:                  ../hmms/burpitide.hmm
# target sequence database:        SRR13442888.pep
# - - - - - - - - - - - - - - - - - - - - - - - - - - - - - - - - - - - -

Query:       burpitideAlign  [M=312]
Scores for complete sequences (score includes all domains):
   --- full sequence ---   --- best 1 domain ---    -#dom-
    E-value  score  bias    E-value  score  bias    exp  N  Sequence                                           Description
    ------- ------ -----    ------- ------ -----   ---- --  --------                                           -----------
     0.0011   22.1   0.1     0.0013   22.0   0.1    1.0  1  NODE_83039_length_324_cov_1.840637_g53883_i0.p1     type:3prime_partial len:87 gc:un
  ------ inclusion threshold ------
      0.014   18.5   0.0      0.027   17.6   0.0    1.6  1  NODE_35602_length_1241_cov_22.217466_g15287_i0.p1   type:complete len:313 gc:univers
      0.045   16.9   0.4       0.38   13.8   0.0    2.1  2  NODE_53906_length_733_cov_5.969697_g25558_i0.p1     type:internal len:245 gc:univers
       0.14   15.2   0.0       0.26   14.4   0.0    1.3  1  NODE_35807_length_1235_cov_10.723752_g15368_i0.p1   type:5prime_partial len:348 gc:u
       0.15   15.1   0.0       0.23   14.6   0.0    1.2  1  NODE_36942_length_1200_cov_5.326531_g15885_i0.p1    type:5prime_partial len:328 gc:u
       0.28   14.3   0.0       0.43   13.7   0.0    1.3  1  NODE_27003_length_1522_cov_791.169772_g11819_i0.p1  type:complete len:351 gc:univers
       0.58   13.2   0.0       0.67   13.0   0.0    1.1  1  NODE_74316_length_386_cov_2.051118_g45160_i0.p1     type:3prime_partial len:126 gc:u
        1.1   12.3   0.7        6.8    9.7   0.0    2.2  3  NODE_30610_length_1399_cov_516.556561_g13252_i0.p1  type:complete len:351 gc:univers


Domain annotation for each sequence (and alignments):
>> NODE_83039_length_324_cov_1.840637_g53883_i0.p1  type:3prime_partial len:87 gc:universal NODE_83039_length_324_cov_1.
   #    score  bias  c-Evalue  i-Evalue hmmfrom  hmm to    alifrom  ali to    envfrom  env to     acc
 ---   ------ ----- --------- --------- ------- -------    ------- -------    ------- -------    ----
   1 !   22.0   0.1   5.5e-08    0.0013       3      56 ..      21      77 ..       8      81 .. 0.87

  Alignments for each domain:
  == domain 1  score: 22.0 bits;  conditional E-value: 5.5e-08
                                   burpitideAlign  3 lmkSffallAllsllLlastieARkeP...geywksvvknqptpeaiealldskkkt 56
                                                      m S +++++l++llLl++++    +    + yw++v + +p+p ai+all s++k 
  NODE_83039_length_324_cov_1.840637_g53883_i0.p1 21 AMDSWISFFSLSALLLLVEATNTNSSSliiKAYWNEVFPTTPMPNAIQALLPSSTKI 77
                                                     59999***********99966666666678*********************998875 PP

>> NODE_35602_length_1241_cov_22.217466_g15287_i0.p1  type:complete len:313 gc:universal NODE_35602_length_1241_cov_22.2
   #    score  bias  c-Evalue  i-Evalue hmmfrom  hmm to    alifrom  ali to    envfrom  env to     acc
 ---   ------ ----- --------- --------- ------- -------    ------- -------    ------- -------    ----
   1 ?   17.6   0.0   1.1e-06     0.027      11      83 ..       5      96 ..       1     210 [. 0.76

  Alignments for each domain:
  == domain 1  score: 17.6 bits;  conditional E-value: 1.1e-06
                                     burpitideAlign 11 lA.llsllLlastieARke...Pgeywksvvknqptpeaiealldskkkt.knesvvkDlev 67
                                                       +  lls++Ll+ ++ ++ke   P+ yw++v + +p+p+++ a l   + + ++++ v  +++
  NODE_35602_length_1241_cov_22.217466_g15287_i0.p1  5 FCfLLSIFLLVGAASSSKEtisPVSYWNKVLPKTPIPKSLYAFLHAGSTDsSQSKYVSSVPF 66
                                                       33489*************85557*********************998888899999****99 PP

                                     burpitideAlign 68 kpssfllvyqgnkdg...............q 83
                                                       ++   +++y++   +               +
  NODE_35602_length_1241_cov_22.217466_g15287_i0.p1 67 DRCF-WQWYKHGTTLdeviqeghglrflflK 96
                                                       9887.99999988884444444444444431 PP

>> NODE_53906_length_733_cov_5.969697_g25558_i0.p1  type:internal len:245 gc:universal NODE_53906_length_733_cov_5.96969
   #    score  bias  c-Evalue  i-Evalue hmmfrom  hmm to    alifrom  ali to    envfrom  env to     acc
 ---   ------ ----- --------- --------- ------- -------    ------- -------    ------- -------    ----
   1 ?   13.8   0.0   1.6e-05      0.38       4      50 ..      11      56 ..       8      70 .. 0.82
   2 ?    0.8   0.1      0.16   3.7e+03     244     265 ..     145     168 ..      63     218 .. 0.61

  Alignments for each domain:
  == domain 1  score: 13.8 bits;  conditional E-value: 1.6e-05
                                   burpitideAlign  4 mkSffallAllsllLlastieARkePgeywksvvknqptpeaieall 50
                                                     m+S+f +l l+ +lL + t  +  +P +yw++  + +p+p+++ a l
  NODE_53906_length_733_cov_5.969697_g25558_i0.p1 11 MASTFCFL-LSIFLLAGATSSSEMSPADYWNKMLPKTPIPKSLHAFL 56
                                                     88888886.555556666888889*****************999876 PP

  == domain 2  score: 0.8 bits;  conditional E-value: 0.16
                                   burpitideAlign 244 neetekesvvngqsvdPss..qll 265
                                                       + ++  ++ + +s+dP+s  +l 
  NODE_53906_length_733_cov_5.969697_g25558_i0.p1 145 FSTSKLRDILQRFSMDPNSadALT 168
                                                      234455566677777777754444 PP

>> NODE_35807_length_1235_cov_10.723752_g15368_i0.p1  type:5prime_partial len:348 gc:universal NODE_35807_length_1235_co
   #    score  bias  c-Evalue  i-Evalue hmmfrom  hmm to    alifrom  ali to    envfrom  env to     acc
 ---   ------ ----- --------- --------- ------- -------    ------- -------    ------- -------    ----
   1 ?   14.4   0.0   1.1e-05      0.26       4      55 ..      30      84 ..      27      89 .. 0.80

  Alignments for each domain:
  == domain 1  score: 14.4 bits;  conditional E-value: 1.1e-05
                                     burpitideAlign  4 mkSffallAllsllLlastieARkeP...geywksvvknqptpeaiealldskkk 55
                                                       m   +++++l++llLl++++    +    + yw++v + +p+p ai+all s++k
  NODE_35807_length_1235_cov_10.723752_g15368_i0.p1 30 MGCWISFFSLSTLLLLVEATNTNSSSltiKAYWNEVFPSTPMPNAIQALLPSSSK 84
                                                       555689999999999998544444444559********************88876 PP

>> NODE_36942_length_1200_cov_5.326531_g15885_i0.p1  type:5prime_partial len:328 gc:universal NODE_36942_length_1200_cov
   #    score  bias  c-Evalue  i-Evalue hmmfrom  hmm to    alifrom  ali to    envfrom  env to     acc
 ---   ------ ----- --------- --------- ------- -------    ------- -------    ------- -------    ----
   1 ?   14.6   0.0   9.8e-06      0.23       4      55 ..       9      64 ..       6      69 .. 0.86

  Alignments for each domain:
  == domain 1  score: 14.6 bits;  conditional E-value: 9.8e-06
                                    burpitideAlign  4 mkSffallAllsllLlas.tieARkeP...geywksvvknqptpeaiealldskkk 55
                                                      m   +++++l++llLl++ t++ + ++   + yw++v + +p+p ai++ll s++k
  NODE_36942_length_1200_cov_5.326531_g15885_i0.p1  9 MGCWISFFSLSTLLLLVEaTNTNSSSAltiKAYWNEVFPSTPMPNAIQSLLPSSSK 64
                                                      556789*****999999967777777789999*******************88876 PP

>> NODE_27003_length_1522_cov_791.169772_g11819_i0.p1  type:complete len:351 gc:universal NODE_27003_length_1522_cov_791
   #    score  bias  c-Evalue  i-Evalue hmmfrom  hmm to    alifrom  ali to    envfrom  env to     acc
 ---   ------ ----- --------- --------- ------- -------    ------- -------    ------- -------    ----
   1 ?   13.7   0.0   1.8e-05      0.43      11      50 ..       4      44 ..       1      57 [. 0.89

  Alignments for each domain:
  == domain 1  score: 13.7 bits;  conditional E-value: 1.8e-05
                                      burpitideAlign 11 lA.llsllLlastieARkePgeywksvvknqptpeaieall 50
                                                        lA lls +Ll+++  A  +P  ywk v +++ +p+ ++a l
  NODE_27003_length_1522_cov_791.169772_g11819_i0.p1  4 LAvLLSAFLLVQVSSAALSPSSYWKHVLPDTRMPDVVRAFL 44
                                                        7889999*******************************987 PP

>> NODE_74316_length_386_cov_2.051118_g45160_i0.p1  type:3prime_partial len:126 gc:universal NODE_74316_length_386_cov_2
   #    score  bias  c-Evalue  i-Evalue hmmfrom  hmm to    alifrom  ali to    envfrom  env to     acc
 ---   ------ ----- --------- --------- ------- -------    ------- -------    ------- -------    ----
   1 ?   13.0   0.0   2.8e-05      0.67       7      53 ..       4      51 ..       1      69 [. 0.84

  Alignments for each domain:
  == domain 1  score: 13.0 bits;  conditional E-value: 2.8e-05
                                   burpitideAlign  7 ffallAllsllLlas.tieARkePgeywksvvknqptpeaiealldsk 53
                                                     ++++l+l++l+Ll+  t+ +      yw++v + +p+p ai+all s+
  NODE_74316_length_386_cov_2.051118_g45160_i0.p1  4 IISFLSLSTLFLLVGaTNDGASTISSYWNEVFPRTPMPNAIQALLPSS 51
                                                     6899998887766654888999999*******************9665 PP

>> NODE_30610_length_1399_cov_516.556561_g13252_i0.p1  type:complete len:351 gc:universal NODE_30610_length_1399_cov_516
   #    score  bias  c-Evalue  i-Evalue hmmfrom  hmm to    alifrom  ali to    envfrom  env to     acc
 ---   ------ ----- --------- --------- ------- -------    ------- -------    ------- -------    ----
   1 ?    9.7   0.0   0.00029       6.8       3      48 ..      21      65 ..      15      71 .. 0.85
   2 ?   -2.2   0.0       1.3     3e+04     249     262 ..     161     174 ..     112     203 .. 0.64
   3 ?   -0.4   0.1      0.35   8.2e+03      59      88 ..     208     236 ..     185     247 .. 0.77

  Alignments for each domain:
  == domain 1  score: 9.7 bits;  conditional E-value: 0.00029
                                      burpitideAlign  3 lmkSffallAllsllLlastieARkePgeywksvvknqptpeaiea 48
                                                        +m+S+f ++ l+ +l ++ t  +  +P +yw++  + +p+p ++ a
  NODE_30610_length_1399_cov_516.556561_g13252_i0.p1 21 TMASTFCFF-LFIFLFVVATSSSEMSPADYWNKMLPKTPIPRSLHA 65
                                                        599999998.666677888999999***********9999887766 PP

  == domain 2  score: -2.2 bits;  conditional E-value: 1.3
                                      burpitideAlign 249 kesvvngqsvdPss 262
                                                           ++ + +s+dP+s
  NODE_30610_length_1399_cov_516.556561_g13252_i0.p1 161 LRDIFQRFSMDPNS 174
                                                         33444555555555 PP

  == domain 3  score: -0.4 bits;  conditional E-value: 0.35
                                      burpitideAlign  59 esvvkDlevkpssfllvyqgnkdgqskdke 88 
                                                         + vv +l+ ++ + l +++ nk  +   k+
  NODE_30610_length_1399_cov_516.556561_g13252_i0.p1 208 DFVVSQLKTNDVQLLTYSFLNKE-ERETKS 236
                                                         56899999999999999999998.333333 PP


Internal pipeline statistics summary:
-------------------------------------
Query model(s):                            1  (312 nodes)
Target sequences:                     187758  (32490159 residues searched)
Passed MSV filter:                      6151  (0.0327603); expected 3755.2 (0.02)
Passed bias filter:                     3957  (0.021075); expected 3755.2 (0.02)
Passed Vit filter:                       443  (0.00235942); expected 187.8 (0.001)
Passed Fwd filter:                         8  (4.2608e-05); expected 1.9 (1e-05)
Initial search space (Z):             187758  [actual number of targets]
Domain search space  (domZ):               8  [number of targets reported over threshold]
# CPU time: 0.61u 0.12s 00:00:00.73 Elapsed: 00:00:03.07
# Mc/sec: 3296.19
//
[ok]
