# Supplementary material for: Mining raw plant transcriptomic data for new cyclopeptide alkaloids
Source: Beilstein J Org Chem. 2024 Jul 11;20:1548–59. doi: 10.3762/bjoc.20.138 (PMC11250218; doi:10.3762/bjoc.20.138)
Supplement: File 4 — The split burpitide precursor peptide HMM and output from all 700 transcriptomes as a compressed archive. [file Beilstein_J_Org_Chem-20-1548-s004.zip › final/SRR13447967.pep.hmm]

# hmmsearch :: search profile(s) against a sequence database
# HMMER 3.3 (Nov 2019); http://hmmer.org/
# Copyright (C) 2019 Howard Hughes Medical Institute.
# Freely distributed under the BSD open source license.
# - - - - - - - - - - - - - - - - - - - - - - - - - - - - - - - - - - - -
# query HMM file:                  ../hmms/burpitide.hmm
# target sequence database:        SRR13447967.pep
# - - - - - - - - - - - - - - - - - - - - - - - - - - - - - - - - - - - -

Query:       burpitideAlign  [M=312]
Scores for complete sequences (score includes all domains):
   --- full sequence ---   --- best 1 domain ---    -#dom-
    E-value  score  bias    E-value  score  bias    exp  N  Sequence                                           Description
    ------- ------ -----    ------- ------ -----   ---- --  --------                                           -----------
      3e-22   83.1   4.1    8.3e-21   78.4   4.1    2.4  1  NODE_77373_length_669_cov_72.592282_g40260_i0.p1    type:complete len:135 gc:univers
    1.9e-18   70.6   1.0    1.3e-16   64.6   0.9    2.2  1  NODE_77142_length_672_cov_497.587646_g40059_i0.p1   type:complete len:126 gc:univers
    5.2e-18   69.2   0.1    3.9e-17   66.3   0.1    1.8  1  NODE_81551_length_608_cov_248.837383_g44112_i0.p1   type:complete len:104 gc:univers
    7.1e-18   68.7   0.8      4e-16   63.0   0.9    2.5  1  NODE_62069_length_934_cov_106.200929_g28800_i0.p1   type:complete len:137 gc:univers
    2.6e-13   53.7   8.6    3.4e-13   53.3   8.6    1.2  1  NODE_39776_length_1440_cov_417.445501_g17411_i0.p1  type:complete len:281 gc:univers
    4.8e-12   49.6   0.0    4.8e-12   49.6   0.0    1.0  1  NODE_72464_length_748_cov_6.548148_g36132_i0.p1     type:complete len:96 gc:universa
    8.1e-12   48.8   1.1    9.9e-12   48.5   1.1    1.2  1  NODE_42886_length_1359_cov_357.501555_g17411_i1.p1  type:complete len:194 gc:univers
    3.2e-10   43.6   0.1      2e-09   41.0   0.1    1.8  1  NODE_51127_length_1163_cov_53.090826_g22686_i0.p1   type:complete len:124 gc:univers
      7e-09   39.2   0.4    1.3e-07   35.0   0.4    2.0  1  NODE_66572_length_851_cov_13.733933_g31766_i0.p1    type:complete len:129 gc:univers
     0.0094   19.0   0.0      0.017   18.2   0.0    1.3  1  NODE_51399_length_1157_cov_24.386531_g22824_i0.p1   type:5prime_partial len:335 gc:u
  ------ inclusion threshold ------
      0.016   18.3   0.0      0.033   17.3   0.0    1.5  1  NODE_53464_length_1113_cov_15.830769_g18996_i1.p1   type:3prime_partial len:346 gc:u
      0.017   18.2   0.0      0.035   17.2   0.0    1.5  1  NODE_43372_length_1347_cov_14.030612_g18996_i0.p1   type:complete len:361 gc:univers


Domain annotation for each sequence (and alignments):
>> NODE_77373_length_669_cov_72.592282_g40260_i0.p1  type:complete len:135 gc:universal NODE_77373_length_669_cov_72.592
   #    score  bias  c-Evalue  i-Evalue hmmfrom  hmm to    alifrom  ali to    envfrom  env to     acc
 ---   ------ ----- --------- --------- ------- -------    ------- -------    ------- -------    ----
   1 !   78.4   4.1   5.6e-25   8.3e-21       4     165 ..       1     127 [.       1     130 [. 0.69

  Alignments for each domain:
  == domain 1  score: 78.4 bits;  conditional E-value: 5.6e-25
                                    burpitideAlign   4 mkSffallAllsllLlastieARkePgeywksvvknqptpeaiealldskkktknesvvkD 64 
                                                       m Sff+l+Al+sllL+as+  AR +Pgeyw+s++k++ +pea++ l+        esv   
  NODE_77373_length_669_cov_72.592282_g40260_i0.p1   1 MESFFTLFALFSLLLIASISDARHDPGEYWQSIMKDEAMPEAVQGLI--------ESV--- 50 
                                                       89********************************************9........444... PP

                                    burpitideAlign  65 levkpssfllvyqgnkdgqskdkeekadlkkdfeikpsqlllwyyhnkndeskskeessfv 125
                                                                + + ++ d+    ke+  ++  dfe++p+      yh+ +++ +  e++sfv
  NODE_77373_length_669_cov_72.592282_g40260_i0.p1  51 --------SPRSNKKTDCHTSAKEK--HFVTDFEPRPNIS---AYHD-DEKLE--ENKSFV 95 
                                                       ........23345666665555443..4778888887755...3442.33332..234677 PP

                                    burpitideAlign 126 kdfevkPssllvwyrgnkngqsedksssekkfvkdfepkP 165
                                                        dfe++P+     y    n++++ +  ++k+fv+dfep+P
  NODE_77373_length_669_cov_72.592282_g40260_i0.p1  96 TDFEPRPNI--SAY----NDDEKLE--ENKPFVTDFEPRP 127
                                                       888877753..333....3333333..5677888888877 PP

>> NODE_77142_length_672_cov_497.587646_g40059_i0.p1  type:complete len:126 gc:universal NODE_77142_length_672_cov_497.5
   #    score  bias  c-Evalue  i-Evalue hmmfrom  hmm to    alifrom  ali to    envfrom  env to     acc
 ---   ------ ----- --------- --------- ------- -------    ------- -------    ------- -------    ----
   1 !   64.6   0.9   8.7e-21   1.3e-16       4     132 ..       1     118 [.       1     118 [. 0.77

  Alignments for each domain:
  == domain 1  score: 64.6 bits;  conditional E-value: 8.7e-21
                                     burpitideAlign   4 mkSffallAllsllLlastieARkePgeywksvvknqpt.peaiealldskkkt.knesv 61 
                                                        m S fal+All+l+L+as+  AR +Pgeyw+s++k+++  peai+ l+d  ++   + + 
  NODE_77142_length_672_cov_497.587646_g40059_i0.p1   1 MESCFALFALLALILIASISDARHDPGEYWQSIMKDEEAmPEAIQGLVDIRESVlPRPNK 60 
                                                        89********************************987755********999998854555 PP

                                     burpitideAlign  62 vkDlevkpssfllvyqgnkdgqskdkeekadlkkdfeikpsqlllwyyhnkndeskskee 121
                                                         +D     s    + ++n+ + +   +ek ++ +dfe++p+      yh+         +
  NODE_77142_length_672_cov_497.587646_g40059_i0.p1  61 KTDCH--TSTSTGYAHHNDKLVEENAKEK-HFVEDFEPRPNLS---AYHDDS-------D 107
                                                        45666..4443455566666544444444.9*********966...565333.......3 PP

                                     burpitideAlign 122 ssfvkdfevkP 132
                                                        +sfv+dfe++P
  NODE_77142_length_672_cov_497.587646_g40059_i0.p1 108 KSFVNDFEPRP 118
                                                        469*****998 PP

>> NODE_81551_length_608_cov_248.837383_g44112_i0.p1  type:complete len:104 gc:universal NODE_81551_length_608_cov_248.8
   #    score  bias  c-Evalue  i-Evalue hmmfrom  hmm to    alifrom  ali to    envfrom  env to     acc
 ---   ------ ----- --------- --------- ------- -------    ------- -------    ------- -------    ----
   1 !   66.3   0.1   2.7e-21   3.9e-17       4     101 ..       1      96 [.       1      97 [. 0.80

  Alignments for each domain:
  == domain 1  score: 66.3 bits;  conditional E-value: 2.7e-21
                                     burpitideAlign   4 mkSffallAllsllLlastieARkePgeywksvvknqptpeaiealldskkkt.knesvv 62 
                                                        m Sff+l+Al+sllL+as+  AR +Pgeyw+s++k++ +peai+ l+d  ++   + +  
  NODE_81551_length_608_cov_248.837383_g44112_i0.p1   1 MESFFTLFALFSLLLIASISDARLDPGEYWQSIMKDEAMPEAIQGLVDIRESVlPRPNKK 60 
                                                        89*********************************************9999987545544 PP

                                     burpitideAlign  63 kDlevkpssfllvyqgnkdgqskdkeekadlkkdfeikp 101
                                                        +D     s    + ++n+ + +   +ek ++ +dfe++p
  NODE_81551_length_608_cov_248.837383_g44112_i0.p1  61 TDCH--TSTSTGYAHHNDKLVEENAKEK-HFVEDFEPRP 96 
                                                        5666..4443455566666544444444.9*******99 PP

>> NODE_62069_length_934_cov_106.200929_g28800_i0.p1  type:complete len:137 gc:universal NODE_62069_length_934_cov_106.2
   #    score  bias  c-Evalue  i-Evalue hmmfrom  hmm to    alifrom  ali to    envfrom  env to     acc
 ---   ------ ----- --------- --------- ------- -------    ------- -------    ------- -------    ----
   1 !   63.0   0.9   2.7e-20     4e-16       4     165 ..       1     129 [.       1     130 [. 0.73

  Alignments for each domain:
  == domain 1  score: 63.0 bits;  conditional E-value: 2.7e-20
                                     burpitideAlign   4 mkSffallAllsllLlastieARkeP.geywksvvknqptpeaiealldskkktknesvv 62 
                                                        m S fal+Al+sllL+a +  AR +P geyw+s++k++ +peai+ l+        esv+
  NODE_62069_length_934_cov_106.200929_g28800_i0.p1   1 MESRFALFALFSLLLIAGISDARHDPaGEYWQSIMKDEAMPEAIQGLI-------DESVL 53 
                                                        8899*******************************************9.......47884 PP

                                     burpitideAlign  63 kDlevkpssfllvyqgnkdgqskdkeekadlkkdfeikpsqlllwyyhnkndeskskees 122
                                                           +          ++n  + +   +ek +l +dfe++p+      y++ +++       
  NODE_62069_length_934_cov_106.200929_g28800_i0.p1  54 PRTS----RSTGHAHHNHKLVEENAKEK-HLVNDFEPRPNLS---AYDDDDEKLT----- 100
                                                        4333....33445677777655555555.9*********966...6777776663..... PP

                                     burpitideAlign 123 sfvkdfevkPssllvwyrgnkngqsedksssekkfvkdfepkP 165
                                                            dfe+ P  +  ++ ++          s+k+fv+dfep+P
  NODE_62069_length_934_cov_106.200929_g28800_i0.p1 101 ----DFEPMPTTVSAYHDDA----------SDKSFVNDFEPRP 129
                                                        ....5666666665555444..........2344556666655 PP

>> NODE_39776_length_1440_cov_417.445501_g17411_i0.p1  type:complete len:281 gc:universal NODE_39776_length_1440_cov_417
   #    score  bias  c-Evalue  i-Evalue hmmfrom  hmm to    alifrom  ali to    envfrom  env to     acc
 ---   ------ ----- --------- --------- ------- -------    ------- -------    ------- -------    ----
   1 !   53.3   8.6   2.3e-17   3.4e-13       4     281 ..       1     251 [.       1     279 [. 0.64

  Alignments for each domain:
  == domain 1  score: 53.3 bits;  conditional E-value: 2.3e-17
                                      burpitideAlign   4 mkS.ffallAllsllLlastieARkePgeywksvvknqptpeaiealldskkktknesv 61 
                                                         mkS  +al+Al+sllL++sti AR++P+ ywksv++ + +pe i++l+      ++++ 
  NODE_39776_length_1440_cov_417.445501_g17411_i0.p1   1 MKSpNLALFALFSLLLIGSTIDARTDPDAYWKSVTNAEAIPEVIQSLI------NKGYL 53 
                                                         5553489****************************************9......88999 PP

                                      burpitideAlign  62 vkDlevkpssfllvyqgnkdgqskdkeek.a.....dlkkdfeikpsqlllwyyhnknd 114
                                                         v  +++k  s      ++k +  + ++e+       ++++ +  +   l  + y ++nd
  NODE_39776_length_1440_cov_417.445501_g17411_i0.p1  54 VSPFSIKKAS----NAEEKHLTRAHESENlRffpytGHEDKPVHESENLRFFPYADHND 108
                                                         9999999999....566666655555555445669977777777777777899999999 PP

                                      burpitideAlign 115 eskskees.sfvkdfevkPssllvwyrgnkngqsedksssekkfvkdfepkPsqlllwy 172
                                                         ++  ++e+ ++ k    +   ++++  ++ ++++ +      ++   +e+++  ++l  
  NODE_39776_length_1440_cov_417.445501_g17411_i0.p1 109 KPAHESENlPAHKS---ENLRFFPYADHK-DKPTHE-----SENLPAHESEILRIFLYA 158
                                                         99888887433333...444667777777.333333.....345666799999999988 PP

                                      burpitideAlign 173 rgnkdgqsvdesgksf.vkdfepkPssvlvwyrgnkngqsedksskefvkdfsvdP.ss 229
                                                          ++ d+     +++ +     e +P+   ++ +++ +++  ++++   v +  + P +s
  NODE_39776_length_1440_cov_417.445501_g17411_i0.p1 159 DHK-DKPAH--ESENLpAH--ESEPENSRIFLNHK-DKPAHKSEN-LPVHE--SGPeNS 208
                                                         888.77773..33344232..44444444444444.555544444.33333..234134 PP

                                      burpitideAlign 230 llliykgnkvdpseneetekesvvngqsvdPssqlllyrgnkkvesseyeiN 281
                                                          + +y++ k         e+e++    s + +s++ ly+++k +++se   N
  NODE_39776_length_1440_cov_417.445501_g17411_i0.p1 209 RIFLYHKDK------PAHESENLPAHESGQENSRIFLYHKDKSAHESE---N 251
                                                         444455544......344666666666666777777777777777776...4 PP

>> NODE_72464_length_748_cov_6.548148_g36132_i0.p1  type:complete len:96 gc:universal NODE_72464_length_748_cov_6.548148
   #    score  bias  c-Evalue  i-Evalue hmmfrom  hmm to    alifrom  ali to    envfrom  env to     acc
 ---   ------ ----- --------- --------- ------- -------    ------- -------    ------- -------    ----
   1 !   49.6   0.0   3.2e-16   4.8e-12       8      82 ..       6      70 ..       1      92 [. 0.87

  Alignments for each domain:
  == domain 1  score: 49.6 bits;  conditional E-value: 3.2e-16
                                   burpitideAlign  8 fallAllsllLlastieARkePgeywksvvknqptpeaiealldskkktknesvvkDlevkpss 71
                                                     fal+Al+sllL++sti AR++P+ ywksv++ + tpe i++l+      ++++ +  +++k  s
  NODE_72464_length_748_cov_6.548148_g36132_i0.p1  6 FALFALFSLLLIGSTIDARTDPDAYWKSVTNAEATPEVIQSLI------NKGYLASPFSIKKAS 63
                                                     9*****************************************9......889***999999999 PP

                                   burpitideAlign 72 fllvyqgnkdg 82
                                                         y ++k +
  NODE_72464_length_748_cov_6.548148_g36132_i0.p1 64 ----YAEEKHL 70
                                                     ....6666654 PP

>> NODE_42886_length_1359_cov_357.501555_g17411_i1.p1  type:complete len:194 gc:universal NODE_42886_length_1359_cov_357
   #    score  bias  c-Evalue  i-Evalue hmmfrom  hmm to    alifrom  ali to    envfrom  env to     acc
 ---   ------ ----- --------- --------- ------- -------    ------- -------    ------- -------    ----
   1 !   48.5   1.1   6.7e-16   9.9e-12       4     175 ..       1     161 [.       1     191 [. 0.69

  Alignments for each domain:
  == domain 1  score: 48.5 bits;  conditional E-value: 6.7e-16
                                      burpitideAlign   4 mkS.ffallAllsllLlastieARkePgeywksvvknqptpeaiealldskkktknesv 61 
                                                         mkS  +al+Al+sllL++sti AR++P+ ywksv++ + +pe i++l+      ++++ 
  NODE_42886_length_1359_cov_357.501555_g17411_i1.p1   1 MKSpNLALFALFSLLLIGSTIDARTDPDAYWKSVTNAEAIPEVIQSLI------NKGYL 53 
                                                         5553489****************************************9......88999 PP

                                      burpitideAlign  62 vkDlevkpssfllvyqgnkdgqskdkeek.a.....dlkkdfeikpsqlllwyyhnknd 114
                                                         v  +++k  s      ++k +  + ++e+       ++++ +  +   l  + y ++nd
  NODE_42886_length_1359_cov_357.501555_g17411_i1.p1  54 VSPFSIKKAS----NAEEKHLTRAHESENlRffpytGHEDKPVHESENLRFFPYADHND 108
                                                         9999999999....556666655555555335558866666666666677788888888 PP

                                      burpitideAlign 115 eskskees.sfvkdfevkPssllvwyrgnkngqsedksssekkfvkdfepkPsqlllwy 172
                                                         ++  ++e+ ++ k    +   ++++  ++ ++++ ++     ++   +e+++  ++l  
  NODE_42886_length_1359_cov_357.501555_g17411_i1.p1 109 KPAHESENlPAHKS---ENLRFFPYADHK-DKPTHES-----ENLPAHESEILRIFLYA 158
                                                         88777777433332...333556666666.3333322.....34444566666666655 PP

                                      burpitideAlign 173 rgn 175
                                                          ++
  NODE_42886_length_1359_cov_357.501555_g17411_i1.p1 159 DHK 161
                                                         555 PP

>> NODE_51127_length_1163_cov_53.090826_g22686_i0.p1  type:complete len:124 gc:universal NODE_51127_length_1163_cov_53.0
   #    score  bias  c-Evalue  i-Evalue hmmfrom  hmm to    alifrom  ali to    envfrom  env to     acc
 ---   ------ ----- --------- --------- ------- -------    ------- -------    ------- -------    ----
   1 !   41.0   0.1   1.3e-13     2e-09       5      86 ..       2      94 ..       1     112 [. 0.65

  Alignments for each domain:
  == domain 1  score: 41.0 bits;  conditional E-value: 1.3e-13
                                     burpitideAlign  5 kSffallAllsllLlastieARkePgeywksvvknqptpeaieall.......dskkkt... 56
                                                       + + a++ l++l+ ++  + ARk+Pgeywks+++ +p+p+ai + +       ++k+k+   
  NODE_51127_length_1163_cov_53.090826_g22686_i0.p1  2 RYLSAFFILFMLISFVTLNDARKDPGEYWKSIMNGEPMPKAITDYFyqdpasqSNKEKEkhs 63
                                                       54556666777777778999******************888887753333222233333223 PP

                                     burpitideAlign 57 ...knesvvkDlevkpssfllvyqgnkdgqskd 86
                                                          + + ++kD+  kp+   ++y++  d+q + 
  NODE_51127_length_1163_cov_53.090826_g22686_i0.p1 64 dtiNMDHFIKDFGTKPNL--IIYHSHVDSQVVK 94
                                                       334456788899988875..7777777765554 PP

>> NODE_66572_length_851_cov_13.733933_g31766_i0.p1  type:complete len:129 gc:universal NODE_66572_length_851_cov_13.733
   #    score  bias  c-Evalue  i-Evalue hmmfrom  hmm to    alifrom  ali to    envfrom  env to     acc
 ---   ------ ----- --------- --------- ------- -------    ------- -------    ------- -------    ----
   1 !   35.0   0.4   9.1e-12   1.3e-07       4     139 ..       1     112 [.       1     124 [. 0.68

  Alignments for each domain:
  == domain 1  score: 35.0 bits;  conditional E-value: 9.1e-12
                                    burpitideAlign   4 mkSffallAllsllLlastieARkePgeywksvvknqptpeaiealldskkktknesvvkD 64 
                                                       m+ + a++ l++ll ++s + A+k+ ++ywk++++ +p+p+ai++ +              
  NODE_66572_length_851_cov_13.733933_g31766_i0.p1   1 MRYLSAFFILFLLLPFVSLNDASKDSEDYWKTIMNGEPMPKAIKDFF-------------- 47 
                                                       666677888999999**************************998885.............. PP

                                    burpitideAlign  65 levkpssfllvyqgnkdgqskdkeek.a...dlkkdfeikpsqlllwyyhnkndeskskee 121
                                                          ++s    ++q+nk  q+++  +       + kdf   p+ +  +y++  + +  ++ +
  NODE_66572_length_851_cov_13.733933_g31766_i0.p1  48 -Y-QDS----TSQSNKEKQKQEAHSDiInmdRFIKDFGTTPNLI--IYHSHVDTQVVKQFA 100
                                                       .2.222....2567777666665555446777777777777755..666666655544443 PP

                                    burpitideAlign 122 ssfvkdfevkPssllvwy 139
                                                              +vkP+  l  +
  NODE_66572_length_851_cov_13.733933_g31766_i0.p1 101 E------DVKPNLTLSQK 112
                                                       3......44555544444 PP

>> NODE_51399_length_1157_cov_24.386531_g22824_i0.p1  type:5prime_partial len:335 gc:universal NODE_51399_length_1157_co
   #    score  bias  c-Evalue  i-Evalue hmmfrom  hmm to    alifrom  ali to    envfrom  env to     acc
 ---   ------ ----- --------- --------- ------- -------    ------- -------    ------- -------    ----
   1 !   18.2   0.0   1.1e-06     0.017       8      54 ..      28      72 ..      22      89 .. 0.74

  Alignments for each domain:
  == domain 1  score: 18.2 bits;  conditional E-value: 1.1e-06
                                     burpitideAlign  8 fallAllsllLlastieARkePgeywksvvknqptpeaiealldskk 54
                                                       + ++ lls++L+as ++     ++ywksv +n+p+p+ai++ll  + 
  NODE_51399_length_1157_cov_24.386531_g22824_i0.p1 28 LHIFTLLSVALVASHAA--LPSEDYWKSVLPNTPMPKAIRNLLHYSV 72
                                                       45666777777776544..34478******************96554 PP

>> NODE_53464_length_1113_cov_15.830769_g18996_i1.p1  type:3prime_partial len:346 gc:universal NODE_53464_length_1113_co
   #    score  bias  c-Evalue  i-Evalue hmmfrom  hmm to    alifrom  ali to    envfrom  env to     acc
 ---   ------ ----- --------- --------- ------- -------    ------- -------    ------- -------    ----
   1 ?   17.3   0.0   2.2e-06     0.033       9      63 ..       7      60 ..       1      61 [. 0.72

  Alignments for each domain:
  == domain 1  score: 17.3 bits;  conditional E-value: 2.2e-06
                                     burpitideAlign  9 allAllsllLlastieARkePgeywksvvknqptpeaiealldskkkt.knesvvk 63
                                                        ++ lls++L+as ++     ++ywksv +n+p+p+a+ +ll s++   +++ vv+
  NODE_53464_length_1113_cov_15.830769_g18996_i1.p1  7 HIFTLLSVVLVASHAA--LPSEDYWKSVLPNTPMPKALTDLLHSSEWVeDKGTVVN 60
                                                       4555666666665443..33488******************977765567777775 PP

>> NODE_43372_length_1347_cov_14.030612_g18996_i0.p1  type:complete len:361 gc:universal NODE_43372_length_1347_cov_14.0
   #    score  bias  c-Evalue  i-Evalue hmmfrom  hmm to    alifrom  ali to    envfrom  env to     acc
 ---   ------ ----- --------- --------- ------- -------    ------- -------    ------- -------    ----
   1 ?   17.2   0.0   2.4e-06     0.035       9      63 ..       7      60 ..       1      61 [. 0.72

  Alignments for each domain:
  == domain 1  score: 17.2 bits;  conditional E-value: 2.4e-06
                                     burpitideAlign  9 allAllsllLlastieARkePgeywksvvknqptpeaiealldskkkt.knesvvk 63
                                                        ++ lls++L+as ++     ++ywksv +n+p+p+a+ +ll s++   +++ vv+
  NODE_43372_length_1347_cov_14.030612_g18996_i0.p1  7 HIFTLLSVVLVASHAA--LPSEDYWKSVLPNTPMPKALTDLLHSSEWVeDKGTVVN 60
                                                       4555666666665443..33488******************977765567777775 PP


Internal pipeline statistics summary:
-------------------------------------
Query model(s):                            1  (312 nodes)
Target sequences:                     178205  (32138862 residues searched)
Passed MSV filter:                      6825  (0.0382986); expected 3564.1 (0.02)
Passed bias filter:                     3659  (0.0205325); expected 3564.1 (0.02)
Passed Vit filter:                       326  (0.00182935); expected 178.2 (0.001)
Passed Fwd filter:                        12  (6.73382e-05); expected 1.8 (1e-05)
Initial search space (Z):             178205  [actual number of targets]
Domain search space  (domZ):              12  [number of targets reported over threshold]
# CPU time: 0.60u 0.08s 00:00:00.68 Elapsed: 00:00:02.91
# Mc/sec: 3441.99
//
[ok]
