# Supplementary material for: Mining raw plant transcriptomic data for new cyclopeptide alkaloids
Source: Beilstein J Org Chem. 2024 Jul 11;20:1548–59. doi: 10.3762/bjoc.20.138 (PMC11250218; doi:10.3762/bjoc.20.138)
Supplement: File 4 — The split burpitide precursor peptide HMM and output from all 700 transcriptomes as a compressed archive. [file Beilstein_J_Org_Chem-20-1548-s004.zip › final/SRR13481024.pep.hmm]

# hmmsearch :: search profile(s) against a sequence database
# HMMER 3.3 (Nov 2019); http://hmmer.org/
# Copyright (C) 2019 Howard Hughes Medical Institute.
# Freely distributed under the BSD open source license.
# - - - - - - - - - - - - - - - - - - - - - - - - - - - - - - - - - - - -
# query HMM file:                  ../hmms/burpitide.hmm
# target sequence database:        SRR13481024.pep
# - - - - - - - - - - - - - - - - - - - - - - - - - - - - - - - - - - - -

Query:       burpitideAlign  [M=312]
Scores for complete sequences (score includes all domains):
   --- full sequence ---   --- best 1 domain ---    -#dom-
    E-value  score  bias    E-value  score  bias    exp  N  Sequence                                          Description
    ------- ------ -----    ------- ------ -----   ---- --  --------                                          -----------
    5.7e-17   64.9   0.7    7.1e-17   64.6   0.7    1.1  1  NODE_37356_length_586_cov_16.306043_g20888_i0.p1   type:5prime_partial len:133 gc:u
      8e-15   57.8   6.4    1.5e-13   53.7   6.2    2.3  1  NODE_30940_length_962_cov_593.416198_g16002_i0.p1  type:5prime_partial len:198 gc:u
      2e-11   46.7   5.3    2.3e-10   43.2   5.3    2.3  1  NODE_30619_length_984_cov_4.119649_g15824_i0.p1    type:5prime_partial len:284 gc:u
    3.5e-05   26.2   0.1    0.00012   24.4   0.0    1.8  2  NODE_16319_length_1923_cov_4630.987027_g47_i5.p1   type:complete len:361 gc:univers


Domain annotation for each sequence (and alignments):
>> NODE_37356_length_586_cov_16.306043_g20888_i0.p1  type:5prime_partial len:133 gc:universal NODE_37356_length_586_cov_
   #    score  bias  c-Evalue  i-Evalue hmmfrom  hmm to    alifrom  ali to    envfrom  env to     acc
 ---   ------ ----- --------- --------- ------- -------    ------- -------    ------- -------    ----
   1 !   64.6   0.7   2.9e-21   7.1e-17       4      99 ..      16     113 ..       7     130 .. 0.80

  Alignments for each domain:
  == domain 1  score: 64.6 bits;  conditional E-value: 2.9e-21
                                    burpitideAlign   4 mkSffallAllsllLlastieARkePgeywksvvknqptpeaiealldskkkt..knesvv 62 
                                                       mkS+fa   + sllL+as   ARkePg+ywks++k++p+p+a+++++    +   k + +v
  NODE_37356_length_586_cov_16.306043_g20888_i0.p1  16 MKSIFASSIIISLLLFASLGYARKEPGDYWKSIMKDKPMPKALKDRFPQADERmvKMDHFV 76 
                                                       998877766*************************************988887799****** PP

                                    burpitideAlign  63 kDlevkpssfllvyqgnkdgqskdkeek.adlkkdfei 99 
                                                       kD++ + ss  ++y+  +   +++k++   d    +e+
  NODE_37356_length_586_cov_16.306043_g20888_i0.p1  77 KDFDRRSSSVSIIYHRRSE-PETEKQKHqEDKSLKTEP 113
                                                       ***************9999.444444441233333333 PP

>> NODE_30940_length_962_cov_593.416198_g16002_i0.p1  type:5prime_partial len:198 gc:universal NODE_30940_length_962_cov
   #    score  bias  c-Evalue  i-Evalue hmmfrom  hmm to    alifrom  ali to    envfrom  env to     acc
 ---   ------ ----- --------- --------- ------- -------    ------- -------    ------- -------    ----
   1 !   53.7   6.2     6e-18   1.5e-13       4     160 ..      29     185 ..      16     190 .. 0.78

  Alignments for each domain:
  == domain 1  score: 53.7 bits;  conditional E-value: 6e-18
                                     burpitideAlign   4 mkSffallAllsllLlastieARkePgeywksvvknqptpeaiealldskkktknesvvk 63 
                                                        m+ +f+l  l++llLlasti ARk+ +eyw  v+k qp+pe++++ll      +     +
  NODE_30940_length_962_cov_593.416198_g16002_i0.p1  29 MRPLFVLCILSVLLLLASTIDARKNLEEYWRIVMKGQPMPESVQDLLAVDRAAS----TT 84 
                                                        999999999*************************************96555543....35 PP

                                     burpitideAlign  64 Dlevkpssfllvyqgnkdgqskdkeekadlkkdfeikpsqlll.wyyhnkndeskskees 122
                                                        D + +++s++l+        +++     +l k+f+ +p+ l+  + ++ ++++s+++ +s
  NODE_30940_length_962_cov_593.416198_g16002_i0.p1  85 DENADQNSNPLILSYIVHPFEVE-----SLAKNFNQRPNTLIYgFHNSHNDQPSEMNFNS 139
                                                        55666666666654444423333.....67889******996623444556667777777 PP

                                     burpitideAlign 123 ............sfvkdfevkPssllvwyrgnkngqsedksssekkfvkd 160
                                                                    sf k+f+++P+ +   y++  n+q+++ +    +f+kd
  NODE_30940_length_962_cov_593.416198_g16002_i0.p1 140 rpnflqrdsevkSFSKNFNPRPNLFPYNYHKSHNDQPSEVK----SFDKD 185
                                                        999999999999999****************9999999774....56665 PP

>> NODE_30619_length_984_cov_4.119649_g15824_i0.p1  type:5prime_partial len:284 gc:universal NODE_30619_length_984_cov_4
   #    score  bias  c-Evalue  i-Evalue hmmfrom  hmm to    alifrom  ali to    envfrom  env to     acc
 ---   ------ ----- --------- --------- ------- -------    ------- -------    ------- -------    ----
   1 !   43.2   5.3   9.5e-15   2.3e-10       5     269 ..      11     254 ..       8     273 .. 0.59

  Alignments for each domain:
  == domain 1  score: 43.2 bits;  conditional E-value: 9.5e-15
                                   burpitideAlign   5 kSffallA.llsllLlastieARkePgeywksvvknqpt.peaiealldskkktknesvvkD 64 
                                                      k ff+l   l++llL+++ i ARk+P +yw  vvknq +  e+++ l+     +++ s++  
  NODE_30619_length_984_cov_4.119649_g15824_i0.p1  11 KAFFVLSTvLSLLLLFVNMIDARKDPRDYWRIVVKNQDMpGESTQGLI----PEDQASTIS- 67 
                                                      66777777899999*************************779999998....444455533. PP

                                   burpitideAlign  65 levkpssfllvyqgnkdg.qskdkeekadlkkdfeikpsqlllwyyhnkndeskskeessfv 125
                                                                + +  +d+ q ++   k+ ++k+fe+ p     + y+n  +++k+k    fv
  NODE_30619_length_984_cov_4.119649_g15824_i0.p1  68 ------KTTAYCHTREDSeQTME---KPFVNKNFELMPDVS--I-YDNGIKPTKQK---AFV 114
                                                      ......33345555555314444...44579*******866..4.55666666565...689 PP

                                   burpitideAlign 126 kdfevkPssllvwyrgnkngqsedksssekkfvkdfepkPsqlllwyrgnkdgqsvdes... 184
                                                      kd+e+ P  + ++  g k ++++ ++ ++ +f+ d+++  +++   ++ +        +   
  NODE_30619_length_984_cov_4.119649_g15824_i0.p1 115 KDLELLPD-VSIYDNGIKPKDKQRSFAKNFEFMPDISIYDNGIKSTKQKAF-------Akhf 168
                                                      *****775.556777775555555554555566666665555555555543.......1222 PP

                                   burpitideAlign 185 .................gksfvkdfepkPssvlvwyrgnkngqsedksskefvkdfsvdPss 229
                                                                       +k + kdfe+ P  + ++ +g k ++++      + kdf++ P  
  NODE_30619_length_984_cov_4.119649_g15824_i0.p1 169 eflpdvsiydngikptkQKFIAKDFELMPDAF-IYDNGVKLAKQRF-----SAKDFELMP-- 222
                                                      33344566666666664444478888866654.4444443333322.....334555555.. PP

                                   burpitideAlign 230 llliykgnkvdpseneetekesvvngqsvdPssqlllyrg 269
                                                        +  ++n v       ++++ +++++++ P   + +y +
  NODE_30619_length_984_cov_4.119649_g15824_i0.p1 223 -DVSNYNNGVRL-----AKQKAFAKDFELMPD--VSIYDN 254
                                                      .23344444322.....235555566666665..555544 PP

>> NODE_16319_length_1923_cov_4630.987027_g47_i5.p1  type:complete len:361 gc:universal NODE_16319_length_1923_cov_4630.
   #    score  bias  c-Evalue  i-Evalue hmmfrom  hmm to    alifrom  ali to    envfrom  env to     acc
 ---   ------ ----- --------- --------- ------- -------    ------- -------    ------- -------    ----
   1 !   24.4   0.0   5.1e-09   0.00012       8      51 ..       6      47 ..       1      59 [. 0.83
   2 ?   -0.8   0.0      0.23   5.5e+03     123     135 ..     188     200 ..     129     230 .. 0.74

  Alignments for each domain:
  == domain 1  score: 24.4 bits;  conditional E-value: 5.1e-09
                                    burpitideAlign  8 fallAllsllLlastieARkePgeywksvvknqptpeaiealld 51
                                                      + +lA+lsl+L+as +++  +P+ ywk+v +n p+p+a+e+ll+
  NODE_16319_length_1923_cov_4630.987027_g47_i5.p1  6 LPILAFLSLALVASHAAS--SPELYWKTVLPNSPMPKAVEDLLQ 47
                                                      5699*********97776..6999******************95 PP

  == domain 2  score: -0.8 bits;  conditional E-value: 0.23
                                    burpitideAlign 123 sfvkdfevkPssl 135
                                                        ++++f+vkP+s+
  NODE_16319_length_1923_cov_4630.987027_g47_i5.p1 188 EIFNQFSVKPGSV 200
                                                       2346666666655 PP


Internal pipeline statistics summary:
-------------------------------------
Query model(s):                            1  (312 nodes)
Target sequences:                      97392  (18829582 residues searched)
Passed MSV filter:                      4116  (0.0422622); expected 1947.8 (0.02)
Passed bias filter:                     2201  (0.0225994); expected 1947.8 (0.02)
Passed Vit filter:                       238  (0.00244373); expected 97.4 (0.001)
Passed Fwd filter:                         4  (4.10711e-05); expected 1.0 (1e-05)
Initial search space (Z):              97392  [actual number of targets]
Domain search space  (domZ):               4  [number of targets reported over threshold]
# CPU time: 0.51u 0.07s 00:00:00.58 Elapsed: 00:00:01.67
# Mc/sec: 3504.37
//
[ok]
