# Supplementary material for: Mining raw plant transcriptomic data for new cyclopeptide alkaloids
Source: Beilstein J Org Chem. 2024 Jul 11;20:1548–59. doi: 10.3762/bjoc.20.138 (PMC11250218; doi:10.3762/bjoc.20.138)
Supplement: File 4 — The split burpitide precursor peptide HMM and output from all 700 transcriptomes as a compressed archive. [file Beilstein_J_Org_Chem-20-1548-s004.zip › final/SRR13616542.pep.hmm]

# hmmsearch :: search profile(s) against a sequence database
# HMMER 3.3 (Nov 2019); http://hmmer.org/
# Copyright (C) 2019 Howard Hughes Medical Institute.
# Freely distributed under the BSD open source license.
# - - - - - - - - - - - - - - - - - - - - - - - - - - - - - - - - - - - -
# query HMM file:                  ../hmms/burpitide.hmm
# target sequence database:        SRR13616542.pep
# - - - - - - - - - - - - - - - - - - - - - - - - - - - - - - - - - - - -

Query:       burpitideAlign  [M=312]
Scores for complete sequences (score includes all domains):
   --- full sequence ---   --- best 1 domain ---    -#dom-
    E-value  score  bias    E-value  score  bias    exp  N  Sequence                                         Description
    ------- ------ -----    ------- ------ -----   ---- --  --------                                         -----------
    1.7e-11   47.5   0.4    1.8e-11   47.4   0.4    1.0  1  NODE_47175_length_894_cov_20.239951_g23591_i0.p1  type:complete len:119 gc:univers
      7e-07   32.3   0.6    8.5e-07   32.0   0.6    1.0  1  NODE_48859_length_825_cov_17.779255_g23591_i1.p1  type:complete len:94 gc:universa
    7.6e-06   28.9  11.3    7.6e-05   25.6  11.3    2.5  1  NODE_61598_length_442_cov_2.054201_g36434_i0.p1   type:internal len:148 gc:univers
  ------ inclusion threshold ------
        1.3   11.7   0.0        1.4   11.6   0.0    1.1  1  NODE_55327_length_596_cov_1.760994_g30281_i0.p1   type:internal len:199 gc:univers


Domain annotation for each sequence (and alignments):
>> NODE_47175_length_894_cov_20.239951_g23591_i0.p1  type:complete len:119 gc:universal NODE_47175_length_894_cov_20.239
   #    score  bias  c-Evalue  i-Evalue hmmfrom  hmm to    alifrom  ali to    envfrom  env to     acc
 ---   ------ ----- --------- --------- ------- -------    ------- -------    ------- -------    ----
   1 !   47.4   0.4   5.1e-16   1.8e-11       4      95 ..      11     101 ..       1     111 [. 0.72

  Alignments for each domain:
  == domain 1  score: 47.4 bits;  conditional E-value: 5.1e-16
                                    burpitideAlign   4 mkSffallA..llsllLlastieARkePgeywksvvknqptpeaiealldskkktknesvv 62 
                                                       ++S+f++    l++llL++s+  ARk+ + yw++++k  p+pe i++l    +  +++ +v
  NODE_47175_length_894_cov_20.239951_g23591_i0.p1  11 LRSTFSFSFfiLSLLLLVSSVSYARKDLEAYWEKKMKGLPMPELIKDL----SDADRDLFV 67 
                                                       567665544449999999******************************....45599**** PP

                                    burpitideAlign  63 kDlevkpssfllvyqgnkdg..qskdkeeka.dlkk 95 
                                                        D+++kp+ +++ ++   ++   +++ke+++  + k
  NODE_47175_length_894_cov_20.239951_g23591_i0.p1  68 RDFDMKPNVIIYHSH--VASkdNKNEKEKEKeTFGK 101
                                                       ********9666555..4431122222222124444 PP

>> NODE_48859_length_825_cov_17.779255_g23591_i1.p1  type:complete len:94 gc:universal NODE_48859_length_825_cov_17.7792
   #    score  bias  c-Evalue  i-Evalue hmmfrom  hmm to    alifrom  ali to    envfrom  env to     acc
 ---   ------ ----- --------- --------- ------- -------    ------- -------    ------- -------    ----
   1 !   32.0   0.6   2.4e-11   8.5e-07      20      96 ..       4      77 ..       2      86 .. 0.72

  Alignments for each domain:
  == domain 1  score: 32.0 bits;  conditional E-value: 2.4e-11
                                    burpitideAlign 20 astieARkePgeywksvvknqptpeaiealldskkktknesvvkDlevkpssfllvyqgnkdg 82
                                                      +s+  ARk+ + yw++++k  p+pe i++l    +  +++ +v D+++kp+ +++ ++   ++
  NODE_48859_length_825_cov_17.779255_g23591_i1.p1  4 SSVSYARKDLEAYWEKKMKGLPMPELIKDL----SDADRDLFVRDFDMKPNVIIYHSH--VAS 60
                                                      78999*************************....45599************9666555..443 PP

                                    burpitideAlign 83 ..qskdkeeka.dlkkd 96
                                                         +++ke+++  + k 
  NODE_48859_length_825_cov_17.779255_g23591_i1.p1 61 kdNKNEKEKEKeTFGKK 77
                                                      11222222221244444 PP

>> NODE_61598_length_442_cov_2.054201_g36434_i0.p1  type:internal len:148 gc:universal NODE_61598_length_442_cov_2.05420
   #    score  bias  c-Evalue  i-Evalue hmmfrom  hmm to    alifrom  ali to    envfrom  env to     acc
 ---   ------ ----- --------- --------- ------- -------    ------- -------    ------- -------    ----
   1 !   25.6  11.3   2.1e-09   7.6e-05      90     228 ..      36     136 ..      23     147 .] 0.52

  Alignments for each domain:
  == domain 1  score: 25.6 bits;  conditional E-value: 2.1e-09
                                   burpitideAlign  90 kadlkkdfeikpsqlllwyyhnkndeskskeessfvkdfevkPssllvwyrgnkngqsedks 151
                                                      k  ++kdfe++p+     y+++k +   +k++    kdfe++P+    +  ++         
  NODE_61598_length_442_cov_2.054201_g36434_i0.p1  36 K-RFMKDFEPRPNVS--AYNDDKIGARDKKKSA---KDFEPRPNVSAYGTDKE--------- 82 
                                                      2.4667777777655..5666666666666666...67777666544444333......... PP

                                   burpitideAlign 152 ssekkfvkdfepkPsqlllwyrgnkdgqsvdesgksfvkdfepkPssvlvwyrgnkngqsed 213
                                                         kkf kdfep+P+   +  ++n   ++    +k+fvkdfep+Ps   v  +gn ++++  
  NODE_61598_length_442_cov_2.054201_g36434_i0.p1  83 ---KKFAKDFEPRPN---VSAYSN---DE----EKKFVKDFEPRPS---VSEHGN-DKEK-- 125
                                                      ...334445555554...222233...12....4555666666554...445555.3332.. PP

                                   burpitideAlign 214 ksskefvkdfsvdPs 228
                                                           fvkdf+++P+
  NODE_61598_length_442_cov_2.054201_g36434_i0.p1 126 ----KFVKDFEPRPN 136
                                                      ....25555555553 PP

>> NODE_55327_length_596_cov_1.760994_g30281_i0.p1  type:internal len:199 gc:universal NODE_55327_length_596_cov_1.76099
   #    score  bias  c-Evalue  i-Evalue hmmfrom  hmm to    alifrom  ali to    envfrom  env to     acc
 ---   ------ ----- --------- --------- ------- -------    ------- -------    ------- -------    ----
   1 ?   11.6   0.0     4e-05       1.4      87     143 ..      20      77 ..       5     129 .. 0.79

  Alignments for each domain:
  == domain 1  score: 11.6 bits;  conditional E-value: 4e-05
                                   burpitideAlign  87 keek.adlkkdfeikpsqlllwyyhnkndeskskeessfvkdfevkPssllvwyrgnk 143
                                                      +ee+ a    + ++ p+++ lw + +k +  + ++++ + k++e +P s+ +w+   +
  NODE_55327_length_596_cov_1.760994_g30281_i0.p1  20 PEEAkAVIARGVKSIPNSVKLWMQAAKLERDEVNKSRVLRKGLEHTPDSVRLWKAVVE 77 
                                                      4444346778899999999999999999999999999788999999999999996554 PP


Internal pipeline statistics summary:
-------------------------------------
Query model(s):                            1  (312 nodes)
Target sequences:                     143115  (26708138 residues searched)
Passed MSV filter:                      5817  (0.0406456); expected 2862.3 (0.02)
Passed bias filter:                     3303  (0.0230793); expected 2862.3 (0.02)
Passed Vit filter:                       289  (0.00201936); expected 143.1 (0.001)
Passed Fwd filter:                         4  (2.79496e-05); expected 1.4 (1e-05)
Initial search space (Z):             143115  [actual number of targets]
Domain search space  (domZ):               4  [number of targets reported over threshold]
# CPU time: 0.52u 0.05s 00:00:00.57 Elapsed: 00:00:02.41
# Mc/sec: 3452.91
//
[ok]
