# Supplementary material for: Mining raw plant transcriptomic data for new cyclopeptide alkaloids
Source: Beilstein J Org Chem. 2024 Jul 11;20:1548–59. doi: 10.3762/bjoc.20.138 (PMC11250218; doi:10.3762/bjoc.20.138)
Supplement: File 4 — The split burpitide precursor peptide HMM and output from all 700 transcriptomes as a compressed archive. [file Beilstein_J_Org_Chem-20-1548-s004.zip › final/SRR13619735.pep.hmm]

# hmmsearch :: search profile(s) against a sequence database
# HMMER 3.3 (Nov 2019); http://hmmer.org/
# Copyright (C) 2019 Howard Hughes Medical Institute.
# Freely distributed under the BSD open source license.
# - - - - - - - - - - - - - - - - - - - - - - - - - - - - - - - - - - - -
# query HMM file:                  ../hmms/burpitide.hmm
# target sequence database:        SRR13619735.pep
# - - - - - - - - - - - - - - - - - - - - - - - - - - - - - - - - - - - -

Query:       burpitideAlign  [M=312]
Scores for complete sequences (score includes all domains):
   --- full sequence ---   --- best 1 domain ---    -#dom-
    E-value  score  bias    E-value  score  bias    exp  N  Sequence                                           Description
    ------- ------ -----    ------- ------ -----   ---- --  --------                                           -----------
    1.3e-19   74.1  19.1    1.5e-14   57.5  19.1    3.4  1  NODE_25505_length_1319_cov_55.081876_g12197_i0.p1   type:complete len:316 gc:univers
    4.7e-07   32.9   0.0    0.00073   22.4   0.0    2.9  2  NODE_29138_length_1210_cov_167.057441_g13757_i0.p1  type:5prime_partial len:299 gc:u
    6.1e-06   29.2   0.0    7.1e-06   29.0   0.0    1.1  1  NODE_56998_length_502_cov_21.687075_g31487_i0.p2    type:complete len:98 gc:universa
    9.7e-06   28.6   0.0    1.2e-05   28.3   0.0    1.1  1  NODE_58812_length_454_cov_12.081425_g33285_i0.p1    type:5prime_partial len:129 gc:u
    0.00019   24.3  24.4     0.0022   20.8   6.2    4.2  2  NODE_20426_length_1488_cov_46.291521_g9906_i0.p1    type:complete len:425 gc:univers
     0.0014   21.5   0.0     0.0015   21.3   0.0    1.1  1  NODE_55835_length_533_cov_9.197034_g30367_i0.p1     type:complete len:76 gc:universa


Domain annotation for each sequence (and alignments):
>> NODE_25505_length_1319_cov_55.081876_g12197_i0.p1  type:complete len:316 gc:universal NODE_25505_length_1319_cov_55.0
   #    score  bias  c-Evalue  i-Evalue hmmfrom  hmm to    alifrom  ali to    envfrom  env to     acc
 ---   ------ ----- --------- --------- ------- -------    ------- -------    ------- -------    ----
   1 !   57.5  19.1   6.3e-19   1.5e-14       8     268 ..       7     291 ..       4     314 .. 0.55

  Alignments for each domain:
  == domain 1  score: 57.5 bits;  conditional E-value: 6.3e-19
                                     burpitideAlign   8 fallAllsllLlastieARkeP.geywksvvknqptpeaiealldskkkt......knes 60 
                                                        + ++ l++l+Ll+  + ARk P ++yw sv+k+qp+p+aie+l+   +++      +   
  NODE_25505_length_1319_cov_55.081876_g12197_i0.p1   7 MPFITLFLLVLLGGRVNARKHPiDDYWRSVMKDQPMPKAIESLVPVANSDhdgvhcDDTP 66 
                                                        56899**************************************98887775455454445 PP

                                     burpitideAlign  61 vvkDlevkpssfllvyqgnkdg..............qskdkeek.a..dlkkdfeikpsq 103
                                                          k++e++p +  ++yq++  +              q+ + ++  +  ++ k+ e++p+q
  NODE_25505_length_1319_cov_55.081876_g12197_i0.p1  67 NFKEIESQPVQ-TFMYQKDHSLpsdkfaegiesqpnQAFSYKNGlPsnEFAKGIESQPNQ 125
                                                        56899999999.999999999877777777755444333333333367777777888887 PP

                                     burpitideAlign 104 lllwyyhnkndeskskeessfvkdfevkPssllvwyrgnkngqsedksssekkfvkdfep 163
                                                           + y+n  + + +     f k++e++P++++ ++ g     +      ++kf k +e+
  NODE_25505_length_1319_cov_55.081876_g12197_i0.p1 126 A--FSYKN--GLPSN----KFAKGIELQPNQAFSYKNGL----P------SNKFAKGIES 167
                                                        7..33332..22222....25577777777777777654....2......1234444555 PP

                                     burpitideAlign 164 kPsqlllwyrgnk.dgqsvdes...................................... 184
                                                        +P+q +  + g   ++     +                                      
  NODE_25505_length_1319_cov_55.081876_g12197_i0.p1 168 QPNQAFGYKNGLPsNEF----Akgiesqpnqafgyknglpsnefakeiesqpnqafsynn 223
                                                        55554444444421111....011112222222222222211111111233333333333 PP

                                     burpitideAlign 185 ...gksfvkdfepkPssvlvwyrgnkngqsedksskefvkdfsvdPssllliykgnkvdp 241
                                                           + +f k+ e +P++ + +++g    +s     +ef k+ +++P++++  ++g     
  NODE_25505_length_1319_cov_55.081876_g12197_i0.p1 224 gipSNKFAKGIESQPNQAFSYKNGL---PS-----NEFAKGIESQPNQAFSYKNGLP--- 272
                                                        3333333444444444444444443...11.....1244455555555554444433... PP

                                     burpitideAlign 242 seneetekesvvngqsvdPssqlllyr 268
                                                               ++++++g +++P+ q   y+
  NODE_25505_length_1319_cov_55.081876_g12197_i0.p1 273 -------SNKFAKGIELQPN-QAFSYK 291
                                                        .......4455566666666.444444 PP

>> NODE_29138_length_1210_cov_167.057441_g13757_i0.p1  type:5prime_partial len:299 gc:universal NODE_29138_length_1210_c
   #    score  bias  c-Evalue  i-Evalue hmmfrom  hmm to    alifrom  ali to    envfrom  env to     acc
 ---   ------ ----- --------- --------- ------- -------    ------- -------    ------- -------    ----
   1 !   22.4   0.0     3e-08   0.00073       8      54 ..      23      71 ..      17      78 .. 0.81
   2 !    7.5   0.1     0.001        25      30      51 ..      79     100 ..      75     240 .. 0.89

  Alignments for each domain:
  == domain 1  score: 22.4 bits;  conditional E-value: 3e-08
                                      burpitideAlign  8 fallA.llsllLlastieARkeP.geywksvvknqptpeaiealldskk 54
                                                        + l+  +l++lL a  + ARk+P g yw+ v+ +qp+p+ ie+l+   +
  NODE_29138_length_1210_cov_167.057441_g13757_i0.p1 23 LPLITiFLLVLLGAGCANARKDPaGYYWEIVTDDQPIPKEIESLVPVAN 71
                                                        557776777888888********777899999************86555 PP

  == domain 2  score: 7.5 bits;  conditional E-value: 0.001
                                      burpitideAlign  30 geywksvvknqptpeaiealld 51 
                                                          +yw  v+++qp+p+ai++l+ 
  NODE_29138_length_1210_cov_167.057441_g13757_i0.p1  79 RDYWRIVTNDQPMPKAIQSLVP 100
                                                         59*****************985 PP

>> NODE_56998_length_502_cov_21.687075_g31487_i0.p2  type:complete len:98 gc:universal NODE_56998_length_502_cov_21.6870
   #    score  bias  c-Evalue  i-Evalue hmmfrom  hmm to    alifrom  ali to    envfrom  env to     acc
 ---   ------ ----- --------- --------- ------- -------    ------- -------    ------- -------    ----
   1 !   29.0   0.0     3e-10   7.1e-06       8      77 ..       6      86 ..       1      94 [. 0.67

  Alignments for each domain:
  == domain 1  score: 29.0 bits;  conditional E-value: 3e-10
                                    burpitideAlign  8 fallA.llsllLlas.tieA.RkeP...geywksvvknqptpeaieall.....dskkkt... 56
                                                      f+l   llsllL +  + eA R +P   +eywk+v+kn+p+p +i++l+     +s++     
  NODE_56998_length_502_cov_21.687075_g31487_i0.p2  6 FTLSClLLSLLLATAtVSEAiRGDPpaaEEYWKKVMKNEPLPSSIKELFndaavSSSS-Gdeg 67
                                                      5555566666665542567746677999*************99999987333213333.2467 PP

                                    burpitideAlign 57 knesvvkDlevkpssfllvyq 77
                                                      k+ ++vkD++   +   ++y+
  NODE_56998_length_502_cov_21.687075_g31487_i0.p2 68 KKLRFVKDFDTTTNA--IIYH 86
                                                      8889*****966555..6665 PP

>> NODE_58812_length_454_cov_12.081425_g33285_i0.p1  type:5prime_partial len:129 gc:universal NODE_58812_length_454_cov_
   #    score  bias  c-Evalue  i-Evalue hmmfrom  hmm to    alifrom  ali to    envfrom  env to     acc
 ---   ------ ----- --------- --------- ------- -------    ------- -------    ------- -------    ----
   1 !   28.3   0.0   4.9e-10   1.2e-05       6      77 ..      36     117 ..      27     126 .. 0.70

  Alignments for each domain:
  == domain 1  score: 28.3 bits;  conditional E-value: 4.9e-10
                                    burpitideAlign   6 SffallA.llsllLlas.tieA.RkeP...geywksvvknqptpeaieall...dskkkt. 56 
                                                       Sff+l   llsllL +    eA R +P   +eywk+v+kn+p+p +i++l+   + ++++ 
  NODE_58812_length_454_cov_12.081425_g33285_i0.p1  36 SFFTLSClLLSLLLATAtMSEAiRGDPpaaEEYWKKVMKNEPLPSSIKELFndaVVSSSDf 96 
                                                       788888876666665552456646677999*************999998862222233334 PP

                                    burpitideAlign  57 ..knesvvkDlevkpssfllvyq 77 
                                                         k+ ++v+D++   s   ++y+
  NODE_58812_length_454_cov_12.081425_g33285_i0.p1  97 dgKKLRFVEDFDTTTSA--IIYH 117
                                                       68889999999966655..5555 PP

>> NODE_20426_length_1488_cov_46.291521_g9906_i0.p1  type:complete len:425 gc:universal NODE_20426_length_1488_cov_46.29
   #    score  bias  c-Evalue  i-Evalue hmmfrom  hmm to    alifrom  ali to    envfrom  env to     acc
 ---   ------ ----- --------- --------- ------- -------    ------- -------    ------- -------    ----
   1 !   20.8   6.2   9.1e-08    0.0022       9      56 ..       7      57 ..       1     229 [. 0.68
   2 ?   -1.7  16.0      0.67   1.6e+04     127     275 ..     223     403 ..     201     418 .. 0.46

  Alignments for each domain:
  == domain 1  score: 20.8 bits;  conditional E-value: 9.1e-08
                                    burpitideAlign  9 allA..llsllLlastieARkeP.geywksvvknqptpeaiealldskkkt 56
                                                      a+l   +l++l+ ++   ARk+  geyw + +k+qp+peai++l++ ++ t
  NODE_20426_length_1488_cov_46.291521_g9906_i0.p1  7 AFLTtlVLLFLVAGNFSNARKDRaGEYWRAMMKDQPLPEAIKSLIVVEEPT 57
                                                      444466778888889******966********************9766544 PP

  == domain 2  score: -1.7 bits;  conditional E-value: 0.67
                                    burpitideAlign 127 dfevkPssllvwyrgnkngqsedkss..............sekkfvkdfepkPsqlllwyr 173
                                                       df+++P+    + +++ +++ + +                +e +fv d+e++P+       
  NODE_20426_length_1488_cov_46.291521_g9906_i0.p1 223 DFKSQPQISRYGPEHKFMKDIMPQPQissyddngiklskvEEGRFVRDIESQPQ------I 277
                                                       444444444444443333322222112222333333333356677777777774......2 PP

                                    burpitideAlign 174 gnkdgqsvdes................gksfvkdfepkPssvlvwyrgnkngqsedksske 218
                                                       +n dg+ ++++                  +f+kd  p+P+  +  y  +  + s+ +++ +
  NODE_20426_length_1488_cov_46.291521_g9906_i0.p1 278 SNYDGDAMSNKfvkdiepqpqissygtPHKFTKDIMPQPQ--ISSYDEKGVERSKVEEG-T 335
                                                       3444555433333333344444444332223444444443..33333333333333333.1 PP

                                    burpitideAlign 219 ..fvkdfsvdPssllliykgnkvdpse.............neetekesvvngqsvdPssql 264
                                                         fv d++++P ++     +n   p++              +e+ ++++ ++  + P++q+
  NODE_20426_length_1488_cov_46.291521_g9906_i0.p1 336 gkFVRDLESQP-QISNYDDNNT-APNKfakdlrsqpqisnYGEKMGNKFTKD--IMPQPQI 392
                                                       35777777777.4444444433.44444444444454444344444444444..5566667 PP

                                    burpitideAlign 265 llyrgnkkves 275
                                                         y +n  v s
  NODE_20426_length_1488_cov_46.291521_g9906_i0.p1 393 SSYDENGVVGS 403
                                                       77766655544 PP

>> NODE_55835_length_533_cov_9.197034_g30367_i0.p1  type:complete len:76 gc:universal NODE_55835_length_533_cov_9.197034
   #    score  bias  c-Evalue  i-Evalue hmmfrom  hmm to    alifrom  ali to    envfrom  env to     acc
 ---   ------ ----- --------- --------- ------- -------    ------- -------    ------- -------    ----
   1 !   21.3   0.0   6.4e-08    0.0015      29      77 ..      12      64 ..       4      73 .. 0.72

  Alignments for each domain:
  == domain 1  score: 21.3 bits;  conditional E-value: 6.4e-08
                                   burpitideAlign 29 Pgeywksvvknqptpeaieall...dskkkt...knesvvkDlevkpssfllvyq 77
                                                     ++eywk+v+kn+p+p +i++l+   + ++++   k+ ++v+D++   s   ++y+
  NODE_55835_length_533_cov_9.197034_g30367_i0.p1 12 AEEYWKKVMKNEPLPSSIKELFndaVVSSSDfdgKKLRFVEDFDTTTSA--IIYH 64
                                                     59************9999988622222333346888999****966665..5555 PP


Internal pipeline statistics summary:
-------------------------------------
Query model(s):                            1  (312 nodes)
Target sequences:                     144820  (27535696 residues searched)
Passed MSV filter:                      5590  (0.0385996); expected 2896.4 (0.02)
Passed bias filter:                     3100  (0.0214059); expected 2896.4 (0.02)
Passed Vit filter:                       310  (0.00214059); expected 144.8 (0.001)
Passed Fwd filter:                         6  (4.14307e-05); expected 1.4 (1e-05)
Initial search space (Z):             144820  [actual number of targets]
Domain search space  (domZ):               6  [number of targets reported over threshold]
# CPU time: 0.75u 0.11s 00:00:00.86 Elapsed: 00:00:02.58
# Mc/sec: 3317.99
//
[ok]
