# Supplementary material for: Mining raw plant transcriptomic data for new cyclopeptide alkaloids
Source: Beilstein J Org Chem. 2024 Jul 11;20:1548–59. doi: 10.3762/bjoc.20.138 (PMC11250218; doi:10.3762/bjoc.20.138)
Supplement: File 4 — The split burpitide precursor peptide HMM and output from all 700 transcriptomes as a compressed archive. [file Beilstein_J_Org_Chem-20-1548-s004.zip › final/SRR13626395.pep.hmm]

# hmmsearch :: search profile(s) against a sequence database
# HMMER 3.3 (Nov 2019); http://hmmer.org/
# Copyright (C) 2019 Howard Hughes Medical Institute.
# Freely distributed under the BSD open source license.
# - - - - - - - - - - - - - - - - - - - - - - - - - - - - - - - - - - - -
# query HMM file:                  ../hmms/burpitide.hmm
# target sequence database:        SRR13626395.pep
# - - - - - - - - - - - - - - - - - - - - - - - - - - - - - - - - - - - -

Query:       burpitideAlign  [M=312]
Scores for complete sequences (score includes all domains):
   --- full sequence ---   --- best 1 domain ---    -#dom-
    E-value  score  bias    E-value  score  bias    exp  N  Sequence                                          Description
    ------- ------ -----    ------- ------ -----   ---- --  --------                                          -----------
  ------ inclusion threshold ------
      0.031   17.0   0.0      0.069   15.9   0.0    1.5  1  NODE_11200_length_1516_cov_209.777547_g7698_i0.p1  type:5prime_partial len:388 gc:u
       0.22   14.2   0.0       0.39   13.4   0.0    1.3  1  NODE_11720_length_1477_cov_997.563390_g8023_i0.p1  type:complete len:332 gc:univers
        2.2   10.9   0.1        2.5   10.8   0.1    1.1  1  NODE_78843_length_280_cov_3.719807_g71262_i0.p2    type:internal len:93 gc:universa


Domain annotation for each sequence (and alignments):
>> NODE_11200_length_1516_cov_209.777547_g7698_i0.p1  type:5prime_partial len:388 gc:universal NODE_11200_length_1516_co
   #    score  bias  c-Evalue  i-Evalue hmmfrom  hmm to    alifrom  ali to    envfrom  env to     acc
 ---   ------ ----- --------- --------- ------- -------    ------- -------    ------- -------    ----
   1 ?   15.9   0.0   1.5e-06     0.069       8      54 ..      10      58 ..       4      68 .. 0.72

  Alignments for each domain:
  == domain 1  score: 15.9 bits;  conditional E-value: 1.5e-06
                                     burpitideAlign  8 fallA..llsllLlastieARkePgeywksvvknqptpeaiealldskk 54
                                                       f ++A  +++l+  a   +A  + + yw++v +n+++p++i++ +++  
  NODE_11200_length_1516_cov_209.777547_g7698_i0.p1 10 FFFFAglAFLLAAAAVGSHATSSSEAYWQKVLPNTHMPDSIREFFNLDL 58
                                                       55566454555555556777777777****************9986655 PP

>> NODE_11720_length_1477_cov_997.563390_g8023_i0.p1  type:complete len:332 gc:universal NODE_11720_length_1477_cov_997.
   #    score  bias  c-Evalue  i-Evalue hmmfrom  hmm to    alifrom  ali to    envfrom  env to     acc
 ---   ------ ----- --------- --------- ------- -------    ------- -------    ------- -------    ----
   1 ?   13.4   0.0   8.2e-06      0.39      10      52 ..       7      51 ..       5      63 .. 0.73

  Alignments for each domain:
  == domain 1  score: 13.4 bits;  conditional E-value: 8.2e-06
                                     burpitideAlign 10 llAllsllLlastieARkeP...geywksvvknqptpeaieallds 52
                                                       l+++l++lL+a  + A+ ++   ++yw++  +n ++p+ai++ll  
  NODE_11720_length_1477_cov_997.563390_g8023_i0.p1  7 LFSFLAVLLTAA-AVASYAAlpsEDYWQKMLPNATMPDAIRDLLHT 51
                                                       677777555544.44555545679*******************954 PP

>> NODE_78843_length_280_cov_3.719807_g71262_i0.p2  type:internal len:93 gc:universal NODE_78843_length_280_cov_3.719807
   #    score  bias  c-Evalue  i-Evalue hmmfrom  hmm to    alifrom  ali to    envfrom  env to     acc
 ---   ------ ----- --------- --------- ------- -------    ------- -------    ------- -------    ----
   1 ?   10.8   0.1   5.3e-05       2.5       5      42 ..      21      62 ..      17      81 .. 0.76

  Alignments for each domain:
  == domain 1  score: 10.8 bits;  conditional E-value: 5.3e-05
                                   burpitideAlign  5 kSffallA.llsllLlas....tieARkePgeywksvvknqpt 42
                                                     +++++l+A l +llLlas    +++AR++P++  ++  +n++ 
  NODE_78843_length_280_cov_3.719807_g71262_i0.p2 21 ATTLVLVAaLAVLLLLASgpagATAARTSPKDVATAS-PNEKV 62
                                                     5789999988899999998888999999998876664.34443 PP


Internal pipeline statistics summary:
-------------------------------------
Query model(s):                            1  (312 nodes)
Target sequences:                     141595  (18926920 residues searched)
Passed MSV filter:                      4184  (0.0295491); expected 2831.9 (0.02)
Passed bias filter:                     2491  (0.0175924); expected 2831.9 (0.02)
Passed Vit filter:                       250  (0.0017656); expected 141.6 (0.001)
Passed Fwd filter:                         3  (2.11872e-05); expected 1.4 (1e-05)
Initial search space (Z):             141595  [actual number of targets]
Domain search space  (domZ):               3  [number of targets reported over threshold]
# CPU time: 0.40u 0.03s 00:00:00.43 Elapsed: 00:00:02.03
# Mc/sec: 2908.68
//
[ok]
