# Supplementary material for: Mining raw plant transcriptomic data for new cyclopeptide alkaloids
Source: Beilstein J Org Chem. 2024 Jul 11;20:1548–59. doi: 10.3762/bjoc.20.138 (PMC11250218; doi:10.3762/bjoc.20.138)
Supplement: File 4 — The split burpitide precursor peptide HMM and output from all 700 transcriptomes as a compressed archive. [file Beilstein_J_Org_Chem-20-1548-s004.zip › final/SRR13856180.pep.hmm]

# hmmsearch :: search profile(s) against a sequence database
# HMMER 3.3 (Nov 2019); http://hmmer.org/
# Copyright (C) 2019 Howard Hughes Medical Institute.
# Freely distributed under the BSD open source license.
# - - - - - - - - - - - - - - - - - - - - - - - - - - - - - - - - - - - -
# query HMM file:                  ../hmms/burpitide.hmm
# target sequence database:        SRR13856180.pep
# - - - - - - - - - - - - - - - - - - - - - - - - - - - - - - - - - - - -

Query:       burpitideAlign  [M=312]
Scores for complete sequences (score includes all domains):
   --- full sequence ---   --- best 1 domain ---    -#dom-
    E-value  score  bias    E-value  score  bias    exp  N  Sequence                                          Description
    ------- ------ -----    ------- ------ -----   ---- --  --------                                          -----------
    4.1e-13   52.6   0.0    5.4e-13   52.3   0.0    1.2  1  NODE_52805_length_472_cov_2.854637_g31432_i0.p1    type:complete len:91 gc:universa
      4e-12   49.4   0.0    5.6e-12   48.9   0.0    1.1  1  NODE_49050_length_571_cov_9.622490_g27746_i0.p1    type:5prime_partial len:102 gc:u
     0.0059   19.3   0.3      0.014   18.0   0.0    1.7  2  NODE_23265_length_1683_cov_318.707453_g3760_i3.p1  type:complete len:339 gc:univers
     0.0063   19.2   0.2      0.016   17.9   0.0    1.7  2  NODE_23318_length_1680_cov_318.426260_g3760_i4.p1  type:complete len:338 gc:univers
     0.0065   19.1   0.3      0.012   18.3   0.1    1.5  2  NODE_30216_length_1330_cov_174.486874_g9413_i1.p1  type:complete len:341 gc:univers


Domain annotation for each sequence (and alignments):
>> NODE_52805_length_472_cov_2.854637_g31432_i0.p1  type:complete len:91 gc:universal NODE_52805_length_472_cov_2.854637
   #    score  bias  c-Evalue  i-Evalue hmmfrom  hmm to    alifrom  ali to    envfrom  env to     acc
 ---   ------ ----- --------- --------- ------- -------    ------- -------    ------- -------    ----
   1 !   52.3   0.0   2.1e-17   5.4e-13       1      81 [.       1      84 [.       1      90 [. 0.84

  Alignments for each domain:
  == domain 1  score: 52.3 bits;  conditional E-value: 2.1e-17
                                   burpitideAlign  1 melmkSffallAllsllLlastieARkePgeywksvvknqptpeaiealldskkkt....knes 60
                                                     me+++S +a++ llsl+L+++++ ARk+Pgeywksv+k +p+p ai++l+  +  +        
  NODE_52805_length_472_cov_2.854637_g31432_i0.p1  1 MEILRSPMAFF-LLSLVLVVCVADARKDPGEYWKSVMKGEPMPRAIKDLFHQNPASdsnmGTHH 63
                                                     88999888888.8889**********************************87654433356678 PP

                                   burpitideAlign 61 vvkDlevkpssfllvyqgnkd 81
                                                     +  ++  kp+ +++ +++   
  NODE_52805_length_472_cov_2.854637_g31432_i0.p1 64 FTRNFGTKPNVIIYHSHHHVH 84
                                                     999999999998888888766 PP

>> NODE_49050_length_571_cov_9.622490_g27746_i0.p1  type:5prime_partial len:102 gc:universal NODE_49050_length_571_cov_9
   #    score  bias  c-Evalue  i-Evalue hmmfrom  hmm to    alifrom  ali to    envfrom  env to     acc
 ---   ------ ----- --------- --------- ------- -------    ------- -------    ------- -------    ----
   1 !   48.9   0.0   2.1e-16   5.6e-12       4      89 ..      12      96 ..       6     100 .. 0.81

  Alignments for each domain:
  == domain 1  score: 48.9 bits;  conditional E-value: 2.1e-16
                                   burpitideAlign  4 mkSffallA..llsllLlastieARkePgeywksvvknqptpeaiealldskkkt...knesvv 62
                                                     m+   al A  llsl+L++s++ +Rk+Pg+ywks+++  p+p+ai +l+  ++     k e ++
  NODE_49050_length_571_cov_9.622490_g27746_i0.p1 12 MR---ALSAffLLSLVLFGSITDGRKDPGDYWKSKMNGVPMPKAIADLIHQNTAAdskKSEGFA 72
                                                     66...4555559999**********************************9887656668899** PP

                                   burpitideAlign 63 kDlevkpssfllvyqgnkdgqskdkee 89
                                                       +e kp+   ++y++     s ++++
  NODE_49050_length_571_cov_9.622490_g27746_i0.p1 73 RYFETKPNV--IIYHNHHV-HSDEPNS 96
                                                     *******98..55555444.5566555 PP

>> NODE_23265_length_1683_cov_318.707453_g3760_i3.p1  type:complete len:339 gc:universal NODE_23265_length_1683_cov_318.
   #    score  bias  c-Evalue  i-Evalue hmmfrom  hmm to    alifrom  ali to    envfrom  env to     acc
 ---   ------ ----- --------- --------- ------- -------    ------- -------    ------- -------    ----
   1 !   18.0   0.0   5.4e-07     0.014       9      53 ..       7      49 ..       1      61 [. 0.76
   2 ?   -1.8   0.0       0.6   1.6e+04      43      70 ..     155     181 ..     105     192 .. 0.61

  Alignments for each domain:
  == domain 1  score: 18.0 bits;  conditional E-value: 5.4e-07
                                     burpitideAlign  9 allAllsllLlastieARkePgeywksvvknqptpeaiealldsk 53
                                                        llA ls++++as  +A   ++eywks+ +n+p+p+a+++lld +
  NODE_23265_length_1683_cov_318.707453_g3760_i3.p1  7 HLLACLSVAIVAS--HAALPAEEYWKSKLPNTPMPKAVKDLLDTS 49
                                                       5666666565555..5556679********************876 PP

  == domain 2  score: -1.8 bits;  conditional E-value: 0.6
                                     burpitideAlign  43 peaiealldskkktknesvvkDlevkps 70 
                                                        p+++ +++ ++++ k+ ++++ ++v p+
  NODE_23265_length_1683_cov_318.707453_g3760_i3.p1 155 PHQVADSMPFSSN-KFPEILNKFSVSPT 181
                                                        3333333322222.22334444444443 PP

>> NODE_23318_length_1680_cov_318.426260_g3760_i4.p1  type:complete len:338 gc:universal NODE_23318_length_1680_cov_318.
   #    score  bias  c-Evalue  i-Evalue hmmfrom  hmm to    alifrom  ali to    envfrom  env to     acc
 ---   ------ ----- --------- --------- ------- -------    ------- -------    ------- -------    ----
   1 !   17.9   0.0   5.9e-07     0.016       9      53 ..       7      49 ..       1      60 [. 0.77
   2 ?   -1.8   0.0       0.6   1.6e+04      43      70 ..     154     180 ..     104     191 .. 0.61

  Alignments for each domain:
  == domain 1  score: 17.9 bits;  conditional E-value: 5.9e-07
                                     burpitideAlign  9 allAllsllLlastieARkePgeywksvvknqptpeaiealldsk 53
                                                        llA ls++++as  +A   ++eywks+ +n+p+p+a+++lld +
  NODE_23318_length_1680_cov_318.426260_g3760_i4.p1  7 HLLACLSVAIVAS--HAALPAEEYWKSKLPNTPMPKAVKDLLDTS 49
                                                       5666666565555..5556679*******************9876 PP

  == domain 2  score: -1.8 bits;  conditional E-value: 0.6
                                     burpitideAlign  43 peaiealldskkktknesvvkDlevkps 70 
                                                        p+++ +++ ++++ k+ ++++ ++v p+
  NODE_23318_length_1680_cov_318.426260_g3760_i4.p1 154 PHQVADSMPFSSN-KFPEILNKFSVSPT 180
                                                        3333333322222.22334444444443 PP

>> NODE_30216_length_1330_cov_174.486874_g9413_i1.p1  type:complete len:341 gc:universal NODE_30216_length_1330_cov_174.
   #    score  bias  c-Evalue  i-Evalue hmmfrom  hmm to    alifrom  ali to    envfrom  env to     acc
 ---   ------ ----- --------- --------- ------- -------    ------- -------    ------- -------    ----
   1 !   18.3   0.1   4.4e-07     0.012       7      61 ..       5      58 ..       1      62 [. 0.80
   2 ?   -3.2   0.0       1.6   4.2e+04      60      70 ..     173     183 ..     132     197 .. 0.63

  Alignments for each domain:
  == domain 1  score: 18.3 bits;  conditional E-value: 4.4e-07
                                     burpitideAlign  7 ffallAllsllLlastieARkePgeywksvvknqptpeaiealldskkkt.knesv 61
                                                       f  +lA+ls++++as ++     ++ywks+ +n+p+p+a+++ll+  +++ + +s+
  NODE_30216_length_1330_cov_174.486874_g9413_i1.p1  5 FQQVLAFLSVAVVASHAA--LPSEDYWKSKLPNTPMPKALQDLLQPTAEWmEDKST 58
                                                       557999***999998655..45578*******************888887755554 PP

  == domain 2  score: -3.2 bits;  conditional E-value: 1.6
                                     burpitideAlign  60 svvkDlevkps 70 
                                                        ++++ ++v+p+
  NODE_30216_length_1330_cov_174.486874_g9413_i1.p1 173 EILNKFSVNPT 183
                                                        23333333333 PP


Internal pipeline statistics summary:
-------------------------------------
Query model(s):                            1  (312 nodes)
Target sequences:                     132533  (23400443 residues searched)
Passed MSV filter:                      4645  (0.0350479); expected 2650.7 (0.02)
Passed bias filter:                     2778  (0.0209608); expected 2650.7 (0.02)
Passed Vit filter:                       249  (0.00187878); expected 132.5 (0.001)
Passed Fwd filter:                         5  (3.77265e-05); expected 1.3 (1e-05)
Initial search space (Z):             132533  [actual number of targets]
Domain search space  (domZ):               5  [number of targets reported over threshold]
# CPU time: 0.43u 0.07s 00:00:00.50 Elapsed: 00:00:02.22
# Mc/sec: 3274.91
//
[ok]
