# Supplementary material for: Mining raw plant transcriptomic data for new cyclopeptide alkaloids
Source: Beilstein J Org Chem. 2024 Jul 11;20:1548–59. doi: 10.3762/bjoc.20.138 (PMC11250218; doi:10.3762/bjoc.20.138)
Supplement: File 4 — The split burpitide precursor peptide HMM and output from all 700 transcriptomes as a compressed archive. [file Beilstein_J_Org_Chem-20-1548-s004.zip › final/SRR13912226.pep.hmm]

# hmmsearch :: search profile(s) against a sequence database
# HMMER 3.3 (Nov 2019); http://hmmer.org/
# Copyright (C) 2019 Howard Hughes Medical Institute.
# Freely distributed under the BSD open source license.
# - - - - - - - - - - - - - - - - - - - - - - - - - - - - - - - - - - - -
# query HMM file:                  ../hmms/burpitide.hmm
# target sequence database:        SRR13912226.pep
# - - - - - - - - - - - - - - - - - - - - - - - - - - - - - - - - - - - -

Query:       burpitideAlign  [M=312]
Scores for complete sequences (score includes all domains):
   --- full sequence ---   --- best 1 domain ---    -#dom-
    E-value  score  bias    E-value  score  bias    exp  N  Sequence                                        Description
    ------- ------ -----    ------- ------ -----   ---- --  --------                                        -----------
    1.1e-05   26.9   1.8    1.7e-05   26.4   1.8    1.2  1  NODE_18197_length_440_cov_3.818859_g16717_i0.p1  type:5prime_partial len:100 gc:u
     0.0098   17.2   0.8      0.013   16.8   0.8    1.2  1  NODE_21599_length_365_cov_4.228659_g20114_i0.p1  type:5prime_partial len:75 gc:un
  ------ inclusion threshold ------
       0.09   14.1   0.0       0.16   13.2   0.0    1.4  1  NODE_10526_length_741_cov_12.561080_g9354_i0.p1  type:internal len:248 gc:univers
       0.43   11.8   0.2       0.54   11.5   0.2    1.1  1  NODE_23998_length_328_cov_2.625430_g22513_i0.p2  type:internal len:109 gc:univers


Domain annotation for each sequence (and alignments):
>> NODE_18197_length_440_cov_3.818859_g16717_i0.p1  type:5prime_partial len:100 gc:universal NODE_18197_length_440_cov_3
   #    score  bias  c-Evalue  i-Evalue hmmfrom  hmm to    alifrom  ali to    envfrom  env to     acc
 ---   ------ ----- --------- --------- ------- -------    ------- -------    ------- -------    ----
   1 !   26.4   1.8   1.3e-09   1.7e-05     113     198 ..      16      88 ..       8      95 .. 0.48

  Alignments for each domain:
  == domain 1  score: 26.4 bits;  conditional E-value: 1.3e-09
                                   burpitideAlign 113 ndeskskeessfvkdfevkPssllvwyrgnkngqsedksssekkfvkdfepkPsqlllwyrg 174
                                                      nd++k +e+ sfvkdfe++Ps     y++   + s      +k+fv dfep+P+  l  y+ 
  NODE_18197_length_440_cov_3.818859_g16717_i0.p1  16 NDDTKLSENESFVKDFEPRPSVT--SYHDD-AELS-----TDKSFVHDFEPRPN--LSSYHD 67 
                                                      34444444445666666666532..23322.1222.....23445666666665..444544 PP

                                   burpitideAlign 175 nkdgqsvdesgksfvk.dfepkPss 198
                                                        + +     +ksfv+ dfep+P+ 
  NODE_18197_length_440_cov_3.818859_g16717_i0.p1  68 DTELSG----EKSFVNpDFEPRPNN 88 
                                                      433333....556644366666654 PP

>> NODE_21599_length_365_cov_4.228659_g20114_i0.p1  type:5prime_partial len:75 gc:universal NODE_21599_length_365_cov_4.
   #    score  bias  c-Evalue  i-Evalue hmmfrom  hmm to    alifrom  ali to    envfrom  env to     acc
 ---   ------ ----- --------- --------- ------- -------    ------- -------    ------- -------    ----
   1 !   16.8   0.8     1e-06     0.013     145     198 ..      17      63 ..       8      69 .. 0.55

  Alignments for each domain:
  == domain 1  score: 16.8 bits;  conditional E-value: 1e-06
                                   burpitideAlign 145 gqsedksssekkfvkdfepkPsqlllwyrgnkdgqsvdesgksfvk.dfepkPss 198
                                                      ++++ +  ++++fvkdfep+P+     y+   + +     +ksfv+ dfep+P+ 
  NODE_21599_length_365_cov_4.228659_g20114_i0.p1  17 DDTKLS--ENESFVKDFEPRPNAS--SYHDDTELS----GEKSFVNpDFEPRPNN 63 
                                                      333333..5667777777777643..344442222....3666644467777765 PP

>> NODE_10526_length_741_cov_12.561080_g9354_i0.p1  type:internal len:248 gc:universal NODE_10526_length_741_cov_12.5610
   #    score  bias  c-Evalue  i-Evalue hmmfrom  hmm to    alifrom  ali to    envfrom  env to     acc
 ---   ------ ----- --------- --------- ------- -------    ------- -------    ------- -------    ----
   1 ?   13.2   0.0   1.2e-05      0.16      24      56 ..       3      35 ..       1      43 [. 0.81

  Alignments for each domain:
  == domain 1  score: 13.2 bits;  conditional E-value: 1.2e-05
                                   burpitideAlign 24 eARkePgeywksvvknqptpeaiealldskkkt 56
                                                     +A  +P+ ywksv +n+p+p+a+ + l+s+  +
  NODE_10526_length_741_cov_12.561080_g9354_i0.p1  3 HAALSPEAYWKSVLPNTPMPKAVTDILSSEWVE 35
                                                     56779*********************9887655 PP

>> NODE_23998_length_328_cov_2.625430_g22513_i0.p2  type:internal len:109 gc:universal NODE_23998_length_328_cov_2.62543
   #    score  bias  c-Evalue  i-Evalue hmmfrom  hmm to    alifrom  ali to    envfrom  env to     acc
 ---   ------ ----- --------- --------- ------- -------    ------- -------    ------- -------    ----
   1 ?   11.5   0.2   4.2e-05      0.54      11      42 ..      18      49 ..       6      56 .. 0.83

  Alignments for each domain:
  == domain 1  score: 11.5 bits;  conditional E-value: 4.2e-05
                                   burpitideAlign 11 lAllsllLlastieARkePgeywksvvknqpt 42
                                                     + ++++lL+ ++ +A ++P+++ +++ + ++t
  NODE_23998_length_328_cov_2.625430_g22513_i0.p2 18 FLFFCILLFLNICTAITAPTTKTTTELSTETT 49
                                                     449********************999866655 PP


Internal pipeline statistics summary:
-------------------------------------
Query model(s):                            1  (312 nodes)
Target sequences:                      52402  (7281262 residues searched)
Passed MSV filter:                      1701  (0.0324606); expected 1048.0 (0.02)
Passed bias filter:                      935  (0.0178428); expected 1048.0 (0.02)
Passed Vit filter:                       105  (0.00200374); expected 52.4 (0.001)
Passed Fwd filter:                         4  (7.6333e-05); expected 0.5 (1e-05)
Initial search space (Z):              52402  [actual number of targets]
Domain search space  (domZ):               4  [number of targets reported over threshold]
# CPU time: 0.19u 0.04s 00:00:00.23 Elapsed: 00:00:00.77
# Mc/sec: 2949.75
//
[ok]
