# Supplementary material for: Mining raw plant transcriptomic data for new cyclopeptide alkaloids
Source: Beilstein J Org Chem. 2024 Jul 11;20:1548–59. doi: 10.3762/bjoc.20.138 (PMC11250218; doi:10.3762/bjoc.20.138)
Supplement: File 4 — The split burpitide precursor peptide HMM and output from all 700 transcriptomes as a compressed archive. [file Beilstein_J_Org_Chem-20-1548-s004.zip › final/SRR14017730.pep.hmm]

# hmmsearch :: search profile(s) against a sequence database
# HMMER 3.3 (Nov 2019); http://hmmer.org/
# Copyright (C) 2019 Howard Hughes Medical Institute.
# Freely distributed under the BSD open source license.
# - - - - - - - - - - - - - - - - - - - - - - - - - - - - - - - - - - - -
# query HMM file:                  ../hmms/burpitide.hmm
# target sequence database:        SRR14017730.pep
# - - - - - - - - - - - - - - - - - - - - - - - - - - - - - - - - - - - -

Query:       burpitideAlign  [M=312]
Scores for complete sequences (score includes all domains):
   --- full sequence ---   --- best 1 domain ---    -#dom-
    E-value  score  bias    E-value  score  bias    exp  N  Sequence                                         Description
    ------- ------ -----    ------- ------ -----   ---- --  --------                                         -----------
    6.7e-08   34.7   0.0    2.4e-06   29.6   0.0    2.0  2  NODE_28502_length_535_cov_5.603896_g21769_i0.p1   type:5prime_partial len:125 gc:u
  ------ inclusion threshold ------
       0.38   12.5   0.0       0.62   11.8   0.0    1.3  1  NODE_3551_length_2577_cov_515.426518_g2369_i1.p2  type:complete len:370 gc:univers
       0.42   12.4   0.0       0.66   11.7   0.0    1.3  1  NODE_3352_length_2634_cov_483.989848_g2369_i0.p1  type:complete len:389 gc:univers


Domain annotation for each sequence (and alignments):
>> NODE_28502_length_535_cov_5.603896_g21769_i0.p1  type:5prime_partial len:125 gc:universal NODE_28502_length_535_cov_5
   #    score  bias  c-Evalue  i-Evalue hmmfrom  hmm to    alifrom  ali to    envfrom  env to     acc
 ---   ------ ----- --------- --------- ------- -------    ------- -------    ------- -------    ----
   1 !   29.6   0.0   9.8e-11   2.4e-06       2      56 ..      11      68 ..      10      77 .. 0.85
   2 !    6.7   0.0    0.0009        22     168     204 ..      61     109 ..      56     119 .. 0.53

  Alignments for each domain:
  == domain 1  score: 29.6 bits;  conditional E-value: 9.8e-11
                                   burpitideAlign  2 elmkSffallA..llsllLlastieARkeP.geywksvvknqptpeaiealldskkkt 56
                                                     ++m++ff ++   l  ll+l++   AR+ P + ywk v+k++ +p+ i++l+  +   
  NODE_28502_length_535_cov_5.603896_g21769_i0.p1 11 NIMRTFFLIFPisLIILLVLSRLSDARRGPaEHYWKMVMKEEDMPKPIQDLIMVHDHA 68
                                                     68*******9877999999999********667******************9666555 PP

  == domain 2  score: 6.7 bits;  conditional E-value: 0.0009
                                   burpitideAlign 168 lllwyrgnkdgqsvdesgksf............vkdfepkPssvlvwyr 204
                                                      l++++ +++d++  + ++k +            +++f++kP+  +  ++
  NODE_28502_length_535_cov_5.603896_g21769_i0.p1  61 LIMVHDHAHDHEQLSDEDKGVagpsslidmdqfTREFDVKPNVIIYHKH 109
                                                      4555666666666666655555555555555555555565553322222 PP

>> NODE_3551_length_2577_cov_515.426518_g2369_i1.p2  type:complete len:370 gc:universal NODE_3551_length_2577_cov_515.42
   #    score  bias  c-Evalue  i-Evalue hmmfrom  hmm to    alifrom  ali to    envfrom  env to     acc
 ---   ------ ----- --------- --------- ------- -------    ------- -------    ------- -------    ----
   1 ?   11.8   0.0   2.5e-05      0.62      19      52 ..      19      52 ..       1      67 [. 0.77

  Alignments for each domain:
  == domain 1  score: 11.8 bits;  conditional E-value: 2.5e-05
                                    burpitideAlign 19 lastieARkePgeywksvvknqptpeaieallds 52
                                                      ++++  ++ +P+ yw+sv +n+p+p +i++ll  
  NODE_3551_length_2577_cov_515.426518_g2369_i1.p2 19 ISQAEISSSSPQGYWNSVLPNTPIPRSIKDLLTY 52
                                                      566788999**********************965 PP

>> NODE_3352_length_2634_cov_483.989848_g2369_i0.p1  type:complete len:389 gc:universal NODE_3352_length_2634_cov_483.98
   #    score  bias  c-Evalue  i-Evalue hmmfrom  hmm to    alifrom  ali to    envfrom  env to     acc
 ---   ------ ----- --------- --------- ------- -------    ------- -------    ------- -------    ----
   1 ?   11.7   0.0   2.7e-05      0.66      19      52 ..      19      52 ..       1      67 [. 0.77

  Alignments for each domain:
  == domain 1  score: 11.7 bits;  conditional E-value: 2.7e-05
                                    burpitideAlign 19 lastieARkePgeywksvvknqptpeaieallds 52
                                                      ++++  ++ +P+ yw+sv +n+p+p +i++ll  
  NODE_3352_length_2634_cov_483.989848_g2369_i0.p1 19 ISQAEISSSSPQGYWNSVLPNTPIPRSIKDLLTY 52
                                                      566788999**********************965 PP


Internal pipeline statistics summary:
-------------------------------------
Query model(s):                            1  (312 nodes)
Target sequences:                      74550  (15336834 residues searched)
Passed MSV filter:                      3123  (0.0418913); expected 1491.0 (0.02)
Passed bias filter:                     1604  (0.0215158); expected 1491.0 (0.02)
Passed Vit filter:                       157  (0.00210597); expected 74.5 (0.001)
Passed Fwd filter:                         3  (4.02414e-05); expected 0.7 (1e-05)
Initial search space (Z):              74550  [actual number of targets]
Domain search space  (domZ):               3  [number of targets reported over threshold]
# CPU time: 0.26u 0.06s 00:00:00.32 Elapsed: 00:00:01.35
# Mc/sec: 3527.35
//
[ok]
