# Supplementary material for: Mining raw plant transcriptomic data for new cyclopeptide alkaloids
Source: Beilstein J Org Chem. 2024 Jul 11;20:1548–59. doi: 10.3762/bjoc.20.138 (PMC11250218; doi:10.3762/bjoc.20.138)
Supplement: File 4 — The split burpitide precursor peptide HMM and output from all 700 transcriptomes as a compressed archive. [file Beilstein_J_Org_Chem-20-1548-s004.zip › final/SRR14018582.pep.hmm]

# hmmsearch :: search profile(s) against a sequence database
# HMMER 3.3 (Nov 2019); http://hmmer.org/
# Copyright (C) 2019 Howard Hughes Medical Institute.
# Freely distributed under the BSD open source license.
# - - - - - - - - - - - - - - - - - - - - - - - - - - - - - - - - - - - -
# query HMM file:                  ../hmms/burpitide.hmm
# target sequence database:        SRR14018582.pep
# - - - - - - - - - - - - - - - - - - - - - - - - - - - - - - - - - - - -

Query:       burpitideAlign  [M=312]
Scores for complete sequences (score includes all domains):
   --- full sequence ---   --- best 1 domain ---    -#dom-
    E-value  score  bias    E-value  score  bias    exp  N  Sequence                                         Description
    ------- ------ -----    ------- ------ -----   ---- --  --------                                         -----------
    1.2e-15   60.9   1.5    8.6e-10   41.6   0.1    2.0  2  NODE_39106_length_644_cov_8.141856_g23353_i0.p1   type:5prime_partial len:130 gc:u
    5.3e-08   35.7   0.0    2.8e-07   33.4   0.0    1.8  2  NODE_55083_length_394_cov_10.115265_g39090_i0.p1  type:5prime_partial len:112 gc:u
    4.8e-05   26.0   0.9    8.8e-05   25.2   0.9    1.6  1  NODE_41704_length_582_cov_5.047151_g25825_i0.p1   type:3prime_partial len:186 gc:u
  ------ inclusion threshold ------
        0.2   14.2   0.0       0.24   13.9   0.0    1.1  1  NODE_60266_length_356_cov_3.558304_g44270_i0.p1   type:5prime_partial len:86 gc:un
       0.24   13.9   0.0       0.26   13.8   0.0    1.1  1  NODE_15140_length_1749_cov_15.030430_g7899_i0.p2  type:complete len:136 gc:univers


Domain annotation for each sequence (and alignments):
>> NODE_39106_length_644_cov_8.141856_g23353_i0.p1  type:5prime_partial len:130 gc:universal NODE_39106_length_644_cov_8
   #    score  bias  c-Evalue  i-Evalue hmmfrom  hmm to    alifrom  ali to    envfrom  env to     acc
 ---   ------ ----- --------- --------- ------- -------    ------- -------    ------- -------    ----
   1 !   41.6   0.1   3.5e-14   8.6e-10       9      55 ..      21      67 ..      14      73 .. 0.85
   2 !   19.4   0.4   2.1e-07    0.0052     145     186 ..      72     113 ..      66     127 .. 0.71

  Alignments for each domain:
  == domain 1  score: 41.6 bits;  conditional E-value: 3.5e-14
                                   burpitideAlign  9 allAllsllLlastieARkePgeywksvvknqptpeaiealldskkk 55
                                                     a++ +++++L+a+   ARk+P +ywks++k++ +peai++ll+   +
  NODE_39106_length_644_cov_8.141856_g23353_i0.p1 21 AFFVISLIFLFANLSDARKDPADYWKSIMKEEAMPEAIQELLQKDPS 67
                                                     66778999*********************************965444 PP

  == domain 2  score: 19.4 bits;  conditional E-value: 2.1e-07
                                   burpitideAlign 145 gqsedksssekkfvkdfepkPsqlllwyrgnkdgqsvdesgk 186
                                                      ++++++s + ++f kdf+pkP+ +l  ++g + +q+  +  k
  NODE_39106_length_644_cov_8.141856_g23353_i0.p1  72 EEKKESSTNTEHFIKDFDPKPNVILYHKHGGQHHQEAKPCHK 113
                                                      344444447888999999999999999999988888665544 PP

>> NODE_55083_length_394_cov_10.115265_g39090_i0.p1  type:5prime_partial len:112 gc:universal NODE_55083_length_394_cov_
   #    score  bias  c-Evalue  i-Evalue hmmfrom  hmm to    alifrom  ali to    envfrom  env to     acc
 ---   ------ ----- --------- --------- ------- -------    ------- -------    ------- -------    ----
   1 !   33.4   0.0   1.1e-11   2.8e-07      12      71 ..       4      76 ..       1      91 [. 0.70
   2 ?    3.2   0.1     0.017   4.2e+02     152     169 ..      60      78 ..      49     107 .. 0.55

  Alignments for each domain:
  == domain 1  score: 33.4 bits;  conditional E-value: 1.1e-11
                                    burpitideAlign 12 AllsllLlastieARkePgeywksvvknqptpeaieall............dskkkt..knes 60
                                                      A ++++L++ +  ARk+P eyw+  +k + +p+aie+l+            +s++ +  + ++
  NODE_55083_length_394_cov_10.115265_g39090_i0.p1  4 AYFLIFLVTMASGARKDPAEYWNRRMKGEAMPKAIEELVhgdpvplsqkwkSSSS-EniNMGQ 65
                                                      5899**********************************83322222222211111.1345566 PP

                                    burpitideAlign 61 vvkDlevkpss 71
                                                      + kD++ kp  
  NODE_55083_length_394_cov_10.115265_g39090_i0.p1 66 FNKDFDTKPVR 76
                                                      66666666655 PP

  == domain 2  score: 3.2 bits;  conditional E-value: 0.017
                                    burpitideAlign 152 s.sekkfvkdfepkPsqll 169
                                                         +  +f kdf+ kP  ++
  NODE_55083_length_394_cov_10.115265_g39090_i0.p1  60 NiNMGQFNKDFDTKPVRII 78 
                                                       1123333344443333322 PP

>> NODE_41704_length_582_cov_5.047151_g25825_i0.p1  type:3prime_partial len:186 gc:universal NODE_41704_length_582_cov_5
   #    score  bias  c-Evalue  i-Evalue hmmfrom  hmm to    alifrom  ali to    envfrom  env to     acc
 ---   ------ ----- --------- --------- ------- -------    ------- -------    ------- -------    ----
   1 !   25.2   0.9   3.6e-09   8.8e-05      13     167 ..       9     160 ..       1     185 [] 0.49

  Alignments for each domain:
  == domain 1  score: 25.2 bits;  conditional E-value: 3.6e-09
                                   burpitideAlign  13 llsllLlas..tieARkeP..geywksvvknqpt.peaiealldskkktknesvvkDlevkp 69 
                                                      ++sl+L+as   ++AR +P      ks +   +t p+ i +      + k+  +v D+e  p
  NODE_41704_length_582_cov_5.047151_g25825_i0.p1   9 IFSLVLFASslHVHARPNPpsPPMAKSNAASCHTpPKVIADY-----SAKRRPFVRDFE--P 63 
                                                      455566666566777777744334444444444445555555.....456667777777..6 PP

                                   burpitideAlign  70 ssfllvyqgnkdgqskdkeek.adlkkdfeikpsqlllwyyhnkndeskskees.sfvkdfe 129
                                                       s   +y ++  + +   +    ++ kdfe+ p+     +  +k    ks+ +   fv dfe
  NODE_41704_length_582_cov_5.047151_g25825_i0.p1  64 ISKASIYDDDAKLTKERSSAGgNPFVKDFEPIPNLS-AYGDVAKLTAHKSPTSGgHFVRDFE 124
                                                      776777777766533332222247777777777744.3333344444444444377777777 PP

                                   burpitideAlign 130 vkPssllvwyrgnkngqsedksssekkfvkdfepkPsq 167
                                                      +  s + v+  ++k + +++++ se +fv dfep P+ 
  NODE_41704_length_582_cov_5.047151_g25825_i0.p1 125 S-ISNASVYGDDAKLKAQKSPT-SEVSFVRDFEPMPNL 160
                                                      7.33333333333333334343.567777777777763 PP

>> NODE_60266_length_356_cov_3.558304_g44270_i0.p1  type:5prime_partial len:86 gc:universal NODE_60266_length_356_cov_3.
   #    score  bias  c-Evalue  i-Evalue hmmfrom  hmm to    alifrom  ali to    envfrom  env to     acc
 ---   ------ ----- --------- --------- ------- -------    ------- -------    ------- -------    ----
   1 ?   13.9   0.0     1e-05      0.24      21      50 ..      22      51 ..      16      54 .. 0.85

  Alignments for each domain:
  == domain 1  score: 13.9 bits;  conditional E-value: 1e-05
                                   burpitideAlign 21 stieARkePgeywksvvknqptpeaieall 50
                                                      + +A  +P+ ywksv +n+p+p a+++ l
  NODE_60266_length_356_cov_3.558304_g44270_i0.p1 22 VASHAALSPEGYWKSVLPNTPMPTAVKEDL 51
                                                     56789999*****************99876 PP

>> NODE_15140_length_1749_cov_15.030430_g7899_i0.p2  type:complete len:136 gc:universal NODE_15140_length_1749_cov_15.03
   #    score  bias  c-Evalue  i-Evalue hmmfrom  hmm to    alifrom  ali to    envfrom  env to     acc
 ---   ------ ----- --------- --------- ------- -------    ------- -------    ------- -------    ----
   1 ?   13.8   0.0   1.1e-05      0.26     145     200 ..      17      74 ..       4     111 .. 0.59

  Alignments for each domain:
  == domain 1  score: 13.8 bits;  conditional E-value: 1.1e-05
                                    burpitideAlign 145 gqsedksssekkfvkdfepkPsqlll....wyrgnkdgqsvdesgksfvkdfepkPssvl 200
                                                       ++++d   + +   k++ +kP+++l     wy+g+++g+++  +g  +v + e k    +
  NODE_15140_length_1749_cov_15.030430_g7899_i0.p2  17 DEDVDR--QFEMKLKEVTSKPNSFLStqccWYHGTRNGDEEADKGINIVVRSEFKFTIYM 74 
                                                       222222..3345567788899999877777999999999866666555555555333333 PP


Internal pipeline statistics summary:
-------------------------------------
Query model(s):                            1  (312 nodes)
Target sequences:                     122304  (21950786 residues searched)
Passed MSV filter:                      4146  (0.0338991); expected 2446.1 (0.02)
Passed bias filter:                     2447  (0.0200075); expected 2446.1 (0.02)
Passed Vit filter:                       251  (0.00205226); expected 122.3 (0.001)
Passed Fwd filter:                         6  (4.90581e-05); expected 1.2 (1e-05)
Initial search space (Z):             122304  [actual number of targets]
Domain search space  (domZ):               5  [number of targets reported over threshold]
# CPU time: 0.62u 0.06s 00:00:00.68 Elapsed: 00:00:02.08
# Mc/sec: 3279.71
//
[ok]
