# Supplementary material for: Mining raw plant transcriptomic data for new cyclopeptide alkaloids
Source: Beilstein J Org Chem. 2024 Jul 11;20:1548–59. doi: 10.3762/bjoc.20.138 (PMC11250218; doi:10.3762/bjoc.20.138)
Supplement: File 4 — The split burpitide precursor peptide HMM and output from all 700 transcriptomes as a compressed archive. [file Beilstein_J_Org_Chem-20-1548-s004.zip › final/SRR14064429.pep.hmm]

# hmmsearch :: search profile(s) against a sequence database
# HMMER 3.3 (Nov 2019); http://hmmer.org/
# Copyright (C) 2019 Howard Hughes Medical Institute.
# Freely distributed under the BSD open source license.
# - - - - - - - - - - - - - - - - - - - - - - - - - - - - - - - - - - - -
# query HMM file:                  ../hmms/burpitide.hmm
# target sequence database:        SRR14064429.pep
# - - - - - - - - - - - - - - - - - - - - - - - - - - - - - - - - - - - -

Query:       burpitideAlign  [M=312]
Scores for complete sequences (score includes all domains):
   --- full sequence ---   --- best 1 domain ---    -#dom-
    E-value  score  bias    E-value  score  bias    exp  N  Sequence                                            Description
    ------- ------ -----    ------- ------ -----   ---- --  --------                                            -----------
  ------ inclusion threshold ------
      0.016   19.1   0.0      0.031   18.2   0.0    1.3  1  NODE_51349_length_1556_cov_2357.317599_g19596_i3.p1  type:complete len:345 gc:univers
      0.017   19.1   0.0      0.027   18.4   0.0    1.2  1  NODE_48340_length_1651_cov_2717.833333_g19596_i2.p1  type:complete len:320 gc:univers
       0.63   13.9   0.0       0.75   13.7   0.0    1.2  1  NODE_92208_length_772_cov_1.871245_g61420_i0.p1      type:5prime_partial len:145 gc:u
       0.65   13.9   0.0        1.2   13.0   0.0    1.5  2  NODE_61689_length_1271_cov_168.707846_g21954_i2.p1   type:complete len:317 gc:univers


Domain annotation for each sequence (and alignments):
>> NODE_51349_length_1556_cov_2357.317599_g19596_i3.p1  type:complete len:345 gc:universal NODE_51349_length_1556_cov_23
   #    score  bias  c-Evalue  i-Evalue hmmfrom  hmm to    alifrom  ali to    envfrom  env to     acc
 ---   ------ ----- --------- --------- ------- -------    ------- -------    ------- -------    ----
   1 ?   18.2   0.0   3.8e-07     0.031      10      50 ..       5      45 ..       3      55 .. 0.91

  Alignments for each domain:
  == domain 1  score: 18.2 bits;  conditional E-value: 3.8e-07
                                       burpitideAlign 10 llAllsllLlastieARkePgeywksvvknqptpeaieall 50
                                                         ll l++llL a   +A  +P+ yw+sv +n+p+p+ai +ll
  NODE_51349_length_1556_cov_2357.317599_g19596_i3.p1  5 LLLLFLLLLAAAMSHAALSPQLYWNSVLPNTPMPKAISNLL 45
                                                         55589999*****************************9997 PP

>> NODE_48340_length_1651_cov_2717.833333_g19596_i2.p1  type:complete len:320 gc:universal NODE_48340_length_1651_cov_27
   #    score  bias  c-Evalue  i-Evalue hmmfrom  hmm to    alifrom  ali to    envfrom  env to     acc
 ---   ------ ----- --------- --------- ------- -------    ------- -------    ------- -------    ----
   1 ?   18.4   0.0   3.3e-07     0.027      10      50 ..       5      45 ..       3      56 .. 0.91

  Alignments for each domain:
  == domain 1  score: 18.4 bits;  conditional E-value: 3.3e-07
                                       burpitideAlign 10 llAllsllLlastieARkePgeywksvvknqptpeaieall 50
                                                         ll l++llL a   +A  +P+ yw+sv +n+p+p+ai +ll
  NODE_48340_length_1651_cov_2717.833333_g19596_i2.p1  5 LLLLFLLLLAAAMSHAALSPQLYWNSVLPNTPMPKAISNLL 45
                                                         55589999*****************************9997 PP

>> NODE_92208_length_772_cov_1.871245_g61420_i0.p1  type:5prime_partial len:145 gc:universal NODE_92208_length_772_cov_1
   #    score  bias  c-Evalue  i-Evalue hmmfrom  hmm to    alifrom  ali to    envfrom  env to     acc
 ---   ------ ----- --------- --------- ------- -------    ------- -------    ------- -------    ----
   1 ?   13.7   0.0   9.2e-06      0.75      95     172 ..      49     121 ..      21     135 .. 0.72

  Alignments for each domain:
  == domain 1  score: 13.7 bits;  conditional E-value: 9.2e-06
                                   burpitideAlign  95 kdfeikpsqlllwyyhnkndeskskeessfvkdfevkPssllvwyrgnkngqsedksssekk 156
                                                      k+ +i+ s+l ++ ++  ++ s +++ +s+ k+f+v  ssl+++ +g   + s+  +     
  NODE_92208_length_772_cov_1.871245_g61420_i0.p1  49 KGSNIAHSSLTPIDKGFSVVHSSQDSLTSIDKGFSVVNSSLILISKGSSAAHSSLTL----- 105
                                                      667777777777777777777777777777788888888888888888666666554..... PP

                                   burpitideAlign 157 fvkdfepkPsqlllwy 172
                                                       +kdf    s+l ++ 
  NODE_92208_length_772_cov_1.871245_g61420_i0.p1 106 IGKDFKAAHSSLTPIG 121
                                                      4777777777776665 PP

>> NODE_61689_length_1271_cov_168.707846_g21954_i2.p1  type:complete len:317 gc:universal NODE_61689_length_1271_cov_168
   #    score  bias  c-Evalue  i-Evalue hmmfrom  hmm to    alifrom  ali to    envfrom  env to     acc
 ---   ------ ----- --------- --------- ------- -------    ------- -------    ------- -------    ----
   1 ?   13.0   0.0   1.5e-05       1.2      10      79 ..       4      72 ..       1     101 [. 0.81
   2 ?   -3.8   0.0         2   1.6e+05     257     266 ..     227     236 ..     205     245 .. 0.52

  Alignments for each domain:
  == domain 1  score: 13.0 bits;  conditional E-value: 1.5e-05
                                      burpitideAlign 10 llAllsllLlastieARkePgeywksvvknqptpeaiealldskkkt.knesvvkDlevkp 69
                                                        +lAll ++L   + +A   ++ yw +v +n+ +p ai +ll       ++++v  D++ k+
  NODE_61689_length_1271_cov_168.707846_g21954_i2.p1  4 FLALLFFALAIGASHAPSPAEVYWRKVLPNTLMPSAITDLLHHDVVAdEKGRV--DVNGKD 62
                                                        4555555555555555555599*******************888777677888..999999 PP

                                      burpitideAlign 70 ssfllvyqgn 79
                                                        +s  ++y+g+
  NODE_61689_length_1271_cov_168.707846_g21954_i2.p1 63 TSVSVGYKGK 72
                                                        9999999876 PP

  == domain 2  score: -3.8 bits;  conditional E-value: 2
                                      burpitideAlign 257 svdPssqlll 266
                                                         + +Pss++++
  NODE_61689_length_1271_cov_168.707846_g21954_i2.p1 227 QKQPSSKVVV 236
                                                         2233333333 PP


Internal pipeline statistics summary:
-------------------------------------
Query model(s):                            1  (312 nodes)
Target sequences:                     326137  (45539671 residues searched)
Passed MSV filter:                      9596  (0.0294232); expected 6522.7 (0.02)
Passed bias filter:                     6240  (0.0191331); expected 6522.7 (0.02)
Passed Vit filter:                       649  (0.00198996); expected 326.1 (0.001)
Passed Fwd filter:                         5  (1.5331e-05); expected 3.3 (1e-05)
Initial search space (Z):             326137  [actual number of targets]
Domain search space  (domZ):               4  [number of targets reported over threshold]
# CPU time: 0.95u 0.08s 00:00:01.03 Elapsed: 00:00:04.76
# Mc/sec: 2984.61
//
[ok]
