# Supplementary material for: Mining raw plant transcriptomic data for new cyclopeptide alkaloids
Source: Beilstein J Org Chem. 2024 Jul 11;20:1548–59. doi: 10.3762/bjoc.20.138 (PMC11250218; doi:10.3762/bjoc.20.138)
Supplement: File 4 — The split burpitide precursor peptide HMM and output from all 700 transcriptomes as a compressed archive. [file Beilstein_J_Org_Chem-20-1548-s004.zip › final/SRR14070834.pep.hmm]

# hmmsearch :: search profile(s) against a sequence database
# HMMER 3.3 (Nov 2019); http://hmmer.org/
# Copyright (C) 2019 Howard Hughes Medical Institute.
# Freely distributed under the BSD open source license.
# - - - - - - - - - - - - - - - - - - - - - - - - - - - - - - - - - - - -
# query HMM file:                  ../hmms/burpitide.hmm
# target sequence database:        SRR14070834.pep
# - - - - - - - - - - - - - - - - - - - - - - - - - - - - - - - - - - - -

Query:       burpitideAlign  [M=312]
Scores for complete sequences (score includes all domains):
   --- full sequence ---   --- best 1 domain ---    -#dom-
    E-value  score  bias    E-value  score  bias    exp  N  Sequence                                           Description
    ------- ------ -----    ------- ------ -----   ---- --  --------                                           -----------
    5.1e-18   68.3   0.2    8.6e-12   47.8   0.0    2.2  2  NODE_27255_length_1002_cov_841.572659_g13362_i1.p1  type:complete len:122 gc:univers
    1.2e-14   57.2   1.0    2.1e-13   53.1   1.0    2.6  1  NODE_29094_length_898_cov_430.210909_g16219_i0.p1   type:complete len:139 gc:univers
    3.1e-14   55.8   0.2    1.3e-13   53.8   0.2    1.8  1  NODE_30706_length_809_cov_605.604620_g16152_i1.p2   type:complete len:149 gc:univers
    6.6e-12   48.2   0.0    1.1e-11   47.5   0.0    1.3  1  NODE_28952_length_906_cov_31.350540_g16117_i0.p1    type:complete len:99 gc:universa
    0.00017   23.8   1.6    0.00071   21.8   1.6    1.9  1  NODE_28998_length_904_cov_455.040915_g16152_i0.p2   type:complete len:130 gc:univers
    0.00058   22.1   0.0     0.0012   21.1   0.0    1.4  1  NODE_18577_length_1544_cov_123.990483_g10197_i0.p1  type:complete len:332 gc:univers


Domain annotation for each sequence (and alignments):
>> NODE_27255_length_1002_cov_841.572659_g13362_i1.p1  type:complete len:122 gc:universal NODE_27255_length_1002_cov_841
   #    score  bias  c-Evalue  i-Evalue hmmfrom  hmm to    alifrom  ali to    envfrom  env to     acc
 ---   ------ ----- --------- --------- ------- -------    ------- -------    ------- -------    ----
   1 !   47.8   0.0   5.6e-16   8.6e-12       4      50 ..       1      48 [.       1      64 [. 0.88
   2 !   18.1   0.6     6e-07    0.0092     153     197 ..      69     105 ..      60     117 .. 0.59

  Alignments for each domain:
  == domain 1  score: 47.8 bits;  conditional E-value: 5.6e-16
                                      burpitideAlign  4 mkSffallAllsllLlastieARkePgeywksvvknqpt.peaieall 50
                                                        m+S+f+l+Al++++L+a +ieARk+Pg yw+ v+ n +   e ie l+
  NODE_27255_length_1002_cov_841.572659_g13362_i1.p1  1 MASSFTLVALFCFALFAGIIEARKDPGGYWQGVARNDEAvIEVIEHLV 48
                                                        9*********************************66655599999987 PP

  == domain 2  score: 18.1 bits;  conditional E-value: 6e-07
                                      burpitideAlign 153 sekkfvkdfepkPsqlllwyrgnkdgqsvdesgksfvkdfepkPs 197
                                                         ++k+fv+dfep+P+      +g  dg++     ksfv+dfep+P+
  NODE_27255_length_1002_cov_841.572659_g13362_i1.p1  69 EKKSFVNDFEPRPNL---SSYGE-DGKE----KKSFVNDFEPRPN 105
                                                         456666666666652...33333.4445....4666666666665 PP

>> NODE_29094_length_898_cov_430.210909_g16219_i0.p1  type:complete len:139 gc:universal NODE_29094_length_898_cov_430.2
   #    score  bias  c-Evalue  i-Evalue hmmfrom  hmm to    alifrom  ali to    envfrom  env to     acc
 ---   ------ ----- --------- --------- ------- -------    ------- -------    ------- -------    ----
   1 !   53.1   1.0   1.4e-17   2.1e-13       4     164 ..       1     130 [.       1     136 [. 0.60

  Alignments for each domain:
  == domain 1  score: 53.1 bits;  conditional E-value: 1.4e-17
                                     burpitideAlign   4 mkSffallAllsllLlastieARkePgeywksvvknqpt.peaiealldskkktknesvv 62 
                                                        m+ +f ++Al+s++L+a +ieARk+Pgeyw+ v+kn +   e ie l+      k +s +
  NODE_29094_length_898_cov_430.210909_g16219_i0.p1   1 MA-SFIIIALFSVALFAGIIEARKDPGEYWQGVAKNDEAvIEVIEHLV------KVGSAL 53 
                                                        55.799****************************98887777777776......556666 PP

                                     burpitideAlign  63 kDlevkpssfllvyqgnkdgqskdkeekadlkkdfeikpsqlllwyyhnkndeskskees 122
                                                         +l+       +++++   g++k      ++ +df+++p+        +++++ k+   +
  NODE_29094_length_898_cov_430.210909_g16219_i0.p1  54 SNLK------RITSPDYHTGEKK------SFVNDFDPRPNIS----AYGEDGKLKEG--K 95 
                                                        6666......2333333332222......3566666666633....33345555443..4 PP

                                     burpitideAlign 123 sfvkdfev..kPssllvwyrgnkngqsedksssekkfvkdfepk 164
                                                        sf+kd+++  k     +      + ++  k++ e+k++kdfep+
  NODE_29094_length_898_cov_430.210909_g16219_i0.p1  96 SFIKDIKPraK-----PCSN---DNDAGLKEG-ENKMDKDFEPR 130
                                                        56676666222.....2222...223333333.45666666665 PP

>> NODE_30706_length_809_cov_605.604620_g16152_i1.p2  type:complete len:149 gc:universal NODE_30706_length_809_cov_605.6
   #    score  bias  c-Evalue  i-Evalue hmmfrom  hmm to    alifrom  ali to    envfrom  env to     acc
 ---   ------ ----- --------- --------- ------- -------    ------- -------    ------- -------    ----
   1 !   53.8   0.2   8.3e-18   1.3e-13       4     133 ..       1     124 [.       1     127 [. 0.77

  Alignments for each domain:
  == domain 1  score: 53.8 bits;  conditional E-value: 8.3e-18
                                     burpitideAlign   4 mkSffallAllsllLlastieARkePgeywksvv.....knqpt.peaiealldskkkt. 56 
                                                        m+S+f+l+Al+sl+L+a + +ARkePge+w+  v      n ++       +++   k  
  NODE_30706_length_809_cov_605.604620_g16152_i1.p2   1 MASSFTLVALFSLALFADIMQARKEPGENWQGQVasvynANRKInRTDCHTSIGEDGKPe 60 
                                                        9*******************************9988887666665566778888888876 PP

                                     burpitideAlign  57 knesvvkDlevkpssfllvyqgnkdgqskdkeekadlkkdfeikpsqlllwyyhnkndes 116
                                                          +s vkD+e++p+     +   +dg+ k ++   +  +dfe++p+        +++++ 
  NODE_30706_length_809_cov_605.604620_g16152_i1.p2  61 GDKSHVKDFEPRPNV----SSYGEDGKLKGNK---SYAEDFEPRPNVS----SYGEDGKL 109
                                                        7899*********98....3334444555544...448999***9966....33345555 PP

                                     burpitideAlign 117 kskeessfvkdfevkPs 133
                                                        k +++    +dfe++P+
  NODE_30706_length_809_cov_605.604620_g16152_i1.p2 110 KGNKAY--AEDFEPRPN 124
                                                        555544..688999997 PP

>> NODE_28952_length_906_cov_31.350540_g16117_i0.p1  type:complete len:99 gc:universal NODE_28952_length_906_cov_31.3505
   #    score  bias  c-Evalue  i-Evalue hmmfrom  hmm to    alifrom  ali to    envfrom  env to     acc
 ---   ------ ----- --------- --------- ------- -------    ------- -------    ------- -------    ----
   1 !   47.5   0.0     7e-16   1.1e-11      19     116 ..       4      93 ..       3      98 .. 0.84

  Alignments for each domain:
  == domain 1  score: 47.5 bits;  conditional E-value: 7e-16
                                    burpitideAlign  19 lastieARkePgeywksvvknqptpeaiealldskkkt.knesvvkDlevkpssfllvyqg 78 
                                                       +as i +Rk P++ wk+v+kn+p+peai  ll   + + +n + + D++++p+ +++ ++g
  NODE_28952_length_906_cov_31.350540_g16117_i0.p1   4 FASLIDGRKCPEDHWKTVMKNEPIPEAISGLLHEGTASdSNVKPIGDFDIRPNAIIYHSHG 64 
                                                       7999****************************988877799999**********7777777 PP

                                    burpitideAlign  79 nkdgqskdkeekadlkkdfeikpsqlllwyyhnkndes 116
                                                       ++      ++ek    kdf+i+p+ +  +y++  ++ +
  NODE_28952_length_906_cov_31.350540_g16117_i0.p1  65 DSR-----NNEK--PIKDFDIRPNFI--IYHGHADSRN 93 
                                                       776.....3333..478******977..8888777655 PP

>> NODE_28998_length_904_cov_455.040915_g16152_i0.p2  type:complete len:130 gc:universal NODE_28998_length_904_cov_455.0
   #    score  bias  c-Evalue  i-Evalue hmmfrom  hmm to    alifrom  ali to    envfrom  env to     acc
 ---   ------ ----- --------- --------- ------- -------    ------- -------    ------- -------    ----
   1 !   21.8   1.6   4.6e-08   0.00071      24     133 ..       2     105 ..       1     109 [. 0.72

  Alignments for each domain:
  == domain 1  score: 21.8 bits;  conditional E-value: 4.6e-08
                                     burpitideAlign  24 eARkePgeywksvv.....knqpt.peaiealldskkkt.knesvvkDlevkpssfllvy 76 
                                                        +ARkePge+w+  v      n ++       +++   k    +s vkD+e++p+     +
  NODE_28998_length_904_cov_455.040915_g16152_i0.p2   2 QARKEPGENWQGQVasvynANRKInRTDCHTSIGEDGKPeGDKSHVKDFEPRPNV----S 57 
                                                        69*********999888876666655567788888888767899********998....3 PP

                                     burpitideAlign  77 qgnkdgqskdkeekadlkkdfeikpsqlllwyyhnkndeskskeessfvkdfevkPs 133
                                                           +dg+ k ++   +  +dfe++p+        +++++ k +++    +dfe++P+
  NODE_28998_length_904_cov_455.040915_g16152_i0.p2  58 SYGEDGKLKGNK---SYAEDFEPRPNVS----SYGEDGKLKGNKAY--AEDFEPRPN 105
                                                        334444555544...448999*999966....33345555555544..688999997 PP

>> NODE_18577_length_1544_cov_123.990483_g10197_i0.p1  type:complete len:332 gc:universal NODE_18577_length_1544_cov_123
   #    score  bias  c-Evalue  i-Evalue hmmfrom  hmm to    alifrom  ali to    envfrom  env to     acc
 ---   ------ ----- --------- --------- ------- -------    ------- -------    ------- -------    ----
   1 !   21.1   0.0   7.5e-08    0.0012       8      54 ..       4      49 ..       1      58 [. 0.77

  Alignments for each domain:
  == domain 1  score: 21.1 bits;  conditional E-value: 7.5e-08
                                      burpitideAlign  8 fallAllsllLlastieARkePgeywksvvknqptpeaiealldskk 54
                                                        f ll +++ +L   ++++  +P++ywks+ +n+ +p+++++ll +  
  NODE_18577_length_1544_cov_123.990483_g10197_i0.p1  4 FKLLHFFT-FLSLAIVASQADPDDYWKSKLPNTRMPKSVRDLLHNDW 49
                                                        55666777.66677888888**********************97654 PP


Internal pipeline statistics summary:
-------------------------------------
Query model(s):                            1  (312 nodes)
Target sequences:                      92201  (17852904 residues searched)
Passed MSV filter:                      3869  (0.0419627); expected 1844.0 (0.02)
Passed bias filter:                     2150  (0.0233186); expected 1844.0 (0.02)
Passed Vit filter:                       223  (0.00241863); expected 92.2 (0.001)
Passed Fwd filter:                         6  (6.50752e-05); expected 0.9 (1e-05)
Initial search space (Z):              92201  [actual number of targets]
Domain search space  (domZ):               6  [number of targets reported over threshold]
# CPU time: 0.55u 0.01s 00:00:00.56 Elapsed: 00:00:01.69
# Mc/sec: 3293.37
//
[ok]
