# Supplementary material for: Mining raw plant transcriptomic data for new cyclopeptide alkaloids
Source: Beilstein J Org Chem. 2024 Jul 11;20:1548–59. doi: 10.3762/bjoc.20.138 (PMC11250218; doi:10.3762/bjoc.20.138)
Supplement: File 4 — The split burpitide precursor peptide HMM and output from all 700 transcriptomes as a compressed archive. [file Beilstein_J_Org_Chem-20-1548-s004.zip › final/SRR14140285.pep.hmm]

# hmmsearch :: search profile(s) against a sequence database
# HMMER 3.3 (Nov 2019); http://hmmer.org/
# Copyright (C) 2019 Howard Hughes Medical Institute.
# Freely distributed under the BSD open source license.
# - - - - - - - - - - - - - - - - - - - - - - - - - - - - - - - - - - - -
# query HMM file:                  ../hmms/burpitide.hmm
# target sequence database:        SRR14140285.pep
# - - - - - - - - - - - - - - - - - - - - - - - - - - - - - - - - - - - -

Query:       burpitideAlign  [M=312]
Scores for complete sequences (score includes all domains):
   --- full sequence ---   --- best 1 domain ---    -#dom-
    E-value  score  bias    E-value  score  bias    exp  N  Sequence                                            Description
    ------- ------ -----    ------- ------ -----   ---- --  --------                                            -----------
    7.4e-06   29.1   0.1    0.00018   24.5   0.0    2.0  2  NODE_36515_length_1018_cov_58.219048_g18371_i0.p1    type:complete len:90 gc:universa
      0.002   21.1   0.0      0.019   17.9   0.0    1.9  1  NODE_45504_length_684_cov_68.312602_g24592_i0.p1     type:complete len:110 gc:univers
  ------ inclusion threshold ------
        1.4   11.7   0.0        1.7   11.4   0.0    1.1  1  NODE_35912_length_1043_cov_48443.790722_g1082_i9.p2  type:complete len:142 gc:univers


Domain annotation for each sequence (and alignments):
>> NODE_36515_length_1018_cov_58.219048_g18371_i0.p1  type:complete len:90 gc:universal NODE_36515_length_1018_cov_58.21
   #    score  bias  c-Evalue  i-Evalue hmmfrom  hmm to    alifrom  ali to    envfrom  env to     acc
 ---   ------ ----- --------- --------- ------- -------    ------- -------    ------- -------    ----
   1 !   24.5   0.0   3.5e-09   0.00018      24      51 ..       2      29 ..       1      39 [. 0.91
   2 !    3.4   0.0    0.0095   4.9e+02     177     212 ..      41      74 ..      30      87 .. 0.50

  Alignments for each domain:
  == domain 1  score: 24.5 bits;  conditional E-value: 3.5e-09
                                     burpitideAlign 24 eARkePgeywksvvknqptpeaiealld 51
                                                       eARk+P++ywk+v+ ++p+peai +ll+
  NODE_36515_length_1018_cov_58.219048_g18371_i0.p1  2 EARKSPEDYWKNVMGDEPIPEAIADLLE 29
                                                       8************************995 PP

  == domain 2  score: 3.4 bits;  conditional E-value: 0.0095
                                     burpitideAlign 177 dgqsvdesgksfvkdfepkPssvlvwyrgnkngqse 212
                                                        d++s  + ++ + +df+    s  ++y++  + +s+
  NODE_36515_length_1018_cov_58.219048_g18371_i0.p1  41 DSSSTPNWDRLINRDFDT--RSTAIIYHHHDHHDSM 74 
                                                        333333334444445544..3444444444344443 PP

>> NODE_45504_length_684_cov_68.312602_g24592_i0.p1  type:complete len:110 gc:universal NODE_45504_length_684_cov_68.312
   #    score  bias  c-Evalue  i-Evalue hmmfrom  hmm to    alifrom  ali to    envfrom  env to     acc
 ---   ------ ----- --------- --------- ------- -------    ------- -------    ------- -------    ----
   1 !   17.9   0.0   3.7e-07     0.019       4      59 ..       1      56 [.       1     101 [. 0.88

  Alignments for each domain:
  == domain 1  score: 17.9 bits;  conditional E-value: 3.7e-07
                                    burpitideAlign  4 mkSffallAllsllLlastieARkePgeywksvvknqptpeaiealldskkktkne 59
                                                      mk  f+l+ l+ l+ la+ i      + ywk v+ ++p+p+ai++ll s  ++ ++
  NODE_45504_length_684_cov_68.312602_g24592_i0.p1  1 MKPYFSLFILFFLMGLAESIRLQQQEQRYWKHVMGDEPMPDAIKDLLPSTHEKGQD 56
                                                      89999999999999999999999999********************9777766555 PP

>> NODE_35912_length_1043_cov_48443.790722_g1082_i9.p2  type:complete len:142 gc:universal NODE_35912_length_1043_cov_48
   #    score  bias  c-Evalue  i-Evalue hmmfrom  hmm to    alifrom  ali to    envfrom  env to     acc
 ---   ------ ----- --------- --------- ------- -------    ------- -------    ------- -------    ----
   1 ?   11.4   0.0   3.4e-05       1.7      13      52 ..      11      50 ..       5      61 .. 0.80

  Alignments for each domain:
  == domain 1  score: 11.4 bits;  conditional E-value: 3.4e-05
                                       burpitideAlign 13 llsllLlastieARkePgeywksvvknqptpeaieallds 52
                                                         ++s++ l+s +    +P+ ywk + +n+p+p+ai ++l  
  NODE_35912_length_1043_cov_48443.790722_g1082_i9.p2 11 IFSIVSLGSHADQTMSPEMYWKRALPNTPMPKAITDSLHP 50
                                                         5667778888888889*******************99854 PP


Internal pipeline statistics summary:
-------------------------------------
Query model(s):                            1  (312 nodes)
Target sequences:                     156025  (26916801 residues searched)
Passed MSV filter:                      5161  (0.033078); expected 3120.5 (0.02)
Passed bias filter:                     3016  (0.0193302); expected 3120.5 (0.02)
Passed Vit filter:                       306  (0.00196122); expected 156.0 (0.001)
Passed Fwd filter:                         3  (1.92277e-05); expected 1.6 (1e-05)
Initial search space (Z):             156025  [actual number of targets]
Domain search space  (domZ):               3  [number of targets reported over threshold]
# CPU time: 0.50u 0.08s 00:00:00.57 Elapsed: 00:00:02.54
# Mc/sec: 3305.02
//
[ok]
