# Supplementary material for: Mining raw plant transcriptomic data for new cyclopeptide alkaloids
Source: Beilstein J Org Chem. 2024 Jul 11;20:1548–59. doi: 10.3762/bjoc.20.138 (PMC11250218; doi:10.3762/bjoc.20.138)
Supplement: File 4 — The split burpitide precursor peptide HMM and output from all 700 transcriptomes as a compressed archive. [file Beilstein_J_Org_Chem-20-1548-s004.zip › final/SRR14148166.pep.hmm]

# hmmsearch :: search profile(s) against a sequence database
# HMMER 3.3 (Nov 2019); http://hmmer.org/
# Copyright (C) 2019 Howard Hughes Medical Institute.
# Freely distributed under the BSD open source license.
# - - - - - - - - - - - - - - - - - - - - - - - - - - - - - - - - - - - -
# query HMM file:                  ../hmms/burpitide.hmm
# target sequence database:        SRR14148166.pep
# - - - - - - - - - - - - - - - - - - - - - - - - - - - - - - - - - - - -

Query:       burpitideAlign  [M=312]
Scores for complete sequences (score includes all domains):
   --- full sequence ---   --- best 1 domain ---    -#dom-
    E-value  score  bias    E-value  score  bias    exp  N  Sequence                                            Description
    ------- ------ -----    ------- ------ -----   ---- --  --------                                            -----------
    1.6e-16   64.1   0.4    6.3e-14   55.6   0.0    2.0  2  NODE_39288_length_1119_cov_1858.931166_g16638_i1.p1  type:complete len:174 gc:univers
    2.3e-05   27.4   0.0    2.8e-05   27.2   0.0    1.0  1  NODE_56237_length_525_cov_5.061947_g30059_i0.p1      type:5prime_partial len:81 gc:un
      5e-05   26.3   0.0    5.8e-05   26.1   0.0    1.0  1  NODE_60550_length_442_cov_17.962060_g34349_i0.p1     type:5prime_partial len:85 gc:un
  ------ inclusion threshold ------
      0.069   16.0   0.1       0.13   15.1   0.1    1.6  1  NODE_37828_length_1182_cov_575.709648_g16638_i0.p1   type:complete len:153 gc:univers
       0.15   14.9   0.0       0.69   12.7   0.0    1.9  2  NODE_21253_length_2055_cov_870.439455_g8108_i1.p1    type:complete len:378 gc:univers
        3.1   10.6   7.0       0.16   14.8   1.4    1.6  2  NODE_15943_length_2434_cov_52.423126_g8088_i0.p1     type:complete len:610 gc:univers
        3.1   10.6   7.0       0.16   14.8   1.4    1.6  2  NODE_16533_length_2388_cov_53.477754_g8088_i1.p1     type:complete len:610 gc:univers


Domain annotation for each sequence (and alignments):
>> NODE_39288_length_1119_cov_1858.931166_g16638_i1.p1  type:complete len:174 gc:universal NODE_39288_length_1119_cov_18
   #    score  bias  c-Evalue  i-Evalue hmmfrom  hmm to    alifrom  ali to    envfrom  env to     acc
 ---   ------ ----- --------- --------- ------- -------    ------- -------    ------- -------    ----
   1 !   55.6   0.0   2.8e-18   6.3e-14       4     165 ..       1     140 [.       1     141 [. 0.80
   2 !   13.4   0.1     2e-05      0.43     115     198 ..      69     142 ..      61     171 .. 0.66

  Alignments for each domain:
  == domain 1  score: 55.6 bits;  conditional E-value: 2.8e-18
                                       burpitideAlign   4 mkSffallAllsllLlastieARkePgeywksvvknqptpeaiealldskkktknesv 61 
                                                          m S+ a+lAl  l Ll+ ti ARk+Pgeyw + +k+qp+peai+all           
  NODE_39288_length_1119_cov_1858.931166_g16638_i1.p1   1 MGSSTAMLALCFLPLLGYTIDARKDPGEYWRAMMKDQPMPEAIQALL----------- 47 
                                                          77999****9999*********************************8........... PP

                                       burpitideAlign  62 vkDlevkpssfllvyqgnkdgqskdkeek.a.....dlkkdfeikpsqlllwyyhnkn 113
                                                                 ps  +l++++   ++  + ee+       +++++f+ +ps    +  ++  
  NODE_39288_length_1119_cov_1858.931166_g16638_i1.p1  48 -------PSDPPLLSKERTESYHLSAEEEtFnprsvPFNEEFQHRPSATASVSGGDGS 98 
                                                          .......55555666666666443333332234677*************999888666 PP

                                       burpitideAlign 114 deskskeessfvkdfevkPssllvwyrgnkngqsedksssekkfvkdfepkP 165
                                                           ++k++      ++fe++Ps       gn+  +++++       +++fep+P
  NODE_39288_length_1119_cov_1858.931166_g16638_i1.p1  99 LKTKKP----YTENFEPRPSATAYVSGGNTSRKTKKP------YTENFEPRP 140
                                                          666665....457****************87777777......56899*999 PP

  == domain 2  score: 13.4 bits;  conditional E-value: 2e-05
                                       burpitideAlign 115 eskskeessfvkdfevkPssllvwyrgnkngqsedksssekkfvkdfepkPsqlllwy 172
                                                          e+ ++ +++f ++f+ +Ps       g    +++      k+ +++fep+Ps    + 
  NODE_39288_length_1119_cov_1858.931166_g16638_i1.p1  69 ETFNPRSVPFNEEFQHRPSATASVSGGDGSLKTK------KPYTENFEPRPSATAYVS 120
                                                          4445555577777777777777777666333333......456788888888888888 PP

                                       burpitideAlign 173 rgnkdgqsvdesgksfvkdfepkPss 198
                                                           gn + +      k+ + +fep+P+ 
  NODE_39288_length_1119_cov_1858.931166_g16638_i1.p1 121 GGNTSRKT----KKPYTENFEPRPGI 142
                                                          88854444....78888888888875 PP

>> NODE_56237_length_525_cov_5.061947_g30059_i0.p1  type:5prime_partial len:81 gc:universal NODE_56237_length_525_cov_5.
   #    score  bias  c-Evalue  i-Evalue hmmfrom  hmm to    alifrom  ali to    envfrom  env to     acc
 ---   ------ ----- --------- --------- ------- -------    ------- -------    ------- -------    ----
   1 !   27.2   0.0   1.3e-09   2.8e-05       4      77 ..       8      76 ..       5      79 .. 0.77

  Alignments for each domain:
  == domain 1  score: 27.2 bits;  conditional E-value: 1.3e-09
                                   burpitideAlign  4 mkSffallA.llsllLlastieARkePgeywksvvknqptpeaiealldskkktknesvvkDle 66
                                                     mk   a++A l++l + + +  AR +  eywk v+ +q++p+a+++l+     + n++   ++ 
  NODE_56237_length_525_cov_5.061947_g30059_i0.p1  8 MK---AFVAlLFLLSVAHLVGGARENMMEYWKHVMGHQTMPDALKYLV--TDGNGNQKYYHNFG 66
                                                     77...8999555555666688899999********************7..44446677778998 PP

                                   burpitideAlign 67 vkpssfllvyq 77
                                                     ++  s l++y+
  NODE_56237_length_525_cov_5.061947_g30059_i0.p1 67 PNKHS-LILYH 76
                                                     88888.44454 PP

>> NODE_60550_length_442_cov_17.962060_g34349_i0.p1  type:5prime_partial len:85 gc:universal NODE_60550_length_442_cov_1
   #    score  bias  c-Evalue  i-Evalue hmmfrom  hmm to    alifrom  ali to    envfrom  env to     acc
 ---   ------ ----- --------- --------- ------- -------    ------- -------    ------- -------    ----
   1 !   26.1   0.0   2.6e-09   5.8e-05       4      74 ..      12      77 ..       7      83 .. 0.73

  Alignments for each domain:
  == domain 1  score: 26.1 bits;  conditional E-value: 2.6e-09
                                    burpitideAlign  4 mkSffallA.llsllLlastieARkePgeywksvvknqptpeaiealldskkktknesvvkDl 65
                                                      mk   a+lA l++l + + +  AR +  eywk v+ +q++p+a+++l+  +  + ne+   ++
  NODE_60550_length_442_cov_17.962060_g34349_i0.p1 12 MK---AFLAlLFLLSVAHLVGGARENVMEYWKRVTGDQTMPDALKYLV--NDGNGNEKYYHNF 69
                                                      77...8899555555666677899999********************7..3334556666777 PP

                                    burpitideAlign 66 evkpssfll 74
                                                       ++    l+
  NODE_60550_length_442_cov_17.962060_g34349_i0.p1 70 GPNKHR-LI 77
                                                      766555.44 PP

>> NODE_37828_length_1182_cov_575.709648_g16638_i0.p1  type:complete len:153 gc:universal NODE_37828_length_1182_cov_575
   #    score  bias  c-Evalue  i-Evalue hmmfrom  hmm to    alifrom  ali to    envfrom  env to     acc
 ---   ------ ----- --------- --------- ------- -------    ------- -------    ------- -------    ----
   1 ?   15.1   0.1   5.7e-06      0.13      38     166 ..       2     120 ..       1     149 [. 0.60

  Alignments for each domain:
  == domain 1  score: 15.1 bits;  conditional E-value: 5.7e-06
                                      burpitideAlign  38 knqptpeaiealld......skkkt.knesvvkDlevkpssfllvyqgnkdgqskdkee 89 
                                                         k+qp+peai+a l       sk++t ++    ++  ++p s ll+y + + + s++ e+
  NODE_37828_length_1182_cov_575.709648_g16638_i0.p1   2 KDQPMPEAIQAFLRpdpplpSKERTeSHHLSSEEETFNPRSVLLIYSNGNEA-SAE-EK 58 
                                                         6777777777665322222133333344444455556666666665432221.222.22 PP

                                      burpitideAlign  90 kadlkkdfeikpsqlllwyyhnkndeskskeessfvkdfevkPssllvwyrgnkngqse 148
                                                                 ++kp+  +  y ++  +  k+ke    v++f+ +Ps       gn    s+
  NODE_37828_length_1182_cov_575.709648_g16638_i0.p1  59 -------KSLKPWPSITAYANGGAGGIKTKEGY--VEEFQHRPSVTAYVSGGN----SS 104
                                                         .......25677776666666666666666555..788888888877777777....33 PP

                                      burpitideAlign 149 dksssekkfvkdfepkPs 166
                                                          k   +k+ +++fep+P 
  NODE_37828_length_1182_cov_575.709648_g16638_i0.p1 105 LK--TKKPYTENFEPRPG 120
                                                         33..23556778888875 PP

>> NODE_21253_length_2055_cov_870.439455_g8108_i1.p1  type:complete len:378 gc:universal NODE_21253_length_2055_cov_870.
   #    score  bias  c-Evalue  i-Evalue hmmfrom  hmm to    alifrom  ali to    envfrom  env to     acc
 ---   ------ ----- --------- --------- ------- -------    ------- -------    ------- -------    ----
   1 ?   12.7   0.0   3.1e-05      0.69       4      52 ..       1      47 [.       1      58 [. 0.74
   2 ?   -0.3   0.0       0.3   6.6e+03      60     134 ..     208     219 ..     126     248 .. 0.73

  Alignments for each domain:
  == domain 1  score: 12.7 bits;  conditional E-value: 3.1e-05
                                     burpitideAlign  4 mkSffallAllsllLlastieARkePgeywksvvknqptpeaieallds 52
                                                       mk  + ll ++ +l l  + +A   P+ yw sv +n+p+pe+i+++++ 
  NODE_21253_length_2055_cov_870.439455_g8108_i1.p1  1 MK--LHLLPISIFLTLLVASHAALPPEVYWDSVLPNTPMPETIREMIQP 47
                                                       56..555554555555555688899********************9865 PP

  == domain 2  score: -0.3 bits;  conditional E-value: 0.3
                                     burpitideAlign  60 svvkDlevkpssfllvyqgnkdgqskdkeekadlkkdfeikpsqlllwyyhnkndesksk 119
                                                        +++                                                         
  NODE_21253_length_2055_cov_870.439455_g8108_i1.p1 208 EIL--------------------------------------------------------- 210
                                                        233......................................................... PP

                                     burpitideAlign 120 eessfvkdfevkPss 134
                                                              ++f+vkP+s
  NODE_21253_length_2055_cov_870.439455_g8108_i1.p1 211 ------NQFSVKPES 219
                                                        ......333333333 PP

>> NODE_15943_length_2434_cov_52.423126_g8088_i0.p1  type:complete len:610 gc:universal NODE_15943_length_2434_cov_52.42
   #    score  bias  c-Evalue  i-Evalue hmmfrom  hmm to    alifrom  ali to    envfrom  env to     acc
 ---   ------ ----- --------- --------- ------- -------    ------- -------    ------- -------    ----
   1 ?   14.8   1.4   7.2e-06      0.16      38     152 ..      15     131 ..       8     183 .. 0.72
   2 ?   -2.7   0.4       1.5   3.4e+04     253     253 ..     496     496 ..     424     577 .. 0.50

  Alignments for each domain:
  == domain 1  score: 14.8 bits;  conditional E-value: 7.2e-06
                                    burpitideAlign  38 knqptpeaiealldskkktknesvvkDlevkpssfllvyqgnkdgqskdkeek.a.dlkkd 96 
                                                        +q++ +a++++ ++  k+ +++ + D+++++ss +++  +n  + s   +++   ++  d
  NODE_15943_length_2434_cov_52.423126_g8088_i0.p1  15 HHQQQHQAARSRSSLIIKQPKQQQLRDASPDDSSLIFTPESNLSLFSSASASAdRcSFASD 75 
                                                       4778899999999999999779999******************996666666655688888 PP

                                    burpitideAlign  97 feikpsqlll.....wyyhnkndeskskeessfvkdfevkPssllvwyrgnkngqsedkss 152
                                                         ++p ++ l     +  ++++d+ +++++       +++P+++ v  r ++ ++++ k++
  NODE_15943_length_2434_cov_52.423126_g8088_i0.p1  76 AAPDPDSISLvsaisLHLGEQDDDLQESSSG-----SDLDPNKPTVSSRLTRKAEQKAKEE 131
                                                       8888877766111114557777777766665.....3555555555555554444444433 PP

  == domain 2  score: -2.7 bits;  conditional E-value: 1.5
                                    burpitideAlign 253 v 253
                                                       v
  NODE_15943_length_2434_cov_52.423126_g8088_i0.p1 496 V 496
                                                       1 PP

>> NODE_16533_length_2388_cov_53.477754_g8088_i1.p1  type:complete len:610 gc:universal NODE_16533_length_2388_cov_53.47
   #    score  bias  c-Evalue  i-Evalue hmmfrom  hmm to    alifrom  ali to    envfrom  env to     acc
 ---   ------ ----- --------- --------- ------- -------    ------- -------    ------- -------    ----
   1 ?   14.8   1.4   7.2e-06      0.16      38     152 ..      15     131 ..       8     183 .. 0.72
   2 ?   -2.7   0.4       1.5   3.4e+04     253     253 ..     496     496 ..     424     577 .. 0.50

  Alignments for each domain:
  == domain 1  score: 14.8 bits;  conditional E-value: 7.2e-06
                                    burpitideAlign  38 knqptpeaiealldskkktknesvvkDlevkpssfllvyqgnkdgqskdkeek.a.dlkkd 96 
                                                        +q++ +a++++ ++  k+ +++ + D+++++ss +++  +n  + s   +++   ++  d
  NODE_16533_length_2388_cov_53.477754_g8088_i1.p1  15 HHQQQHQAARSRSSLIIKQPKQQQLRDASPDDSSLIFTPESNLSLFSSASASAdRcSFASD 75 
                                                       4778899999999999999779999******************996666666655688888 PP

                                    burpitideAlign  97 feikpsqlll.....wyyhnkndeskskeessfvkdfevkPssllvwyrgnkngqsedkss 152
                                                         ++p ++ l     +  ++++d+ +++++       +++P+++ v  r ++ ++++ k++
  NODE_16533_length_2388_cov_53.477754_g8088_i1.p1  76 AAPDPDSISLvsaisLHLGEQDDDLQESSSG-----SDLDPNKPTVSSRLTRKAEQKAKEE 131
                                                       8888877766111114557777777766665.....3555555555555554444444433 PP

  == domain 2  score: -2.7 bits;  conditional E-value: 1.5
                                    burpitideAlign 253 v 253
                                                       v
  NODE_16533_length_2388_cov_53.477754_g8088_i1.p1 496 V 496
                                                       1 PP


Internal pipeline statistics summary:
-------------------------------------
Query model(s):                            1  (312 nodes)
Target sequences:                     155039  (25790774 residues searched)
Passed MSV filter:                      5185  (0.0334432); expected 3100.8 (0.02)
Passed bias filter:                     3226  (0.0208077); expected 3100.8 (0.02)
Passed Vit filter:                       319  (0.00205755); expected 155.0 (0.001)
Passed Fwd filter:                         8  (5.15999e-05); expected 1.6 (1e-05)
Initial search space (Z):             155039  [actual number of targets]
Domain search space  (domZ):               7  [number of targets reported over threshold]
# CPU time: 0.65u 0.18s 00:00:00.83 Elapsed: 00:00:02.51
# Mc/sec: 3204.72
//
[ok]
