# Supplementary material for: Mining raw plant transcriptomic data for new cyclopeptide alkaloids
Source: Beilstein J Org Chem. 2024 Jul 11;20:1548–59. doi: 10.3762/bjoc.20.138 (PMC11250218; doi:10.3762/bjoc.20.138)
Supplement: File 4 — The split burpitide precursor peptide HMM and output from all 700 transcriptomes as a compressed archive. [file Beilstein_J_Org_Chem-20-1548-s004.zip › final/SRR14226822.pep.hmm]

# hmmsearch :: search profile(s) against a sequence database
# HMMER 3.3 (Nov 2019); http://hmmer.org/
# Copyright (C) 2019 Howard Hughes Medical Institute.
# Freely distributed under the BSD open source license.
# - - - - - - - - - - - - - - - - - - - - - - - - - - - - - - - - - - - -
# query HMM file:                  ../hmms/burpitide.hmm
# target sequence database:        SRR14226822.pep
# - - - - - - - - - - - - - - - - - - - - - - - - - - - - - - - - - - - -

Query:       burpitideAlign  [M=312]
Scores for complete sequences (score includes all domains):
   --- full sequence ---   --- best 1 domain ---    -#dom-
    E-value  score  bias    E-value  score  bias    exp  N  Sequence                                        Description
    ------- ------ -----    ------- ------ -----   ---- --  --------                                        -----------
  ------ inclusion threshold ------
      0.025   17.1   0.0      0.029   16.9   0.0    1.0  1  NODE_66671_length_250_cov_0.870056_g44732_i0.p1  type:internal len:83 gc:universa


Domain annotation for each sequence (and alignments):
>> NODE_66671_length_250_cov_0.870056_g44732_i0.p1  type:internal len:83 gc:universal NODE_66671_length_250_cov_0.870056
   #    score  bias  c-Evalue  i-Evalue hmmfrom  hmm to    alifrom  ali to    envfrom  env to     acc
 ---   ------ ----- --------- --------- ------- -------    ------- -------    ------- -------    ----
   1 ?   16.9   0.0   2.4e-07     0.029       7      54 ..      13      62 ..       8      72 .. 0.69

  Alignments for each domain:
  == domain 1  score: 16.9 bits;  conditional E-value: 2.4e-07
                                   burpitideAlign  7 ffallAllsllLlas..tieARkePgeywksvvknqptpeaiealldskk 54
                                                     +f ++A l++lL a     +A    + yw++v +n+++p+a+++ +++  
  NODE_66671_length_250_cov_0.870056_g44732_i0.p1 13 TFFFFAGLAFLLAAAavGSHATSPSEVYWQKVLPNTHMPDALREFFNLDL 62
                                                     477888555444444115555544477****************9987665 PP


Internal pipeline statistics summary:
-------------------------------------
Query model(s):                            1  (312 nodes)
Target sequences:                     119578  (24378287 residues searched)
Passed MSV filter:                      5426  (0.0453762); expected 2391.6 (0.02)
Passed bias filter:                     2790  (0.0233321); expected 2391.6 (0.02)
Passed Vit filter:                       308  (0.00257572); expected 119.6 (0.001)
Passed Fwd filter:                         1  (8.36274e-06); expected 1.2 (1e-05)
Initial search space (Z):             119578  [actual number of targets]
Domain search space  (domZ):               1  [number of targets reported over threshold]
# CPU time: 0.46u 0.04s 00:00:00.50 Elapsed: 00:00:02.13
# Mc/sec: 3555.63
//
[ok]
