# Supplementary material for: Mining raw plant transcriptomic data for new cyclopeptide alkaloids
Source: Beilstein J Org Chem. 2024 Jul 11;20:1548–59. doi: 10.3762/bjoc.20.138 (PMC11250218; doi:10.3762/bjoc.20.138)
Supplement: File 4 — The split burpitide precursor peptide HMM and output from all 700 transcriptomes as a compressed archive. [file Beilstein_J_Org_Chem-20-1548-s004.zip › final/SRR14263046.pep.hmm]

# hmmsearch :: search profile(s) against a sequence database
# HMMER 3.3 (Nov 2019); http://hmmer.org/
# Copyright (C) 2019 Howard Hughes Medical Institute.
# Freely distributed under the BSD open source license.
# - - - - - - - - - - - - - - - - - - - - - - - - - - - - - - - - - - - -
# query HMM file:                  ../hmms/burpitide.hmm
# target sequence database:        SRR14263046.pep
# - - - - - - - - - - - - - - - - - - - - - - - - - - - - - - - - - - - -

Query:       burpitideAlign  [M=312]
Scores for complete sequences (score includes all domains):
   --- full sequence ---   --- best 1 domain ---    -#dom-
    E-value  score  bias    E-value  score  bias    exp  N  Sequence                                           Description
    ------- ------ -----    ------- ------ -----   ---- --  --------                                           -----------
    1.9e-09   40.6   0.1    2.2e-09   40.3   0.1    1.1  1  NODE_42884_length_849_cov_35.251289_g24082_i0.p1    type:complete len:90 gc:universa
    2.7e-08   36.8   3.5    7.8e-08   35.2   3.5    1.8  1  NODE_37627_length_998_cov_49.930811_g20403_i0.p1    type:complete len:256 gc:univers
      2e-05   27.3   0.1     0.0026   20.4   0.1    3.9  1  NODE_40174_length_923_cov_27.374118_g22110_i0.p1    type:internal len:308 gc:univers
    5.5e-05   25.9   0.1    0.00069   22.3   0.0    2.0  2  NODE_29193_length_1271_cov_17.757095_g15305_i0.p1   type:complete len:310 gc:univers
    0.00013   24.7   0.0     0.0033   20.0   0.0    3.4  1  NODE_42918_length_848_cov_30.641290_g22110_i1.p1    type:internal len:283 gc:univers
     0.0013   21.4   0.0     0.0023   20.6   0.0    1.4  1  NODE_35056_length_1077_cov_4.705179_g18739_i0.p1    type:complete len:313 gc:univers
     0.0022   20.6   0.0     0.0043   19.7   0.0    1.4  1  NODE_13378_length_2012_cov_50.849923_g6828_i0.p1    type:complete len:531 gc:univers
  ------ inclusion threshold ------
      0.094   15.3   0.2       0.78   12.2   0.0    2.0  2  NODE_24700_length_1441_cov_264.614766_g12748_i0.p1  type:5prime_partial len:337 gc:u
        0.4   13.2   0.3        1.3   11.5   0.0    1.8  2  NODE_26101_length_1385_cov_62.705030_g12812_i1.p1   type:5prime_partial len:409 gc:u
       0.43   13.1   0.2        1.4   11.4   0.0    1.8  2  NODE_24826_length_1436_cov_56.528247_g12812_i0.p1   type:5prime_partial len:426 gc:u


Domain annotation for each sequence (and alignments):
>> NODE_42884_length_849_cov_35.251289_g24082_i0.p1  type:complete len:90 gc:universal NODE_42884_length_849_cov_35.2512
   #    score  bias  c-Evalue  i-Evalue hmmfrom  hmm to    alifrom  ali to    envfrom  env to     acc
 ---   ------ ----- --------- --------- ------- -------    ------- -------    ------- -------    ----
   1 !   40.3   0.1   1.7e-13   2.2e-09      20      81 ..       8      69 ..       7      88 .. 0.78

  Alignments for each domain:
  == domain 1  score: 40.3 bits;  conditional E-value: 1.7e-13
                                    burpitideAlign 20 astieARkePgeywksvvknqptpeaiealldskkkt..knesvvkDlevkpssfllvyqgnk 80
                                                      +s +eAR +P eyw s++k++p+p++i+++l +   +  +++ + k+++ kp+   ++y+   
  NODE_42884_length_849_cov_35.251289_g24082_i0.p1  8 VSYNEARSNPREYWRSIMKDEPMPKTIQDVLPLGDVKkiNKNIFMKNFDLKPNL--ILYHTHV 68
                                                      6889**************************97653333599***********97..5555555 PP

                                    burpitideAlign 81 d 81
                                                       
  NODE_42884_length_849_cov_35.251289_g24082_i0.p1 69 V 69
                                                      4 PP

>> NODE_37627_length_998_cov_49.930811_g20403_i0.p1  type:complete len:256 gc:universal NODE_37627_length_998_cov_49.930
   #    score  bias  c-Evalue  i-Evalue hmmfrom  hmm to    alifrom  ali to    envfrom  env to     acc
 ---   ------ ----- --------- --------- ------- -------    ------- -------    ------- -------    ----
   1 !   35.2   3.5   6.2e-12   7.8e-08       4     228 ..       1     249 [.       1     255 [. 0.52

  Alignments for each domain:
  == domain 1  score: 35.2 bits;  conditional E-value: 6.2e-12
                                    burpitideAlign   4 mkSffallAllsllLlastieARkePgeywksvvknqpt...........peaiealldsk 53 
                                                       mkS ++++Al+ ++L++ ti AR +P+ y ++    + t            +++e++    
  NODE_37627_length_998_cov_49.930811_g20403_i0.p1   1 MKSPLSFIALFKIILIVITIDARPNPQLYQHDLLVRKGTsvsplssvkshCHTLEDTRTH- 60 
                                                       9*******************************9944444445556654446666666322. PP

                                    burpitideAlign  54 kktknesvvkDlevkpssfllvyqgnkdgqskdkeekadlkkdfeikpsqlllwyyhnknd 114
                                                          +++s  +++e++p+    vy +   ++ k  +e+     +fe++p+  + +y+++ n+
  NODE_37627_length_998_cov_49.930811_g20403_i0.p1  61 ---DKSSNKEEFEPRPNI--SVYDNGASLEGKKASEE-----EFEPRPN--ISIYENGVNV 109
                                                       ...334444667877776..66655555555444444.....6777776..5599999999 PP

                                    burpitideAlign 115 eskskeessfvkdfevkPssllvwyrgnkngqsedksssekkfvkdfepkPsqlllwyrgn 175
                                                       +   +++     +fe+    ++ +y++ +  +    s+      ++fep+P+  + +y++ 
  NODE_37627_length_998_cov_49.930811_g20403_i0.p1 110 KGTRTSQE----EFEP--RPNISIYENGVKLKGTRTSE------EEFEPRPN--ISIYENG 156
                                                       99888777....3333..33455555553333333333......34555554..2233322 PP

                                    burpitideAlign 176 k..dgqsvdes.........................gksf..................... 188
                                                           g+   +s                         +++f                     
  NODE_37627_length_998_cov_49.930811_g20403_i0.p1 157 VklKGSR--TSeeefeprpnisiydngvklkgtrtsEEEFeprpnisiyengvklkgtrts 215
                                                       2122222..2201222334444444444443322223333333333333333333443322 PP

                                    burpitideAlign 189 vkdfepkPssvlvwyrgnkngqsedksskefvkdfsvdPs 228
                                                         +fep+P  +l +y + +n +s++ ss    ++f+++P+
  NODE_37627_length_998_cov_49.930811_g20403_i0.p1 216 EEEFEPRP--NLSIYDNSANLKSKKTSS----EEFEPRPN 249
                                                       44444444..366666666666655555....55555553 PP

>> NODE_40174_length_923_cov_27.374118_g22110_i0.p1  type:internal len:308 gc:universal NODE_40174_length_923_cov_27.374
   #    score  bias  c-Evalue  i-Evalue hmmfrom  hmm to    alifrom  ali to    envfrom  env to     acc
 ---   ------ ----- --------- --------- ------- -------    ------- -------    ------- -------    ----
   1 !   20.4   0.1   2.1e-07    0.0026       3     198 ..      11     208 ..       8     307 .] 0.62

  Alignments for each domain:
  == domain 1  score: 20.4 bits;  conditional E-value: 2.1e-07
                                    burpitideAlign   3 lmkSffallAllsllLlastieARkePgeywksvv...........knqptpeaieallds 52 
                                                        mkS++++lAl s l+++ +i AR + g   +s+v           k     e+   +l  
  NODE_40174_length_923_cov_27.374118_g22110_i0.p1  11 KMKSSLSFLALYS-LMITVVIDARPDSGRRHGSIVqwgtsvspiqaK-----ETHCHTL-A 64 
                                                       6************.89999*********9999999766655544322.....3333333.3 PP

                                    burpitideAlign  53 kkktknesvvkDlevkpssfllvyqgnkdgqskdkeekadlkkdfeikpsqlllwyyhnkn 113
                                                       ++k+  +s++k+ e  p  +++ y +          +k+++  dfe++ps     +y+n  
  NODE_40174_length_923_cov_27.374118_g22110_i0.p1  65 EAKNHLNSFIKESE--PLPRIPAYDDTTS-----RIGKKSFGSDFEPRPSAT---GYDNGI 115
                                                       33566689999888..5555666654433.....333347899*******99...888888 PP

                                    burpitideAlign 114 deskskeessfvkdfevkPssll....vwyrgnkngqsedkss...............sek 155
                                                       +   +k+      dfe++Ps  +    ++ +g+++  s+   +                +k
  NODE_40174_length_923_cov_27.374118_g22110_i0.p1 116 GLEVKKNLG---SDFEPRPSATVydnrIGLEGKMVFGSDF--EprpsasdydngfgleGKK 171
                                                       888777666...5888888765411112222332211111..0112223333333443334 PP

                                    burpitideAlign 156 kfvkdfepkPsqlllwyrgnkdgqsvdesgksfvkdfepkPss 198
                                                        f+ dfep+Ps  +       +g++       f  dfep+Ps 
  NODE_40174_length_923_cov_27.374118_g22110_i0.p1 172 AFGSDFEPRPSATGYDNGISLEGKE------AFNSDFEPRPSA 208
                                                       4555555555544332222222222......234444444443 PP

>> NODE_29193_length_1271_cov_17.757095_g15305_i0.p1  type:complete len:310 gc:universal NODE_29193_length_1271_cov_17.7
   #    score  bias  c-Evalue  i-Evalue hmmfrom  hmm to    alifrom  ali to    envfrom  env to     acc
 ---   ------ ----- --------- --------- ------- -------    ------- -------    ------- -------    ----
   1 !   22.3   0.0   5.5e-08   0.00069       7      60 ..       3      55 ..       1      59 [. 0.90
   2 ?    1.5   0.1      0.12   1.5e+03      72     134 ..      85     151 ..      71     178 .. 0.66

  Alignments for each domain:
  == domain 1  score: 22.3 bits;  conditional E-value: 5.5e-08
                                     burpitideAlign  7 ffallAllsllLlastieARkePgeywksvvknqptpeaiealldskkktknes 60
                                                       f+ +l +ls++++ s  +A  +P++ywks  +n+p+p+ + +ll++++k k+  
  NODE_29193_length_1271_cov_17.757095_g15305_i0.p1  3 FLHILTFLSMAMFMSH-AANVAPETYWKSMLPNTPMPKVVTNLLSNEEKGKHFH 55
                                                       788999***9999997.5889*************************99998765 PP

  == domain 2  score: 1.5 bits;  conditional E-value: 0.12
                                     burpitideAlign  72 fllvyqgnkdg...qskdkeek.adlkkdfeikpsqlllwyyhnkndeskskeessfvkd 127
                                                         +++y+ n d+   ++   ++   +l+++  i+ps+++l ++ ++  +  sk+   +   
  NODE_29193_length_1271_cov_17.757095_g15305_i0.p1  85 SPPGYTANADLlflEKDMHQGHeMKLQFGKTIAPSSNFLPRKVAETIPFSSKNLPQLYTR 144
                                                        578899999998853333333434899999999999977666555444444443355566 PP

                                     burpitideAlign 128 fevkPss 134
                                                        f++kP s
  NODE_29193_length_1271_cov_17.757095_g15305_i0.p1 145 FSIKPDS 151
                                                        6666665 PP

>> NODE_42918_length_848_cov_30.641290_g22110_i1.p1  type:internal len:283 gc:universal NODE_42918_length_848_cov_30.641
   #    score  bias  c-Evalue  i-Evalue hmmfrom  hmm to    alifrom  ali to    envfrom  env to     acc
 ---   ------ ----- --------- --------- ------- -------    ------- -------    ------- -------    ----
   1 !   20.0   0.0   2.7e-07    0.0033       3     198 ..      11     208 ..       8     282 .] 0.68

  Alignments for each domain:
  == domain 1  score: 20.0 bits;  conditional E-value: 2.7e-07
                                    burpitideAlign   3 lmkSffallAllsllLlastieARkePgeywksvv..........knqptpeaiealldsk 53 
                                                        mkS++++lAl s l+++ +i AR + g   +s+v               +e+   +l  +
  NODE_42918_length_848_cov_30.641290_g22110_i1.p1  11 KMKSSLSFLALYS-LMITVVIDARPDSGRRHGSIVqwgtsvspiqA----KETHCHTL-AE 65 
                                                       6************.89999*********999999966665554431....33333333.33 PP

                                    burpitideAlign  54 kktknesvvkDlevkpssfllvyqgnkdgqskdkeekadlkkdfeikpsqlllwyyhnknd 114
                                                       +k+  +s++k+ e  p  +++ y +          +k+++  dfe++ps     +y+n  +
  NODE_42918_length_848_cov_30.641290_g22110_i1.p1  66 AKNHLNSFIKESE--PLPRIPAYDDTTS-----RIGKKSFGSDFEPRPSAT---GYDNGIG 116
                                                       3566689999888..5555666654433.....333347899*******99...8888888 PP

                                    burpitideAlign 115 eskskeessfvkdfevkPssllvwyrgnkngqsedksssekkfvkdfepkPsqlllwyrgn 175
                                                          +k+      d+e++Ps   v+  g   g + +       f+ dfep+Ps  +      
  NODE_42918_length_848_cov_30.641290_g22110_i1.p1 117 LEVKKNLG---SDLEPRPSA-TVYDNGI--GLEGKM-----VFGSDFEPRPSATGYDNGIS 166
                                                       88887776...699998875.4566666..333333.....37889999998766433333 PP

                                    burpitideAlign 176 kdgqsvdes...................gksfvkdfepkPss 198
                                                        +g++  +s                    k f  dfep+Ps 
  NODE_42918_length_848_cov_30.641290_g22110_i1.p1 167 LEGKEAFNSdfeprpsatgydngiglegKKAFGSDFEPRPSA 208
                                                       344443333444444455555555555445555555555554 PP

>> NODE_35056_length_1077_cov_4.705179_g18739_i0.p1  type:complete len:313 gc:universal NODE_35056_length_1077_cov_4.705
   #    score  bias  c-Evalue  i-Evalue hmmfrom  hmm to    alifrom  ali to    envfrom  env to     acc
 ---   ------ ----- --------- --------- ------- -------    ------- -------    ------- -------    ----
   1 !   20.6   0.0   1.8e-07    0.0023       7      55 ..       3      50 ..       1      58 [. 0.89

  Alignments for each domain:
  == domain 1  score: 20.6 bits;  conditional E-value: 1.8e-07
                                    burpitideAlign  7 ffallAllsllLlastieARkePgeywksvvknqptpeaiealldskkk 55
                                                      f+ +l +ls++++ s  +A  +P++ywks  +n+p+p+a+ +ll+++ k
  NODE_35056_length_1077_cov_4.705179_g18739_i0.p1  3 FLHILTFLSMAMFMSR-AANVAPETYWKSMLPNTPMPKAVTNLLSNEDK 50
                                                      788999***9999997.5889***********************99877 PP

>> NODE_13378_length_2012_cov_50.849923_g6828_i0.p1  type:complete len:531 gc:universal NODE_13378_length_2012_cov_50.84
   #    score  bias  c-Evalue  i-Evalue hmmfrom  hmm to    alifrom  ali to    envfrom  env to     acc
 ---   ------ ----- --------- --------- ------- -------    ------- -------    ------- -------    ----
   1 !   19.7   0.0   3.5e-07    0.0043      10      57 ..       6      51 ..       1      55 [. 0.81

  Alignments for each domain:
  == domain 1  score: 19.7 bits;  conditional E-value: 3.5e-07
                                    burpitideAlign 10 llAllsllLlastieARkePgeywksvvknqptpeaiealldskkktk 57
                                                      +l l+sl+++as  +A  +P++ywksv +n+p+p+a+ +ll + k+t+
  NODE_13378_length_2012_cov_50.849923_g6828_i0.p1  6 ILTLVSLAMVAS--HAAVAPETYWKSVLPNTPMPKAVTDLLHNGKSTD 51
                                                      566666666655..77889**********************9999875 PP

>> NODE_24700_length_1441_cov_264.614766_g12748_i0.p1  type:5prime_partial len:337 gc:universal NODE_24700_length_1441_c
   #    score  bias  c-Evalue  i-Evalue hmmfrom  hmm to    alifrom  ali to    envfrom  env to     acc
 ---   ------ ----- --------- --------- ------- -------    ------- -------    ------- -------    ----
   1 ?   12.2   0.0   6.2e-05      0.78      14      56 ..      42      81 ..      24     106 .. 0.73
   2 ?    1.0   0.1      0.16     2e+03     195     263 ..     118     181 ..      90     256 .. 0.63

  Alignments for each domain:
  == domain 1  score: 12.2 bits;  conditional E-value: 6.2e-05
                                      burpitideAlign 14 lsllLlastieARkePgeywksvvknqptpeaiealldskkkt 56
                                                        +s++L++s +     P+ ywksv +n p+p+ai++ll   + +
  NODE_24700_length_1441_cov_264.614766_g12748_i0.p1 42 VSVALVGSHAV---TPEVYWKSVLPNSPMPKAIKDLLYTTETN 81
                                                        44455554443...5999******************9665554 PP

  == domain 2  score: 1.0 bits;  conditional E-value: 0.16
                                      burpitideAlign 195 kPssvlvwyrgnkngqsedksskefvkdfsvdPssllliykgnkvdpseneetekesvv 253
                                                         +P+  l++ ++n ++ +e +    f kd +++   +l+ +    +     ++++  ++ 
  NODE_24700_length_1441_cov_264.614766_g12748_i0.p1 118 DPNAALFFLENNLHQGTEMSLH--FTKD-EIQKATFLPRKVADSIP---FSSKNLPQIY 170
                                                         4444444444444333333333..4444.44444444433333322...3456777777 PP

                                      burpitideAlign 254 ngqsvdPss.q 263
                                                         +++s++P s +
  NODE_24700_length_1441_cov_264.614766_g12748_i0.p1 171 KKFSIKPDStE 181
                                                         88888888753 PP

>> NODE_26101_length_1385_cov_62.705030_g12812_i1.p1  type:5prime_partial len:409 gc:universal NODE_26101_length_1385_co
   #    score  bias  c-Evalue  i-Evalue hmmfrom  hmm to    alifrom  ali to    envfrom  env to     acc
 ---   ------ ----- --------- --------- ------- -------    ------- -------    ------- -------    ----
   1 ?   11.5   0.0   0.00011       1.3       7      64 ..      21      75 ..      17      78 .. 0.85
   2 ?   -0.8   0.1      0.59   7.4e+03     251     262 ..     240     251 ..     170     333 .. 0.61

  Alignments for each domain:
  == domain 1  score: 11.5 bits;  conditional E-value: 0.00011
                                     burpitideAlign  7 ffallAllsllLlastieARkePgeywksvvknqptpeaiealldskkktknesvvkD 64
                                                       +f ++ l+sl+L++s +     P+ ywksv +n  +p+++++ll   + +++++++ D
  NODE_26101_length_1385_cov_62.705030_g12812_i1.p1 21 LFHVITLFSLALVGSHAV---TPEVYWKSVLPNSRMPQSLKDLLYTTEWNDEKNTAVD 75
                                                       5889999******99886...5*********************977766677777665 PP

  == domain 2  score: -0.8 bits;  conditional E-value: 0.59
                                     burpitideAlign 251 svvngqsvdPss 262
                                                        ++ n+++v+P+s
  NODE_26101_length_1385_cov_62.705030_g12812_i1.p1 240 EIYNEFEVKPES 251
                                                        333455555544 PP

>> NODE_24826_length_1436_cov_56.528247_g12812_i0.p1  type:5prime_partial len:426 gc:universal NODE_24826_length_1436_co
   #    score  bias  c-Evalue  i-Evalue hmmfrom  hmm to    alifrom  ali to    envfrom  env to     acc
 ---   ------ ----- --------- --------- ------- -------    ------- -------    ------- -------    ----
   1 ?   11.4   0.0   0.00011       1.4       7      64 ..      21      75 ..      17      78 .. 0.85
   2 ?   -0.9   0.1      0.63     8e+03     251     262 ..     257     268 ..     187     349 .. 0.61

  Alignments for each domain:
  == domain 1  score: 11.4 bits;  conditional E-value: 0.00011
                                     burpitideAlign  7 ffallAllsllLlastieARkePgeywksvvknqptpeaiealldskkktknesvvkD 64
                                                       +f ++ l+sl+L++s +     P+ ywksv +n  +p+++++ll   + +++++++ D
  NODE_24826_length_1436_cov_56.528247_g12812_i0.p1 21 LFHVITLFSLALVGSHAV---TPEVYWKSVLPNSRMPQSLKDLLYTTEWNDEKNTAVD 75
                                                       5889999******99886...5*********************977766677777665 PP

  == domain 2  score: -0.9 bits;  conditional E-value: 0.63
                                     burpitideAlign 251 svvngqsvdPss 262
                                                        ++ n+++v+P+s
  NODE_24826_length_1436_cov_56.528247_g12812_i0.p1 257 EIYNEFEVKPES 268
                                                        333444444444 PP


Internal pipeline statistics summary:
-------------------------------------
Query model(s):                            1  (312 nodes)
Target sequences:                     125353  (25606705 residues searched)
Passed MSV filter:                      5540  (0.0441952); expected 2507.1 (0.02)
Passed bias filter:                     2680  (0.0213796); expected 2507.1 (0.02)
Passed Vit filter:                       270  (0.00215392); expected 125.4 (0.001)
Passed Fwd filter:                        10  (7.97747e-05); expected 1.3 (1e-05)
Initial search space (Z):             125353  [actual number of targets]
Domain search space  (domZ):              10  [number of targets reported over threshold]
# CPU time: 0.69u 0.10s 00:00:00.78 Elapsed: 00:00:02.31
# Mc/sec: 3448.18
//
[ok]
