# Supplementary material for: Mining raw plant transcriptomic data for new cyclopeptide alkaloids
Source: Beilstein J Org Chem. 2024 Jul 11;20:1548–59. doi: 10.3762/bjoc.20.138 (PMC11250218; doi:10.3762/bjoc.20.138)
Supplement: File 4 — The split burpitide precursor peptide HMM and output from all 700 transcriptomes as a compressed archive. [file Beilstein_J_Org_Chem-20-1548-s004.zip › final/SRR14278040.pep.hmm]

# hmmsearch :: search profile(s) against a sequence database
# HMMER 3.3 (Nov 2019); http://hmmer.org/
# Copyright (C) 2019 Howard Hughes Medical Institute.
# Freely distributed under the BSD open source license.
# - - - - - - - - - - - - - - - - - - - - - - - - - - - - - - - - - - - -
# query HMM file:                  ../hmms/burpitide.hmm
# target sequence database:        SRR14278040.pep
# - - - - - - - - - - - - - - - - - - - - - - - - - - - - - - - - - - - -

Query:       burpitideAlign  [M=312]
Scores for complete sequences (score includes all domains):
   --- full sequence ---   --- best 1 domain ---    -#dom-
    E-value  score  bias    E-value  score  bias    exp  N  Sequence                                            Description
    ------- ------ -----    ------- ------ -----   ---- --  --------                                            -----------
    2.1e-24   90.1   4.9    5.5e-22   82.2   4.9    3.6  1  NODE_46360_length_1097_cov_4757.885742_g26177_i0.p1  type:complete len:200 gc:univers
    4.5e-24   89.0  10.5    5.7e-23   85.4  10.5    2.3  1  NODE_39550_length_1331_cov_2029.119237_g22239_i0.p1  type:complete len:265 gc:univers
    9.2e-24   88.0   5.3    1.8e-21   80.5   5.3    3.7  1  NODE_60925_length_690_cov_6423.487844_g26177_i1.p1   type:3prime_partial len:207 gc:u
    1.1e-16   64.8   2.9    2.4e-16   63.6   2.9    1.7  1  NODE_48255_length_1036_cov_595.770509_g27357_i0.p1   type:3prime_partial len:198 gc:u
    6.5e-15   58.9   3.6      2e-13   54.0   3.6    3.3  1  NODE_47172_length_1071_cov_369.244489_g20098_i1.p1   type:complete len:171 gc:univers
    1.6e-13   54.4   7.6    8.9e-11   45.3   7.6    4.7  1  NODE_58778_length_741_cov_2.025449_g35378_i0.p1      type:5prime_partial len:209 gc:u
    1.8e-13   54.2   0.0    5.3e-13   52.6   0.0    1.6  1  NODE_84919_length_379_cov_3.003268_g60935_i0.p1      type:3prime_partial len:117 gc:u
      2e-13   54.0   7.2    3.6e-12   49.9   7.2    2.1  1  NODE_49484_length_996_cov_702.555796_g28183_i0.p1    type:3prime_partial len:214 gc:u
    5.4e-13   52.6   1.3    1.1e-05   28.6   0.0    2.2  2  NODE_51848_length_926_cov_1231.429074_g28183_i1.p1   type:3prime_partial len:190 gc:u
    6.9e-12   49.0   0.2    2.6e-11   47.1   0.2    1.7  1  NODE_67845_length_557_cov_4.241736_g43913_i0.p1      type:complete len:102 gc:univers
    3.9e-10   43.2   3.7    1.2e-08   38.3   3.7    3.3  1  NODE_35563_length_1485_cov_213.671388_g20098_i0.p1   type:complete len:170 gc:univers
    5.3e-10   42.8   9.9    8.4e-10   42.1   9.9    1.4  1  NODE_65087_length_605_cov_2.424812_g41214_i0.p1      type:5prime_partial len:177 gc:u
    2.2e-07   34.2   5.1    2.9e-07   33.8   5.1    1.2  1  NODE_84412_length_383_cov_2675.200000_g60428_i0.p1   type:internal len:128 gc:univers
    6.4e-05   26.1   1.5    8.4e-05   25.7   1.5    1.2  1  NODE_95483_length_313_cov_2164.325000_g71498_i0.p1   type:internal len:104 gc:univers
    0.00014   25.0   0.0    0.00021   24.4   0.0    1.3  1  NODE_30619_length_1685_cov_1187.297146_g12778_i1.p1  type:complete len:334 gc:univers
    0.00036   23.6   2.7      0.059   16.3   2.7    3.6  1  NODE_78298_length_432_cov_3.339833_g35378_i1.p2      type:5prime_partial len:106 gc:u
    0.00098   22.2   0.0     0.0014   21.7   0.0    1.2  1  NODE_40709_length_1290_cov_7143.565325_g22877_i0.p2  type:complete len:150 gc:univers
      0.001   22.2   0.0     0.0014   21.7   0.0    1.2  1  NODE_40709_length_1290_cov_7143.565325_g22877_i0.p1  type:complete len:150 gc:univers
     0.0012   21.9   0.4     0.0024   20.9   0.3    1.5  1  NODE_59576_length_722_cov_3.852080_g36078_i0.p1      type:internal len:241 gc:univers
     0.0056   19.7   0.0     0.0075   19.3   0.0    1.1  1  NODE_21839_length_2110_cov_843.461463_g12778_i0.p2   type:complete len:138 gc:univers
  ------ inclusion threshold ------
      0.031   17.3   0.2      0.057   16.4   0.1    1.6  1  NODE_42306_length_1235_cov_13.879518_g23772_i0.p1    type:complete len:306 gc:univers
       0.25   14.3   0.0       0.28   14.1   0.0    1.0  1  NODE_35080_length_1504_cov_58.814815_g19824_i0.p4    type:complete len:94 gc:universa


Domain annotation for each sequence (and alignments):
>> NODE_46360_length_1097_cov_4757.885742_g26177_i0.p1  type:complete len:200 gc:universal NODE_46360_length_1097_cov_47
   #    score  bias  c-Evalue  i-Evalue hmmfrom  hmm to    alifrom  ali to    envfrom  env to     acc
 ---   ------ ----- --------- --------- ------- -------    ------- -------    ------- -------    ----
   1 !   82.2   4.9   7.2e-26   5.5e-22       4     228 ..       1     193 [.       1     198 [. 0.73

  Alignments for each domain:
  == domain 1  score: 82.2 bits;  conditional E-value: 7.2e-26
                                       burpitideAlign   4 mkSffallAllsllLlastieARkePgeywksvvknqptpeaiealldskkktknesv 61 
                                                          m S+ a++Al+sl+L+ast  AR +Pgeyw+ +vk+qp+peai+ l+       ++sv
  NODE_46360_length_1097_cov_4757.885742_g26177_i0.p1   1 MDSLYAFFALFSLVLFASTLDARSDPGEYWQGIVKDQPLPEAIQGLI------HQGSV 52 
                                                          7799******************************************9......55555 PP

                                       burpitideAlign  62 vkDlevkpssfllvyqgnkdg...qskdkeek.adlkkdfeikpsqlllwyyhnknde 115
                                                             l++k        ++ ++    q +  + k +++ kdf+++p       y+n  + 
  NODE_46360_length_1097_cov_4757.885742_g26177_i0.p1  53 -SPLPNKKID---CHTSPDAInndQLVKDSAKeKPFVKDFKPRPDIS---AYPNDAKL 103
                                                          .445544444...222222222224444444445**********865...56644444 PP

                                       burpitideAlign 116 skskeessfvkdfevkPssllvwyrgnkngqsedksssekkfvkdfepkPsqlllwyr 173
                                                             + e+sfvkdfe++P+  l  y +        k   ek+fvkdfep+P+  l  y 
  NODE_46360_length_1097_cov_4757.885742_g26177_i0.p1 104 ---TVEKSFVKDFEPRPN--LSAYDDD----IGLK--GEKSFVKDFEPRPN--LTAYD 148
                                                          ...44569*******996..5666444....3344..35789********8..56666 PP

                                       burpitideAlign 174 gnkdgqsvdesgksfvkdfepkPssvlvwyrgnkngqsedksskefvkdfsvdPs 228
                                                               +    ++k+fvkdfep+P+  l  y     g +   ++k+fvkdf+++P+
  NODE_46360_length_1097_cov_4757.885742_g26177_i0.p1 149 DDVGLK----EEKPFVKDFEPRPN--LTAYDDD-VGLK---QEKPFVKDFEPRPN 193
                                                          654344....59*********997..8888887.5554...46699********6 PP

>> NODE_39550_length_1331_cov_2029.119237_g22239_i0.p1  type:complete len:265 gc:universal NODE_39550_length_1331_cov_20
   #    score  bias  c-Evalue  i-Evalue hmmfrom  hmm to    alifrom  ali to    envfrom  env to     acc
 ---   ------ ----- --------- --------- ------- -------    ------- -------    ------- -------    ----
   1 !   85.4  10.5   7.4e-27   5.7e-23       4     249 ..       1     257 [.       1     263 [. 0.74

  Alignments for each domain:
  == domain 1  score: 85.4 bits;  conditional E-value: 7.4e-27
                                       burpitideAlign   4 mkSffallAllsllLlastieARkePgeywksvvknqptpeaiealldskkkt...kn 58 
                                                          m S fa+  l+sl+Lla++ +AR +Pgeyw  ++k+qp+peai+ +l  + +    ++
  NODE_39550_length_1331_cov_2029.119237_g22239_i0.p1   1 MGSPFAFSTLFSLVLLANALAARQDPGEYWRGIMKDQPMPEAIQGRLIHQGSAsplQK 58 
                                                          567899999*************************************955544422222 PP

                                       burpitideAlign  59 esvvkDlevkpssfllvyqgnkdgqskdkeekadlkkdfeikpsqlllwyyhnkndes 116
                                                          e++  D       +  +   n+d  +kd +++++l k+++++    + + +++  ++ 
  NODE_39550_length_1331_cov_2029.119237_g22239_i0.p1  59 EKT--DC------HTSTDAINNDQLAKDSAKEKSLVKNLKPRD--DVKLAEEKSSVKE 106
                                                          222..22......223333344433333332236666655443..3346666666666 PP

                                       burpitideAlign 117 kskeessfvkdfevkPssllvwyrgnkngqsedkss.......sekkfvkdfepkPsq 167
                                                          k+++++    + e +P+ l+  y g+ +++s+ +++       ++k+  k+ e +P+ 
  NODE_39550_length_1331_cov_2029.119237_g22239_i0.p1 107 KKPSAK----NSEADPNLLFYTYYGKSQEKSSVEEGkpvlvlkEKKPSAKNSEADPNL 160
                                                          666555....8899999999999898777777776689999999999999******** PP

                                       burpitideAlign 168 lllwyrgnkdgqsvdesgksf.........vkdfepkPssvlvwyrgnkngqsedkss 216
                                                          l+  y+g+  ++s +e+gk++          k+ e +P+ ++  y g+  ++s  +++
  NODE_39550_length_1331_cov_2029.119237_g22239_i0.p1 161 LFYTYYGKSQEKSSVEEGKPVlvlkekkpsAKNSEADPNLLFYTYYGKSQEKSSVEEG 218
                                                          ******999888888887777777777777999999**99999999997777777777 PP

                                       burpitideAlign 217 ke.........fvkdfsvdPssllliykgnkvdpseneetek 249
                                                          k+         + k+ + dP+ l+  y+g+  ++s+    e+
  NODE_39550_length_1331_cov_2029.119237_g22239_i0.p1 219 KPvlvlkekkpSAKNSEADPNLLFYTYYGKSQEKSS---VEE 257
                                                          7799999999999999999*9999999999933333...333 PP

>> NODE_60925_length_690_cov_6423.487844_g26177_i1.p1  type:3prime_partial len:207 gc:universal NODE_60925_length_690_co
   #    score  bias  c-Evalue  i-Evalue hmmfrom  hmm to    alifrom  ali to    envfrom  env to     acc
 ---   ------ ----- --------- --------- ------- -------    ------- -------    ------- -------    ----
   1 !   80.5   5.3   2.4e-25   1.8e-21       4     228 ..       1     193 [.       1     197 [. 0.73

  Alignments for each domain:
  == domain 1  score: 80.5 bits;  conditional E-value: 2.4e-25
                                      burpitideAlign   4 mkSffallAllsllLlastieARkePgeywksvvknqptpeaiealldskkktknesvv 62 
                                                         m S+ a++Al+sl+L+ast  AR +Pgeyw+ +vk+qp+peai+ l+       ++sv 
  NODE_60925_length_690_cov_6423.487844_g26177_i1.p1   1 MDSLYAFFALFSLVLFASTLDARSDPGEYWQGIVKDQPLPEAIQGLI------HQGSV- 52 
                                                         7799******************************************9......55555. PP

                                      burpitideAlign  63 kDlevkpssfllvyqgnkdg...qskdkeek.adlkkdfeikpsqlllwyyhnkndesk 117
                                                           l++k        ++ ++    q +  + k +++ kdf+++p       y+n  +   
  NODE_60925_length_690_cov_6423.487844_g26177_i1.p1  53 SPLPNKKID---CHTSPDAInndQLVKDSAKeKPFVKDFKPRPDIS---AYPNDAKL-- 103
                                                         445544444...222222222224444444445**********865...56644444.. PP

                                      burpitideAlign 118 skeessfvkdfevkPssllvwyrgnkngqsedksssekkfvkdfepkPsqlllwyrgnk 176
                                                          + e+sfvkdfe++P+  l  y +        k   ek+fvkdfep+P+  l  y    
  NODE_60925_length_690_cov_6423.487844_g26177_i1.p1 104 -TVEKSFVKDFEPRPN--LSAYDDD----IGLK--GEKSFVKDFEPRPN--LTAYDDDV 151
                                                         .44569*******996..5666444....3444..35789********8..56666664 PP

                                      burpitideAlign 177 dgqsvdesgksfvkdfepkPssvlvwyrgnkngqsedksskefvkdfsvdPs 228
                                                           +    ++k+fvkdfep+P+  l  y     g +e   +k+fvkdf+++P+
  NODE_60925_length_690_cov_6423.487844_g26177_i1.p1 152 GLK----EEKPFVKDFEPRPN--LKAYDDD-VGLKE---DKTFVKDFEPRPN 193
                                                         444....59*********997..7788886.67765...5589*******96 PP

>> NODE_48255_length_1036_cov_595.770509_g27357_i0.p1  type:3prime_partial len:198 gc:universal NODE_48255_length_1036_c
   #    score  bias  c-Evalue  i-Evalue hmmfrom  hmm to    alifrom  ali to    envfrom  env to     acc
 ---   ------ ----- --------- --------- ------- -------    ------- -------    ------- -------    ----
   1 !   63.6   2.9   3.1e-20   2.4e-16      37     203 ..       1     196 [.       1     197 [] 0.62

  Alignments for each domain:
  == domain 1  score: 63.6 bits;  conditional E-value: 3.1e-20
                                      burpitideAlign  37 vknqptpeaiealldskkkt...knesvvkDlevkpssfllvyqgnkdgqskdkeek.a 91 
                                                         +k+qp+peai+ +l  + +    ++e++  D       +  +   n+d  +kd +++ +
  NODE_48255_length_1036_cov_595.770509_g27357_i0.p1   1 MKDQPMPEAIQGRLIHQGSAsplQKEKT--DC------HTSTDAINNDQHAKDSAKQkP 51 
                                                         5778888888887755555432222222..22......233334444445555555544 PP

                                      burpitideAlign  92 ........dlkkdfeikpsqlllwyyhnkndeskskeessfv.........kdfevkPs 133
                                                                 +  kdfe +p+  +l yy++  ++s  +ee++++         kdfe +P+
  NODE_48255_length_1036_cov_595.770509_g27357_i0.p1  52 lvkdfksrHDAKDFEADPNFWFLGYYGKSQEKSSVEEEKPVLvrkakkalaKDFEADPN 110
                                                         56656676667888888888888888888888888888855556666666688888888 PP

                                      burpitideAlign 134 sllvwyrgnkngqsedkss.......sekkfvkdfepkPsqlllwyrgnk.dgqsvdes 184
                                                           +++y g+ +++s+ +++        +k + kdfe +P+  +l y+g+  +++s++e+
  NODE_48255_length_1036_cov_595.770509_g27357_i0.p1 111 LRFLGYYGKSQEKSSVEEEkpilalkAKKALAKDFEADPNLWFLGYYGKSqEKSSMEEE 169
                                                         88887777766666666667888887777888888888888888888887444444444 PP

                                      burpitideAlign 185 ........gksfvkdfepkPssvlvwy 203
                                                                  k + kdfe +P++ ++ y
  NODE_48255_length_1036_cov_595.770509_g27357_i0.p1 170 kpvlalkaKKALAKDFEADPNFWFLGY 196
                                                         444444444444888888888776665 PP

>> NODE_47172_length_1071_cov_369.244489_g20098_i1.p1  type:complete len:171 gc:universal NODE_47172_length_1071_cov_369
   #    score  bias  c-Evalue  i-Evalue hmmfrom  hmm to    alifrom  ali to    envfrom  env to     acc
 ---   ------ ----- --------- --------- ------- -------    ------- -------    ------- -------    ----
   1 !   54.0   3.6   2.6e-17     2e-13       4     197 ..       1     164 [.       1     169 [. 0.71

  Alignments for each domain:
  == domain 1  score: 54.0 bits;  conditional E-value: 2.6e-17
                                      burpitideAlign   4 mkSffallAllsllLlastieARkePgeywksvvknqptpeaiealldskkktknesvv 62 
                                                         m S fa++ l+sl+L+a+t  AR +Pg     ++k+qp+peai+ l+        +  v
  NODE_47172_length_1071_cov_369.244489_g20098_i1.p1   1 MGSQFAFFTLFSLVLFANTLGARPDPGG----IMKDQPLPEAIQGLI------H-QGSV 48 
                                                         6799**********************76....5666**********9......4.4455 PP

                                      burpitideAlign  63 kDlevkpssfllvyq..gnkdgqskdkeekadlkkdfeikpsqlllwyyhnkndesksk 119
                                                           +++k      +    +n+ + + + +e +++ kdf+++p+      y+n  +    +
  NODE_47172_length_1071_cov_369.244489_g20098_i1.p1  49 SPFPNKKIDCHTLPDaiNNDQLVKDSAKE-KPFVKDFKPRPNIS---AYPNDAKL---T 100
                                                         88888876544444310444444444444.5**********966...56644444...4 PP

                                      burpitideAlign 120 eessfvkdfevkPssllvwyrgnkngqsedksssekkfvkdfepkPsqlllwyrgnkdg 178
                                                          e+sfvkdfe++P+     y +        k   ek+fvkdfep+P+  +  y      
  NODE_47172_length_1071_cov_369.244489_g20098_i1.p1 101 VEKSFVKDFEPRPNV--SVYDDD----IGLK--GEKSFVKDFEPRPN--VSAYDDDVGL 149
                                                         4569*******9974..344333....2333..35789********8..4555555444 PP

                                      burpitideAlign 179 qsvdesgksfvkdfepkPs 197
                                                         +     gk+fvkdfep+P+
  NODE_47172_length_1071_cov_369.244489_g20098_i1.p1 150 K----DGKPFVKDFEPRPN 164
                                                         4....49***********8 PP

>> NODE_58778_length_741_cov_2.025449_g35378_i0.p1  type:5prime_partial len:209 gc:universal NODE_58778_length_741_cov_2
   #    score  bias  c-Evalue  i-Evalue hmmfrom  hmm to    alifrom  ali to    envfrom  env to     acc
 ---   ------ ----- --------- --------- ------- -------    ------- -------    ------- -------    ----
   1 !   45.3   7.6   1.2e-14   8.9e-11      30     261 ..       1     202 [.       1     206 [. 0.63

  Alignments for each domain:
  == domain 1  score: 45.3 bits;  conditional E-value: 1.2e-14
                                   burpitideAlign  30 geywksvvknqptpeaiealldskkktknesvvkDlevkpssfllvyqgnkdg..qskdkee 89 
                                                      geyw+ +vk+qp+peai+ l+      + +  v  l+ + +   l++++  d     kd +e
  NODE_58778_length_741_cov_2.025449_g35378_i0.p1   1 GEYWQGIVKDQPMPEAIQGLI------E-QGLVSPLP-DKKIDCLTSTDAIDKdqLVKDSAE 54 
                                                      7*******************9......4.45556666.444446666654443222222222 PP

                                   burpitideAlign  90 kadlkkdfeikpsqlllwyyhnkndeskskeessfvkdfevkPssllvwyrgnkngqsedks 151
                                                      ++++ kdfe++ps      yhn +   +    +sfvkdfe++P+         ++ +++++ 
  NODE_58778_length_741_cov_2.025449_g35378_i0.p1  55 EKSFVKDFEPRPSAT---SYHNDDILIEV---KSFVKDFEPRPGA--------TVYDDVKE- 101
                                                      249***********9...88888777755...59*******7754........34444433. PP

                                   burpitideAlign 152 ssekkfvkdfepkPsqlllwyrgnk.dgqsvdes...............gksfvkdfepkPs 197
                                                        ek+fv dfep+Ps     y g+k d+  v                  +k+fv+dfep+Ps
  NODE_58778_length_741_cov_2.025449_g35378_i0.p1 102 --EKPFVRDFEPRPSATS--YLGTKeDKPFV-RDfeprpratsylgvkdEKPFVRDFEPRPS 158
                                                      ..5789999999999764..55554233332.223556777777777777888888888887 PP

                                   burpitideAlign 198 svlvwyrgnkngqsedksskefvkdfsvdPssllliykgnkvdpseneetekesvvngqsvd 259
                                                             +         ++k+fv df+++Ps     y g k         e++++v +++++
  NODE_58778_length_741_cov_2.025449_g35378_i0.p1 159 ATSYLGMK---------EDKPFVRDFEPRPSATS--YLGLK---------EEKPFVRDFKPR 200
                                                      65433333.........23467777777775433..22222.........345555555555 PP

                                   burpitideAlign 260 Ps 261
                                                      Ps
  NODE_58778_length_741_cov_2.025449_g35378_i0.p1 201 PS 202
                                                      55 PP

>> NODE_84919_length_379_cov_3.003268_g60935_i0.p1  type:3prime_partial len:117 gc:universal NODE_84919_length_379_cov_3
   #    score  bias  c-Evalue  i-Evalue hmmfrom  hmm to    alifrom  ali to    envfrom  env to     acc
 ---   ------ ----- --------- --------- ------- -------    ------- -------    ------- -------    ----
   1 !   52.6   0.0     7e-17   5.3e-13       4     125 ..       1     107 [.       1     114 [. 0.85

  Alignments for each domain:
  == domain 1  score: 52.6 bits;  conditional E-value: 7e-17
                                   burpitideAlign   4 mkSffallAllsllLlastieARkePgeywksvvknqptpeaiealldskkktknesvvkDl 65 
                                                      m S fa++ l+sl+L+a+   AR +P eyw  ++k+qp+peai+ +l       +   vkD+
  NODE_84919_length_379_cov_3.003268_g60935_i0.p1   1 MGSPFAFFILFSLVLFANSFDARQDPREYWRGIMKDQPMPEAIQGRL------IHHGSVKDF 56 
                                                      66889*****************************************8......445557*** PP

                                   burpitideAlign  66 evkpssfllvyqgnkdgqskdkeekadlkkdfeikpsqlllwyyhnkndeskskeessfv 125
                                                      +  ps        n+ ++ k +       k+ e +p+ ++  yy++  +++  kee++f+
  NODE_84919_length_379_cov_3.003268_g60935_i0.p1  57 KEGPSA----TGINDGLKHKKPV-----GKESEAEPNLFFYSYYGQSEEKPSVKEEKPFL 107
                                                      *98888....3345554555555.....459******************99999999775 PP

>> NODE_49484_length_996_cov_702.555796_g28183_i0.p1  type:3prime_partial len:214 gc:universal NODE_49484_length_996_cov
   #    score  bias  c-Evalue  i-Evalue hmmfrom  hmm to    alifrom  ali to    envfrom  env to     acc
 ---   ------ ----- --------- --------- ------- -------    ------- -------    ------- -------    ----
   1 !   49.9   7.2   4.7e-16   3.6e-12      19     196 ..      38     211 ..      13     213 .] 0.71

  Alignments for each domain:
  == domain 1  score: 49.9 bits;  conditional E-value: 4.7e-16
                                     burpitideAlign  19 lastieARkePgeywksvvknqptpeaiealldskkkt...knesvvkDlevkpssfllv 75 
                                                        la++ +AR +Pgeyw  ++k+qp+peai+ +l  + +    ++e++  D       +  +
  NODE_49484_length_996_cov_702.555796_g28183_i0.p1  38 LANALAARQDPGEYWRGIMKDQPMPEAIQGRLIHQGSAsplQKEKT--DC------HTST 89 
                                                        57799**************************955544422222222..22......2333 PP

                                     burpitideAlign  76 yqgnkdgqskdkeekadlkkdfeikpsqlllwyyhnkndeskskeessfvkdfevkPssl 135
                                                           n+d  +kd +++++l k+++++    + + +++  ++ k+++++    + e +P+ l
  NODE_49484_length_996_cov_702.555796_g28183_i0.p1  90 DAINNDQLAKDSAKEKSLVKNLKPRD--DVKLAEEKSSVKEKKPSAK----NSEADPNLL 143
                                                        33344433333333336666655544..3346666666666666555....8899****9 PP

                                     burpitideAlign 136 lvwyrgnkngqsedkss.......sekkfvkdfepkPsqlllwyrgnkdgqsvdesgksf 188
                                                        +  y g+ +++s+ +++       ++k+  k+ e++P+ l+  y+ +  ++s +e+gk++
  NODE_49484_length_996_cov_702.555796_g28183_i0.p1 144 FYTYYGKSQEKSSVEEGkpdlvlkEKKPSAKNSEVDPNFLFYTYYAKSQEKSSVEEGKPV 203
                                                        9999999777777777799****999**********************99999999**99 PP

                                     burpitideAlign 189 vkdfepkP 196
                                                           +e kP
  NODE_49484_length_996_cov_702.555796_g28183_i0.p1 204 LVLKEKKP 211
                                                        55555555 PP

>> NODE_51848_length_926_cov_1231.429074_g28183_i1.p1  type:3prime_partial len:190 gc:universal NODE_51848_length_926_co
   #    score  bias  c-Evalue  i-Evalue hmmfrom  hmm to    alifrom  ali to    envfrom  env to     acc
 ---   ------ ----- --------- --------- ------- -------    ------- -------    ------- -------    ----
   1 !   28.6   0.0   1.5e-09   1.1e-05      19      53 ..      38      72 ..      12      84 .. 0.80
   2 !   20.4   3.2   4.6e-07    0.0035     112     203 ..      93     187 ..      89     189 .] 0.71

  Alignments for each domain:
  == domain 1  score: 28.6 bits;  conditional E-value: 1.5e-09
                                      burpitideAlign 19 lastieARkePgeywksvvknqptpeaiealldsk 53
                                                        la++ +AR +Pgeyw  ++k+qp+peai+ +l  +
  NODE_51848_length_926_cov_1231.429074_g28183_i1.p1 38 LANALAARQDPGEYWRGIMKDQPMPEAIQGRLIHQ 72
                                                        57799************************998655 PP

  == domain 2  score: 20.4 bits;  conditional E-value: 4.6e-07
                                      burpitideAlign 112 kndeskskees..sfvkdfevkPssllvwyrgnkngqsedksssekkfvkdfepkPsql 168
                                                         +nd+  +++++  s+vk++++++   l        ++++++  ++k+  k+ e +P+ l
  NODE_51848_length_926_cov_1231.429074_g28183_i1.p1  93 NNDQLAKDSAKekSLVKNLKPRDDVKL--------AEEKSSVKEKKPSAKNSEADPNLL 143
                                                         567777777777799999988433332........22222222556667999******* PP

                                      burpitideAlign 169 llwyrgnkdgqsvdesgksf.........vkdfepkPssvlvwy 203
                                                         +  y+g+  ++s +e+gk++          k+ e +P+ ++  y
  NODE_51848_length_926_cov_1231.429074_g28183_i1.p1 144 FYTYYGKSQEKSSVEEGKPVlvlkekkpsAKNSEADPNLLFYTY 187
                                                         *******9888888887777777777777999999999887766 PP

>> NODE_67845_length_557_cov_4.241736_g43913_i0.p1  type:complete len:102 gc:universal NODE_67845_length_557_cov_4.24173
   #    score  bias  c-Evalue  i-Evalue hmmfrom  hmm to    alifrom  ali to    envfrom  env to     acc
 ---   ------ ----- --------- --------- ------- -------    ------- -------    ------- -------    ----
   1 !   47.1   0.2   3.4e-15   2.6e-11       4     111 ..       1      89 [.       1      98 [. 0.84

  Alignments for each domain:
  == domain 1  score: 47.1 bits;  conditional E-value: 3.4e-15
                                   burpitideAlign   4 mkSffallAllsllLlastieARkePgeywksvvknqptpeaiealldskkktknesvvkDl 65 
                                                      m+S+ a++ l++++L+as   ARk+  +ywksv++ +p+p+aie+l+               
  NODE_67845_length_557_cov_4.241736_g43913_i0.p1   1 MRSLSAFFLLFLVFLFASLGDARKDQADYWKSVMEGEPMPKAIEELV--------------- 47 
                                                      9*********************************************7............... PP

                                   burpitideAlign  66 evkpssfllvyqgnkdgqskdkeek.adlkkdfeikpsqlllwyyhn 111
                                                        +p s   +++++k+ q++ +     ++kkdf+ kp+ +  +y++ 
  NODE_67845_length_557_cov_4.241736_g43913_i0.p1  48 HGDPAS---LSKEKKNWQAAYETIGmSHFKKDFDTKPNVI--IYHSH 89 
                                                      557777...8888888888776666559999999999877..66554 PP

>> NODE_35563_length_1485_cov_213.671388_g20098_i0.p1  type:complete len:170 gc:universal NODE_35563_length_1485_cov_213
   #    score  bias  c-Evalue  i-Evalue hmmfrom  hmm to    alifrom  ali to    envfrom  env to     acc
 ---   ------ ----- --------- --------- ------- -------    ------- -------    ------- -------    ----
   1 !   38.3   3.7   1.6e-12   1.2e-08       7     197 ..       4     163 ..       1     168 [. 0.69

  Alignments for each domain:
  == domain 1  score: 38.3 bits;  conditional E-value: 1.6e-12
                                      burpitideAlign   7 ffallAllsllLlastieARkePgeywksvvknqptpeaiealldskkktknesvvkDl 65 
                                                         f++ll+l+    +a+t  AR +Pg     ++k+qp+peai+ l+        +  v  +
  NODE_35563_length_1485_cov_213.671388_g20098_i0.p1   4 FLTLLSLFI-KQFANTLGARPDPGG----IMKDQPLPEAIQGLI------H-QGSVSPF 50 
                                                         677777776.77***********76....5666**********9......4.4455888 PP

                                      burpitideAlign  66 evkpssfllvyq..gnkdgqskdkeekadlkkdfeikpsqlllwyyhnkndeskskees 122
                                                         ++k      +    +n+ + + + +e +++ kdf+++p+      y+n  +    + e+
  NODE_35563_length_1485_cov_213.671388_g20098_i0.p1  51 PNKKIDCHTLPDaiNNDQLVKDSAKE-KPFVKDFKPRPNIS---AYPNDAKL---TVEK 102
                                                         88876544444310444444444444.5**********966...56644444...4456 PP

                                      burpitideAlign 123 sfvkdfevkPssllvwyrgnkngqsedksssekkfvkdfepkPsqlllwyrgnkdgqsv 181
                                                         sfvkdfe++P+     y +        k   ek+fvkdfep+P+  +  y      +  
  NODE_35563_length_1485_cov_213.671388_g20098_i0.p1 103 SFVKDFEPRPNV--SVYDDD----IGLK--GEKSFVKDFEPRPN--VSAYDDDVGLK-- 149
                                                         9*******9974..344333....2333..35789********8..45555554444.. PP

                                      burpitideAlign 182 desgksfvkdfepkPs 197
                                                            gk+fvkdfep+P+
  NODE_35563_length_1485_cov_213.671388_g20098_i0.p1 150 --DGKPFVKDFEPRPN 163
                                                         ..49***********8 PP

>> NODE_65087_length_605_cov_2.424812_g41214_i0.p1  type:5prime_partial len:177 gc:universal NODE_65087_length_605_cov_2
   #    score  bias  c-Evalue  i-Evalue hmmfrom  hmm to    alifrom  ali to    envfrom  env to     acc
 ---   ------ ----- --------- --------- ------- -------    ------- -------    ------- -------    ----
   1 !   42.1   9.9   1.1e-13   8.4e-10      43     191 ..       7     175 ..       1     176 [. 0.76

  Alignments for each domain:
  == domain 1  score: 42.1 bits;  conditional E-value: 1.1e-13
                                   burpitideAlign  43 peaiealldskkktknesvvkDlevkpssfllvyqgnkdgqskdkeek.a.......dlkkd 96 
                                                       +  ++ll++k+k+    v kD + +p+ f++ y+g +  qs  keek +       ++ kd
  NODE_65087_length_605_cov_2.424812_g41214_i0.p1   7 VKEEKPLLVLKEKKP---VGKDSKAEPNLFFYSYYGQSQEQSSVKEEKpLlvlkekkPVGKD 65 
                                                      555566776666654...67889999999999999988888888888855888888888899 PP

                                   burpitideAlign  97 feikpsqlllwyyhnkndeskskeessfv.........kdfevkPssllvwyrgnkngqsed 149
                                                       e +p+ ++  yy++  ++s  kee++++         kd e +P+ ++  y g+ +++s  
  NODE_65087_length_605_cov_2.424812_g41214_i0.p1  66 SEAEPNLFFYSYYGQPQEKSSVKEEKPLLvlkekkpvgKDSEAEPNLFFYSYYGQSQEKSTI 127
                                                      99999999999999999999888888444455555555999999988888777777777777 PP

                                   burpitideAlign 150 kss.......sekkfvkdfepkPsqlllwyrgnkdgqsvdesgksfvkd 191
                                                      k++       ++k+++kd e +P+ ++  y+g++d +s + ++k++ kd
  NODE_65087_length_605_cov_2.424812_g41214_i0.p1 128 KEEkpllvlkEKKPVGKDSEAEPNLFFYSYYGKADDKS-SATEKPLIKD 175
                                                      76678888988888999999999999999999987777.6788887766 PP

>> NODE_84412_length_383_cov_2675.200000_g60428_i0.p1  type:internal len:128 gc:universal NODE_84412_length_383_cov_2675
   #    score  bias  c-Evalue  i-Evalue hmmfrom  hmm to    alifrom  ali to    envfrom  env to     acc
 ---   ------ ----- --------- --------- ------- -------    ------- -------    ------- -------    ----
   1 !   33.8   5.1   3.8e-11   2.9e-07     154     253 ..       3     118 ..       1     127 [] 0.67

  Alignments for each domain:
  == domain 1  score: 33.8 bits;  conditional E-value: 3.8e-11
                                      burpitideAlign 154 ekkfvkdfepkPsqlllwyrgnkdgqsvdes.........gksfvkdfepkPssvlvwy 203
                                                         +k+  k+ e +P+ l+  y+g+  ++s +e+          k++ k+ e++P++++  y
  NODE_84412_length_383_cov_2675.200000_g60428_i0.p1   3 KKPSAKNSEADPNLLFYTYYGKSQEKSSVEEgkpdlvlkeKKPSAKNSEVDPNFLFYTY 61 
                                                         46677888888888888888887555555555777777766677888888888888776 PP

                                      burpitideAlign 204 rgnkngqsedksske.........fvkdfsvdPssllliykgnkvdpseneetekesvv 253
                                                           +  ++s  +++k+         + k+ + dP+ l+  y+g+  ++s+   +e+++v 
  NODE_84412_length_383_cov_2675.200000_g60428_i0.p1  62 YAKSQEKSSVEEGKPvlvlkekkpSAKNSEADPNLLFYTYYGKSQEKSS--VEEGKPVL 118
                                                         6665555555666668888888888888888888888888888833333..44444444 PP

>> NODE_95483_length_313_cov_2164.325000_g71498_i0.p1  type:internal len:104 gc:universal NODE_95483_length_313_cov_2164
   #    score  bias  c-Evalue  i-Evalue hmmfrom  hmm to    alifrom  ali to    envfrom  env to     acc
 ---   ------ ----- --------- --------- ------- -------    ------- -------    ------- -------    ----
   1 !   25.7   1.5   1.1e-08   8.4e-05     153     226 ..       9     100 ..       2     103 .] 0.64

  Alignments for each domain:
  == domain 1  score: 25.7 bits;  conditional E-value: 1.1e-08
                                      burpitideAlign 153 sekkfvkdfepkPsqlllwyrgnkdgqsvdesgksf.........vkdfepkPssvlvw 202
                                                         ++k+  k+ e +P+ l+  y+g+  ++s +e+gk++          k+ e +P+ ++  
  NODE_95483_length_313_cov_2164.325000_g71498_i0.p1   9 EKKPSAKNSEADPNLLFYTYYGKSQEKSSVEEGKPVlvlkekkpsAKNSEADPNLLFYT 67 
                                                         45677788888888888888888877777777666666666666688888888888888 PP

                                      burpitideAlign 203 yrgnkngqsedksske.........fvkdfsvd 226
                                                         y g+  ++s   ++k+         + k+ + d
  NODE_95483_length_313_cov_2164.325000_g71498_i0.p1  68 YYGKSQEKSSVVEGKPvlvlkekkpSAKNSEAD 100
                                                         888755554444444455444444444444444 PP

>> NODE_30619_length_1685_cov_1187.297146_g12778_i1.p1  type:complete len:334 gc:universal NODE_30619_length_1685_cov_11
   #    score  bias  c-Evalue  i-Evalue hmmfrom  hmm to    alifrom  ali to    envfrom  env to     acc
 ---   ------ ----- --------- --------- ------- -------    ------- -------    ------- -------    ----
   1 !   24.4   0.0   2.8e-08   0.00021       9      56 ..       7      52 ..       1      58 [. 0.82

  Alignments for each domain:
  == domain 1  score: 24.4 bits;  conditional E-value: 2.8e-08
                                       burpitideAlign  9 allAllsllLlastieARkePgeywksvvknqptpeaiealldskkkt 56
                                                          ++ +lsl+Llas  +A  +P+ ywksv +n+p+p+++++ll s+  +
  NODE_30619_length_1685_cov_1187.297146_g12778_i1.p1  7 PIFTFLSLALLAS--HAALSPEGYWKSVLPNTPMPKTVKDLLHSEWME 52
                                                         57789*****998..67799*********************9776554 PP

>> NODE_78298_length_432_cov_3.339833_g35378_i1.p2  type:5prime_partial len:106 gc:universal NODE_78298_length_432_cov_3
   #    score  bias  c-Evalue  i-Evalue hmmfrom  hmm to    alifrom  ali to    envfrom  env to     acc
 ---   ------ ----- --------- --------- ------- -------    ------- -------    ------- -------    ----
   1 !   16.3   2.7   7.7e-06     0.059     120     228 ..      20      99 ..       1     103 [. 0.35

  Alignments for each domain:
  == domain 1  score: 16.3 bits;  conditional E-value: 7.7e-06
                                   burpitideAlign 120 eessfvkdfevkPssllvwyrgnkngqsedkss............sekkfvkdfepkPsqll 169
                                                      e+++fv df                       +             ek+fv dfep+Ps   
  NODE_78298_length_432_cov_3.339833_g35378_i1.p2  20 EDKPFVRDF-----------------------EprpratsylgvkDEKPFVRDFEPRPSAT- 57 
                                                      112222222.......................22222222222223344444444444432. PP

                                   burpitideAlign 170 lwyrgnkdgqsvdesgksfvkdfepkPssvlvwyrgnkngqsedksskefvkdfsvdPs 228
                                                        y g+k  +     +k+fv+dfep+Ps     y g        k++k+fv df+++Ps
  NODE_78298_length_432_cov_3.339833_g35378_i1.p2  58 -SYLGMK--E-----DKPFVRDFEPRPSATS--YLGL-------KEEKPFVRDFKPRPS 99 
                                                      .233331..1.....3455555555554432..2222.......112334444444443 PP

>> NODE_40709_length_1290_cov_7143.565325_g22877_i0.p2  type:complete len:150 gc:universal NODE_40709_length_1290_cov_71
   #    score  bias  c-Evalue  i-Evalue hmmfrom  hmm to    alifrom  ali to    envfrom  env to     acc
 ---   ------ ----- --------- --------- ------- -------    ------- -------    ------- -------    ----
   1 !   21.7   0.0   1.8e-07    0.0014       8      56 ..       6      52 ..       1      59 [. 0.84

  Alignments for each domain:
  == domain 1  score: 21.7 bits;  conditional E-value: 1.8e-07
                                       burpitideAlign  8 fallAllsllLlastieARkePgeywksvvknqptpeaiealldskkkt 56
                                                         + ++A+lsl+L+as  +A  +P+ ywksv +n p+p+a+ +ll  +  +
  NODE_40709_length_1290_cov_7143.565325_g22877_i0.p2  6 LPIFAFLSLALVAS--HAVLSPEAYWKSVLPNAPMPKALNDLLHPERMD 52
                                                         5699********98..78899999******************9765555 PP

>> NODE_40709_length_1290_cov_7143.565325_g22877_i0.p1  type:complete len:150 gc:universal NODE_40709_length_1290_cov_71
   #    score  bias  c-Evalue  i-Evalue hmmfrom  hmm to    alifrom  ali to    envfrom  env to     acc
 ---   ------ ----- --------- --------- ------- -------    ------- -------    ------- -------    ----
   1 !   21.7   0.0   1.8e-07    0.0014       8      56 ..       6      52 ..       1      59 [. 0.84

  Alignments for each domain:
  == domain 1  score: 21.7 bits;  conditional E-value: 1.8e-07
                                       burpitideAlign  8 fallAllsllLlastieARkePgeywksvvknqptpeaiealldskkkt 56
                                                         + ++A+lsl+L+as  +A  +P+ ywksv +n p+p+a+ +ll  +  +
  NODE_40709_length_1290_cov_7143.565325_g22877_i0.p1  6 LPIFAFLSLALVAS--HAVLSPEAYWKSVLPNAPMPKALNDLLHPERMD 52
                                                         5699********98..78899999******************9765555 PP

>> NODE_59576_length_722_cov_3.852080_g36078_i0.p1  type:internal len:241 gc:universal NODE_59576_length_722_cov_3.85208
   #    score  bias  c-Evalue  i-Evalue hmmfrom  hmm to    alifrom  ali to    envfrom  env to     acc
 ---   ------ ----- --------- --------- ------- -------    ------- -------    ------- -------    ----
   1 !   20.9   0.3   3.1e-07    0.0024       8     137 ..      19     163 ..      14     197 .. 0.70

  Alignments for each domain:
  == domain 1  score: 20.9 bits;  conditional E-value: 3.1e-07
                                   burpitideAlign   8 fallA...llsllLlastieARkePgeywksvvknqptpeaiealldskkkt.knesvvkDl 65 
                                                      f ll    +l l+L+  + +A  +P+ yw+sv +n+p+p a+++ll s   + ++ +v   +
  NODE_59576_length_722_cov_3.852080_g36078_i0.p1  19 FQLLPiftFLFLALV--ASHAAVSPEAYWNSVLPNTPMPMAVKDLLHSGGGNfNEWKVMSRI 78 
                                                      556663114444444..5578889999*******************9988888878888888 PP

                                   burpitideAlign  66 evkpssfllvyqgnkdg.............qskdkeek.adlkkdfeikpsqlllwyyhnkn 113
                                                        + + + +  +g++               ++  k+++  +l++  +++   +l+ +  +k 
  NODE_59576_length_722_cov_3.852080_g36078_i0.p1  79 HTDSQKAYQQAYGDSVDhlldntnealfflEKDMKQGRkMNLQFTKSSNAATFLPRQVAQKI 140
                                                      88777665555555444488888888888655555555348888888888888777777777 PP

                                   burpitideAlign 114 deskskeessfvkdfevkPssllv 137
                                                      + s +k    +++ f++kP+s+  
  NODE_59576_length_722_cov_3.852080_g36078_i0.p1 141 PFSSDKLPE-ILNHFSLKPNSVEA 163
                                                      777666555.88999999988765 PP

>> NODE_21839_length_2110_cov_843.461463_g12778_i0.p2  type:complete len:138 gc:universal NODE_21839_length_2110_cov_843
   #    score  bias  c-Evalue  i-Evalue hmmfrom  hmm to    alifrom  ali to    envfrom  env to     acc
 ---   ------ ----- --------- --------- ------- -------    ------- -------    ------- -------    ----
   1 !   19.3   0.0   9.9e-07    0.0075      14      51 ..      21      56 ..       8      59 .. 0.84

  Alignments for each domain:
  == domain 1  score: 19.3 bits;  conditional E-value: 9.9e-07
                                      burpitideAlign 14 lsllLlastieARkePgeywksvvknqptpeaiealld 51
                                                        + l+Llas  +A  +P+ ywksv +n+p+p+++++ll 
  NODE_21839_length_2110_cov_843.461463_g12778_i0.p2 21 FQLALLAS--HAALSPEGYWKSVLPNTPMPKTVKDLLH 56
                                                        56666665..77899*********************95 PP

>> NODE_42306_length_1235_cov_13.879518_g23772_i0.p1  type:complete len:306 gc:universal NODE_42306_length_1235_cov_13.8
   #    score  bias  c-Evalue  i-Evalue hmmfrom  hmm to    alifrom  ali to    envfrom  env to     acc
 ---   ------ ----- --------- --------- ------- -------    ------- -------    ------- -------    ----
   1 ?   16.4   0.1   7.5e-06     0.057       9      53 ..       7      49 ..       1     151 [. 0.80

  Alignments for each domain:
  == domain 1  score: 16.4 bits;  conditional E-value: 7.5e-06
                                     burpitideAlign  9 allAllsllLlastieARkePgeywksvvknqptpeaiealldsk 53
                                                        ++ +lsl+L+as  +A  +P+ ywksv +n+p+p ++ +ll  +
  NODE_42306_length_1235_cov_13.879518_g23772_i0.p1  7 PIFTFLSLALVAS--HAALSPEAYWKSVLPNTPMPMTVTDLLHPE 49
                                                       5778999999998..66788999***********99999998544 PP

>> NODE_35080_length_1504_cov_58.814815_g19824_i0.p4  type:complete len:94 gc:universal NODE_35080_length_1504_cov_58.81
   #    score  bias  c-Evalue  i-Evalue hmmfrom  hmm to    alifrom  ali to    envfrom  env to     acc
 ---   ------ ----- --------- --------- ------- -------    ------- -------    ------- -------    ----
   1 ?   14.1   0.0   3.7e-05      0.28      79     122 ..      34      80 ..      23      89 .. 0.84

  Alignments for each domain:
  == domain 1  score: 14.1 bits;  conditional E-value: 3.7e-05
                                     burpitideAlign  79 nkdgqskdkeek.a..dlkkdfeikpsqlllwyyhnkndeskskees 122
                                                        n+ ++  + ++k    dl kd+e    ++++++yhn n++sk++e+s
  NODE_35080_length_1504_cov_58.814815_g19824_i0.p4  34 NDRLERLELQGKgEtlDLSKDTECSLLSFGMLRYHNINANSKMSETS 80 
                                                        6666666666666567***************************9987 PP


Internal pipeline statistics summary:
-------------------------------------
Query model(s):                            1  (312 nodes)
Target sequences:                     167650  (31191706 residues searched)
Passed MSV filter:                      6211  (0.0370474); expected 3353.0 (0.02)
Passed bias filter:                     3661  (0.0218372); expected 3353.0 (0.02)
Passed Vit filter:                       364  (0.00217119); expected 167.7 (0.001)
Passed Fwd filter:                        22  (0.000131226); expected 1.7 (1e-05)
Initial search space (Z):             167650  [actual number of targets]
Domain search space  (domZ):              22  [number of targets reported over threshold]
# CPU time: 0.65u 0.07s 00:00:00.72 Elapsed: 00:00:02.84
# Mc/sec: 3421.49
//
[ok]
