# Supplementary material for: Mining raw plant transcriptomic data for new cyclopeptide alkaloids
Source: Beilstein J Org Chem. 2024 Jul 11;20:1548–59. doi: 10.3762/bjoc.20.138 (PMC11250218; doi:10.3762/bjoc.20.138)
Supplement: File 4 — The split burpitide precursor peptide HMM and output from all 700 transcriptomes as a compressed archive. [file Beilstein_J_Org_Chem-20-1548-s004.zip › final/SRR14320402.pep.hmm]

# hmmsearch :: search profile(s) against a sequence database
# HMMER 3.3 (Nov 2019); http://hmmer.org/
# Copyright (C) 2019 Howard Hughes Medical Institute.
# Freely distributed under the BSD open source license.
# - - - - - - - - - - - - - - - - - - - - - - - - - - - - - - - - - - - -
# query HMM file:                  ../hmms/burpitide.hmm
# target sequence database:        SRR14320402.pep
# - - - - - - - - - - - - - - - - - - - - - - - - - - - - - - - - - - - -

Query:       burpitideAlign  [M=312]
Scores for complete sequences (score includes all domains):
   --- full sequence ---   --- best 1 domain ---    -#dom-
    E-value  score  bias    E-value  score  bias    exp  N  Sequence                                         Description
    ------- ------ -----    ------- ------ -----   ---- --  --------                                         -----------
    3.6e-08   36.8   0.0    8.2e-08   35.6   0.0    1.6  1  NODE_109030_length_269_cov_1.275510_g91478_i0.p2  type:internal len:90 gc:universa
  ------ inclusion threshold ------
      0.018   18.1   0.0      0.021   17.8   0.0    1.1  1  NODE_91081_length_313_cov_1.600000_g73529_i0.p1   type:internal len:104 gc:univers
        2.3   11.2   0.0        2.4   11.1   0.0    1.0  1  NODE_32567_length_1200_cov_3.414374_g18546_i0.p2  type:5prime_partial len:78 gc:un


Domain annotation for each sequence (and alignments):
>> NODE_109030_length_269_cov_1.275510_g91478_i0.p2  type:internal len:90 gc:universal NODE_109030_length_269_cov_1.2755
   #    score  bias  c-Evalue  i-Evalue hmmfrom  hmm to    alifrom  ali to    envfrom  env to     acc
 ---   ------ ----- --------- --------- ------- -------    ------- -------    ------- -------    ----
   1 !   35.6   0.0   1.4e-12   8.2e-08      13      79 ..       4      80 ..       2      89 .] 0.69

  Alignments for each domain:
  == domain 1  score: 35.6 bits;  conditional E-value: 1.4e-12
                                    burpitideAlign 13 llsllLlastieARkePgeywksvvknqptpeaieallds........kkkt....knesvvk 63
                                                      l++l+Ll++t  +Rk+ g yw++ +k+qp+peai++l++s        +  +     ++ +v 
  NODE_109030_length_269_cov_1.275510_g91478_i0.p2  4 LFTLMLLVCTSDGRKDLGKYWGQMMKDQPMPEAIKDLVKSgpfenvevN--KygpsGEKLFVG 64
                                                      799**********************************965222211111..123433445666 PP

                                    burpitideAlign 64 Dlevkpssfllvyqgn 79
                                                      D++v p   +++   n
  NODE_109030_length_269_cov_1.275510_g91478_i0.p2 65 DFNVSPDATIYYVDVN 80
                                                      6666666655555555 PP

>> NODE_91081_length_313_cov_1.600000_g73529_i0.p1  type:internal len:104 gc:universal NODE_91081_length_313_cov_1.60000
   #    score  bias  c-Evalue  i-Evalue hmmfrom  hmm to    alifrom  ali to    envfrom  env to     acc
 ---   ------ ----- --------- --------- ------- -------    ------- -------    ------- -------    ----
   1 ?   17.8   0.0   3.8e-07     0.021       7      51 ..       4      46 ..       2      57 .. 0.83

  Alignments for each domain:
  == domain 1  score: 17.8 bits;  conditional E-value: 3.8e-07
                                   burpitideAlign  7 ffallAllsllLlastieARkePge.ywksvvknqptpeaiealld 51
                                                     f+ ++ +lsl+L+as ++    Pge ywk+v +n p+p+a+++ll 
  NODE_91081_length_313_cov_1.600000_g73529_i0.p1  4 FLHFFTFLSLALVASQAAP---PGElYWKTVLPNSPMPKAVRDLLH 46
                                                     6789999******999874...6666******************85 PP

>> NODE_32567_length_1200_cov_3.414374_g18546_i0.p2  type:5prime_partial len:78 gc:universal NODE_32567_length_1200_cov_
   #    score  bias  c-Evalue  i-Evalue hmmfrom  hmm to    alifrom  ali to    envfrom  env to     acc
 ---   ------ ----- --------- --------- ------- -------    ------- -------    ------- -------    ----
   1 ?   11.1   0.0   4.3e-05       2.4     104     147 ..      10      53 ..       2      65 .. 0.72

  Alignments for each domain:
  == domain 1  score: 11.1 bits;  conditional E-value: 4.3e-05
                                    burpitideAlign 104 lllwyyhnkndeskskeessfvkdfevkPssllvwyrgnkngqs 147
                                                        + w+++ +     s ++ s ++d++v   s l wy++n +gq 
  NODE_32567_length_1200_cov_3.414374_g18546_i0.p2  10 GGSWGRDRRERGGGSLSTASHLNDISVASISHLTWYHDNLQGQC 53 
                                                       56677777777777777778888888888888888888877765 PP


Internal pipeline statistics summary:
-------------------------------------
Query model(s):                            1  (312 nodes)
Target sequences:                     170630  (27562374 residues searched)
Passed MSV filter:                      5819  (0.034103); expected 3412.6 (0.02)
Passed bias filter:                     3368  (0.0197386); expected 3412.6 (0.02)
Passed Vit filter:                       334  (0.00195745); expected 170.6 (0.001)
Passed Fwd filter:                         3  (1.75819e-05); expected 1.7 (1e-05)
Initial search space (Z):             170630  [actual number of targets]
Domain search space  (domZ):               3  [number of targets reported over threshold]
# CPU time: 0.74u 0.15s 00:00:00.89 Elapsed: 00:00:02.65
# Mc/sec: 3237.59
//
[ok]
