# Supplementary material for: Mining raw plant transcriptomic data for new cyclopeptide alkaloids
Source: Beilstein J Org Chem. 2024 Jul 11;20:1548–59. doi: 10.3762/bjoc.20.138 (PMC11250218; doi:10.3762/bjoc.20.138)
Supplement: File 4 — The split burpitide precursor peptide HMM and output from all 700 transcriptomes as a compressed archive. [file Beilstein_J_Org_Chem-20-1548-s004.zip › final/SRR14552523.pep.hmm]

# hmmsearch :: search profile(s) against a sequence database
# HMMER 3.3 (Nov 2019); http://hmmer.org/
# Copyright (C) 2019 Howard Hughes Medical Institute.
# Freely distributed under the BSD open source license.
# - - - - - - - - - - - - - - - - - - - - - - - - - - - - - - - - - - - -
# query HMM file:                  ../hmms/burpitide.hmm
# target sequence database:        SRR14552523.pep
# - - - - - - - - - - - - - - - - - - - - - - - - - - - - - - - - - - - -

Query:       burpitideAlign  [M=312]
Scores for complete sequences (score includes all domains):
   --- full sequence ---   --- best 1 domain ---    -#dom-
    E-value  score  bias    E-value  score  bias    exp  N  Sequence                                          Description
    ------- ------ -----    ------- ------ -----   ---- --  --------                                          -----------
    7.4e-10   41.9   0.0    7.7e-10   41.8   0.0    1.0  1  NODE_53692_length_286_cov_3.333333_g42885_i0.p1    type:5prime_partial len:83 gc:un
    5.2e-07   32.5   0.0    5.7e-07   32.4   0.0    1.0  1  NODE_37826_length_473_cov_28.857500_g27024_i0.p1   type:5prime_partial len:85 gc:un
  ------ inclusion threshold ------
       0.15   14.6   0.0       0.44   13.0   0.0    1.7  2  NODE_6780_length_2218_cov_1494.089510_g1583_i1.p1  type:5prime_partial len:434 gc:u


Domain annotation for each sequence (and alignments):
>> NODE_53692_length_286_cov_3.333333_g42885_i0.p1  type:5prime_partial len:83 gc:universal NODE_53692_length_286_cov_3.
   #    score  bias  c-Evalue  i-Evalue hmmfrom  hmm to    alifrom  ali to    envfrom  env to     acc
 ---   ------ ----- --------- --------- ------- -------    ------- -------    ------- -------    ----
   1 !   41.8   0.0   1.9e-14   7.7e-10       5      77 ..       3      78 ..       1      82 [. 0.91

  Alignments for each domain:
  == domain 1  score: 41.8 bits;  conditional E-value: 1.9e-14
                                   burpitideAlign  5 kSffallA..llsllLlastieARkeP...geywksvvknqptpeaiealldskkktknesvvk 63
                                                      S +++++  l+s+lL+++  e+R      ++ywk+ +kn+p+pe i++ll++  +t +e++++
  NODE_53692_length_286_cov_3.333333_g42885_i0.p1  3 QSYLVVISfvLFSILLFVNLSEGRSQGgvtEDYWKKMMKNEPLPEPIKELLNNPFRTGQERFIT 66
                                                     68999***99****************98889********************************* PP

                                   burpitideAlign 64 Dlevkpssfllvyq 77
                                                     +++   +s +++y+
  NODE_53692_length_286_cov_3.333333_g42885_i0.p1 67 NFN--TKSVVIIYH 78
                                                     **9..566777777 PP

>> NODE_37826_length_473_cov_28.857500_g27024_i0.p1  type:5prime_partial len:85 gc:universal NODE_37826_length_473_cov_2
   #    score  bias  c-Evalue  i-Evalue hmmfrom  hmm to    alifrom  ali to    envfrom  env to     acc
 ---   ------ ----- --------- --------- ------- -------    ------- -------    ------- -------    ----
   1 !   32.4   0.0   1.4e-11   5.7e-07       2      78 ..       6      81 ..       5      84 .. 0.85

  Alignments for each domain:
  == domain 1  score: 32.4 bits;  conditional E-value: 1.4e-11
                                    burpitideAlign  2 elmkSffallAllsllLlastieARkeP...geywksvvknqptpeaiealldskkktknesv 61
                                                      ++ +    ++ ++++lL+++  e+R      +eywk+ +kn+p+pe i++l+++  ++ ++++
  NODE_37826_length_473_cov_28.857500_g27024_i0.p1  6 KQQR--YMIVIFFVFLLFVNLSEGRSGGgiaEEYWKKMMKNEPLPEPIKELMNNPFRKVEDKF 66
                                                      5555..566669*************9876669********************999999779** PP

                                    burpitideAlign 62 vkDlevkpssfllvyqg 78
                                                      +++++   +s++++y++
  NODE_37826_length_473_cov_28.857500_g27024_i0.p1 67 ITNFD--TKSIVIIYHN 81
                                                      ****9..6677788875 PP

>> NODE_6780_length_2218_cov_1494.089510_g1583_i1.p1  type:5prime_partial len:434 gc:universal NODE_6780_length_2218_cov
   #    score  bias  c-Evalue  i-Evalue hmmfrom  hmm to    alifrom  ali to    envfrom  env to     acc
 ---   ------ ----- --------- --------- ------- -------    ------- -------    ------- -------    ----
   1 ?   13.0   0.0   1.1e-05      0.44      14      56 ..      54      96 ..      44     104 .. 0.85
   2 ?   -1.9   0.0      0.39   1.6e+04     246     261 ..     258     273 ..     186     300 .. 0.59

  Alignments for each domain:
  == domain 1  score: 13.0 bits;  conditional E-value: 1.1e-05
                                     burpitideAlign 14 lsllLlastieARkePgeywksvvknqptpeaiealldskkkt 56
                                                        +ll+ + +i+A   P+ yw+++ +n+p+p ++  ll     +
  NODE_6780_length_2218_cov_1494.089510_g1583_i1.p1 54 ICLLVSVTAIAADLRPERYWNTALPNTPMPNSLHHLLTIDFTD 96
                                                       79999999*************************9999665554 PP

  == domain 2  score: -1.9 bits;  conditional E-value: 0.39
                                     burpitideAlign 246 etekesvvngqsvdPs 261
                                                        +++ +++ n +sv+P 
  NODE_6780_length_2218_cov_1494.089510_g1583_i1.p1 258 SEKFSEILNTFSVKPG 273
                                                        3333444444444444 PP


Internal pipeline statistics summary:
-------------------------------------
Query model(s):                            1  (312 nodes)
Target sequences:                     123998  (21346608 residues searched)
Passed MSV filter:                      4602  (0.0371135); expected 2480.0 (0.02)
Passed bias filter:                     2306  (0.0185971); expected 2480.0 (0.02)
Passed Vit filter:                       244  (0.00196777); expected 124.0 (0.001)
Passed Fwd filter:                         4  (3.22586e-05); expected 1.2 (1e-05)
Initial search space (Z):             123998  [actual number of targets]
Domain search space  (domZ):               3  [number of targets reported over threshold]
# CPU time: 0.37u 0.08s 00:00:00.45 Elapsed: 00:00:01.96
# Mc/sec: 3394.33
//
[ok]
