# Supplementary material for: Mining raw plant transcriptomic data for new cyclopeptide alkaloids
Source: Beilstein J Org Chem. 2024 Jul 11;20:1548–59. doi: 10.3762/bjoc.20.138 (PMC11250218; doi:10.3762/bjoc.20.138)
Supplement: File 4 — The split burpitide precursor peptide HMM and output from all 700 transcriptomes as a compressed archive. [file Beilstein_J_Org_Chem-20-1548-s004.zip › final/SRR14598226.pep.hmm]

# hmmsearch :: search profile(s) against a sequence database
# HMMER 3.3 (Nov 2019); http://hmmer.org/
# Copyright (C) 2019 Howard Hughes Medical Institute.
# Freely distributed under the BSD open source license.
# - - - - - - - - - - - - - - - - - - - - - - - - - - - - - - - - - - - -
# query HMM file:                  ../hmms/burpitide.hmm
# target sequence database:        SRR14598226.pep
# - - - - - - - - - - - - - - - - - - - - - - - - - - - - - - - - - - - -

Query:       burpitideAlign  [M=312]
Scores for complete sequences (score includes all domains):
   --- full sequence ---   --- best 1 domain ---    -#dom-
    E-value  score  bias    E-value  score  bias    exp  N  Sequence                                           Description
    ------- ------ -----    ------- ------ -----   ---- --  --------                                           -----------
    1.2e-12   50.8   0.1    1.9e-11   46.9   0.1    2.0  1  NODE_52346_length_316_cov_2.806584_g38311_i0.p1     type:5prime_partial len:100 gc:u
    1.4e-09   40.7   0.1    9.6e-08   34.7   0.0    2.1  2  NODE_39715_length_512_cov_15.498861_g25698_i0.p1    type:5prime_partial len:125 gc:u
    4.6e-09   39.0   0.2    4.1e-07   32.6   0.2    2.8  1  NODE_29842_length_904_cov_10.967509_g16966_i0.p1    type:5prime_partial len:180 gc:u
      0.002   20.5   0.0      0.003   19.9   0.0    1.3  1  NODE_23441_length_1268_cov_118.601674_g13049_i0.p1  type:complete len:293 gc:univers


Domain annotation for each sequence (and alignments):
>> NODE_52346_length_316_cov_2.806584_g38311_i0.p1  type:5prime_partial len:100 gc:universal NODE_52346_length_316_cov_2
   #    score  bias  c-Evalue  i-Evalue hmmfrom  hmm to    alifrom  ali to    envfrom  env to     acc
 ---   ------ ----- --------- --------- ------- -------    ------- -------    ------- -------    ----
   1 !   46.9   0.1   7.1e-16   1.9e-11      13      88 ..       2      96 ..       1      99 [. 0.77

  Alignments for each domain:
  == domain 1  score: 46.9 bits;  conditional E-value: 7.1e-16
                                   burpitideAlign 13 llsllLlastieARkePgeywksvvknqpt.....................peaiealldskkk 55
                                                     ++sl+L+++ti+ Rk+Pgeywk++++ qp+                     +e + +ll+  ++
  NODE_52346_length_316_cov_2.806584_g38311_i0.p1  2 FFSLVLVGNTIATRKDPGEYWKDAMEGQPMpksmdgavlsaqkrdcptvasKEEANKLLKDFEN 65
                                                     8*****************************7777777777777777777777777777766666 PP

                                   burpitideAlign 56 tknesvvkDlevkpssfllvyqgnkdgqskdke 88
                                                     + ++ +v+D+e++p+    vy++++++++ dk+
  NODE_52346_length_316_cov_2.806584_g38311_i0.p1 66 KLEKAFVEDFEPRPNV--SVYHDDEAASKEDKS 96
                                                     6557777888877765..777777775555543 PP

>> NODE_39715_length_512_cov_15.498861_g25698_i0.p1  type:5prime_partial len:125 gc:universal NODE_39715_length_512_cov_
   #    score  bias  c-Evalue  i-Evalue hmmfrom  hmm to    alifrom  ali to    envfrom  env to     acc
 ---   ------ ----- --------- --------- ------- -------    ------- -------    ------- -------    ----
   1 !   34.7   0.0   3.7e-12   9.6e-08       2      50 ..       3      47 ..       2      74 .. 0.89
   2 !    4.4   0.0     0.006   1.6e+02     120     134 ..      96     110 ..      85     124 .. 0.63

  Alignments for each domain:
  == domain 1  score: 34.7 bits;  conditional E-value: 3.7e-12
                                    burpitideAlign  2 elmkSffallAllsllLlastieARkePgeywksvvknqptpeaieall 50
                                                      e+m+ ++al+A++sl+L++s+  ARk+Pge+wk+++    +p+a++ ++
  NODE_39715_length_512_cov_15.498861_g25698_i0.p1  3 ESMACSLALFAIFSLVLVGSARGARKDPGEFWKEAT----MPKATKGVV 47
                                                      679*******************************99....888888775 PP

  == domain 2  score: 4.4 bits;  conditional E-value: 0.006
                                    burpitideAlign 120 eessfvkdfevkPss 134
                                                        e+sfvkdf+ +P+ 
  NODE_39715_length_512_cov_15.498861_g25698_i0.p1  96 GEKSFVKDFDATPNE 110
                                                       345677777776664 PP

>> NODE_29842_length_904_cov_10.967509_g16966_i0.p1  type:5prime_partial len:180 gc:universal NODE_29842_length_904_cov_
   #    score  bias  c-Evalue  i-Evalue hmmfrom  hmm to    alifrom  ali to    envfrom  env to     acc
 ---   ------ ----- --------- --------- ------- -------    ------- -------    ------- -------    ----
   1 !   32.6   0.2   1.6e-11   4.1e-07       4      57 ..      25      78 ..      18     179 .. 0.62

  Alignments for each domain:
  == domain 1  score: 32.6 bits;  conditional E-value: 1.6e-11
                                    burpitideAlign  4 mkSffallAllsllLlastieARkePgeywksvvknqptpeaiealldskkktk 57
                                                      m S++a++ ++sll++++t +ARk+P  +w+ vv   p p++ie  + s +k +
  NODE_29842_length_904_cov_10.967509_g16966_i0.p1 25 MESSLAFFVIFSLLMVGNTMAARKDPWAFWNGVVVGHPVPKTIEGGIISDQKAD 78
                                                      99********************************88888888887765555553 PP

>> NODE_23441_length_1268_cov_118.601674_g13049_i0.p1  type:complete len:293 gc:universal NODE_23441_length_1268_cov_118
   #    score  bias  c-Evalue  i-Evalue hmmfrom  hmm to    alifrom  ali to    envfrom  env to     acc
 ---   ------ ----- --------- --------- ------- -------    ------- -------    ------- -------    ----
   1 !   19.9   0.0   1.2e-07     0.003       7      51 ..       5      50 ..       1      72 [. 0.81

  Alignments for each domain:
  == domain 1  score: 19.9 bits;  conditional E-value: 1.2e-07
                                      burpitideAlign  7 ffallAllsllLlastieAR.kePgeywksvvknqptpeaiealld 51
                                                        ++++l +ls+++++  i+A+  + +eywks+ +++p+p+ai++ll+
  NODE_23441_length_1268_cov_118.601674_g13049_i0.p1  5 SLSFLVFLSVMVMVVGIHASpPNSEEYWKSALPHTPMPKAIRDLLK 50
                                                        467777777666776666661577********************84 PP


Internal pipeline statistics summary:
-------------------------------------
Query model(s):                            1  (312 nodes)
Target sequences:                     104808  (19271931 residues searched)
Passed MSV filter:                      3779  (0.0360564); expected 2096.2 (0.02)
Passed bias filter:                     2352  (0.022441); expected 2096.2 (0.02)
Passed Vit filter:                       208  (0.00198458); expected 104.8 (0.001)
Passed Fwd filter:                         4  (3.8165e-05); expected 1.0 (1e-05)
Initial search space (Z):             104808  [actual number of targets]
Domain search space  (domZ):               4  [number of targets reported over threshold]
# CPU time: 0.54u 0.05s 00:00:00.59 Elapsed: 00:00:01.77
# Mc/sec: 3396.51
//
[ok]
