# Supplementary material for: Mining raw plant transcriptomic data for new cyclopeptide alkaloids
Source: Beilstein J Org Chem. 2024 Jul 11;20:1548–59. doi: 10.3762/bjoc.20.138 (PMC11250218; doi:10.3762/bjoc.20.138)
Supplement: File 4 — The split burpitide precursor peptide HMM and output from all 700 transcriptomes as a compressed archive. [file Beilstein_J_Org_Chem-20-1548-s004.zip › final/SRR14629994.pep.hmm]

# hmmsearch :: search profile(s) against a sequence database
# HMMER 3.3 (Nov 2019); http://hmmer.org/
# Copyright (C) 2019 Howard Hughes Medical Institute.
# Freely distributed under the BSD open source license.
# - - - - - - - - - - - - - - - - - - - - - - - - - - - - - - - - - - - -
# query HMM file:                  ../hmms/burpitide.hmm
# target sequence database:        SRR14629994.pep
# - - - - - - - - - - - - - - - - - - - - - - - - - - - - - - - - - - - -

Query:       burpitideAlign  [M=312]
Scores for complete sequences (score includes all domains):
   --- full sequence ---   --- best 1 domain ---    -#dom-
    E-value  score  bias    E-value  score  bias    exp  N  Sequence                                          Description
    ------- ------ -----    ------- ------ -----   ---- --  --------                                          -----------
    2.6e-13   53.1   0.0    2.9e-13   53.0   0.0    1.1  1  NODE_40146_length_585_cov_39.298828_g24188_i0.p1   type:complete len:96 gc:universa
    7.2e-13   51.7   4.3    7.1e-11   45.1   4.2    3.9  1  NODE_34480_length_843_cov_24.150649_g19339_i0.p1   type:internal len:281 gc:univers
    1.2e-11   47.6   0.3    2.9e-10   43.1   0.3    3.4  2  NODE_39869_length_597_cov_16.585878_g23921_i0.p1   type:internal len:199 gc:univers
    2.5e-10   43.3   7.6    0.00015   24.4   0.0    2.7  2  NODE_26509_length_1275_cov_29.953411_g14680_i0.p1  type:complete len:331 gc:univers
    4.8e-10   42.4   1.3    7.5e-08   35.2   1.2    3.8  1  NODE_37634_length_692_cov_7.011309_g21859_i0.p1    type:internal len:231 gc:univers
    6.6e-10   41.9   4.1      5e-08   35.8   4.0    4.0  1  NODE_30264_length_1069_cov_16.836345_g16672_i0.p2  type:5prime_partial len:304 gc:u


Domain annotation for each sequence (and alignments):
>> NODE_40146_length_585_cov_39.298828_g24188_i0.p1  type:complete len:96 gc:universal NODE_40146_length_585_cov_39.2988
   #    score  bias  c-Evalue  i-Evalue hmmfrom  hmm to    alifrom  ali to    envfrom  env to     acc
 ---   ------ ----- --------- --------- ------- -------    ------- -------    ------- -------    ----
   1 !   53.0   0.0   1.5e-17   2.9e-13       4      79 ..       1      80 [.       1      94 [. 0.85

  Alignments for each domain:
  == domain 1  score: 53.0 bits;  conditional E-value: 1.5e-17
                                    burpitideAlign  4 mkSffallAllsllLlastieARkePgeywksvvknqptpeaieall...dskkkt..knesv 61
                                                      mk +++++ llsllL+a + ++Rk+ geywk+++k++++pe +++ll   ++ + +  +ne++
  NODE_40146_length_585_cov_39.298828_g24188_i0.p1  1 MKLSVSFFLLLSLLLFADVSHGRKDQGEYWKKIMKDEEIPEMLKELLfddSLVS-SgsQNERF 62
                                                      888899999************************************995432233.24789*** PP

                                    burpitideAlign 62 vkDlevkpssfllvyqgn 79
                                                       + ++++p+ +++ +++ 
  NODE_40146_length_585_cov_39.298828_g24188_i0.p1 63 MNKFDPHPNAIIYHSHKH 80
                                                      **********88888764 PP

>> NODE_34480_length_843_cov_24.150649_g19339_i0.p1  type:internal len:281 gc:universal NODE_34480_length_843_cov_24.150
   #    score  bias  c-Evalue  i-Evalue hmmfrom  hmm to    alifrom  ali to    envfrom  env to     acc
 ---   ------ ----- --------- --------- ------- -------    ------- -------    ------- -------    ----
   1 !   45.1   4.2   3.6e-15   7.1e-11      13     231 ..      22     240 ..       9     280 .] 0.65

  Alignments for each domain:
  == domain 1  score: 45.1 bits;  conditional E-value: 3.6e-15
                                    burpitideAlign  13 llsllLlastieARkePgeywksvvknqpt...peaiealldskkktknesvvkDlevkps 70 
                                                       l+sllLl + ie+R ePg  w +v++++p+   p++ e+  + k  ++++ +vkD+e++ps
  NODE_34480_length_843_cov_24.150649_g19339_i0.p1  22 LFSLLLLFNNIESRYEPGGDWRNVIEDEPLleaPKQKEDCHEDKLFENEQPFVKDIEPRPS 82 
                                                       899***************************666666666655555558899******9999 PP

                                    burpitideAlign  71 sfllvyqgnkdgqskdkeekadlkkdfeikpsqlllwyyhnkndeskskeessfvkdfevk 131
                                                           +y+++         +k ++ kd e++ps      y+n n++ k      fvkd+e++
  NODE_34480_length_843_cov_24.150649_g19339_i0.p1  83 I--SFYPNDVE-------KK-SFFKDIESRPSVT---FYPNDNVKVK-----LFVKDIEPR 125
                                                       7..66665555.......34.689*******977...5677777763.....488999999 PP

                                    burpitideAlign 132 Pssllvwyrgnkngqsedkss.............sekkfvkdfepkPsqlllwyrgnk..d 177
                                                       Ps    +y++ + ++   k               +ek f kd+ep+Ps  +     ++   
  NODE_34480_length_843_cov_24.150649_g19339_i0.p1 126 PSVT--FYPDDVKAKLFAKDIeprpsvsfypddvKEKLFIKDIEPRPSTTFYPDDVKAklF 184
                                                       8854..4444433322222222355556777777778888888888888776555554343 PP

                                    burpitideAlign 178 gqsvdes...........gksfvkdfepkPssvlvwyrgnkngqsedksskefvkdfsvdP 227
                                                       +++ ++             k f kd ep+Ps  + +y+  +         k f kd +++P
  NODE_34480_length_843_cov_24.150649_g19339_i0.p1 185 AKDIEPRpsvsfypedvkAKLFAKDIEPRPS--VSFYPEDVK-------AKLFTKDIEPRP 236
                                                       3333333556666666665555666666665..333443311.......123455555555 PP

                                    burpitideAlign 228 ssll 231
                                                       s  +
  NODE_34480_length_843_cov_24.150649_g19339_i0.p1 237 STTF 240
                                                       4443 PP

>> NODE_39869_length_597_cov_16.585878_g23921_i0.p1  type:internal len:199 gc:universal NODE_39869_length_597_cov_16.585
   #    score  bias  c-Evalue  i-Evalue hmmfrom  hmm to    alifrom  ali to    envfrom  env to     acc
 ---   ------ ----- --------- --------- ------- -------    ------- -------    ------- -------    ----
   1 ?   -2.0   0.0      0.79   1.6e+04      60      70 ..       7      17 ..       2      21 .. 0.73
   2 !   43.1   0.3   1.5e-14   2.9e-10      13     166 ..      22     170 ..      10     196 .. 0.62

  Alignments for each domain:
  == domain 1  score: -2.0 bits;  conditional E-value: 0.79
                                    burpitideAlign 60 svvkDlevkps 70
                                                      svvkD++++p+
  NODE_39869_length_597_cov_16.585878_g23921_i0.p1  7 SVVKDMKINPT 17
                                                      68888888887 PP

  == domain 2  score: 43.1 bits;  conditional E-value: 1.5e-14
                                    burpitideAlign  13 llsllLlastieARkePgeywksvvknqptpeaiealldskkkt...knesvvkDlevkps 70 
                                                       l+sllLl + ie+R ePg  w +v++++p+ eai++  d ++ +   +++ +vkD+e++ps
  NODE_39869_length_597_cov_16.585878_g23921_i0.p1  22 LFSLLLLFNNIESRYEPGGDWRNVIEDEPLLEAIKEKEDCHEDKlleNEQPFVKDIEPRPS 82 
                                                       899*********************************999888878867788********99 PP

                                    burpitideAlign  71 sfllvyqgnkdg...............qskdkeekadlkkdfeikpsqlllwyyhnkndes 116
                                                           +y+++                  +++d + k  + kd e++ps    +y +  ++++
  NODE_39869_length_597_cov_16.585878_g23921_i0.p1  83 M--SFYPEDVKVklfvkdieprpsttfYPNDVKAK-LFAKDIEPRPSVS--FYPE--DVKA 136
                                                       8..78888877444444444444444444443333.4444444444432..2221..1111 PP

                                    burpitideAlign 117 kskeessfvkdfevkPssllvwyrgnkngqsedksssekkfvkdfepkPs 166
                                                            + fv+d+e++Ps    +y++      +    + k f+kd+ep+Ps
  NODE_39869_length_597_cov_16.585878_g23921_i0.p1 137 -----KLFVEDIEPRPSV--SFYPED-----V----KVKLFTKDIEPRPS 170
                                                       .....1344555555542..333332.....1....12334445555444 PP

>> NODE_26509_length_1275_cov_29.953411_g14680_i0.p1  type:complete len:331 gc:universal NODE_26509_length_1275_cov_29.9
   #    score  bias  c-Evalue  i-Evalue hmmfrom  hmm to    alifrom  ali to    envfrom  env to     acc
 ---   ------ ----- --------- --------- ------- -------    ------- -------    ------- -------    ----
   1 !   24.4   0.0   7.6e-09   0.00015       5      68 ..       2      60 ..       1      80 [. 0.75
   2 !   18.0   5.7   6.5e-07     0.013      18     208 ..      86     310 ..      81     328 .. 0.69

  Alignments for each domain:
  == domain 1  score: 24.4 bits;  conditional E-value: 7.6e-09
                                     burpitideAlign  5 kSffallAllsllLlastieARkePge.ywksvvknqptpeaiealldskkktknesvvkDl 65
                                                       k  + ++ +++l+L+a+tie+R ePg+ +w + +++++  eai++l     ++k ++  k l
  NODE_26509_length_1275_cov_29.953411_g14680_i0.p1  2 K-GLNFTTFFLLMLFANTIESRHEPGDhQWRNMINDKSFHEAIKDL-----EKKMDYCTKTL 57
                                                       5.567899*****************763799999999999999998.....22333455555 PP

                                     burpitideAlign 66 evk 68
                                                       +++
  NODE_26509_length_1275_cov_29.953411_g14680_i0.p1 58 KPE 60
                                                       444 PP

  == domain 2  score: 18.0 bits;  conditional E-value: 6.5e-07
                                     burpitideAlign  18 LlastieARkePgeywksvvknqptpeaiealldskkkt.knesvvkDlevkpssfllvy 76 
                                                        L+++ ie R+  g++  + +k +   e ie++ +    +  + + +kD++++ps   ++ 
  NODE_26509_length_1275_cov_29.953411_g14680_i0.p1  86 LFTKGIEPRRPSGTFNLDDTKTKLFAEDIEPRPSATYPDdIGTKLAKDIKPRPSA-SFYP 144
                                                        677777777777777777777777788888886666666567899********99.7888 PP

                                     burpitideAlign  77 qgnkdgqskdkeek.a.....dlkkdfeikpsqlllwyyhnkndeskskees.sfv.... 125
                                                         + +d +++++    +     +l kd +++ps  +    +++   +++ke + s+     
  NODE_26509_length_1275_cov_29.953411_g14680_i0.p1 145 DFAEDIEPQSNVAFyPddikmKLAKDIKPRPSASFYPDDSKTKFSAEDKEPQsSATfypd 204
                                                        888888999999888899989999*******99866666655555555555562225577 PP

                                     burpitideAlign 126 .......kdfevkPssllvwyrgnkngqsedkss......sekkfvkdfepkPsqlllwy 172
                                                               kd++++P+  + +  ++k+ ++++++       +++ f kd+ep+P+      
  NODE_26509_length_1275_cov_29.953411_g14680_i0.p1 205 dmkmklaKDIKPRPNASF-YPDDTKDIEPQSSATlyrdetKKNLFAKDIEPRPNLSSYPD 263
                                                        7777777*****998754.556666777777777899999889999*9999998443333 PP

                                     burpitideAlign 173 rgnk..dgqsvdes...........gksfvkdfepkPssvlvwyrgnkn 208
                                                          +    +++v++             k+f+kd +p+Ps  l +y+ n  
  NODE_26509_length_1275_cov_29.953411_g14680_i0.p1 264 DVKTklFTKDVEPRssitfypdhvnRKPFTKDVQPRPS--LTFYPDNLK 310
                                                        22222444444444567777777777777777777776..444444422 PP

>> NODE_37634_length_692_cov_7.011309_g21859_i0.p1  type:internal len:231 gc:universal NODE_37634_length_692_cov_7.01130
   #    score  bias  c-Evalue  i-Evalue hmmfrom  hmm to    alifrom  ali to    envfrom  env to     acc
 ---   ------ ----- --------- --------- ------- -------    ------- -------    ------- -------    ----
   1 !   35.2   1.2   3.9e-12   7.5e-08      13     166 ..      22     148 ..       9     217 .. 0.68

  Alignments for each domain:
  == domain 1  score: 35.2 bits;  conditional E-value: 3.9e-12
                                   burpitideAlign  13 llsllLlastieARkePgeywksvvknqptpeaiealldskkkt...knesvvkDlevkpss 71 
                                                      l+sllLl + ie+R ePg  w +v++++p+ eai++  d +  +   +++ +vkD+e++ps 
  NODE_37634_length_692_cov_7.011309_g21859_i0.p1  22 LFSLLLLFNNIESRYEPGGDWRNVIEDEPLLEAIKEKEDCHGDKrleNEKPFVKDIEPQPSI 83 
                                                      899*******************************99988766555767788******99987 PP

                                   burpitideAlign  72 fllvyqgnkdgqskdkeekadlkkdfeikpsqlllwyyhnkndeskskeessfvkdfevkPs 133
                                                       l    + +d      +  + + k+ e++ps    + y++ + ++     + f kd+e+  +
  NODE_37634_length_692_cov_7.011309_g21859_i0.p1  84 SL----HPEDV-----KV-KLFTKNIEPRPSTS--F-YPDDV-KA-----KFFAKDIEP--Q 124
                                                      33....33331.....11.14666666666655..2.22222.21.....124455544..3 PP

                                   burpitideAlign 134 sllvwyrgnkngqsedksssekkfvkdfepkPs 166
                                                       ++ +y++      +    + + fvkd+ep+Ps
  NODE_37634_length_692_cov_7.011309_g21859_i0.p1 125 PIISFYPKD-----V----KANLFVKDIEPQPS 148
                                                      345555444.....1....22334555555554 PP

>> NODE_30264_length_1069_cov_16.836345_g16672_i0.p2  type:5prime_partial len:304 gc:universal NODE_30264_length_1069_co
   #    score  bias  c-Evalue  i-Evalue hmmfrom  hmm to    alifrom  ali to    envfrom  env to     acc
 ---   ------ ----- --------- --------- ------- -------    ------- -------    ------- -------    ----
   1 !   35.8   4.0   2.6e-12     5e-08      13     175 ..      22     177 ..       9     300 .. 0.63

  Alignments for each domain:
  == domain 1  score: 35.8 bits;  conditional E-value: 2.6e-12
                                     burpitideAlign  13 llsllLlastieARkePgeywksvvknqptpeaiealldskkkt....knesvvkDlevk 68 
                                                        l+sllLl + ie+R ePg  w +v++++p+ eai++  d ++ +    +++ +vkD+e++
  NODE_30264_length_1069_cov_16.836345_g16672_i0.p2  22 LFSLLLLFNNIESRYEPGGDWRNVIEDEPLLEAIKEKEDCHEVKllenNEQPFVKDIEPR 81 
                                                        899***************************9999988665544344446688******** PP

                                     burpitideAlign  69 pssfllvyqgnkdg................qskdkeekadlkkdfeikpsqlllwyyhnk 112
                                                        ps    +++ n+                  ++kd e k  + kd e++ps      y++ 
  NODE_30264_length_1069_cov_16.836345_g16672_i0.p2  82 PSV---TSYPNDVEvklftkdieprpsvtsYPKDVEVK-LFTKDIEPRPSVT---SYPDD 134
                                                        *98...55555552244554444444444433333333.4444444444433...33322 PP

                                     burpitideAlign 113 ndeskskeessfvkdfevkPssllvwyrgnkngqsedksssekkfvkdfepkPsqlllwy 172
                                                        ++ +       f kd+e++Ps          n +++    + k f+kd+ep+Ps      
  NODE_30264_length_1069_cov_16.836345_g16672_i0.p2 135 VEVK------LFTKDIEPRPSVT-------SNPDDV----EVKLFTKDIEPRPSAT---S 174
                                                        2221......3345666655432.......122222....2245666666666643...2 PP

                                     burpitideAlign 173 rgn 175
                                                        ++n
  NODE_30264_length_1069_cov_16.836345_g16672_i0.p2 175 YPN 177
                                                        333 PP


Internal pipeline statistics summary:
-------------------------------------
Query model(s):                            1  (312 nodes)
Target sequences:                     117157  (21248919 residues searched)
Passed MSV filter:                      5134  (0.0438215); expected 2343.1 (0.02)
Passed bias filter:                     2926  (0.024975); expected 2343.1 (0.02)
Passed Vit filter:                       295  (0.00251799); expected 117.2 (0.001)
Passed Fwd filter:                         6  (5.12133e-05); expected 1.2 (1e-05)
Initial search space (Z):             117157  [actual number of targets]
Domain search space  (domZ):               6  [number of targets reported over threshold]
# CPU time: 0.45u 0.05s 00:00:00.50 Elapsed: 00:00:01.95
# Mc/sec: 3393.78
//
[ok]
