# Supplementary material for: Mining raw plant transcriptomic data for new cyclopeptide alkaloids
Source: Beilstein J Org Chem. 2024 Jul 11;20:1548–59. doi: 10.3762/bjoc.20.138 (PMC11250218; doi:10.3762/bjoc.20.138)
Supplement: File 4 — The split burpitide precursor peptide HMM and output from all 700 transcriptomes as a compressed archive. [file Beilstein_J_Org_Chem-20-1548-s004.zip › final/SRR14695557.pep.hmm]

# hmmsearch :: search profile(s) against a sequence database
# HMMER 3.3 (Nov 2019); http://hmmer.org/
# Copyright (C) 2019 Howard Hughes Medical Institute.
# Freely distributed under the BSD open source license.
# - - - - - - - - - - - - - - - - - - - - - - - - - - - - - - - - - - - -
# query HMM file:                  ../hmms/burpitide.hmm
# target sequence database:        SRR14695557.pep
# - - - - - - - - - - - - - - - - - - - - - - - - - - - - - - - - - - - -

Query:       burpitideAlign  [M=312]
Scores for complete sequences (score includes all domains):
   --- full sequence ---   --- best 1 domain ---    -#dom-
    E-value  score  bias    E-value  score  bias    exp  N  Sequence                                           Description
    ------- ------ -----    ------- ------ -----   ---- --  --------                                           -----------
  ------ inclusion threshold ------
       0.76   11.6   0.0       0.91   11.4   0.0    1.1  1  NODE_16857_length_1225_cov_254.934524_g11669_i1.p2  type:complete len:83 gc:universa


Domain annotation for each sequence (and alignments):
>> NODE_16857_length_1225_cov_254.934524_g11669_i1.p2  type:complete len:83 gc:universal NODE_16857_length_1225_cov_254.
   #    score  bias  c-Evalue  i-Evalue hmmfrom  hmm to    alifrom  ali to    envfrom  env to     acc
 ---   ------ ----- --------- --------- ------- -------    ------- -------    ------- -------    ----
   1 ?   11.4   0.0   1.2e-05      0.91     193     233 ..      26      59 ..       5      63 .. 0.48

  Alignments for each domain:
  == domain 1  score: 11.4 bits;  conditional E-value: 1.2e-05
                                      burpitideAlign 193 epkPssvlvwyrgnkngqsedksskefvkdfsvdPssllli 233
                                                          ++P s+l+++r+n        ss +f kdf + Psslll 
  NODE_16857_length_1225_cov_254.934524_g11669_i1.p2  26 GIDPVSLLLFRRKN-------LSSFNFAKDFGISPSSLLLY 59 
                                                         34444444444444.......22333444555555444443 PP


Internal pipeline statistics summary:
-------------------------------------
Query model(s):                            1  (312 nodes)
Target sequences:                      78205  (15870310 residues searched)
Passed MSV filter:                      2879  (0.0368135); expected 1564.1 (0.02)
Passed bias filter:                     1707  (0.0218272); expected 1564.1 (0.02)
Passed Vit filter:                       191  (0.0024423); expected 78.2 (0.001)
Passed Fwd filter:                         1  (1.27869e-05); expected 0.8 (1e-05)
Initial search space (Z):              78205  [actual number of targets]
Domain search space  (domZ):               1  [number of targets reported over threshold]
# CPU time: 0.38u 0.10s 00:00:00.48 Elapsed: 00:00:01.39
# Mc/sec: 3546.12
//
[ok]
