# Supplementary material for: Mining raw plant transcriptomic data for new cyclopeptide alkaloids
Source: Beilstein J Org Chem. 2024 Jul 11;20:1548–59. doi: 10.3762/bjoc.20.138 (PMC11250218; doi:10.3762/bjoc.20.138)
Supplement: File 4 — The split burpitide precursor peptide HMM and output from all 700 transcriptomes as a compressed archive. [file Beilstein_J_Org_Chem-20-1548-s004.zip › final/SRR14721913.pep.hmm]

# hmmsearch :: search profile(s) against a sequence database
# HMMER 3.3 (Nov 2019); http://hmmer.org/
# Copyright (C) 2019 Howard Hughes Medical Institute.
# Freely distributed under the BSD open source license.
# - - - - - - - - - - - - - - - - - - - - - - - - - - - - - - - - - - - -
# query HMM file:                  ../hmms/burpitide.hmm
# target sequence database:        SRR14721913.pep
# - - - - - - - - - - - - - - - - - - - - - - - - - - - - - - - - - - - -

Query:       burpitideAlign  [M=312]
Scores for complete sequences (score includes all domains):
   --- full sequence ---   --- best 1 domain ---    -#dom-
    E-value  score  bias    E-value  score  bias    exp  N  Sequence                                           Description
    ------- ------ -----    ------- ------ -----   ---- --  --------                                           -----------
    2.9e-21   78.8   0.4    3.6e-21   78.5   0.4    1.1  1  NODE_18254_length_1410_cov_56.682586_g12609_i0.p1   type:complete len:217 gc:univers
    9.5e-21   77.1  11.5    1.7e-19   73.0  11.5    2.1  1  NODE_26289_length_981_cov_13.460300_g18050_i0.p1    type:complete len:262 gc:univers
    4.2e-20   75.0  26.5    1.6e-16   63.3  22.1    3.1  2  NODE_25230_length_1031_cov_564.926680_g17315_i0.p1  type:3prime_partial len:311 gc:u
      5e-18   68.2   0.7    5.4e-18   68.1   0.7    1.0  1  NODE_31978_length_726_cov_560.093058_g20332_i1.p1   type:complete len:107 gc:univers
    3.2e-13   52.4   0.0    3.6e-13   52.2   0.0    1.1  1  NODE_39368_length_486_cov_7.121281_g29338_i0.p1     type:complete len:101 gc:univers
    3.6e-13   52.2  10.1    5.4e-13   51.6  10.1    1.3  1  NODE_15881_length_1564_cov_12.322772_g10997_i0.p1   type:5prime_partial len:427 gc:u
      1e-11   47.4   0.0      1e-11   47.4   0.0    1.0  1  NODE_32581_length_702_cov_48.539051_g22989_i0.p1    type:complete len:81 gc:universa
    2.4e-09   39.7   0.7    1.1e-08   37.4   0.4    2.1  2  NODE_13318_length_1744_cov_563.341593_g9276_i0.p1   type:complete len:267 gc:univers
    4.2e-06   29.0   1.2    6.3e-06   28.4   1.2    1.3  1  NODE_18254_length_1410_cov_56.682586_g12609_i0.p3   type:complete len:91 gc:universa
      0.002   20.2   5.8     0.0028   19.7   5.8    1.3  1  NODE_57509_length_256_cov_2.004831_g47466_i0.p1     type:internal len:86 gc:universa


Domain annotation for each sequence (and alignments):
>> NODE_18254_length_1410_cov_56.682586_g12609_i0.p1  type:complete len:217 gc:universal NODE_18254_length_1410_cov_56.6
   #    score  bias  c-Evalue  i-Evalue hmmfrom  hmm to    alifrom  ali to    envfrom  env to     acc
 ---   ------ ----- --------- --------- ------- -------    ------- -------    ------- -------    ----
   1 !   78.5   0.4   4.2e-25   3.6e-21       8     207 ..       6     175 ..       1     183 [. 0.76

  Alignments for each domain:
  == domain 1  score: 78.5 bits;  conditional E-value: 4.2e-25
                                     burpitideAlign   8 fallAllsllLlastieARkePgeywksvvknqptpeaiealldskkktknesvvkDlev 67 
                                                        +all l +l+L+a t+e+Rk Pgey k v+k+q ++e i+  l++++k++ +  + ++  
  NODE_18254_length_1410_cov_56.682586_g12609_i0.p1   6 IALLPL-LLFLFAATVESRKGPGEYSKLVMKDQDMKEDIQGHLNFNTKKNLKTHIRNVF- 63 
                                                        333334.45899******************************96666665334433333. PP

                                     burpitideAlign  68 kpssfllvyqgnkdgqskdkeekadlkkdfeikpsqlllwyyhnkndeskskeessfvkd 127
                                                                   n d  + d +e+ ++ kdfe+kp+ +  +y++n  d +++k +s   ++
  NODE_18254_length_1410_cov_56.682586_g12609_i0.p1  64 ----------LNGD-NEIDAKENMGATKDFEPKPNFF--LYEDNVTDAKENKVAS---EN 107
                                                        ..........3333.23333333466*********99..7777777777777666...9* PP

                                     burpitideAlign 128 fevkPssllvwyrgnkngqsedksssekkfvkdfepkPsqlllwyrgnkdgqsvdesgks 187
                                                        f++ P+++l +  g   ++++       +  kdfep+P+ +l  + g  d+++     + 
  NODE_18254_length_1410_cov_56.682586_g12609_i0.p1 108 FKPIPNFFLYGEDGVIAEENK-------EAIKDFEPRPNFFLYGKNGV-DAKE----NQR 155
                                                        **********99999443333.......3479***********99999.7777....677 PP

                                     burpitideAlign 188 fvkdfepkPssvlvwyrgnk 207
                                                        + kdfep+P+++l   +g +
  NODE_18254_length_1410_cov_56.682586_g12609_i0.p1 156 SIKDFEPRPNFFLYGENGDV 175
                                                        777**********9988865 PP

>> NODE_26289_length_981_cov_13.460300_g18050_i0.p1  type:complete len:262 gc:universal NODE_26289_length_981_cov_13.460
   #    score  bias  c-Evalue  i-Evalue hmmfrom  hmm to    alifrom  ali to    envfrom  env to     acc
 ---   ------ ----- --------- --------- ------- -------    ------- -------    ------- -------    ----
   1 !   73.0  11.5   1.9e-23   1.7e-19       7     270 ..       4     256 ..       1     260 [. 0.53

  Alignments for each domain:
  == domain 1  score: 73.0 bits;  conditional E-value: 1.9e-23
                                    burpitideAlign   7 ffallAllsllLlastieARkePgeywksvvknqptpeaiealldskkktknesvvkDlev 67 
                                                        +all ll+ +L++ ++e+Rk+Pgeywk v+k++ +pe i+ ll+        ++ k+l+ 
  NODE_26289_length_981_cov_13.460300_g18050_i0.p1   4 ALALLPLLL-FLFVVIVESRKDPGEYWKLVMKDKDMPEGIKGLLN-------TNTKKNLK- 55 
                                                       455555555.89999****************************93.......33445566. PP

                                    burpitideAlign  68 kpssfllvyqgnkdg................qskdkeekadlkkdfeikpsqlllwyyhnk 112
                                                         +s+  +  ++ ++                +           +d+e++p+      y+n 
  NODE_26289_length_981_cov_13.460300_g18050_i0.p1  56 --TSNHSFKDSKHNCeeslikdtqiiiehkvS----------LEDLEPRPNIS---SYDND 101
                                                       ..333335555666643333333444433330..........44555555533...44444 PP

                                    burpitideAlign 113 ndeskskeessfvkdfevkPssllvwyrgnkngqsedksssekkfvkdfepkPsqlllwyr 173
                                                       +d + +k+    vkdfe +P+  + +  +    ++++k    k + kdfep+P+  ++ y 
  NODE_26289_length_981_cov_13.460300_g18050_i0.p1 102 VDTTIKKKV---VKDFEARPNISVYGDTDI---DAKEK----KGVIKDFEPRPN--VPAYG 150
                                                       444444432...366666665444443333...22222....224566666665..55555 PP

                                    burpitideAlign 174 gnk.dgqsvdesgksfvkdfepkPssvlvwyrgnkngqsedksske............... 218
                                                        n+ d+++     +++ kdfep+P+      +   + ++  k++k                
  NODE_26289_length_981_cov_13.460300_g18050_i0.p1 151 DNElDTEE----KEKVAKDFEPRPNVSAYGENDI-DTKENMKAGKHfelipnistygdnvi 206
                                                       55445555....3445555566655433333332.33333344433444444444444444 PP

                                    burpitideAlign 219 .......fvkdfsvdPssllliykgnkvdpseneetekesvvngqsvdPssqlllyrgn 270
                                                                +df+ +P   +  y+ n++d      +eke++v++++++P+  +  y +n
  NODE_26289_length_981_cov_13.460300_g18050_i0.p1 207 dakekkkDTIDFETRP--DISTYRDNDID-----TKEKEKFVKDFEPKPN--ISAYANN 256
                                                       4444444466777777..46666777744.....4448888888888887..6666654 PP

>> NODE_25230_length_1031_cov_564.926680_g17315_i0.p1  type:3prime_partial len:311 gc:universal NODE_25230_length_1031_c
   #    score  bias  c-Evalue  i-Evalue hmmfrom  hmm to    alifrom  ali to    envfrom  env to     acc
 ---   ------ ----- --------- --------- ------- -------    ------- -------    ------- -------    ----
   1 !   63.3  22.1   1.8e-20   1.6e-16       4     261 ..       1     249 [.       1     262 [. 0.62
   2 !    5.0   0.3    0.0099        85      57     102 ..     262     301 ..     253     305 .. 0.77

  Alignments for each domain:
  == domain 1  score: 63.3 bits;  conditional E-value: 1.8e-20
                                      burpitideAlign   4 mkSffallAllsllLlastieARkePgeywksvvknqptpeaiealldskkkt...... 56 
                                                         m+S +all l++ +L++ ++e+R++  eywk v+k+q +pe i++ll + k++      
  NODE_25230_length_1031_cov_564.926680_g17315_i0.p1   1 MRSALALLPLFL-FLFVAIVESRNDLREYWKMVMKDQDMPEEIQELLANTKSNlktheh 58 
                                                         9********999.9*********************************999888753321 PP

                                      burpitideAlign  57 .knes..vvkDlevkpssfllvyqgnkdg.................qskdkeeka...d 92 
                                                          +++s    ++l vk+++  ++                        +++d+ + +   +
  NODE_25230_length_1031_cov_564.926680_g17315_i0.p1  59 sSKGSklSCEELLVKDTQ--VT------IeekvfgedielrpnissYENDNTNIKenkK 109
                                                         111111122344444444..22......1222224666667777664444433322334 PP

                                      burpitideAlign  93 lkkdfeikpsqlllwyyhnkndeskskeessfvkdfevkPssllvwyrgnkngqsedks 151
                                                           kdfe++p+     y ++ +d +++k++    kdfe++P+    +  +  + ++++k+
  NODE_25230_length_1031_cov_564.926680_g17315_i0.p1 110 DVKDFEPRPNIS--AYGEDDVDVKEKKKAD---KDFEPRPNISAYGDNNI-DVKEKKKA 162
                                                         456777777644..5555555555555555...78888777655554444.55555443 PP

                                      burpitideAlign 152 ssekkfvkdfepkPsqlllwyrgnkdgqsvdesgksfvkdfepkPssvlvwyrgnkngq 210
                                                               vkdfep+P+    +     dg++     k +++dfep   s++  y  n+ ++
  NODE_25230_length_1031_cov_564.926680_g17315_i0.p1 163 ------VKDFEPRPNVSAYIDNDV-DGKE----KKGVTNDFEP--RSNISAYWENEIDE 208
                                                         ......578888887666555555.7777....6888888888..55555555554555 PP

                                      burpitideAlign 211 sedksskefvkdfsvdPssllliykgnkvdpseneetekesvvngqsvdPs 261
                                                         +e+k++    kdf+++P  ++  y +n++d +e     ++  +++++++P+
  NODE_25230_length_1031_cov_564.926680_g17315_i0.p1 209 KEKKEG---TKDFEPRP--NISAYGENDIDVNE-----NNGAIKDFEPRPN 249
                                                         555666...78888888..67777777755555.....4445566666666 PP

  == domain 2  score: 5.0 bits;  conditional E-value: 0.0099
                                      burpitideAlign  57 knesvvkDlevkpssfllvyqgnkdgqskdkeekadlkkdfeikps 102
                                                         +++++vk++e++p+      +g++d ++k+k++     k fe++p+
  NODE_25230_length_1031_cov_564.926680_g17315_i0.p1 262 EKKRGVKEFEPRPNI--SA-YGDNDIYAKEKKGD---TKYFEPRPN 301
                                                         558899****99987..44.45556699999988...888998886 PP

>> NODE_31978_length_726_cov_560.093058_g20332_i1.p1  type:complete len:107 gc:universal NODE_31978_length_726_cov_560.0
   #    score  bias  c-Evalue  i-Evalue hmmfrom  hmm to    alifrom  ali to    envfrom  env to     acc
 ---   ------ ----- --------- --------- ------- -------    ------- -------    ------- -------    ----
   1 !   68.1   0.7   6.3e-22   5.4e-18       4      88 ..      10      93 ..       1     104 [. 0.83

  Alignments for each domain:
  == domain 1  score: 68.1 bits;  conditional E-value: 6.3e-22
                                     burpitideAlign  4 mkSffallA.llsllLlastieARkePgeywksvvknqptpeaiealldskkktknesvvkD 64
                                                       mk f+ +++ l+sllL+a    ARk+ g+ywk+ +++qp+peai++l++++  +k ++++ D
  NODE_31978_length_726_cov_560.093058_g20332_i1.p1 10 MK-FIFVFSiLFSLLLVADLSYARKDLGDYWKNMMNDQPMPEAIKELVQNQDAWK-DNFIRD 69
                                                       99.9999999********************************************9.9***** PP

                                     burpitideAlign 65 levkpssfllvyqgnkdgqskdke 88
                                                       ++vkp+ +l+  + ++  q+k + 
  NODE_31978_length_726_cov_560.093058_g20332_i1.p1 70 FDVKPNVILYHTHVESKKQKKKQH 93
                                                       ******977777777663333322 PP

>> NODE_39368_length_486_cov_7.121281_g29338_i0.p1  type:complete len:101 gc:universal NODE_39368_length_486_cov_7.12128
   #    score  bias  c-Evalue  i-Evalue hmmfrom  hmm to    alifrom  ali to    envfrom  env to     acc
 ---   ------ ----- --------- --------- ------- -------    ------- -------    ------- -------    ----
   1 !   52.2   0.0   4.2e-17   3.6e-13       4      79 ..       1      79 [.       1      96 [. 0.88

  Alignments for each domain:
  == domain 1  score: 52.2 bits;  conditional E-value: 4.2e-17
                                   burpitideAlign  4 mkSffallAllsllLlastieARkePgeywksvvknqptpeaiealldskkkt...knesvvkD 64
                                                     mkS+ all ++sl+L+a+   +Rk+ g+ywk+++++qp+peai++l++  k     k  s+ +D
  NODE_39368_length_486_cov_7.121281_g29338_i0.p1  1 MKSIQALLFVFSLFLVANMSYGRKDLGDYWKNKMNEQPMPEAIKNLIEVPKALdegKDHSFTTD 64
                                                     9**********************************************998865568999***** PP

                                   burpitideAlign 65 levkpssfllvyqgn 79
                                                     ++v+p+ +l+  +  
  NODE_39368_length_486_cov_7.121281_g29338_i0.p1 65 FDVHPNIILYHTHVH 79
                                                     *****9977655544 PP

>> NODE_15881_length_1564_cov_12.322772_g10997_i0.p1  type:5prime_partial len:427 gc:universal NODE_15881_length_1564_co
   #    score  bias  c-Evalue  i-Evalue hmmfrom  hmm to    alifrom  ali to    envfrom  env to     acc
 ---   ------ ----- --------- --------- ------- -------    ------- -------    ------- -------    ----
   1 !   51.6  10.1   6.3e-17   5.4e-13       5     218 ..      14     236 ..       9     324 .. 0.77

  Alignments for each domain:
  == domain 1  score: 51.6 bits;  conditional E-value: 6.3e-17
                                     burpitideAlign   5 kSffallAllsllLlastieARkePgeywksvvknqptpeaiealldskkktknesvvkD 64 
                                                           +++lA++ l+L++  i ++k+ +eywksv++n+p+p+++ +ll  ++     sv   
  NODE_15881_length_1564_cov_12.322772_g10997_i0.p1  14 H--LSVLAFFFLALVG--INGSKSGEEYWKSVWPNTPMPKSLSDLLLPESD---TSV--P 64 
                                                        4..8899999988875..9**************************943333...344..5 PP

                                     burpitideAlign  65 levkpssfllvyqgnkdgqskdkeekadlkkdfeikpsqlllwyyhnkndeskskees.. 122
                                                        ++ ++    ++ +++ d+++  k +  + +k  +i+psq+++ + + +  ++ +   +  
  NODE_15881_length_1564_cov_12.322772_g10997_i0.p1  65 IKGHEEKQYWTVFFEHDLYPGKKISL-GIQKHSDIQPSQVPVKKPS-QSFDTRKWLGKst 122
                                                        6666777799999****999999888.*************655544.4444433333313 PP

                                     burpitideAlign 123 .....sfv........kdfev..kPssllvwyrgnkngqsedkss.sekkfvkdfepkPs 166
                                                             +f            e   +P +++ w ++ + ++++++    e +  +d  ++P 
  NODE_15881_length_1564_cov_12.322772_g10997_i0.p1 123 ekanqPFGfliwedktT--EKenQPFGFFSWTEKSTEADTKNENQpFETRKWNDRASQPF 180
                                                        33455332667877443..33559999****999988888888778556667788***** PP

                                     burpitideAlign 167 qlllwyrgnk.dgqsvdesgksf....vkdfepkPssvlvwyrgnkngqsedksske 218
                                                        +++ w + +  ++ + +++ ++f     +d+  +P +++ w +++ + ++ +k s++
  NODE_15881_length_1564_cov_12.322772_g10997_i0.p1 181 GFFSWTEKTTeNEAEIEKTNEPFetgtWNDKANQPFGFFSWTEKATETET-KKLSQP 236
                                                        *****999999999999**99999999899999***********955555.555544 PP

>> NODE_32581_length_702_cov_48.539051_g22989_i0.p1  type:complete len:81 gc:universal NODE_32581_length_702_cov_48.5390
   #    score  bias  c-Evalue  i-Evalue hmmfrom  hmm to    alifrom  ali to    envfrom  env to     acc
 ---   ------ ----- --------- --------- ------- -------    ------- -------    ------- -------    ----
   1 !   47.4   0.0   1.2e-15     1e-11      10      75 ..       4      68 ..       1      78 [. 0.87

  Alignments for each domain:
  == domain 1  score: 47.4 bits;  conditional E-value: 1.2e-15
                                    burpitideAlign 10 llAllsllLlastieARkePgeywksvvknqptpeaiealldskkktknesvvkDlevkpssf 72
                                                      +l ++sllL+a+   A k+Pgeyw + +k + +peai+ l++  +  k +++v D++vkp+ +
  NODE_32581_length_702_cov_48.539051_g22989_i0.p1  4 ILVVFSLLLVANLSCATKDPGEYWMNMMKGEAMPEAIKGLIQDPQARK-DRFVRDFDVKPNVI 65
                                                      5669************************************95555555.9***********97 PP

                                    burpitideAlign 73 llv 75
                                                      l+ 
  NODE_32581_length_702_cov_48.539051_g22989_i0.p1 66 LYH 68
                                                      764 PP

>> NODE_13318_length_1744_cov_563.341593_g9276_i0.p1  type:complete len:267 gc:universal NODE_13318_length_1744_cov_563.
   #    score  bias  c-Evalue  i-Evalue hmmfrom  hmm to    alifrom  ali to    envfrom  env to     acc
 ---   ------ ----- --------- --------- ------- -------    ------- -------    ------- -------    ----
   1 !   37.4   0.4   1.3e-12   1.1e-08       4      72 ..       1      63 [.       1     150 [. 0.75
   2 ?    1.3   0.1      0.13   1.1e+03      58     104 ..     110     151 ..      83     201 .. 0.71

  Alignments for each domain:
  == domain 1  score: 37.4 bits;  conditional E-value: 1.3e-12
                                     burpitideAlign  4 mkSffallAllsllLlastieARkePgeywksvvknqptpeaiealldskkktknesvvkDl 65
                                                       m+  +a+l +l l+++a tie+R++ +eywk+++k++++pe i+ ll      +++s ++ l
  NODE_13318_length_1744_cov_563.341593_g9276_i0.p1  1 MRPALAVLTFLFLFMFAATIESRNDLKEYWKTIMKDEEMPEGIQGLL------QQKSEIEPL 56
                                                       788899****************************************9......333335555 PP

                                     burpitideAlign 66 evkpssf 72
                                                       ++   + 
  NODE_13318_length_1744_cov_563.341593_g9276_i0.p1 57 KNSKAQE 63
                                                       5555554 PP

  == domain 2  score: 1.3 bits;  conditional E-value: 0.13
                                     burpitideAlign  58 nesvvkDlevkpssfllvyqgnkdgqskdkeekadlkkdfeikpsql 104
                                                         e+ +k +e++ps     y g++ g+ + k  k   +++fe++ps  
  NODE_13318_length_1744_cov_563.341593_g9276_i0.p1 110 TEKHIKYFEPRPSA--TKYDGDDEGYTTIKLPK---NDEFEPRPSAT 151
                                                        46677888888887..78888888888887766...78888888765 PP

>> NODE_18254_length_1410_cov_56.682586_g12609_i0.p3  type:complete len:91 gc:universal NODE_18254_length_1410_cov_56.68
   #    score  bias  c-Evalue  i-Evalue hmmfrom  hmm to    alifrom  ali to    envfrom  env to     acc
 ---   ------ ----- --------- --------- ------- -------    ------- -------    ------- -------    ----
   1 !   28.4   1.2   7.3e-10   6.3e-06      93     209 ..       6      78 ..       1      90 [. 0.38

  Alignments for each domain:
  == domain 1  score: 28.4 bits;  conditional E-value: 7.3e-10
                                     burpitideAlign  93 lkkdfeikpsqlllwyyhnkndeskskeessfvkdfevkPssllvwyrgnkngqsedkss 152
                                                        +                                +dfe++P+++l + +    ++++ +  
  NODE_18254_length_1410_cov_56.682586_g12609_i0.p3   6 AT-------------------------------NDFEPRPNFFLYGDKAI--DEKK-N-- 29 
                                                        23...............................55555555554444333..1111.1.. PP

                                     burpitideAlign 153 sekkfvkdfepkPsqlllwyrgnkdgqsvdesgksfvkdfepkPssvlvwyrgnkng 209
                                                          k ++kdf p+P+ +l    g  d+++     k + kdf+p+ +++l   +   ++
  NODE_18254_length_1410_cov_56.682586_g12609_i0.p3  30 --KVVTKDFKPRPNFFLYGDNGI-DAKE----NKRIIKDFKPRANFFLYGDNEI-DA 78 
                                                        ..223455555555555444444.4444....4555555544444443333222.21 PP

>> NODE_57509_length_256_cov_2.004831_g47466_i0.p1  type:internal len:86 gc:universal NODE_57509_length_256_cov_2.004831
   #    score  bias  c-Evalue  i-Evalue hmmfrom  hmm to    alifrom  ali to    envfrom  env to     acc
 ---   ------ ----- --------- --------- ------- -------    ------- -------    ------- -------    ----
   1 !   19.7   5.8   3.3e-07    0.0028      54     133 ..      17      83 ..       1      85 [] 0.36

  Alignments for each domain:
  == domain 1  score: 19.7 bits;  conditional E-value: 3.3e-07
                                   burpitideAlign  54 kktknesvvkDlevkpssfllvyqgnkdgqskdkeekadlkkdfeikpsqlllwyyhnknde 115
                                                      k t+++s +kD+e++p+     y+++   +++d++   +  kdfe++p+      y +++++
  NODE_57509_length_256_cov_2.004831_g47466_i0.p1  17 KPTDKKSYAKDFEPRPNV--SAYTDDV--KANDEK---SYTKDFEPRPNVS---AYTDNVKP 68 
                                                      223444444444444443..2222222..222222...2244444444433...33333333 PP

                                   burpitideAlign 116 skskeessfvkdfevkPs 133
                                                      + +k   sf kdf ++P+
  NODE_57509_length_256_cov_2.004831_g47466_i0.p1  69 NDEK---SFTKDFAPRPN 83 
                                                      3222...34444444443 PP


Internal pipeline statistics summary:
-------------------------------------
Query model(s):                            1  (312 nodes)
Target sequences:                      85233  (16974225 residues searched)
Passed MSV filter:                      4482  (0.0525853); expected 1704.7 (0.02)
Passed bias filter:                     2134  (0.0250373); expected 1704.7 (0.02)
Passed Vit filter:                       223  (0.00261636); expected 85.2 (0.001)
Passed Fwd filter:                        10  (0.000117325); expected 0.9 (1e-05)
Initial search space (Z):              85233  [actual number of targets]
Domain search space  (domZ):              10  [number of targets reported over threshold]
# CPU time: 0.36u 0.02s 00:00:00.38 Elapsed: 00:00:01.48
# Mc/sec: 3572.74
//
[ok]
