# Supplementary material for: Mining raw plant transcriptomic data for new cyclopeptide alkaloids
Source: Beilstein J Org Chem. 2024 Jul 11;20:1548–59. doi: 10.3762/bjoc.20.138 (PMC11250218; doi:10.3762/bjoc.20.138)
Supplement: File 4 — The split burpitide precursor peptide HMM and output from all 700 transcriptomes as a compressed archive. [file Beilstein_J_Org_Chem-20-1548-s004.zip › final/SRR14731637.pep.hmm]

# hmmsearch :: search profile(s) against a sequence database
# HMMER 3.3 (Nov 2019); http://hmmer.org/
# Copyright (C) 2019 Howard Hughes Medical Institute.
# Freely distributed under the BSD open source license.
# - - - - - - - - - - - - - - - - - - - - - - - - - - - - - - - - - - - -
# query HMM file:                  ../hmms/burpitide.hmm
# target sequence database:        SRR14731637.pep
# - - - - - - - - - - - - - - - - - - - - - - - - - - - - - - - - - - - -

Query:       burpitideAlign  [M=312]
Scores for complete sequences (score includes all domains):
   --- full sequence ---   --- best 1 domain ---    -#dom-
    E-value  score  bias    E-value  score  bias    exp  N  Sequence                                            Description
    ------- ------ -----    ------- ------ -----   ---- --  --------                                            -----------
    1.3e-14   58.6   0.5    3.5e-14   57.2   0.6    1.8  1  NODE_83751_length_1013_cov_175.146186_g33433_i0.p1   type:complete len:232 gc:univers
    1.7e-11   48.4   0.0      2e-11   48.2   0.0    1.1  1  NODE_116179_length_494_cov_3.665882_g59721_i0.p1     type:5prime_partial len:117 gc:u
    2.8e-11   47.7   0.0    3.9e-11   47.2   0.0    1.1  1  NODE_106387_length_622_cov_176.963834_g50275_i0.p1   type:5prime_partial len:117 gc:u
    1.7e-07   35.2   2.9    1.6e-05   28.8   2.7    2.0  1  NODE_94338_length_821_cov_1388.160904_g40223_i0.p1   type:5prime_partial len:149 gc:u
    1.4e-06   32.2   7.4    4.3e-05   27.4   7.0    2.0  1  NODE_90159_length_896_cov_482.668682_g37372_i0.p1    type:5prime_partial len:174 gc:u
    2.5e-06   31.4   0.2    1.3e-05   29.1   0.2    1.8  1  NODE_115682_length_499_cov_3.820930_g59229_i0.p1     type:5prime_partial len:106 gc:u
    1.1e-05   29.3   0.3    1.3e-05   29.0   0.3    1.2  1  NODE_101561_length_699_cov_3.841270_g45975_i0.p1     type:complete len:175 gc:univers
    2.5e-05   28.1   0.8    2.9e-05   27.9   0.8    1.0  1  NODE_130880_length_370_cov_143.883721_g74376_i0.p1   type:internal len:124 gc:univers
    2.8e-05   28.0   0.1    3.1e-05   27.8   0.1    1.0  1  NODE_106168_length_626_cov_3.107720_g50068_i0.p1     type:5prime_partial len:159 gc:u
    9.6e-05   26.2   0.1    9.9e-05   26.2   0.1    1.0  1  NODE_155144_length_267_cov_2.323232_g98633_i0.p1     type:internal len:89 gc:universa
     0.0011   22.7   0.5      0.007   20.1   0.5    1.9  1  NODE_140100_length_320_cov_8.948207_g83592_i0.p1     type:internal len:107 gc:univers
  ------ inclusion threshold ------
       0.16   15.7   0.0       0.28   14.8   0.0    1.4  1  NODE_60088_length_1485_cov_9823.292373_g14549_i3.p1  type:complete len:301 gc:univers
       0.22   15.2   0.0       0.42   14.2   0.0    1.5  1  NODE_52936_length_1646_cov_4427.307546_g14549_i1.p1  type:complete len:354 gc:univers
       0.22   15.2   0.0       0.39   14.3   0.0    1.4  1  NODE_53808_length_1626_cov_8952.122030_g14549_i2.p1  type:complete len:301 gc:univers
       0.91   13.1   0.1        1.2   12.8   0.1    1.1  1  NODE_1918_length_5779_cov_45.178634_g852_i0.p2       type:complete len:130 gc:univers
       0.91   13.1   0.1        1.2   12.8   0.1    1.1  1  NODE_2139_length_5596_cov_45.257102_g852_i1.p2       type:complete len:130 gc:univers
        1.1   12.9   0.0          2   12.0   0.0    1.4  1  NODE_7872_length_3847_cov_140.371890_g2822_i2.p1     type:5prime_partial len:1178 gc:
        1.6   12.3   0.1        2.9   11.5   0.1    1.4  1  NODE_11498_length_3410_cov_138.141574_g2822_i4.p1    type:5prime_partial len:972 gc:u


Domain annotation for each sequence (and alignments):
>> NODE_83751_length_1013_cov_175.146186_g33433_i0.p1  type:complete len:232 gc:universal NODE_83751_length_1013_cov_175
   #    score  bias  c-Evalue  i-Evalue hmmfrom  hmm to    alifrom  ali to    envfrom  env to     acc
 ---   ------ ----- --------- --------- ------- -------    ------- -------    ------- -------    ----
   1 !   57.2   0.6   2.3e-18   3.5e-14       4     206 ..       1     191 [.       1     200 [. 0.67

  Alignments for each domain:
  == domain 1  score: 57.2 bits;  conditional E-value: 2.3e-18
                                      burpitideAlign   4 mkSffallAllsllLlastieARkePgeywksvv..knqpt.............peaie 47 
                                                         m+S+f+l+Al+s++Lla ti+ARk Pgey +  v  +n+ +             ++++ 
  NODE_83751_length_1013_cov_175.146186_g33433_i0.p1   1 MASSFTLIALFSIALLADTIQARKYPGEYSQGQVvsQNEDLigaiehlapvynvNKKVA 59 
                                                         9*****************************99986655555777777788888844444 PP

                                      burpitideAlign  48 alldskkkt.knesvvkDlevkpssfllvyqgnkdgqskdkeekadlkkdfeikpsqll 105
                                                         ++ d  ++  k +s+vkD++++ s     y   +dg++k+ ++      +fe+k s   
  NODE_83751_length_1013_cov_175.146186_g33433_i0.p1  60 NA-DCVTSVdKSKSFVKDFKPRLSV--TAYV--EDGKPKEDKSY---VREFEPKLSIT- 109
                                                         44.23333336699*****965555..3333..45556665544...67888875533. PP

                                      burpitideAlign 106 lwyyhnkndeskskeessfvkdfevkPssllvwyrgnkngqsedksssekkfvkdfepk 164
                                                              + ++++k++  +  v dfe+    l v   g+ ++++edk     + v dfep+
  NODE_83751_length_1013_cov_175.146186_g33433_i0.p1 110 ---AYDDDGKPKED--KFYVRDFEP---RLSVTAYGKDDKPKEDK-----SYVRDFEPR 155
                                                         ...44455666555..445899999...44444445534455544.....579999998 PP

                                      burpitideAlign 165 PsqlllwyrgnkdgqsvdesgksfvkdfepkPssvlvwyrgn 206
                                                          s      ++  dg+   +++ks v+dfep+ s       g+
  NODE_83751_length_1013_cov_175.146186_g33433_i0.p1 156 LSVTA---YNE-DGKP--KEDKSYVRDFEPRLSVTAYGEDGK 191
                                                         65433...322.4444..67899******9988777666666 PP

>> NODE_116179_length_494_cov_3.665882_g59721_i0.p1  type:5prime_partial len:117 gc:universal NODE_116179_length_494_cov
   #    score  bias  c-Evalue  i-Evalue hmmfrom  hmm to    alifrom  ali to    envfrom  env to     acc
 ---   ------ ----- --------- --------- ------- -------    ------- -------    ------- -------    ----
   1 !   48.2   0.0   1.3e-15     2e-11       3     116 ..       6     111 ..       4     116 .. 0.85

  Alignments for each domain:
  == domain 1  score: 48.2 bits;  conditional E-value: 1.3e-15
                                    burpitideAlign   3 lmkSffallAllsllLlastieARkePgeywksvvknqptpeaiealldskkkt.knesvv 62 
                                                        m S+ a++ l+ l+ +as i +Rk P++ w +v+k +p+p+ i  ll   + + +n + +
  NODE_116179_length_494_cov_3.665882_g59721_i0.p1   6 EMGSSTAVFVLFFLVSFASLIDGRKCPEDHWRTVMKSEPIPDVISGLLHQGTASdSNVKPI 66 
                                                       5889999***9999**********************************988777799999* PP

                                    burpitideAlign  63 kDlevkpssfllvyqgnkdgqskdkeekadlkkdfeikpsqlllwyyhnkndes 116
                                                        +++++p+   ++y+++ d  s+ k    ++ kdf+i+p+ +  +y++  ++ +
  NODE_116179_length_494_cov_3.665882_g59721_i0.p1  67 REFDIRPNA--IIYHSDAD--SRNKV---KHIKDFDIRPNFI--IYHGHGDSRN 111
                                                       ********9..99***999..33333...5689******977..6766555443 PP

>> NODE_106387_length_622_cov_176.963834_g50275_i0.p1  type:5prime_partial len:117 gc:universal NODE_106387_length_622_c
   #    score  bias  c-Evalue  i-Evalue hmmfrom  hmm to    alifrom  ali to    envfrom  env to     acc
 ---   ------ ----- --------- --------- ------- -------    ------- -------    ------- -------    ----
   1 !   47.2   0.0   2.6e-15   3.9e-11       3     109 ..      13     111 ..      10     115 .. 0.86

  Alignments for each domain:
  == domain 1  score: 47.2 bits;  conditional E-value: 2.6e-15
                                      burpitideAlign   3 lmkSffallAllsllLlastieARkePgeywksvvknqptpeaiealldskkkt.knes 60 
                                                          m S+ a++ l+ l+ +as i +Rk P++ wksv+k +p+pe i  ll     + +n +
  NODE_106387_length_622_cov_176.963834_g50275_i0.p1  13 EMGSSTAFFVLFFLVSFASLIDGRKCPEDHWKSVMKSEPIPEVISGLLHQGRTSdSNVK 71 
                                                         58899*****9**9**********************************87666668889 PP

                                      burpitideAlign  61 vvkDlevkpssfllvyqgnkdgqskdkeekadlkkdfeikpsqlllwyy 109
                                                          + +++++p+   ++y+++ d  sk k +     kdf+i+p+ +  +y+
  NODE_106387_length_622_cov_176.963834_g50275_i0.p1  72 PIGEFDIRPNA--IIYHSDAD--SKTKVK---PIKDFDIRPNLI--IYH 111
                                                         99********9..99***999..444443...489******976..444 PP

>> NODE_94338_length_821_cov_1388.160904_g40223_i0.p1  type:5prime_partial len:149 gc:universal NODE_94338_length_821_co
   #    score  bias  c-Evalue  i-Evalue hmmfrom  hmm to    alifrom  ali to    envfrom  env to     acc
 ---   ------ ----- --------- --------- ------- -------    ------- -------    ------- -------    ----
   1 !   28.8   2.7     1e-09   1.6e-05       6     128 ..      17     122 ..      13     124 .. 0.79

  Alignments for each domain:
  == domain 1  score: 28.8 bits;  conditional E-value: 1e-09
                                      burpitideAlign   6 SffallAllsllLlastieARkePgeywksvvknqptpeaiealldskkktknesvvkD 64 
                                                         S f+l+A+ls++L+a++ieARk  +                          + e + kD
  NODE_94338_length_821_cov_1388.160904_g40223_i0.p1  17 SPFVLIAFLSFTLFACIIEARKISDNDARVPL-------------------NDEPFKKD 56 
                                                         679*******************9988888855...................4566779* PP

                                      burpitideAlign  65 levkpssfllvyqgnkdgqskdkeek.adlkkdfeikpsqlllwyyhnkndeskskees 122
                                                         +  +++s+l++ + n d  +  k     ++kkdf ++++++  + y+n  d ++ k+ +
  NODE_94338_length_821_cov_1388.160904_g40223_i0.p1  57 FGLERPSILWYTTYNPDKTELKKRTDgEPFKKDFGLERPSF--LTYDNYPDTTELKKRT 113
                                                         *****************54444444444*************..5666666655555555 PP

                                      burpitideAlign 123 ...sfvkdf 128
                                                            +f kdf
  NODE_94338_length_821_cov_1388.160904_g40223_i0.p1 114 dgePFKKDF 122
                                                         578898988 PP

>> NODE_90159_length_896_cov_482.668682_g37372_i0.p1  type:5prime_partial len:174 gc:universal NODE_90159_length_896_cov
   #    score  bias  c-Evalue  i-Evalue hmmfrom  hmm to    alifrom  ali to    envfrom  env to     acc
 ---   ------ ----- --------- --------- ------- -------    ------- -------    ------- -------    ----
   1 !   27.4   7.0   2.8e-09   4.3e-05       6     130 ..       9     149 ..       5     155 .. 0.69

  Alignments for each domain:
  == domain 1  score: 27.4 bits;  conditional E-value: 2.8e-09
                                     burpitideAlign   6 SffallAllsllLlastieARkePgeywksvvknqpt..................peaie 47 
                                                        S f+l+A+ls++L+a++ieAR      +    +++p                   p+++e
  NODE_90159_length_896_cov_482.668682_g37372_i0.p1   9 SRFVLIAFLSFTLFACIIEARMISANDVRVPLNDKPFqkefglgrpsillyqsysPDKTE 68 
                                                        66****************************999999877777888777777555444444 PP

                                     burpitideAlign  48 alldskkktknesvvkDlevkpssfllv...yqgnkdgqskdkeekadlkkdfeikpsql 104
                                                            +kk+t++e + kD+  +++sfl++   y+++  ++++d  ++ ++kkdf ++++++
  NODE_90159_length_896_cov_482.668682_g37372_i0.p1  69 ----LKKRTDGEPFKKDFGLERPSFLYYqsyYPDKTELKKTD--DE-PFKKDFGLERPSF 121
                                                        ....34667888888888888888777533133333333333..33.7788888888888 PP

                                     burpitideAlign 105 llwyyhnkndeskskees....sfvkdfev 130
                                                          +yy+n  +++ + +++    +f kdf +
  NODE_90159_length_896_cov_482.668682_g37372_i0.p1 122 --LYYQNYYPDKTELKNKidgePFKKDFGL 149
                                                        ..7777766666555555566777777755 PP

>> NODE_115682_length_499_cov_3.820930_g59229_i0.p1  type:5prime_partial len:106 gc:universal NODE_115682_length_499_cov
   #    score  bias  c-Evalue  i-Evalue hmmfrom  hmm to    alifrom  ali to    envfrom  env to     acc
 ---   ------ ----- --------- --------- ------- -------    ------- -------    ------- -------    ----
   1 !   29.1   0.2   8.5e-10   1.3e-05       3      77 ..      17      99 ..      12     103 .. 0.77

  Alignments for each domain:
  == domain 1  score: 29.1 bits;  conditional E-value: 8.5e-10
                                    burpitideAlign  3 lmkSffallAllsllLlastieARkeP.geywksvvknqptpeaiealldskkkt........ 56
                                                      +m+++ ++l l+ l+ +a+++eAR+    e wk+v+++qp+peai  l+  ++k+        
  NODE_115682_length_499_cov_3.820930_g59229_i0.p1 17 TMRTSTSILMLFFLASFACVNEARTGSvLEHWKDVMQEQPIPEAIAGLFFEESKSgneqkpsm 79
                                                      5************************9967******************9977777633222233 PP

                                    burpitideAlign 57 .knesvvkDlevkpssfllvyq 77
                                                       +++++v+D++ +   ++++y+
  NODE_115682_length_499_cov_3.820930_g59229_i0.p1 80 pSEKRFVTDFDTE--NNIIIYH 99
                                                      3345677777733..3345555 PP

>> NODE_101561_length_699_cov_3.841270_g45975_i0.p1  type:complete len:175 gc:universal NODE_101561_length_699_cov_3.841
   #    score  bias  c-Evalue  i-Evalue hmmfrom  hmm to    alifrom  ali to    envfrom  env to     acc
 ---   ------ ----- --------- --------- ------- -------    ------- -------    ------- -------    ----
   1 !   29.0   0.3   8.6e-10   1.3e-05      61     180 ..       9     124 ..       2     173 .. 0.68

  Alignments for each domain:
  == domain 1  score: 29.0 bits;  conditional E-value: 8.6e-10
                                    burpitideAlign  61 vvkDlevkpssfllvyqgnkdgqskdkeekadlkkdfeikpsqlllwyyhnkndeskskee 121
                                                         kD+++  +sf+++  g + ++sk++ ++  + k+f++    ++++  +   +e++ske+
  NODE_101561_length_699_cov_3.841270_g45975_i0.p1   9 NTKDFDSVHKSFFVIHGGGQQAESKENVGA--NIKEFDSGHENFFVIHGG-SGEEAESKEN 66 
                                                       458898888888888888888888888888..888999988888777654.3344444444 PP

                                    burpitideAlign 122 s.sfvkdfevkPssllvwyrgnkngqsedksssekkfvkdfepkPsqlllwyrgnkdgqs 180
                                                       +   +kdf++  + ++v++ g   g+ ++++ ++  + kdf++    +++++ g +  +s
  NODE_101561_length_699_cov_3.841270_g45975_i0.p1  67 NgAKIKDFDSGHENFFVIHGGS--GEGVESTKNNGANIKDFDSGHENFFVIHGGGEGVES 124
                                                       4457899999888888888888..444444447788899999999999999888753333 PP

>> NODE_130880_length_370_cov_143.883721_g74376_i0.p1  type:internal len:124 gc:universal NODE_130880_length_370_cov_143
   #    score  bias  c-Evalue  i-Evalue hmmfrom  hmm to    alifrom  ali to    envfrom  env to     acc
 ---   ------ ----- --------- --------- ------- -------    ------- -------    ------- -------    ----
   1 !   27.9   0.8   1.9e-09   2.9e-05      67     165 ..       4     105 ..       1     114 [. 0.62

  Alignments for each domain:
  == domain 1  score: 27.9 bits;  conditional E-value: 1.9e-09
                                      burpitideAlign  67 vkpssfllvyqgnkdgqskdkeeka...dlkkdfeikpsqlllwyyhnkndeskskees 122
                                                          +++sfl++    +d  +  k       ++kkdf ++++++ l+y++   d+++ k+ +
  NODE_130880_length_370_cov_143.883721_g74376_i0.p1   4 LERPSFLVYESYSSDKTELKKR--TggePFKKDFGLERPSF-LVYQNYSPDKTELKKRT 59 
                                                         4555555443333332222222..23448888888888888.55666666666665555 PP

                                      burpitideAlign 123 ...sfvkdfevkPssllvwyrgnkngqsedksssekkfvkdfepkP 165
                                                            +f kdf ++  s+l++ + n ++ + +k   +++f kdf  ++
  NODE_130880_length_370_cov_143.883721_g74376_i0.p1  60 dgePFKKDFGLERPSVLWYNPYNSDKTELKKRTDGEPFKKDFGLER 105
                                                         6788888888866677888888877777777778888888886655 PP

>> NODE_106168_length_626_cov_3.107720_g50068_i0.p1  type:5prime_partial len:159 gc:universal NODE_106168_length_626_cov
   #    score  bias  c-Evalue  i-Evalue hmmfrom  hmm to    alifrom  ali to    envfrom  env to     acc
 ---   ------ ----- --------- --------- ------- -------    ------- -------    ------- -------    ----
   1 !   27.8   0.1   2.1e-09   3.1e-05      84     201 ..      12     128 ..       2     156 .. 0.80

  Alignments for each domain:
  == domain 1  score: 27.8 bits;  conditional E-value: 2.1e-09
                                    burpitideAlign  84 skdkeekadlkkdfeikpsqlllwyyhnkndeskskeessfvkdfevkPssllvwyrgnkn 144
                                                       sk+++++    kdf+++  +++++  ++k +esk+ +++   +df++  + ++v++ + + 
  NODE_106168_length_626_cov_3.107720_g50068_i0.p1  12 SKENDGA--KIKDFDSAHKSFFVIHGGGKGAESKEGADK---EDFDSGHKNFFVIHGDGEG 67 
                                                       5555655..78****************************...*****88888888877766 PP

                                    burpitideAlign 145 gqsedksssekkfvkdfepkPsqlllwyrgnkdgqsvdes......gksf.vkdfepkPss 198
                                                       + s+++ +      kdf++  + +++++ g k ++s++        gk++ +kd   k  s
  NODE_106168_length_626_cov_3.107720_g50068_i0.p1  68 AVSKENDG---AKIKDFDSGHKNFFVIHGGGKGAESKEGDgvklvgGKPLkTKDTVSKYRS 125
                                                       66666654...679******************99998877556666555565666666666 PP

                                    burpitideAlign 199 vlv 201
                                                       +l+
  NODE_106168_length_626_cov_3.107720_g50068_i0.p1 126 FLF 128
                                                       665 PP

>> NODE_155144_length_267_cov_2.323232_g98633_i0.p1  type:internal len:89 gc:universal NODE_155144_length_267_cov_2.3232
   #    score  bias  c-Evalue  i-Evalue hmmfrom  hmm to    alifrom  ali to    envfrom  env to     acc
 ---   ------ ----- --------- --------- ------- -------    ------- -------    ------- -------    ----
   1 !   26.2   0.1   6.5e-09   9.9e-05      55     161 ..      10      86 ..       1      88 [] 0.34

  Alignments for each domain:
  == domain 1  score: 26.2 bits;  conditional E-value: 6.5e-09
                                    burpitideAlign  55 ktknesvvkDlevkpssfllvyqgnkdgqskdkeekadlkkdfeikpsqlllwyyhnknde 115
                                                        t++e                                ++kkdf ++++++ll    n ++ 
  NODE_155144_length_267_cov_2.323232_g98633_i0.p1  10 GTDGE--------------------------------PFKKDFGLERPSFLLYPSYNADKT 38 
                                                       22222................................444444444444432222222222 PP

                                    burpitideAlign 116 skskees..sfvkdfevkPssllvwyrgnkngqsedksssekkfvkdf 161
                                                         +k +   +f kdf ++  s+l++ + n ++ + +k   +++f kdf
  NODE_155144_length_267_cov_2.323232_g98633_i0.p1  39 ELKKGTDgePFKKDFGLERPSFLLYPSSNADKTELKKGTDGEPFKKDF 86 
                                                       222222234444444443333334444443333333333444444443 PP

>> NODE_140100_length_320_cov_8.948207_g83592_i0.p1  type:internal len:107 gc:universal NODE_140100_length_320_cov_8.948
   #    score  bias  c-Evalue  i-Evalue hmmfrom  hmm to    alifrom  ali to    envfrom  env to     acc
 ---   ------ ----- --------- --------- ------- -------    ------- -------    ------- -------    ----
   1 !   20.1   0.5   4.6e-07     0.007       6      42 ..      17      53 ..      13     105 .. 0.66

  Alignments for each domain:
  == domain 1  score: 20.1 bits;  conditional E-value: 4.6e-07
                                    burpitideAlign  6 SffallAllsllLlastieARkePgeywksvvknqpt 42
                                                      S f+l+A+ls++L+a++i+ARk  +  +    +++p 
  NODE_140100_length_320_cov_8.948207_g83592_i0.p1 17 SPFVLIAFLSFTLFACIIKARKISDNDVRVPLNDKPF 53
                                                      679*******************988888887777766 PP

>> NODE_60088_length_1485_cov_9823.292373_g14549_i3.p1  type:complete len:301 gc:universal NODE_60088_length_1485_cov_98
   #    score  bias  c-Evalue  i-Evalue hmmfrom  hmm to    alifrom  ali to    envfrom  env to     acc
 ---   ------ ----- --------- --------- ------- -------    ------- -------    ------- -------    ----
   1 ?   14.8   0.0   1.8e-05      0.28       1      51 [.       1      46 [.       1      79 [. 0.83

  Alignments for each domain:
  == domain 1  score: 14.8 bits;  conditional E-value: 1.8e-05
                                       burpitideAlign  1 melmkSffallA.llsllLlastieARkePgeywksvvknqptpeaiealld 51
                                                         me++k  f  +A +lsl+++     +R + g ywks+ +n+ +p+++++ll 
  NODE_60088_length_1485_cov_9823.292373_g14549_i3.p1  1 MEFLK--FLHFAtFLSLAIV----GSRADLGGYWKSKLPNTRMPKSVRDLLP 46
                                                         78888..7777767775544....467788*******************985 PP

>> NODE_52936_length_1646_cov_4427.307546_g14549_i1.p1  type:complete len:354 gc:universal NODE_52936_length_1646_cov_44
   #    score  bias  c-Evalue  i-Evalue hmmfrom  hmm to    alifrom  ali to    envfrom  env to     acc
 ---   ------ ----- --------- --------- ------- -------    ------- -------    ------- -------    ----
   1 ?   14.2   0.0   2.8e-05      0.42       1      56 [.       1      51 [.       1      59 [. 0.72

  Alignments for each domain:
  == domain 1  score: 14.2 bits;  conditional E-value: 2.8e-05
                                       burpitideAlign  1 melmkSffallAllsllLlastieARkePgeywksvvknqptpeaiealldskkkt 56
                                                         me++k ++ ++ +lsl++    + +R + + ywks+ +n+ +p+++++ll +   +
  NODE_52936_length_1646_cov_4427.307546_g14549_i1.p1  1 MEFLK-LLHFFTFLSLAM----VGSRADLDGYWKSKLPNTRMPKSVRDLLHNDWLE 51
                                                         66666.555555555554....4568888********************9876544 PP

>> NODE_53808_length_1626_cov_8952.122030_g14549_i2.p1  type:complete len:301 gc:universal NODE_53808_length_1626_cov_89
   #    score  bias  c-Evalue  i-Evalue hmmfrom  hmm to    alifrom  ali to    envfrom  env to     acc
 ---   ------ ----- --------- --------- ------- -------    ------- -------    ------- -------    ----
   1 ?   14.3   0.0   2.6e-05      0.39       2      51 ..       2      46 ..       1      79 [. 0.78

  Alignments for each domain:
  == domain 1  score: 14.3 bits;  conditional E-value: 2.6e-05
                                       burpitideAlign  2 elmkSffallAllsllLlastieARkePgeywksvvknqptpeaiealld 51
                                                         e+ k f+ ++ +ls      ++ +R + g ywks+ +n+ +p+++++ll 
  NODE_53808_length_1626_cov_8952.122030_g14549_i2.p1  2 EFFK-FLHFVTFLS----LAIVGSRADLGGYWKSKLPNTRMPKSVRDLLP 46
                                                         4445.444444555....4556678888*******************985 PP

>> NODE_1918_length_5779_cov_45.178634_g852_i0.p2  type:complete len:130 gc:universal NODE_1918_length_5779_cov_45.17863
   #    score  bias  c-Evalue  i-Evalue hmmfrom  hmm to    alifrom  ali to    envfrom  env to     acc
 ---   ------ ----- --------- --------- ------- -------    ------- -------    ------- -------    ----
   1 ?   12.8   0.1   7.8e-05       1.2      27      71 ..       8      52 ..       5      58 .. 0.85

  Alignments for each domain:
  == domain 1  score: 12.8 bits;  conditional E-value: 7.8e-05
                                  burpitideAlign 27 kePgeywksvvknqptpeaiealldskkktknesvvkDlev.kpss 71
                                                    ++P+e++   +knq+t++ ie + ++k+k+k  +++ +++   p+s
  NODE_1918_length_5779_cov_45.178634_g852_i0.p2  8 RNPTEFLSG-MKNQTTKQVIETRTSMKTKDKCHNIIRQFKQlTPTS 52
                                                    689999987.99***************************8513444 PP

>> NODE_2139_length_5596_cov_45.257102_g852_i1.p2  type:complete len:130 gc:universal NODE_2139_length_5596_cov_45.25710
   #    score  bias  c-Evalue  i-Evalue hmmfrom  hmm to    alifrom  ali to    envfrom  env to     acc
 ---   ------ ----- --------- --------- ------- -------    ------- -------    ------- -------    ----
   1 ?   12.8   0.1   7.8e-05       1.2      27      71 ..       8      52 ..       5      58 .. 0.85

  Alignments for each domain:
  == domain 1  score: 12.8 bits;  conditional E-value: 7.8e-05
                                  burpitideAlign 27 kePgeywksvvknqptpeaiealldskkktknesvvkDlev.kpss 71
                                                    ++P+e++   +knq+t++ ie + ++k+k+k  +++ +++   p+s
  NODE_2139_length_5596_cov_45.257102_g852_i1.p2  8 RNPTEFLSG-MKNQTTKQVIETRTSMKTKDKCHNIIRQFKQlTPTS 52
                                                    689999987.99***************************8513444 PP

>> NODE_7872_length_3847_cov_140.371890_g2822_i2.p1  type:5prime_partial len:1178 gc:universal NODE_7872_length_3847_cov
   #    score  bias  c-Evalue  i-Evalue hmmfrom  hmm to    alifrom  ali to    envfrom  env to     acc
 ---   ------ ----- --------- --------- ------- -------    ------- -------    ------- -------    ----
   1 ?   12.0   0.0   0.00013         2     107     238 ..     793     961 ..     779    1030 .. 0.65

  Alignments for each domain:
  == domain 1  score: 12.0 bits;  conditional E-value: 0.00013
                                    burpitideAlign 107 wyyhnkndeskskeessfvkdfevkPssllvwyrgnkngqsedksssekkfvkdfepkPsq 167
                                                        +++n  ++++ +  ss v+++ +kP ++l w  + k+ qs  +     ++ k f  +P+ 
  NODE_7872_length_3847_cov_140.371890_g2822_i2.p1 793 SQHENLIVQKNVS--SSPVEGITSKPIQNLAWPVEFKDLQSRGDDY--APVQKPFWARPWK 849
                                                       5555555555443..3558999999999999999999999998854..7888888999999 PP

                                    burpitideAlign 168 lllwyrgnk.dgqsvdes.............gksfvkdfepkPssvlvwyrgnk.ngqsed 213
                                                        +l + +n+  +qs  ++             +  f+ +++++  s++ +y+g   ngq+  
  NODE_7872_length_3847_cov_140.371890_g2822_i2.p1 850 AVLNRGNNQkAEQSFFNEqlalygyetladaTHNFDPEKKIRCYSFGAVYEGILpNGQEIV 910
                                                       9998888875555554445666666665555555555555566666666666444555443 PP

                                    burpitideAlign 214 ksske..........................fvkdfsvdPssllliykgnk 238
                                                        + +                             ++f vd+++ +liy+  k
  NODE_7872_length_3847_cov_140.371890_g2822_i2.p1 911 VKRRLnsshlgnmefvnevlvlsklkhpnivRLIGFCVDRKQKILIYECEK 961
                                                       333334555555555555555555555555555555555555555555554 PP

>> NODE_11498_length_3410_cov_138.141574_g2822_i4.p1  type:5prime_partial len:972 gc:universal NODE_11498_length_3410_co
   #    score  bias  c-Evalue  i-Evalue hmmfrom  hmm to    alifrom  ali to    envfrom  env to     acc
 ---   ------ ----- --------- --------- ------- -------    ------- -------    ------- -------    ----
   1 ?   11.5   0.1   0.00019       2.9     108     205 ..     794     901 ..     779     967 .. 0.62

  Alignments for each domain:
  == domain 1  score: 11.5 bits;  conditional E-value: 0.00019
                                     burpitideAlign 108 yyhnkndeskskeessfvkdfevkPssllvwyrgnkngqsedksssekkfvkdfepkPsq 167
                                                        +++n  ++++ +  ss v+++ +kP ++l w  + k+ qs  +     ++ k f  +P+ 
  NODE_11498_length_3410_cov_138.141574_g2822_i4.p1 794 QHENLIVQKNVS--SSPVEGITSKPIQNLAWPVEFKDLQSRGDDY--APVQKPFWARPWK 849
                                                        555555555333..3458888888888888888888888888854..7888888888888 PP

                                     burpitideAlign 168 lllwyrgnk.dgqsvdes.............gksfvkdfepkPssvlvwyrg 205
                                                         +l + +n+  +qs  ++             +  f+ +++++  s++ +y+g
  NODE_11498_length_3410_cov_138.141574_g2822_i4.p1 850 AVLNRGNNQkAEQSFFNEqlalygyetladaTHNFDPEKKIRCYSFGAVYEG 901
                                                        8888888864455544444555555554444444444444445555555554 PP


Internal pipeline statistics summary:
-------------------------------------
Query model(s):                            1  (312 nodes)
Target sequences:                     275425  (48516488 residues searched)
Passed MSV filter:                     11209  (0.0406971); expected 5508.5 (0.02)
Passed bias filter:                     5829  (0.0211637); expected 5508.5 (0.02)
Passed Vit filter:                       508  (0.00184442); expected 275.4 (0.001)
Passed Fwd filter:                        18  (6.53535e-05); expected 2.8 (1e-05)
Initial search space (Z):             275425  [actual number of targets]
Domain search space  (domZ):              18  [number of targets reported over threshold]
# CPU time: 1.37u 0.15s 00:00:01.52 Elapsed: 00:00:04.46
# Mc/sec: 3389.67
//
[ok]
