# Supplementary material for: Mining raw plant transcriptomic data for new cyclopeptide alkaloids
Source: Beilstein J Org Chem. 2024 Jul 11;20:1548–59. doi: 10.3762/bjoc.20.138 (PMC11250218; doi:10.3762/bjoc.20.138)
Supplement: File 4 — The split burpitide precursor peptide HMM and output from all 700 transcriptomes as a compressed archive. [file Beilstein_J_Org_Chem-20-1548-s004.zip › final/SRR14768758.pep.hmm]

# hmmsearch :: search profile(s) against a sequence database
# HMMER 3.3 (Nov 2019); http://hmmer.org/
# Copyright (C) 2019 Howard Hughes Medical Institute.
# Freely distributed under the BSD open source license.
# - - - - - - - - - - - - - - - - - - - - - - - - - - - - - - - - - - - -
# query HMM file:                  ../hmms/burpitide.hmm
# target sequence database:        SRR14768758.pep
# - - - - - - - - - - - - - - - - - - - - - - - - - - - - - - - - - - - -

Query:       burpitideAlign  [M=312]
Scores for complete sequences (score includes all domains):
   --- full sequence ---   --- best 1 domain ---    -#dom-
    E-value  score  bias    E-value  score  bias    exp  N  Sequence                                           Description
    ------- ------ -----    ------- ------ -----   ---- --  --------                                           -----------
    4.5e-24   88.6   0.5    6.4e-24   88.2   0.5    1.3  1  NODE_40443_length_743_cov_105.797015_g21929_i1.p1   type:complete len:156 gc:univers
    4.2e-16   62.5   2.2    6.3e-16   61.9   2.2    1.3  1  NODE_39081_length_793_cov_86.813889_g21929_i0.p1    type:complete len:154 gc:univers
    5.2e-16   62.2   2.1    1.2e-15   61.0   2.2    1.5  1  NODE_40546_length_740_cov_2.731634_g23151_i0.p1     type:complete len:179 gc:univers
    2.7e-14   56.5   0.0    2.9e-14   56.4   0.0    1.1  1  NODE_41339_length_712_cov_10.528951_g23836_i0.p1    type:5prime_partial len:138 gc:u
  ------ inclusion threshold ------
      0.038   16.6   0.1       0.17   14.5   0.0    1.9  2  NODE_21163_length_1706_cov_3575.971831_g3584_i4.p1  type:5prime_partial len:337 gc:u
      0.046   16.3   0.0      0.068   15.8   0.0    1.1  1  NODE_24174_length_1527_cov_554.114168_g1408_i3.p1   type:5prime_partial len:197 gc:u
      0.054   16.1   0.1       0.21   14.2   0.0    1.8  2  NODE_117_length_8600_cov_717.406004_g79_i0.p2       type:5prime_partial len:386 gc:u
      0.065   15.9   0.0      0.089   15.4   0.0    1.1  1  NODE_35087_length_963_cov_1651.408989_g50_i3.p1     type:5prime_partial len:229 gc:u
      0.069   15.8   0.2      0.079   15.6   0.2    1.1  1  NODE_59398_length_361_cov_0.836806_g41488_i0.p1     type:5prime_partial len:98 gc:un
      0.098   15.3   0.0       0.18   14.4   0.0    1.3  1  NODE_26979_length_1371_cov_4112.337442_g3584_i8.p1  type:5prime_partial len:353 gc:u
       0.11   15.2   0.1       0.51   12.9   0.0    1.9  2  NODE_32935_length_1065_cov_1432.251008_g5251_i6.p1  type:complete len:303 gc:univers
       0.16   14.6   0.1       0.68   12.5   0.0    1.9  2  NODE_22973_length_1598_cov_1747.746885_g5251_i5.p1  type:complete len:369 gc:univers
       0.83   12.2   0.0        0.9   12.1   0.0    1.1  1  NODE_55762_length_397_cov_4.361111_g37854_i0.p1     type:complete len:84 gc:universa


Domain annotation for each sequence (and alignments):
>> NODE_40443_length_743_cov_105.797015_g21929_i1.p1  type:complete len:156 gc:universal NODE_40443_length_743_cov_105.7
   #    score  bias  c-Evalue  i-Evalue hmmfrom  hmm to    alifrom  ali to    envfrom  env to     acc
 ---   ------ ----- --------- --------- ------- -------    ------- -------    ------- -------    ----
   1 !   88.2   0.5   6.3e-28   6.4e-24       4     166 ..       1     147 [.       1     155 [. 0.77

  Alignments for each domain:
  == domain 1  score: 88.2 bits;  conditional E-value: 6.3e-28
                                     burpitideAlign   4 mkSffallAllsllLlastieARkePgeywksvvknqptpeaiealldskkktknesvvk 63 
                                                        m S+fallA++sl+L++++i+ARk+Pgeywk+v+k+qp+p aie +l  ++k+ n  +++
  NODE_40443_length_743_cov_105.797015_g21929_i1.p1   1 MESSFALLAIFSLVLVGNAIAARKDPGEYWKDVMKDQPMPRAIEGVL--SAKNPNCHTAT 58 
                                                        89********************************************7..77777789999 PP

                                     burpitideAlign  64 Dlevkpssfllvyqgnkdgqskdkeekadlkkdfeikpsqlllwyyhnkndeskskeess 123
                                                        ++++++  +ll  ++ k     +   k  +++dfe++p+    +y++  +++  +++++s
  NODE_40443_length_743_cov_105.797015_g21929_i1.p1  59 EASNEQADRLLKDFEQKV----E---K-AFEEDFEPRPNLS--VYHD--DSKLGEEKQKS 106
                                                        999999998887776666....3...3.4789******965..7777..55555556679 PP

                                     burpitideAlign 124 fvkdfevkPssllvwyrgnkngqsedkss.sekkfvkdfepkPs 166
                                                        fvkdf ++P+  +  + ++ ++   d+ s  ekkf++ f  +P 
  NODE_40443_length_743_cov_105.797015_g21929_i1.p1 107 FVKDFVPRPNITVYEK-EASDSVHLDEDSpAEKKFTFVF--DPR 147
                                                        *********8655444.4434433333335788888844..444 PP

>> NODE_39081_length_793_cov_86.813889_g21929_i0.p1  type:complete len:154 gc:universal NODE_39081_length_793_cov_86.813
   #    score  bias  c-Evalue  i-Evalue hmmfrom  hmm to    alifrom  ali to    envfrom  env to     acc
 ---   ------ ----- --------- --------- ------- -------    ------- -------    ------- -------    ----
   1 !   61.9   2.2   6.2e-20   6.3e-16      20     166 ..      15     145 ..      13     153 .. 0.74

  Alignments for each domain:
  == domain 1  score: 61.9 bits;  conditional E-value: 6.2e-20
                                    burpitideAlign  20 astieARkePgeywksvvknqptpeaiealldskkktknesvvkDlevkpssfllvyqgnk 80 
                                                       +++i+ARk+Pgeywk+v+k+qp+p aie +l  ++k+ n  +++++++++  +ll  ++ k
  NODE_39081_length_793_cov_86.813889_g21929_i0.p1  15 GNAIAARKDPGEYWKDVMKDQPMPRAIEGVL--SAKNPNCHTATEASNEQADRLLKDFEQK 73 
                                                       689***************************7..7777778999999999999888777666 PP

                                    burpitideAlign  81 dgqskdkeekadlkkdfeikpsqlllwyyhnkndeskskeessfvkdfevkPssllvwyrg 141
                                                            +   k  +++dfe++p+    +y++  +++  +++++sfvkdf ++P+  +  + +
  NODE_39081_length_793_cov_86.813889_g21929_i0.p1  74 V----E---K-AFEEDFEPRPNLS--VYHD--DSKLGEEKQKSFVKDFVPRPNITVYEK-E 121
                                                       6....3...3.4789******965..7777..55555556679*********8655444.4 PP

                                    burpitideAlign 142 nkngqsedkss.sekkfvkdfepkPs 166
                                                       + ++   d+ s  ekkf++ f  +P 
  NODE_39081_length_793_cov_86.813889_g21929_i0.p1 122 ASDSVHLDEDSpAEKKFTFVF--DPR 145
                                                       434433333335788888844..444 PP

>> NODE_40546_length_740_cov_2.731634_g23151_i0.p1  type:complete len:179 gc:universal NODE_40546_length_740_cov_2.73163
   #    score  bias  c-Evalue  i-Evalue hmmfrom  hmm to    alifrom  ali to    envfrom  env to     acc
 ---   ------ ----- --------- --------- ------- -------    ------- -------    ------- -------    ----
   1 !   61.0   2.2   1.2e-19   1.2e-15       4     159 ..       1     149 [.       1     171 [. 0.73

  Alignments for each domain:
  == domain 1  score: 61.0 bits;  conditional E-value: 1.2e-19
                                   burpitideAlign   4 mkSffallAllsllLlastieARkePgeywksvvknqptpeaiealldskkktknesvvkDl 65 
                                                      mk+ fal+ l+sllL++ t+ ARk+Pg+ywk+v++ +++pe ++ l++ k +++++++vk l
  NODE_40546_length_740_cov_2.731634_g23151_i0.p1   1 MKTAFALITLSSLLLFSGTVLARKDPGDYWKNVMEIESMPEVLQILVNGKLRNNGDNFVKHL 62 
                                                      9************************************************************* PP

                                   burpitideAlign  66 evkpssfllvyqgnkdgqskdkeekadlkkdfeikpsqlllwyyhnkndeskskees...sf 124
                                                      +          +gn  g+  +++      kd++ + +++  + y+  + ++  ++e    s 
  NODE_40546_length_740_cov_2.731634_g23151_i0.p1  63 D----------RGNTRGSTDQPKY-----KDLNADKWSNSAIFYGRFDRPQVGNSELkdkSG 109
                                                      *..........8888876666554.....589999999999989888888877777678888 PP

                                   burpitideAlign 125 vkdfevkPssl....lvwy....rgnkngqsedkss.sekkfvk 159
                                                       kd++v+ +s+     ++y     gn+++ ++++s  +     +
  NODE_40546_length_740_cov_2.731634_g23151_i0.p1 110 NKDLKVDKWSNsailYWGYdrpqTGNTDELKDKPSNdN----QN 149
                                                      89999976665211123331111234333333333232....22 PP

>> NODE_41339_length_712_cov_10.528951_g23836_i0.p1  type:5prime_partial len:138 gc:universal NODE_41339_length_712_cov_
   #    score  bias  c-Evalue  i-Evalue hmmfrom  hmm to    alifrom  ali to    envfrom  env to     acc
 ---   ------ ----- --------- --------- ------- -------    ------- -------    ------- -------    ----
   1 !   56.4   0.0   2.9e-18   2.9e-14       3      82 ..      12      97 ..       5     134 .. 0.75

  Alignments for each domain:
  == domain 1  score: 56.4 bits;  conditional E-value: 2.9e-18
                                    burpitideAlign  3 lmkSffallAllsllLlastieARkePgeywksvvknqptpeaieall.....dskkkt.kne 59
                                                      +mk +f ++  ++llL++  i +Rke g+ywks++k+qp+peai++ +     ++++k  k +
  NODE_41339_length_712_cov_10.528951_g23836_i0.p1 12 QMKFTFPFFISFLLLLFSGLIDGRKELGDYWKSIMKDQPMPEAIKEFIredpaSFSSKArKMD 74
                                                      59988888887888*******************************99944443455666799* PP

                                    burpitideAlign 60 svvkDlevkpssfllvyqgnkdg 82
                                                       +vkD++ +p+s+++  + +  g
  NODE_41339_length_712_cov_10.528951_g23836_i0.p1 75 HFVKDFDARPNSIIYHGHVEPKG 97
                                                      ************55544444333 PP

>> NODE_21163_length_1706_cov_3575.971831_g3584_i4.p1  type:5prime_partial len:337 gc:universal NODE_21163_length_1706_c
   #    score  bias  c-Evalue  i-Evalue hmmfrom  hmm to    alifrom  ali to    envfrom  env to     acc
 ---   ------ ----- --------- --------- ------- -------    ------- -------    ------- -------    ----
   1 ?   14.5   0.0   1.7e-05      0.17       8      60 ..      53     103 ..      48     107 .. 0.78
   2 ?   -0.6   0.0      0.67   6.7e+03      92     101 ..     218     227 ..     140     257 .. 0.61

  Alignments for each domain:
  == domain 1  score: 14.5 bits;  conditional E-value: 1.7e-05
                                      burpitideAlign   8 fallAllsllLlastieARkePgeywksvvknqptpeaiealldskkktknes 60 
                                                         + +lA+l+++L++s  +A    + ywks  +n+p+p+ai+++l +   ++++s
  NODE_21163_length_1706_cov_3575.971831_g3584_i4.p1  53 LPVLAFLCVALTTS--HAVLPSEVYWKSMLPNTPMPKAIRDVLRLDLVEEKSS 103
                                                         55799999888766..56666677******************99888775554 PP

  == domain 2  score: -0.6 bits;  conditional E-value: 0.67
                                      burpitideAlign  92 dlkkdfeikp 101
                                                         +  k f++kp
  NODE_21163_length_1706_cov_3575.971831_g3584_i4.p1 218 EILKHFSVKP 227
                                                         2222222222 PP

>> NODE_24174_length_1527_cov_554.114168_g1408_i3.p1  type:5prime_partial len:197 gc:universal NODE_24174_length_1527_co
   #    score  bias  c-Evalue  i-Evalue hmmfrom  hmm to    alifrom  ali to    envfrom  env to     acc
 ---   ------ ----- --------- --------- ------- -------    ------- -------    ------- -------    ----
   1 ?   15.8   0.0   6.7e-06     0.068       8      60 ..      53     103 ..      47     107 .. 0.78

  Alignments for each domain:
  == domain 1  score: 15.8 bits;  conditional E-value: 6.7e-06
                                     burpitideAlign   8 fallAllsllLlastieARkePgeywksvvknqptpeaiealldskkktknes 60 
                                                        + +lA+l+++L++s  +A    + ywks  +n+p+p+ai+++l +   ++++s
  NODE_24174_length_1527_cov_554.114168_g1408_i3.p1  53 LPVLAFLCVALTTS--HAVLPSEVYWKSMLPNTPMPKAIRDVLRLDLVEEKSS 103
                                                        55789999888766..56666677******************99888775554 PP

>> NODE_117_length_8600_cov_717.406004_g79_i0.p2  type:5prime_partial len:386 gc:universal NODE_117_length_8600_cov_717.
   #    score  bias  c-Evalue  i-Evalue hmmfrom  hmm to    alifrom  ali to    envfrom  env to     acc
 ---   ------ ----- --------- --------- ------- -------    ------- -------    ------- -------    ----
   1 ?   14.2   0.0   2.1e-05      0.21       8      60 ..      53     103 ..      48     107 .. 0.78
   2 ?   -1.0   0.0      0.88   8.9e+03      92     101 ..     218     227 ..     141     252 .. 0.61

  Alignments for each domain:
  == domain 1  score: 14.2 bits;  conditional E-value: 2.1e-05
                                 burpitideAlign   8 fallAllsllLlastieARkePgeywksvvknqptpeaiealldskkktknes 60 
                                                    + +lA+l+++L++s  +A    + ywks  +n+p+p+ai+++l +   ++++s
  NODE_117_length_8600_cov_717.406004_g79_i0.p2  53 LPVLAFLCVALTTS--HAVLPSEVYWKSMLPNTPMPKAIRDVLRLDLVEEKSS 103
                                                    55799999888766..56666677******************99888775554 PP

  == domain 2  score: -1.0 bits;  conditional E-value: 0.88
                                 burpitideAlign  92 dlkkdfeikp 101
                                                    +  k f++kp
  NODE_117_length_8600_cov_717.406004_g79_i0.p2 218 EILKHFSVKP 227
                                                    2222222222 PP

>> NODE_35087_length_963_cov_1651.408989_g50_i3.p1  type:5prime_partial len:229 gc:universal NODE_35087_length_963_cov_1
   #    score  bias  c-Evalue  i-Evalue hmmfrom  hmm to    alifrom  ali to    envfrom  env to     acc
 ---   ------ ----- --------- --------- ------- -------    ------- -------    ------- -------    ----
   1 ?   15.4   0.0   8.8e-06     0.089       8      60 ..      53     103 ..      47     107 .. 0.78

  Alignments for each domain:
  == domain 1  score: 15.4 bits;  conditional E-value: 8.8e-06
                                   burpitideAlign   8 fallAllsllLlastieARkePgeywksvvknqptpeaiealldskkktknes 60 
                                                      + +lA+l+++L++s  +A    + ywks  +n+p+p+ai+++l +   ++++s
  NODE_35087_length_963_cov_1651.408989_g50_i3.p1  53 LPVLAFLCVALTTS--HAVLPSEVYWKSMLPNTPMPKAIRDVLRLDLVEEKSS 103
                                                      55789999888766..56666677******************99888775554 PP

>> NODE_59398_length_361_cov_0.836806_g41488_i0.p1  type:5prime_partial len:98 gc:universal NODE_59398_length_361_cov_0.
   #    score  bias  c-Evalue  i-Evalue hmmfrom  hmm to    alifrom  ali to    envfrom  env to     acc
 ---   ------ ----- --------- --------- ------- -------    ------- -------    ------- -------    ----
   1 ?   15.6   0.2   7.8e-06     0.079      93     145 ..      33      79 ..      11      96 .. 0.43

  Alignments for each domain:
  == domain 1  score: 15.6 bits;  conditional E-value: 7.8e-06
                                   burpitideAlign  93 lkkdfeikpsqlllwyyhnkndeskskeessfvkdfevkPssllvwyrgnkng 145
                                                       +k fe++p       yh  ++  k++ +ssf kdfe++P      yr+n+  
  NODE_59398_length_361_cov_0.836806_g41488_i0.p1  33 GEKSFEPRPTVT---AYHHDDVGLKQE-KSSFTKDFEPRPTV--TSYRDNETT 79 
                                                      223444544433...444444444333.23356666665532..223333233 PP

>> NODE_26979_length_1371_cov_4112.337442_g3584_i8.p1  type:5prime_partial len:353 gc:universal NODE_26979_length_1371_c
   #    score  bias  c-Evalue  i-Evalue hmmfrom  hmm to    alifrom  ali to    envfrom  env to     acc
 ---   ------ ----- --------- --------- ------- -------    ------- -------    ------- -------    ----
   1 ?   14.4   0.0   1.8e-05      0.18       8      60 ..      53     103 ..      48     107 .. 0.78

  Alignments for each domain:
  == domain 1  score: 14.4 bits;  conditional E-value: 1.8e-05
                                      burpitideAlign   8 fallAllsllLlastieARkePgeywksvvknqptpeaiealldskkktknes 60 
                                                         + +lA+l+++L++s  +A    + ywks  +n+p+p+ai+++l +   ++++s
  NODE_26979_length_1371_cov_4112.337442_g3584_i8.p1  53 LPVLAFLCVALTTS--HAVLPSEVYWKSMLPNTPMPKAIRDVLRLDLVEEKSS 103
                                                         55799999888766..56666677******************99888775554 PP

>> NODE_32935_length_1065_cov_1432.251008_g5251_i6.p1  type:complete len:303 gc:universal NODE_32935_length_1065_cov_143
   #    score  bias  c-Evalue  i-Evalue hmmfrom  hmm to    alifrom  ali to    envfrom  env to     acc
 ---   ------ ----- --------- --------- ------- -------    ------- -------    ------- -------    ----
   1 ?   12.9   0.0     5e-05      0.51      16      53 ..       9      49 ..       1      59 [. 0.72
   2 ?   -0.6   0.0      0.68   6.9e+03      92     133 ..     218     228 ..     158     251 .. 0.49

  Alignments for each domain:
  == domain 1  score: 12.9 bits;  conditional E-value: 5e-05
                                      burpitideAlign 16 llLlastieARkeP...geywksvvknqptpeaiealldsk 53
                                                        l+L++ +++A+ ++   + yw+sv +n+p+p+ai++ l   
  NODE_32935_length_1065_cov_1432.251008_g5251_i6.p1  9 LALISVVVAASHAAlpaEVYWNSVLPNTPMPKAIRDILRPD 49
                                                        4455556666666555589****************998655 PP

  == domain 2  score: -0.6 bits;  conditional E-value: 0.68
                                      burpitideAlign  92 dlkkdfeikpsqlllwyyhnkndeskskeessfvkdfevkPs 133
                                                         +                                 + f++kP+
  NODE_32935_length_1065_cov_1432.251008_g5251_i6.p1 218 EIL-------------------------------NRFSIKPK 228
                                                         222...............................33333333 PP

>> NODE_22973_length_1598_cov_1747.746885_g5251_i5.p1  type:complete len:369 gc:universal NODE_22973_length_1598_cov_174
   #    score  bias  c-Evalue  i-Evalue hmmfrom  hmm to    alifrom  ali to    envfrom  env to     acc
 ---   ------ ----- --------- --------- ------- -------    ------- -------    ------- -------    ----
   1 ?   12.5   0.0   6.7e-05      0.68      16      53 ..       9      49 ..       1      59 [. 0.72
   2 ?   -0.9   0.1       0.8   8.1e+03      92     134 ..     195     206 ..     135     237 .. 0.52

  Alignments for each domain:
  == domain 1  score: 12.5 bits;  conditional E-value: 6.7e-05
                                      burpitideAlign 16 llLlastieARkeP...geywksvvknqptpeaiealldsk 53
                                                        l+L++ +++A+ ++   + yw+sv +n+p+p+ai++ l   
  NODE_22973_length_1598_cov_1747.746885_g5251_i5.p1  9 LALISVVVAASHAAlpaEVYWNSVLPNTPMPKAIRDILRPD 49
                                                        4455556666666555589****************998655 PP

  == domain 2  score: -0.9 bits;  conditional E-value: 0.8
                                      burpitideAlign  92 dlkkdfeikpsqlllwyyhnkndeskskeessfvkdfevkPss 134
                                                         +                               +++ f++kP+s
  NODE_22973_length_1598_cov_1747.746885_g5251_i5.p1 195 E-------------------------------ILNRFSIKPKS 206
                                                         2...............................22333333333 PP

>> NODE_55762_length_397_cov_4.361111_g37854_i0.p1  type:complete len:84 gc:universal NODE_55762_length_397_cov_4.361111
   #    score  bias  c-Evalue  i-Evalue hmmfrom  hmm to    alifrom  ali to    envfrom  env to     acc
 ---   ------ ----- --------- --------- ------- -------    ------- -------    ------- -------    ----
   1 ?   12.1   0.0     9e-05       0.9       9      46 ..       6      47 ..       1      56 [. 0.79

  Alignments for each domain:
  == domain 1  score: 12.1 bits;  conditional E-value: 9e-05
                                   burpitideAlign  9 allAllsllLlastieARkePgeywksvvknqpt....peai 46
                                                     +l+All+ll ++   +AR eP+    svvk q      ++++
  NODE_55762_length_397_cov_4.361111_g37854_i0.p1  6 SLFALLLLLFFTLSSAARHEPTLVTDSVVKTQYEgvetEKNM 47
                                                     89*******************988888886665443335554 PP


Internal pipeline statistics summary:
-------------------------------------
Query model(s):                            1  (312 nodes)
Target sequences:                     131218  (24026454 residues searched)
Passed MSV filter:                      4933  (0.0375939); expected 2624.4 (0.02)
Passed bias filter:                     2920  (0.022253); expected 2624.4 (0.02)
Passed Vit filter:                       276  (0.00210337); expected 131.2 (0.001)
Passed Fwd filter:                        13  (9.90718e-05); expected 1.3 (1e-05)
Initial search space (Z):             131218  [actual number of targets]
Domain search space  (domZ):              13  [number of targets reported over threshold]
# CPU time: 0.40u 0.12s 00:00:00.52 Elapsed: 00:00:02.22
# Mc/sec: 3369.34
//
[ok]
