# Supplementary material for: Mining raw plant transcriptomic data for new cyclopeptide alkaloids
Source: Beilstein J Org Chem. 2024 Jul 11;20:1548–59. doi: 10.3762/bjoc.20.138 (PMC11250218; doi:10.3762/bjoc.20.138)
Supplement: File 4 — The split burpitide precursor peptide HMM and output from all 700 transcriptomes as a compressed archive. [file Beilstein_J_Org_Chem-20-1548-s004.zip › final/SRR14868894.pep.hmm]

# hmmsearch :: search profile(s) against a sequence database
# HMMER 3.3 (Nov 2019); http://hmmer.org/
# Copyright (C) 2019 Howard Hughes Medical Institute.
# Freely distributed under the BSD open source license.
# - - - - - - - - - - - - - - - - - - - - - - - - - - - - - - - - - - - -
# query HMM file:                  ../hmms/burpitide.hmm
# target sequence database:        SRR14868894.pep
# - - - - - - - - - - - - - - - - - - - - - - - - - - - - - - - - - - - -

Query:       burpitideAlign  [M=312]
Scores for complete sequences (score includes all domains):
   --- full sequence ---   --- best 1 domain ---    -#dom-
    E-value  score  bias    E-value  score  bias    exp  N  Sequence                                         Description
    ------- ------ -----    ------- ------ -----   ---- --  --------                                         -----------
    1.7e-09   40.9   0.0      2e-09   40.7   0.0    1.1  1  NODE_61470_length_382_cov_14.967638_g37673_i0.p1  type:5prime_partial len:95 gc:un
  ------ inclusion threshold ------
       0.21   14.3   0.0       0.22   14.2   0.0    1.0  1  NODE_64315_length_347_cov_8.500000_g40517_i0.p1   type:internal len:116 gc:univers


Domain annotation for each sequence (and alignments):
>> NODE_61470_length_382_cov_14.967638_g37673_i0.p1  type:5prime_partial len:95 gc:universal NODE_61470_length_382_cov_1
   #    score  bias  c-Evalue  i-Evalue hmmfrom  hmm to    alifrom  ali to    envfrom  env to     acc
 ---   ------ ----- --------- --------- ------- -------    ------- -------    ------- -------    ----
   1 !   40.7   0.0   2.7e-14     2e-09       8      78 ..      21      91 ..      13      94 .. 0.88

  Alignments for each domain:
  == domain 1  score: 40.7 bits;  conditional E-value: 2.7e-14
                                    burpitideAlign  8 fallAllsllLlastieARkeP..geywksvvknqptpeaiealldskkktknesvvkDlevk 68
                                                      ++++ ll++lL+++  eAR     +eywk+++kn+p+pe i++ l +  +t +e+++k+++  
  NODE_61470_length_382_cov_14.967638_g37673_i0.p1 21 VVFFVLLTFLLFVNLSEARSGGvaEEYWKKKMKNEPLPEPIKEILYNPFRTAQERFIKNFN-- 81
                                                      456669*************98666************************************9.. PP

                                    burpitideAlign 69 pssfllvyqg 78
                                                       +s+l++y++
  NODE_61470_length_382_cov_14.967638_g37673_i0.p1 82 TKSILIIYHN 91
                                                      7789999986 PP

>> NODE_64315_length_347_cov_8.500000_g40517_i0.p1  type:internal len:116 gc:universal NODE_64315_length_347_cov_8.50000
   #    score  bias  c-Evalue  i-Evalue hmmfrom  hmm to    alifrom  ali to    envfrom  env to     acc
 ---   ------ ----- --------- --------- ------- -------    ------- -------    ------- -------    ----
   1 ?   14.2   0.0   3.1e-06      0.22       3      82 ..       5      81 ..       3     103 .. 0.83

  Alignments for each domain:
  == domain 1  score: 14.2 bits;  conditional E-value: 3.1e-06
                                   burpitideAlign  3 lmkSffallAllsllLlas.tieARkePgeywksvvknqptpeaiealldskkktknesvvkDl 65
                                                     +mk++++++ +++ +L  s +  A k+P+e +        + +++ ++ ++k+k ++ +v++D 
  NODE_64315_length_347_cov_8.500000_g40517_i0.p1  5 IMKTSMSIIIFFVTFLSISaISLAKKSPVEACIRRN----IAQSLSPSPSNKSKFDRFEVIEDD 64
                                                     7*********8888887774778********99844....777888887777777999999999 PP

                                   burpitideAlign 66 evkpssfllvyqgnkdg 82
                                                       ++  ++++y+ + +g
  NODE_64315_length_347_cov_8.500000_g40517_i0.p1 65 ICRDEGRIIMYFLKMNG 81
                                                     99999999999988887 PP


Internal pipeline statistics summary:
-------------------------------------
Query model(s):                            1  (312 nodes)
Target sequences:                     144056  (26454789 residues searched)
Passed MSV filter:                      6709  (0.0465722); expected 2881.1 (0.02)
Passed bias filter:                     3388  (0.0235186); expected 2881.1 (0.02)
Passed Vit filter:                       383  (0.00265869); expected 144.1 (0.001)
Passed Fwd filter:                         2  (1.38835e-05); expected 1.4 (1e-05)
Initial search space (Z):             144056  [actual number of targets]
Domain search space  (domZ):               2  [number of targets reported over threshold]
# CPU time: 0.52u 0.06s 00:00:00.58 Elapsed: 00:00:02.54
# Mc/sec: 3239.98
//
[ok]
