# Supplementary material for: Mining raw plant transcriptomic data for new cyclopeptide alkaloids
Source: Beilstein J Org Chem. 2024 Jul 11;20:1548–59. doi: 10.3762/bjoc.20.138 (PMC11250218; doi:10.3762/bjoc.20.138)
Supplement: File 4 — The split burpitide precursor peptide HMM and output from all 700 transcriptomes as a compressed archive. [file Beilstein_J_Org_Chem-20-1548-s004.zip › final/SRR14875188.pep.hmm]

# hmmsearch :: search profile(s) against a sequence database
# HMMER 3.3 (Nov 2019); http://hmmer.org/
# Copyright (C) 2019 Howard Hughes Medical Institute.
# Freely distributed under the BSD open source license.
# - - - - - - - - - - - - - - - - - - - - - - - - - - - - - - - - - - - -
# query HMM file:                  ../hmms/burpitide.hmm
# target sequence database:        SRR14875188.pep
# - - - - - - - - - - - - - - - - - - - - - - - - - - - - - - - - - - - -

Query:       burpitideAlign  [M=312]
Scores for complete sequences (score includes all domains):
   --- full sequence ---   --- best 1 domain ---    -#dom-
    E-value  score  bias    E-value  score  bias    exp  N  Sequence                                          Description
    ------- ------ -----    ------- ------ -----   ---- --  --------                                          -----------
      2e-09   40.2   0.8    6.3e-09   38.6   0.8    1.8  1  NODE_38887_length_622_cov_193.100182_g25063_i0.p1  type:complete len:129 gc:univers
    5.5e-09   38.8   0.1    1.5e-07   34.1   0.0    2.0  2  NODE_31698_length_869_cov_174.631910_g15125_i1.p1  type:complete len:111 gc:univers
      1e-05   28.1   0.3    0.00018   23.9   0.3    2.0  1  NODE_26273_length_1121_cov_95.868321_g15125_i0.p1  type:complete len:113 gc:univers
    1.2e-05   27.8   0.0    2.2e-05   26.9   0.0    1.5  1  NODE_44353_length_505_cov_25.972222_g30432_i0.p1   type:complete len:110 gc:univers
  ------ inclusion threshold ------
      0.034   16.5   0.0      0.063   15.6   0.0    1.4  1  NODE_20354_length_1436_cov_58.765957_g11675_i0.p1  type:complete len:389 gc:univers
          1   11.6   0.0        1.6   11.0   0.0    1.2  1  NODE_25172_length_1177_cov_25.000906_g14481_i0.p1  type:5prime_partial len:343 gc:u


Domain annotation for each sequence (and alignments):
>> NODE_38887_length_622_cov_193.100182_g25063_i0.p1  type:complete len:129 gc:universal NODE_38887_length_622_cov_193.1
   #    score  bias  c-Evalue  i-Evalue hmmfrom  hmm to    alifrom  ali to    envfrom  env to     acc
 ---   ------ ----- --------- --------- ------- -------    ------- -------    ------- -------    ----
   1 !   38.6   0.8   3.6e-13   6.3e-09       4     136 ..       1     125 [.       1     127 [. 0.73

  Alignments for each domain:
  == domain 1  score: 38.6 bits;  conditional E-value: 3.6e-13
                                     burpitideAlign   4 mkSffallAllsllLlastieARkePgeywksvvknqpt.....peaiealldskkktkn 58 
                                                        m S fa+l +lsll+ a t eAR +Pg+  + + k         +  ie+  ++ k +k+
  NODE_38887_length_622_cov_193.100182_g25063_i0.p1   1 MGSPFAFLIMLSLLMSAVTLEARPDPGTTQNLIHKKADChtstnNGLIENQ-NFMKIEKR 59 
                                                        668899********************8887766643333313334444444.45555699 PP

                                     burpitideAlign  59 esvvkDlevkpssfllvyqgnkdgqskdkeekadlkkdfeikpsqlllwyyhnkndesks 118
                                                        + +v+D+e++p+     +  n+d ++  ke+k ++ kdfe++p+      y+  ++    
  NODE_38887_length_622_cov_193.100182_g25063_i0.p1  60 NPFVEDFEPRPNV----SAYNDD-SKLTKEDK-SFVKDFEPRPNVS---AYG-DDAGL-- 107
                                                        ********99998....777888.44444555.799*******977...444.34444.. PP

                                     burpitideAlign 119 keessfvkdfevkPssll 136
                                                        kee+ fv dfe++P+++l
  NODE_38887_length_622_cov_193.100182_g25063_i0.p1 108 KEEKAFVRDFEPRPNFPL 125
                                                        455678********9876 PP

>> NODE_31698_length_869_cov_174.631910_g15125_i1.p1  type:complete len:111 gc:universal NODE_31698_length_869_cov_174.6
   #    score  bias  c-Evalue  i-Evalue hmmfrom  hmm to    alifrom  ali to    envfrom  env to     acc
 ---   ------ ----- --------- --------- ------- -------    ------- -------    ------- -------    ----
   1 !   34.1   0.0   8.4e-12   1.5e-07       4      50 ..       1      47 [.       1      95 [. 0.76
   2 !    4.4   0.2    0.0091   1.6e+02     153     174 ..      72      93 ..      51     108 .. 0.49

  Alignments for each domain:
  == domain 1  score: 34.1 bits;  conditional E-value: 8.4e-12
                                     burpitideAlign  4 mkSffallAllsllLlastieARkePgeywksvvknqptpeaieall 50
                                                       m+ + +++ l+ llLl+   eAR++P  yw++++k +p+p+ai++l+
  NODE_31698_length_869_cov_174.631910_g15125_i1.p1  1 MRPLHSFFLLSILLLLVAFGEARNDPAQYWNKIMKGEPMPKAIQELV 47
                                                       6667788889999*********************************7 PP

  == domain 2  score: 4.4 bits;  conditional E-value: 0.0091
                                     burpitideAlign 153 sekkfvkdfepkPsqlllwyrg 174
                                                        + +++  df+ +P+ ++  +++
  NODE_31698_length_869_cov_174.631910_g15125_i1.p1  72 NMNQMKRDFDTNPNLIIYHKHH 93 
                                                        3344444444444433333332 PP

>> NODE_26273_length_1121_cov_95.868321_g15125_i0.p1  type:complete len:113 gc:universal NODE_26273_length_1121_cov_95.8
   #    score  bias  c-Evalue  i-Evalue hmmfrom  hmm to    alifrom  ali to    envfrom  env to     acc
 ---   ------ ----- --------- --------- ------- -------    ------- -------    ------- -------    ----
   1 !   23.9   0.3     1e-08   0.00018      23      58 ..      22      50 ..       9     104 .. 0.65

  Alignments for each domain:
  == domain 1  score: 23.9 bits;  conditional E-value: 1e-08
                                     burpitideAlign 23 ieARkePgeywksvvknqptpeaiealldskkktkn 58
                                                        eAR++P  yw++++k +p+p+ai++l+       +
  NODE_26273_length_1121_cov_95.868321_g15125_i0.p1 22 GEARNDPAQYWNKIMKGEPMPKAIQELV-------H 50
                                                       59*************************7.......2 PP

>> NODE_44353_length_505_cov_25.972222_g30432_i0.p1  type:complete len:110 gc:universal NODE_44353_length_505_cov_25.972
   #    score  bias  c-Evalue  i-Evalue hmmfrom  hmm to    alifrom  ali to    envfrom  env to     acc
 ---   ------ ----- --------- --------- ------- -------    ------- -------    ------- -------    ----
   1 !   26.9   0.0   1.3e-09   2.2e-05      10      50 ..       7      47 ..       1      62 [. 0.84

  Alignments for each domain:
  == domain 1  score: 26.9 bits;  conditional E-value: 1.3e-09
                                    burpitideAlign 10 llAllsllLlastieARkePgeywksvvknqptpeaieall 50
                                                      ++ l  llL+++   ARk+P  yw++++k +p p+ai++ +
  NODE_44353_length_505_cov_25.972222_g30432_i0.p1  7 FFRLPILLLVVNFCGARKDPAQYWNKIMKREPVPKAIQEIV 47
                                                      5556689*******************************986 PP

>> NODE_20354_length_1436_cov_58.765957_g11675_i0.p1  type:complete len:389 gc:universal NODE_20354_length_1436_cov_58.7
   #    score  bias  c-Evalue  i-Evalue hmmfrom  hmm to    alifrom  ali to    envfrom  env to     acc
 ---   ------ ----- --------- --------- ------- -------    ------- -------    ------- -------    ----
   1 ?   15.6   0.0   3.6e-06     0.063      10      57 ..       8      53 ..       1      59 [. 0.81

  Alignments for each domain:
  == domain 1  score: 15.6 bits;  conditional E-value: 3.6e-06
                                     burpitideAlign 10 llAllsllLlastieARkePgeywksvvknqptpeaiealldskkktk 57
                                                       ++ ++s+l +a   ++  +P+ yw+sv +n+ +p+a+++ll+ +k+t+
  NODE_20354_length_1436_cov_58.765957_g11675_i0.p1  8 IITFFSVLFVA--SHGALSPEAYWNSVLPNTAMPKAVKDLLNPEKSTS 53
                                                       67788855555..478899**********************8888875 PP

>> NODE_25172_length_1177_cov_25.000906_g14481_i0.p1  type:5prime_partial len:343 gc:universal NODE_25172_length_1177_co
   #    score  bias  c-Evalue  i-Evalue hmmfrom  hmm to    alifrom  ali to    envfrom  env to     acc
 ---   ------ ----- --------- --------- ------- -------    ------- -------    ------- -------    ----
   1 ?   11.0   0.0     9e-05       1.6      18      80 ..      35      99 ..      31     102 .. 0.76

  Alignments for each domain:
  == domain 1  score: 11.0 bits;  conditional E-value: 9e-05
                                     burpitideAlign 18 Llas.tieARkePgeywksvv.knqpt...peaiealldskkkt..knesvvkDlevkpssf 72
                                                       L+as ++  Rk+P e++ + + kn+++     ++ea +        k++s+++D++++ + +
  NODE_25172_length_1177_cov_25.000906_g14481_i0.p1 35 LMASpDASPRKSPAEEVPKTTgKNTHIkflVSNVEAGV-----VigKGGSTINDFQSQSGAR 91
                                                       444447888****9999887756666655566666665.....1458899************ PP

                                     burpitideAlign 73 llvyqgnk 80
                                                       + ++++n+
  NODE_25172_length_1177_cov_25.000906_g14481_i0.p1 92 IHLSRNNE 99
                                                       99999996 PP


Internal pipeline statistics summary:
-------------------------------------
Query model(s):                            1  (312 nodes)
Target sequences:                     105749  (19684731 residues searched)
Passed MSV filter:                      3846  (0.0363691); expected 2115.0 (0.02)
Passed bias filter:                     2133  (0.0201704); expected 2115.0 (0.02)
Passed Vit filter:                       213  (0.0020142); expected 105.7 (0.001)
Passed Fwd filter:                         6  (5.67381e-05); expected 1.1 (1e-05)
Initial search space (Z):             105749  [actual number of targets]
Domain search space  (domZ):               6  [number of targets reported over threshold]
# CPU time: 0.48u 0.12s 00:00:00.60 Elapsed: 00:00:01.85
# Mc/sec: 3316.22
//
[ok]
