# Supplementary material for: Mining raw plant transcriptomic data for new cyclopeptide alkaloids
Source: Beilstein J Org Chem. 2024 Jul 11;20:1548–59. doi: 10.3762/bjoc.20.138 (PMC11250218; doi:10.3762/bjoc.20.138)
Supplement: File 4 — The split burpitide precursor peptide HMM and output from all 700 transcriptomes as a compressed archive. [file Beilstein_J_Org_Chem-20-1548-s004.zip › final/SRR14876434.pep.hmm]

# hmmsearch :: search profile(s) against a sequence database
# HMMER 3.3 (Nov 2019); http://hmmer.org/
# Copyright (C) 2019 Howard Hughes Medical Institute.
# Freely distributed under the BSD open source license.
# - - - - - - - - - - - - - - - - - - - - - - - - - - - - - - - - - - - -
# query HMM file:                  ../hmms/burpitide.hmm
# target sequence database:        SRR14876434.pep
# - - - - - - - - - - - - - - - - - - - - - - - - - - - - - - - - - - - -

Query:       burpitideAlign  [M=312]
Scores for complete sequences (score includes all domains):
   --- full sequence ---   --- best 1 domain ---    -#dom-
    E-value  score  bias    E-value  score  bias    exp  N  Sequence                                           Description
    ------- ------ -----    ------- ------ -----   ---- --  --------                                           -----------
  ------ inclusion threshold ------
       0.23   15.0   0.1       0.26   14.8   0.1    1.1  1  NODE_87262_length_503_cov_1.432558_g50154_i0.p1     type:3prime_partial len:116 gc:u
       0.73   13.3   0.1       0.86   13.1   0.1    1.2  1  NODE_83463_length_555_cov_3.981328_g46468_i0.p1     type:internal len:185 gc:univers
       0.74   13.3   0.0       0.78   13.2   0.0    1.1  1  NODE_72791_length_727_cov_5.925076_g37077_i0.p2     type:complete len:81 gc:universa
        2.2   11.7   0.0        4.3   10.8   0.0    1.4  1  NODE_42691_length_1357_cov_221.315421_g19778_i0.p1  type:complete len:358 gc:univers


Domain annotation for each sequence (and alignments):
>> NODE_87262_length_503_cov_1.432558_g50154_i0.p1  type:3prime_partial len:116 gc:universal NODE_87262_length_503_cov_1
   #    score  bias  c-Evalue  i-Evalue hmmfrom  hmm to    alifrom  ali to    envfrom  env to     acc
 ---   ------ ----- --------- --------- ------- -------    ------- -------    ------- -------    ----
   1 ?   14.8   0.1   4.2e-06      0.26       4      35 ..       1      33 [.       1      48 [. 0.70

  Alignments for each domain:
  == domain 1  score: 14.8 bits;  conditional E-value: 4.2e-06
                                   burpitideAlign  4 mkSffa.llAllsllLlastieARkePgeywks 35
                                                     m+S+f  l+A+l+llL+  t++AR eP  +  +
  NODE_87262_length_503_cov_1.432558_g50154_i0.p1  1 MASSFHpLIAFLLLLLTCTTTAARDEPACNADD 33
                                                     555554399999999999999*****9644444 PP

>> NODE_83463_length_555_cov_3.981328_g46468_i0.p1  type:internal len:185 gc:universal NODE_83463_length_555_cov_3.98132
   #    score  bias  c-Evalue  i-Evalue hmmfrom  hmm to    alifrom  ali to    envfrom  env to     acc
 ---   ------ ----- --------- --------- ------- -------    ------- -------    ------- -------    ----
   1 ?   13.1   0.1   1.4e-05      0.86     206     270 ..      52     133 ..      25     168 .. 0.58

  Alignments for each domain:
  == domain 1  score: 13.1 bits;  conditional E-value: 1.4e-05
                                   burpitideAlign 206 nkngqsedksskefvkdfsvdPssllliykgnk...vdpse..............neeteke 250
                                                      +k +q+ +k +  + k++ ++P ++ ++y+++k                      ++  e++
  NODE_83463_length_555_cov_3.981328_g46468_i0.p1  52 KKLEQE-EKLY--LAKELGLHPRQVAVWYQNKKarwK---TqaleqdhhslqqrlENALEEK 107
                                                      212222.2222..555666666666666666663320...2233333444444443344444 PP

                                   burpitideAlign 251 svv......ngqsvdPssqlllyrgn 270
                                                       v+         ++d ++++l yrgn
  NODE_83463_length_555_cov_3.981328_g46468_i0.p1 108 RVMeeelkaLRKELDTAKEMLGYRGN 133
                                                      44444444423345555555555554 PP

>> NODE_72791_length_727_cov_5.925076_g37077_i0.p2  type:complete len:81 gc:universal NODE_72791_length_727_cov_5.925076
   #    score  bias  c-Evalue  i-Evalue hmmfrom  hmm to    alifrom  ali to    envfrom  env to     acc
 ---   ------ ----- --------- --------- ------- -------    ------- -------    ------- -------    ----
   1 ?   13.2   0.0   1.3e-05      0.78       8      44 ..       4      40 ..       1      57 [. 0.81

  Alignments for each domain:
  == domain 1  score: 13.2 bits;  conditional E-value: 1.3e-05
                                   burpitideAlign  8 fallAllsllLlastieARkePgeywksvvknqptpe 44
                                                      a+lAl ++lLl+ + +AR+ePg +  s ++n +  +
  NODE_72791_length_727_cov_5.925076_g37077_i0.p2  4 PAVLALALFLLLSLASAARREPGFESASSAQNSQVVD 40
                                                     589*******************988777777766644 PP

>> NODE_42691_length_1357_cov_221.315421_g19778_i0.p1  type:complete len:358 gc:universal NODE_42691_length_1357_cov_221
   #    score  bias  c-Evalue  i-Evalue hmmfrom  hmm to    alifrom  ali to    envfrom  env to     acc
 ---   ------ ----- --------- --------- ------- -------    ------- -------    ------- -------    ----
   1 ?   10.8   0.0     7e-05       4.3      10      57 ..       5      55 ..       3      65 .. 0.83

  Alignments for each domain:
  == domain 1  score: 10.8 bits;  conditional E-value: 7e-05
                                      burpitideAlign 10 llAllsllLlas...tieARkePgeywksvvknqptpeaiealldskkktk 57
                                                        llA ++ll+++s   + +A+ +P+ yw++  +n ++p +i++ll+     +
  NODE_42691_length_1357_cov_221.315421_g19778_i0.p1  5 LLATSVLLVVVSafaVSQASLSPQIYWHTMLPNSKMPSSIQQLLKPDVAYE 55
                                                        789888899888677889*************************96555445 PP


Internal pipeline statistics summary:
-------------------------------------
Query model(s):                            1  (312 nodes)
Target sequences:                     245464  (39249761 residues searched)
Passed MSV filter:                      7445  (0.0303303); expected 4909.3 (0.02)
Passed bias filter:                     4511  (0.0183774); expected 4909.3 (0.02)
Passed Vit filter:                       440  (0.00179252); expected 245.5 (0.001)
Passed Fwd filter:                         4  (1.62957e-05); expected 2.5 (1e-05)
Initial search space (Z):             245464  [actual number of targets]
Domain search space  (domZ):               4  [number of targets reported over threshold]
# CPU time: 0.76u 0.11s 00:00:00.87 Elapsed: 00:00:04.03
# Mc/sec: 3034.79
//
[ok]
