# Supplementary material for: Mining raw plant transcriptomic data for new cyclopeptide alkaloids
Source: Beilstein J Org Chem. 2024 Jul 11;20:1548–59. doi: 10.3762/bjoc.20.138 (PMC11250218; doi:10.3762/bjoc.20.138)
Supplement: File 4 — The split burpitide precursor peptide HMM and output from all 700 transcriptomes as a compressed archive. [file Beilstein_J_Org_Chem-20-1548-s004.zip › final/SRR14996648.pep.hmm]

# hmmsearch :: search profile(s) against a sequence database
# HMMER 3.3 (Nov 2019); http://hmmer.org/
# Copyright (C) 2019 Howard Hughes Medical Institute.
# Freely distributed under the BSD open source license.
# - - - - - - - - - - - - - - - - - - - - - - - - - - - - - - - - - - - -
# query HMM file:                  ../hmms/burpitide.hmm
# target sequence database:        SRR14996648.pep
# - - - - - - - - - - - - - - - - - - - - - - - - - - - - - - - - - - - -

Query:       burpitideAlign  [M=312]
Scores for complete sequences (score includes all domains):
   --- full sequence ---   --- best 1 domain ---    -#dom-
    E-value  score  bias    E-value  score  bias    exp  N  Sequence                                           Description
    ------- ------ -----    ------- ------ -----   ---- --  --------                                           -----------
    8.8e-11   44.3   1.0    4.1e-06   28.9   0.0    2.0  2  NODE_30895_length_635_cov_23.103203_g18505_i0.p1    type:complete len:151 gc:univers
    2.2e-08   36.4   2.2      1e-07   34.2   2.2    2.5  1  NODE_27774_length_832_cov_2002.689065_g16000_i0.p1  type:complete len:162 gc:univers
    0.00083   21.4   0.1     0.0033   19.4   0.1    1.9  1  NODE_29791_length_705_cov_10.305380_g17558_i0.p1    type:5prime_partial len:155 gc:u
     0.0011   21.0   0.1     0.0013   20.7   0.1    1.3  1  NODE_34268_length_467_cov_3.982234_g21722_i0.p1     type:5prime_partial len:129 gc:u
  ------ inclusion threshold ------
      0.036   16.0   0.0      0.041   15.8   0.0    1.0  1  NODE_35038_length_438_cov_2276.706849_g22487_i0.p1  type:3prime_partial len:100 gc:u
       0.42   12.5   0.6       0.62   11.9   0.6    1.3  1  NODE_17105_length_1551_cov_497.096752_g10051_i0.p1  type:complete len:270 gc:univers


Domain annotation for each sequence (and alignments):
>> NODE_30895_length_635_cov_23.103203_g18505_i0.p1  type:complete len:151 gc:universal NODE_30895_length_635_cov_23.103
   #    score  bias  c-Evalue  i-Evalue hmmfrom  hmm to    alifrom  ali to    envfrom  env to     acc
 ---   ------ ----- --------- --------- ------- -------    ------- -------    ------- -------    ----
   1 !   28.9   0.0   3.1e-10   4.1e-06       3      51 ..      21      74 ..       4      83 .. 0.81
   2 !   12.8   2.5   2.6e-05      0.35     141     188 ..      80     129 ..      74     145 .. 0.62

  Alignments for each domain:
  == domain 1  score: 28.9 bits;  conditional E-value: 3.1e-10
                                    burpitideAlign  3 lmkSffallAllsllLl..astieARkeP...geywksvvknqptpeaiealld 51
                                                      +mk f a+l +lsll+l   + + +R++P   geywks++ n+p+peai +ll+
  NODE_30895_length_635_cov_23.103203_g18505_i0.p1 21 IMKLFSAFLLFLSLLVLlgINLVDGRRSPaggGEYWKSIMDNEPIPEAISDLLN 74
                                                      57766666666666555116689****************************984 PP

  == domain 2  score: 12.8 bits;  conditional E-value: 2.6e-05
                                    burpitideAlign 141 gnkngqsedksssekkfvkdfepkPsqlllwyrgnk...dgqsvdesgksf 188
                                                        n  ++s+d+   + +   +f+++P+ +l  +++n    d  s d+  +++
  NODE_30895_length_635_cov_23.103203_g18505_i0.p1  80 SNSAAESDDDD-DKHYYIRNFDIRPNVILYHHHHNNnnnDNVSDDHHHQEV 129
                                                       45555666665.457788888888888888888887422222233334444 PP

>> NODE_27774_length_832_cov_2002.689065_g16000_i0.p1  type:complete len:162 gc:universal NODE_27774_length_832_cov_2002
   #    score  bias  c-Evalue  i-Evalue hmmfrom  hmm to    alifrom  ali to    envfrom  env to     acc
 ---   ------ ----- --------- --------- ------- -------    ------- -------    ------- -------    ----
   1 !   34.2   2.2   7.7e-12     1e-07       6     166 ..       4     155 ..       1     161 [. 0.74

  Alignments for each domain:
  == domain 1  score: 34.2 bits;  conditional E-value: 7.7e-12
                                      burpitideAlign   6 SffallAllsllLlastieARkePgeywksvv...knqptpeaiealldskkkt.knes 60 
                                                         S+f l+ llsl++++ ++eAR +P  + k+     k+    eaie+l+  ++ + ++e+
  NODE_27774_length_832_cov_2002.689065_g16000_i0.p1   4 SSFILITLLSLAMITGITEARMAPAGEYKNLQgvgKDMAVAEAIENLMHGESASfSGEN 62 
                                                         89**********************5555544345589999*******988888867666 PP

                                      burpitideAlign  61 vvkDlevkpssfllvyqgnkdgqskdkeekadlkkdfeikpsqlllwyyhnkndesksk 119
                                                         + kD          ++ +n++      ++k  +  dfe++ps     y ++ +++ + +
  NODE_27774_length_832_cov_2002.689065_g16000_i0.p1  63 T-KDCH-------TTSSNNEN------KGK-VFVRDFEPRPSAS--AYPNDDDAKLEGQ 104
                                                         6.8888.......44555655......445.7999******998..7777788888888 PP

                                      burpitideAlign 120 eessfvkdfevkPssllvwyrgnkngqsedkss......sekkfvkdfepkPs 166
                                                          ++ + kdf+++P+     y++  +   +++++      s  + vkdfep+P+
  NODE_27774_length_832_cov_2002.689065_g16000_i0.p1 105 YQRALKKDFDPRPNV--SAYPDDSQTTFKKDFEprpnvsSYPDTVKDFEPRPN 155
                                                         8888889*9998874..445544444444444456666667788888888887 PP

>> NODE_29791_length_705_cov_10.305380_g17558_i0.p1  type:5prime_partial len:155 gc:universal NODE_29791_length_705_cov_
   #    score  bias  c-Evalue  i-Evalue hmmfrom  hmm to    alifrom  ali to    envfrom  env to     acc
 ---   ------ ----- --------- --------- ------- -------    ------- -------    ------- -------    ----
   1 !   19.4   0.1   2.5e-07    0.0033       6     101 ..      20     132 ..      15     137 .. 0.71

  Alignments for each domain:
  == domain 1  score: 19.4 bits;  conditional E-value: 2.5e-07
                                    burpitideAlign   6 SffallAllsllLlastieARkePgeywksvv.....................knqptpea 45 
                                                       S + ++ l+sl++++ ++eAR  P  + k+vv                     +n +  e+
  NODE_29791_length_705_cov_10.305380_g17558_i0.p1  20 SALIFITLFSLAMVSGITEARMGPASEYKNVVgvddkdvavakaiknlmhggeSNSFSGEN 80 
                                                       6678999*************************9*998888887777777777767777777 PP

                                    burpitideAlign  46 iealldskkkt..knesvvkDlevkpssfllvyqgnkdgqskdkeeka.dlkkdfeikp 101
                                                       +++   s++ +  +++ ++ D+e++ps    +y+++         + +  +kkdfe++p
  NODE_29791_length_705_cov_10.305380_g17558_i0.p1  81 TRDCHTSSNYNqnNGKVFLRDFEPRPSA--STYPDDAKIT-----GYPtAFKKDFEPRP 132
                                                       7776544443344555667888888887..4555444421.....12235777777777 PP

>> NODE_34268_length_467_cov_3.982234_g21722_i0.p1  type:5prime_partial len:129 gc:universal NODE_34268_length_467_cov_3
   #    score  bias  c-Evalue  i-Evalue hmmfrom  hmm to    alifrom  ali to    envfrom  env to     acc
 ---   ------ ----- --------- --------- ------- -------    ------- -------    ------- -------    ----
   1 !   20.7   0.1   9.8e-08    0.0013       6      69 ..       4      71 ..       1     124 [. 0.62

  Alignments for each domain:
  == domain 1  score: 20.7 bits;  conditional E-value: 9.8e-08
                                   burpitideAlign  6 SffallA...llsllLlas...tieARkePgeywksvvknqptpeaiealldskkktknesvvk 63
                                                     S+f+ +    l++++L++      +A    ++ywksv++nqp+p++i +ll   ++++++s v 
  NODE_34268_length_467_cov_3.982234_g21722_i0.p1  4 SLFSAIVpllLSLIVLFGYvmdMEAAELGSEDYWKSVMPNQPIPKSIAELLT--NNEDFSSSVF 65
                                                     5555555564555666655332334444559*******************84..4445666666 PP

                                   burpitideAlign 64 Dlevkp 69
                                                     D + + 
  NODE_34268_length_467_cov_3.982234_g21722_i0.p1 66 DHSRNH 71
                                                     665443 PP

>> NODE_35038_length_438_cov_2276.706849_g22487_i0.p1  type:3prime_partial len:100 gc:universal NODE_35038_length_438_co
   #    score  bias  c-Evalue  i-Evalue hmmfrom  hmm to    alifrom  ali to    envfrom  env to     acc
 ---   ------ ----- --------- --------- ------- -------    ------- -------    ------- -------    ----
   1 ?   15.8   0.0   3.1e-06     0.041       7      70 ..       7      77 ..       1      81 [. 0.82

  Alignments for each domain:
  == domain 1  score: 15.8 bits;  conditional E-value: 3.1e-06
                                      burpitideAlign  7 ffallAllsllLlastieARkeP.gey..wksvvknqpt..peaiealldskkkt..knes 60
                                                        f+ l+ l+sl++++ +++AR  P gey  ++s v+   t   eai +l++ +++t  ++++
  NODE_35038_length_438_cov_2276.706849_g22487_i0.p1  7 FILLMTLFSLAMVSGITAARVGPpGEYknLQSLVEKDVTevMEAIDQLMQQEESTslSGKN 67
                                                        777888**************99977774467777555556799999**9999999999999 PP

                                      burpitideAlign 61 vvkDlevkps 70
                                                         +k++  ++s
  NODE_35038_length_438_cov_2276.706849_g22487_i0.p1 68 NIKNFYTNRS 77
                                                        99***98876 PP

>> NODE_17105_length_1551_cov_497.096752_g10051_i0.p1  type:complete len:270 gc:universal NODE_17105_length_1551_cov_497
   #    score  bias  c-Evalue  i-Evalue hmmfrom  hmm to    alifrom  ali to    envfrom  env to     acc
 ---   ------ ----- --------- --------- ------- -------    ------- -------    ------- -------    ----
   1 ?   11.9   0.6   4.7e-05      0.62       3      27 ..      54      79 ..      36     118 .. 0.91

  Alignments for each domain:
  == domain 1  score: 11.9 bits;  conditional E-value: 4.7e-05
                                      burpitideAlign  3 lmkSffallA.llsllLlastieARk 27
                                                        +m+Sf ++++ +++llLl s  ++R+
  NODE_17105_length_1551_cov_497.096752_g10051_i0.p1 54 TMRSFSSFTSyFFLLLLLLSLSHSRR 79
                                                        5***********************98 PP


Internal pipeline statistics summary:
-------------------------------------
Query model(s):                            1  (312 nodes)
Target sequences:                      79709  (16206859 residues searched)
Passed MSV filter:                      3831  (0.0480623); expected 1594.2 (0.02)
Passed bias filter:                     1946  (0.0244138); expected 1594.2 (0.02)
Passed Vit filter:                       152  (0.00190694); expected 79.7 (0.001)
Passed Fwd filter:                         6  (7.52738e-05); expected 0.8 (1e-05)
Initial search space (Z):              79709  [actual number of targets]
Domain search space  (domZ):               6  [number of targets reported over threshold]
# CPU time: 0.44u 0.05s 00:00:00.49 Elapsed: 00:00:01.46
# Mc/sec: 3449.75
//
[ok]
