# Supplementary material for: Mining raw plant transcriptomic data for new cyclopeptide alkaloids
Source: Beilstein J Org Chem. 2024 Jul 11;20:1548–59. doi: 10.3762/bjoc.20.138 (PMC11250218; doi:10.3762/bjoc.20.138)
Supplement: File 4 — The split burpitide precursor peptide HMM and output from all 700 transcriptomes as a compressed archive. [file Beilstein_J_Org_Chem-20-1548-s004.zip › final/SRR15016156.pep.hmm]

# hmmsearch :: search profile(s) against a sequence database
# HMMER 3.3 (Nov 2019); http://hmmer.org/
# Copyright (C) 2019 Howard Hughes Medical Institute.
# Freely distributed under the BSD open source license.
# - - - - - - - - - - - - - - - - - - - - - - - - - - - - - - - - - - - -
# query HMM file:                  ../hmms/burpitide.hmm
# target sequence database:        SRR15016156.pep
# - - - - - - - - - - - - - - - - - - - - - - - - - - - - - - - - - - - -

Query:       burpitideAlign  [M=312]
Scores for complete sequences (score includes all domains):
   --- full sequence ---   --- best 1 domain ---    -#dom-
    E-value  score  bias    E-value  score  bias    exp  N  Sequence                                            Description
    ------- ------ -----    ------- ------ -----   ---- --  --------                                            -----------
      2e-98  332.7  37.5    4.7e-48  167.2   3.6    3.0  3  NODE_8395_length_1803_cov_402.810405_g6544_i0.p1     type:5prime_partial len:529 gc:u
    4.7e-90  305.2  16.7    1.1e-56  195.5   2.1    2.1  2  NODE_23228_length_1033_cov_1572.067708_g18463_i0.p1  type:internal len:344 gc:univers
    4.6e-86  292.0  15.2    7.3e-52  179.7   1.7    2.0  2  NODE_29405_length_817_cov_1578.334677_g23687_i0.p1   type:internal len:272 gc:univers
      5e-60  206.5  12.9    6.9e-47  163.4   2.9    2.0  2  NODE_18940_length_1209_cov_504.658451_g6544_i1.p1    type:5prime_partial len:331 gc:u
    4.6e-46  160.7  11.0    1.5e-30  109.7   4.1    2.0  2  NODE_30703_length_777_cov_486.311080_g24837_i0.p2    type:5prime_partial len:192 gc:u
    1.4e-27   99.9   2.0    4.4e-27   98.3   2.0    1.6  1  NODE_41331_length_519_cov_1281.843049_g34970_i0.p1   type:internal len:173 gc:univers
      2e-27   99.4  12.3    2.6e-27   99.1  12.3    1.1  1  NODE_25805_length_939_cov_1305.657044_g20623_i0.p2   type:3prime_partial len:206 gc:u
    6.8e-27   97.7   8.1    8.1e-27   97.5   8.1    1.0  1  NODE_43586_length_479_cov_3722.371921_g37212_i0.p1   type:internal len:160 gc:univers
    8.4e-27   97.4   5.0      1e-26   97.1   5.0    1.1  1  NODE_39733_length_550_cov_1946.452830_g33392_i0.p1   type:5prime_partial len:125 gc:u
    1.3e-24   90.2   1.6    1.4e-24   90.1   1.6    1.0  1  NODE_50685_length_388_cov_2372.190476_g44305_i0.p1   type:internal len:130 gc:univers
      2e-24   89.6   5.2      3e-24   89.0   5.2    1.3  1  NODE_41286_length_520_cov_1923.872483_g34925_i0.p1   type:internal len:173 gc:univers
    6.6e-22   81.3  10.2    2.2e-21   79.6  10.2    1.7  1  NODE_43395_length_482_cov_1107.176039_g37021_i0.p1   type:internal len:161 gc:univers
    5.4e-21   78.3   0.3    8.3e-21   77.7   0.3    1.3  1  NODE_26434_length_917_cov_2783.337678_g21154_i1.p1   type:complete len:164 gc:univers
    6.5e-21   78.1   0.6    9.8e-21   77.5   0.6    1.3  1  NODE_26433_length_917_cov_2783.893365_g21154_i0.p1   type:complete len:164 gc:univers
    5.4e-20   75.0   0.4    7.2e-20   74.6   0.4    1.2  1  NODE_27856_length_869_cov_2319.815327_g22358_i0.p1   type:complete len:164 gc:univers
    9.4e-20   74.2   0.0    1.1e-19   74.0   0.0    1.0  1  NODE_25805_length_939_cov_1305.657044_g20623_i0.p3   type:5prime_partial len:156 gc:u
    1.1e-19   73.9   2.4    1.3e-19   73.7   2.4    1.0  1  NODE_55869_length_345_cov_2421.922794_g49487_i0.p2   type:5prime_partial len:100 gc:u
    1.8e-19   73.3   0.5    2.4e-19   72.9   0.5    1.2  1  NODE_33809_length_690_cov_25.683955_g27682_i0.p1     type:complete len:113 gc:univers
    2.4e-19   72.9   3.1    2.7e-19   72.7   3.1    1.0  1  NODE_57867_length_331_cov_2415.693798_g51485_i0.p2   type:5prime_partial len:97 gc:un
      2e-17   66.6   0.2    2.6e-17   66.2   0.2    1.2  1  NODE_35270_length_653_cov_38.232759_g29056_i0.p1     type:complete len:110 gc:univers
    3.4e-17   65.9   0.5    3.5e-17   65.8   0.5    1.0  1  NODE_73964_length_260_cov_319.048128_g67582_i0.p2    type:internal len:87 gc:universa
    1.1e-16   64.1   0.4    3.7e-16   62.4   0.4    1.8  1  NODE_43347_length_483_cov_4089.417073_g36974_i0.p1   type:complete len:123 gc:univers
    1.3e-16   63.9   0.4    7.3e-16   61.5   0.4    1.8  1  NODE_43236_length_485_cov_4107.208738_g36863_i0.p1   type:complete len:123 gc:univers
    1.4e-16   63.8   0.0    1.7e-16   63.5   0.0    1.0  1  NODE_73106_length_263_cov_2.600000_g66724_i0.p1      type:internal len:88 gc:universa
    1.8e-16   63.5   0.4    8.2e-16   61.3   0.3    1.8  1  NODE_43394_length_482_cov_4106.381418_g37020_i0.p1   type:complete len:130 gc:univers
    1.1e-15   60.8   0.1    1.9e-15   60.1   0.0    1.3  1  NODE_50892_length_386_cov_3595.952077_g44512_i0.p2   type:complete len:90 gc:universa
    1.2e-15   60.7   0.1    1.5e-15   60.5   0.1    1.3  1  NODE_50310_length_392_cov_3627.012539_g43930_i0.p2   type:complete len:92 gc:universa
    9.5e-11   44.7   0.1    3.9e-10   42.6   0.1    1.8  1  NODE_51727_length_378_cov_4610.268852_g45347_i0.p1   type:internal len:126 gc:univers
    0.00071   22.1   0.1     0.0027   20.2   0.1    1.9  1  NODE_72274_length_265_cov_6117.838542_g65892_i0.p1   type:internal len:89 gc:universa
  ------ inclusion threshold ------
        1.3   11.3   0.0        1.4   11.2   0.0    1.1  1  NODE_43240_length_485_cov_11.949029_g36867_i0.p1     type:complete len:87 gc:universa


Domain annotation for each sequence (and alignments):
>> NODE_8395_length_1803_cov_402.810405_g6544_i0.p1  type:5prime_partial len:529 gc:universal NODE_8395_length_1803_cov_
   #    score  bias  c-Evalue  i-Evalue hmmfrom  hmm to    alifrom  ali to    envfrom  env to     acc
 ---   ------ ----- --------- --------- ------- -------    ------- -------    ------- -------    ----
   1 !  167.2   3.6   1.3e-51   4.7e-48       3     216 ..      38     248 ..      32     249 .. 0.96
   2 !  106.0  10.8   5.2e-33     2e-29      58     215 ..     217     379 ..     214     383 .. 0.94
   3 !   87.7   7.2   2.1e-27   7.7e-24      58     194 ..     382     523 ..     378     526 .. 0.95

  Alignments for each domain:
  == domain 1  score: 167.2 bits;  conditional E-value: 1.3e-51
                                    burpitideAlign   3 lmkSffallAllsllLlastieARkePgeywksvvknqptpeaiealldskkktknesvvk 63 
                                                       +mk +++++All++lL+a+ti ARk+Pge++++++ +qp+ eai+++       ++ s++k
  NODE_8395_length_1803_cov_402.810405_g6544_i0.p1  38 IMK-SLSFFALLCILLFAETIVARKAPGEECTDETMEQPIAEAIKPA-------EQTSFIK 90 
                                                       699.89*****************************************.......9****** PP

                                    burpitideAlign  64 Dlevkpssfllvyqgnkdgqskdkeek.adlkkdfeikpsqlllwyyhnkndeskskees. 122
                                                       D+++++++f+l+ + +kd+qs+ ++e  +++ kdf+++++q+ll  +++k+++s+ ++e+ 
  NODE_8395_length_1803_cov_402.810405_g6544_i0.p1  91 DFDPNRPQFPLYFYLKKDAQSQVPAETeKSFVKDFDPNRPQFLLYFHQKKDAQSQVPAETe 151
                                                       ***************************99*****************************999 PP

                                    burpitideAlign 123 .sfvkdfev.kPssllvwyrgnkngqsedksssekkfvkdfepkPsqlllwyrgnkdgqsv 181
                                                        sfvkdf++ +P+++l ++ ++ ++q + ++  ek+fvkdf+p++ q++l  + +kd+q +
  NODE_8395_length_1803_cov_402.810405_g6544_i0.p1 152 kSFVKDFDPnRPQFPLYFHLKK-DAQYQVPAATEKSFVKDFDPNRPQFPLYFHLKKDAQYQ 211
                                                       *********9999999998888.*******99***************************** PP

                                    burpitideAlign 182 des..gksfvkdfep.kPssvlvwyrgnkngqsedkss 216
                                                       +++  +ksfvkdf+p +P+++l ++ ++ ++qs+ +++
  NODE_8395_length_1803_cov_402.810405_g6544_i0.p1 212 VPAatEKSFVKDFDPnRPQFPLYFHLKK-DAQSQVPAE 248
                                                       *9999**********99********998.***998775 PP

  == domain 2  score: 106.0 bits;  conditional E-value: 5.2e-33
                                    burpitideAlign  58 nesvvkDlevkpssfllvyqgnkdgqskdkeek.adlkkdfeikpsqlllwyyhnkndesk 117
                                                       ++s+vkD+++++++f+l+ + +kd+qs+ ++e  +++ kdf+++++q+ll  +++k+++s+
  NODE_8395_length_1803_cov_402.810405_g6544_i0.p1 217 EKSFVKDFDPNRPQFPLYFHLKKDAQSQVPAETeKSFVKDFDPNRPQFLLYFHQKKDAQSQ 277
                                                       479******************************99************************** PP

                                    burpitideAlign 118 skees..sfvkdfev.kPssllvwyrgnkngqsedksssekkfvkdfepkPsqlllwyrgn 175
                                                        ++e+  sfvkdf++ +P+++l ++ ++ ++qs+ +++ ek+fvkdf+p++ q++   + +
  NODE_8395_length_1803_cov_402.810405_g6544_i0.p1 278 VPAETekSFVKDFDPnRPQFPLYFHLKK-DAQSQVPAETEKSFVKDFDPNRPQFPFYFHLK 337
                                                       ***999*********9999999998887.******************************** PP

                                    burpitideAlign 176 kdgqsvdes..gksfvkdfep.kPssvlvwyrgnkngqsedks 215
                                                       kd+qs++++  +ksfvk+f+p +P+++l +y ++ ++qs  ++
  NODE_8395_length_1803_cov_402.810405_g6544_i0.p1 338 KDAQSQVPAetEKSFVKEFDPnRPQFPLYFYLKK-HAQSPVPA 379
                                                       *******99889*********************9.88886665 PP

  == domain 3  score: 87.7 bits;  conditional E-value: 2.1e-27
                                    burpitideAlign  58 nesvvkDlevkpssfllvyqgnkdgqskdkeek.adlkkdfeikpsqlllwyyhnkndesk 117
                                                       ++++vkD+++++++f+++ + +kd+ s+ ++e  +++ kdf+++++q++l  + +k+++s+
  NODE_8395_length_1803_cov_402.810405_g6544_i0.p1 382 EKYFVKDFDPNRPQFPFYFHLKKDARSQVPAETeKSFVKDFDPNRPQFPLYFHLKKDAPSQ 442
                                                       479****************************9988************************** PP

                                    burpitideAlign 118 skees..sfvkdfev.kPssllvwyrgnkngqsedksssekkfvkdfepkPsqlllwyrgn 175
                                                        ++e+  sfvkdf++ +P+++l +y ++  +q + +++ ek+fvkdf+p++ q++l  + +
  NODE_8395_length_1803_cov_402.810405_g6544_i0.p1 443 VPAETekSFVKDFDPnRPQFPLYFYLKK-HAQFQVPAETEKSFVKDFDPNRRQFPLYFYLK 502
                                                       ***999*******************999.8888888899********************** PP

                                    burpitideAlign 176 kdgqsvdes..gksfvkdfep 194
                                                       kd+qs++++  +ksfvkd e 
  NODE_8395_length_1803_cov_402.810405_g6544_i0.p1 503 KDAQSQVPAetEKSFVKDSES 523
                                                       *******99889******986 PP

>> NODE_23228_length_1033_cov_1572.067708_g18463_i0.p1  type:internal len:344 gc:universal NODE_23228_length_1033_cov_15
   #    score  bias  c-Evalue  i-Evalue hmmfrom  hmm to    alifrom  ali to    envfrom  env to     acc
 ---   ------ ----- --------- --------- ------- -------    ------- -------    ------- -------    ----
   1 !  195.5   2.1   3.1e-60   1.1e-56       3     216 ..       6     219 ..       4     222 .. 0.96
   2 !  122.9   6.9     4e-38   1.5e-34      58     200 ..     188     342 ..     185     343 .] 0.93

  Alignments for each domain:
  == domain 1  score: 195.5 bits;  conditional E-value: 3.1e-60
                                       burpitideAlign   3 lmkSffallAllsllLlastieARkePgeywksvvknqptpeaiealldskkktknes 60 
                                                          +mk +++++All++lL+a+ti ARk+Pg ++++++k+qpt eai+++       ++ s
  NODE_23228_length_1033_cov_1572.067708_g18463_i0.p1   6 IMK-SLSFFALLCILLFAETIVARKAPGGECTDETKEQPTAEAIKPA-------EQTS 55 
                                                          699.89*****************************************.......9*** PP

                                       burpitideAlign  61 vvkDlevkpssfllvyqgnkdgqskdkeek.adlkkdfeikpsqlllwyyhnkndesk 117
                                                          +vkD+++++++ +l+y+ +kdgqs+ ++e  +++ kdf+++++ql+l+yy+nk+++s+
  NODE_23228_length_1033_cov_1572.067708_g18463_i0.p1  56 FVKDFDPNRPQLPLIYYLKKDGQSQVPAETeKSFVKDFDPNRPQLPLIYYSNKDAQSQ 113
                                                          ******************************99************************** PP

                                       burpitideAlign 118 skees..sfvkdfev.kPssllvwyrgnkngqsedkss...sekkfvkdfepkPsqll 169
                                                           ++e   sfvkdf++ +P+ +l++y ++ ++qs+ +++    ek+f kdf+p++ ql+
  NODE_23228_length_1033_cov_1572.067708_g18463_i0.p1 114 VPAEIekSFVKDFDPnRPQLPLIYYLNK-DAQSQVPTEsaeIEKSFIKDFDPNRPQLP 170
                                                          9999899******************988.*****999988878*************** PP

                                       burpitideAlign 170 lwyrgnkdgqsvdes..gksfvkdfep.kPssvlvwyrgnkngqsedkss 216
                                                          l+y+ +kd+qs++++  +ksfvkdf+p +P+ +l++y ++ ++qs+ + +
  NODE_23228_length_1033_cov_1572.067708_g18463_i0.p1 171 LIYYLKKDAQSQVPAetEKSFVKDFDPnRPQLPLIYYLNK-DAQSQVPTE 219
                                                          *************99889*********************8.***987655 PP

  == domain 2  score: 122.9 bits;  conditional E-value: 4e-38
                                       burpitideAlign  58 nesvvkDlevkpssfllvyqgnkdgqskdkeek.a......dlkkdfeikpsqlllwy 108
                                                          ++s+vkD+++++++ +l+y+ nkd+qs+ + e+ +      ++ kdf+++++ql+l+y
  NODE_23228_length_1033_cov_1572.067708_g18463_i0.p1 188 EKSFVKDFDPNRPQLPLIYYLNKDAQSQVPTESqVpaeiekSFIKDFDPNRPQLPLIY 245
                                                          479**********************8888877765688888***************** PP

                                       burpitideAlign 109 yhnkndeskskees..sfvkdfev.kPssllvwyrgnkngqsedksssekkfvkdfep 163
                                                          y +k+++s+ ++e+  sfvkdf++ +P+ +lv+y ++ +gqs+ +++ ek+fvkdf+p
  NODE_23228_length_1033_cov_1572.067708_g18463_i0.p1 246 YLKKDAQSQVPAETekSFVKDFDPnRPQLPLVYYLKK-DGQSQVPAETEKSFVKDFDP 302
                                                          ***********9999*******************999.******************** PP

                                       burpitideAlign 164 kPsqlllwyrgnkdgqsvdes..gksfvkdfep.kPssvl 200
                                                          ++ ql+l+y+ nkd+qs++++  +ksfvkdf+p +P+ +l
  NODE_23228_length_1033_cov_1572.067708_g18463_i0.p1 303 NRPQLPLVYYLNKDAQSQVPAetEKSFVKDFDPnRPQLPL 342
                                                          ******************999889*********8888665 PP

>> NODE_29405_length_817_cov_1578.334677_g23687_i0.p1  type:internal len:272 gc:universal NODE_29405_length_817_cov_1578
   #    score  bias  c-Evalue  i-Evalue hmmfrom  hmm to    alifrom  ali to    envfrom  env to     acc
 ---   ------ ----- --------- --------- ------- -------    ------- -------    ------- -------    ----
   1 !  179.7   1.7   1.9e-55   7.3e-52       3     194 ..       6     197 ..       4     197 .. 0.97
   2 !  125.0   6.0   8.8e-39   3.3e-35      59     200 ..     120     270 ..     118     271 .] 0.95

  Alignments for each domain:
  == domain 1  score: 179.7 bits;  conditional E-value: 1.9e-55
                                      burpitideAlign   3 lmkSffallAllsllLlastieARkePgeywksvvknqptpeaiealldskkktknesv 61 
                                                         +mk +++++All++lL+a+ti ARk+Pg ++++++k+qpt eai+++       ++ s+
  NODE_29405_length_817_cov_1578.334677_g23687_i0.p1   6 IMK-SLSFFALLCILLFAETIVARKAPGGECTDETKEQPTAEAIKPA-------EQTSF 56 
                                                         799.89*****************************************.......9**** PP

                                      burpitideAlign  62 vkDlevkpssfllvyqgnkdgqskdkeek.adlkkdfeikpsqlllwyyhnkndesksk 119
                                                         vkD+++++++ +l+y+ +kdgqs+ ++e  +++ kdf+++++ql+l+yy+nk+++s+ +
  NODE_29405_length_817_cov_1578.334677_g23687_i0.p1  57 VKDFDPNRPQLPLIYYLKKDGQSQVPAETeKSFVKDFDPNRPQLPLIYYSNKDAQSQVP 115
                                                         *****************************99**************************99 PP

                                      burpitideAlign 120 ees..sfvkdfev.kPssllvwyrgnkngqsedkss...sekkfvkdfepkPsqlllwy 172
                                                         +e   sfvkdf++ +P+ +l++y ++ ++qs+ +++    ek+f kdf+p++ ql+l+y
  NODE_29405_length_817_cov_1578.334677_g23687_i0.p1 116 AEIekSFVKDFDPnRPQLPLIYYLNK-DAQSQVPTEsaeIEKSFIKDFDPNRPQLPLIY 173
                                                         99899******************988.*****999988878****************** PP

                                      burpitideAlign 173 rgnkdgqsvdes..gksfvkdfep 194
                                                         + +kd+qs++++  +ksfvkdf+p
  NODE_29405_length_817_cov_1578.334677_g23687_i0.p1 174 YLKKDAQSQVPAetEKSFVKDFDP 197
                                                         **********99889*******97 PP

  == domain 2  score: 125.0 bits;  conditional E-value: 8.8e-39
                                      burpitideAlign  59 esvvkDlevkpssfllvyqgnkdgqskdkeek.a...dlkkdfeikpsqlllwyyhnkn 113
                                                         +s+vkD+++++++ +l+y+ nkd+qs+ + e+     ++ kdf+++++ql+l+yy +k+
  NODE_29405_length_817_cov_1578.334677_g23687_i0.p1 120 KSFVKDFDPNRPQLPLIYYLNKDAQSQVPTESaEiekSFIKDFDPNRPQLPLIYYLKKD 178
                                                         689*********************9999999865899********************** PP

                                      burpitideAlign 114 deskskees..sfvkdfev.kPssllvwyrgnkngqsedksssekkfvkdfepkPsqll 169
                                                         ++s+ ++e+  sfvkdf++ +P+ +lv+y ++ +gqs+ +++ ek+fvkdf+p++ ql+
  NODE_29405_length_817_cov_1578.334677_g23687_i0.p1 179 AQSQVPAETekSFVKDFDPnRPQLPLVYYLKK-DGQSQVPAETEKSFVKDFDPNRPQLP 236
                                                         *******999*******************999.************************** PP

                                      burpitideAlign 170 lwyrgnkdgqsvdes..gksfvkdfep.kPssvl 200
                                                         l+y+ nkd+qs++++  +ksfvkdf+p +P+ +l
  NODE_29405_length_817_cov_1578.334677_g23687_i0.p1 237 LVYYLNKDAQSQVPAetEKSFVKDFDPnRPQLPL 270
                                                         *************99889*********8888666 PP

>> NODE_18940_length_1209_cov_504.658451_g6544_i1.p1  type:5prime_partial len:331 gc:universal NODE_18940_length_1209_co
   #    score  bias  c-Evalue  i-Evalue hmmfrom  hmm to    alifrom  ali to    envfrom  env to     acc
 ---   ------ ----- --------- --------- ------- -------    ------- -------    ------- -------    ----
   1 !  163.4   2.9   1.9e-50   6.9e-47       3     216 ..      38     248 ..      26     249 .. 0.96
   2 !   56.2   2.5   7.9e-18   2.9e-14     100     194 ..     227     325 ..     226     328 .. 0.94

  Alignments for each domain:
  == domain 1  score: 163.4 bits;  conditional E-value: 1.9e-50
                                     burpitideAlign   3 lmkSffallAllsllLlastieARkePgeywksvvknqptpeaiealldskkktknesvv 62 
                                                        +mk +++++All++lL+a+ti ARk+Pge++++++ +qp+ eai+++       ++ s++
  NODE_18940_length_1209_cov_504.658451_g6544_i1.p1  38 IMK-SLSFFALLCILLFAETIVARKAPGEECTDETMEQPIAEAIKPA-------EQTSFI 89 
                                                        69*.89*****************************************.......9***** PP

                                     burpitideAlign  63 kDlevkpssfllvyqgnkdgqskdkeek.adlkkdfeikpsqlllwyyhnkndeskskee 121
                                                        kD+++++++f+l+ + +kd+qs+ ++e  +++ kdf+++++q++   + +k+++s+ ++e
  NODE_18940_length_1209_cov_504.658451_g6544_i1.p1  90 KDFDPNRPQFPLYFYLKKDAQSQVPAETeKSFVKDFDPNRPQFPFYFHLKKDAQSQVPAE 149
                                                        ****************************99*****************************9 PP

                                     burpitideAlign 122 s..sfvkdfev.kPssllvwyrgnkngqsedksssekkfvkdfepkPsqlllwyrgnkdg 178
                                                        +  sfvk+f++ +P+++l +y ++  +qs  +++ ek+fvkdf+p++ q++   + +kd+
  NODE_18940_length_1209_cov_504.658451_g6544_i1.p1 150 TekSFVKEFDPnRPQFPLYFYLKK-HAQSPVPAETEKYFVKDFDPNRPQFPFYFHLKKDA 208
                                                        99*******************999.9999999999************************* PP

                                     burpitideAlign 179 qsvdes..gksfvkdfep.kPssvlvwyrgnkngqsedkss 216
                                                         s++++  +ksfvkdf+p +P+++l ++ ++ +++s+ +++
  NODE_18940_length_1209_cov_504.658451_g6544_i1.p1 209 RSQVPAetEKSFVKDFDPnRPQFPLYFHLKK-DAPSQVPAE 248
                                                        ***999889*********99********998.999987765 PP

  == domain 2  score: 56.2 bits;  conditional E-value: 7.9e-18
                                     burpitideAlign 100 kpsqlllwyyhnkndeskskees..sfvkdfev.kPssllvwyrgnkngqsedksssekk 156
                                                        +++q++l  + +k+++s+ ++e+  sfvkdf++ +P+++l +y ++  +q + +++ ek+
  NODE_18940_length_1209_cov_504.658451_g6544_i1.p1 227 NRPQFPLYFHLKKDAPSQVPAETekSFVKDFDPnRPQFPLYFYLKK-HAQFQVPAETEKS 285
                                                        789*****************9999*******************999.8888888899*** PP

                                     burpitideAlign 157 fvkdfepkPsqlllwyrgnkdgqsvdes..gksfvkdfep 194
                                                        fvkdf+p++ q++l  + +kd+qs++++  +ksfvkd e 
  NODE_18940_length_1209_cov_504.658451_g6544_i1.p1 286 FVKDFDPNRRQFPLYFYLKKDAQSQVPAetEKSFVKDSES 325
                                                        **************************99889******986 PP

>> NODE_30703_length_777_cov_486.311080_g24837_i0.p2  type:5prime_partial len:192 gc:universal NODE_30703_length_777_cov
   #    score  bias  c-Evalue  i-Evalue hmmfrom  hmm to    alifrom  ali to    envfrom  env to     acc
 ---   ------ ----- --------- --------- ------- -------    ------- -------    ------- -------    ----
   1 !   62.1   0.6   1.3e-19   4.7e-16     112     194 ..       1      87 [.       1      90 [. 0.82
   2 !  109.7   4.1   4.1e-34   1.5e-30      63     194 ..      50     186 ..      50     189 .. 0.95

  Alignments for each domain:
  == domain 1  score: 62.1 bits;  conditional E-value: 1.3e-19
                                     burpitideAlign 112 kndeskskees..sfvkdfev.kPssllvwyrgnkngqsedksssekkfvkdfepkPsql 168
                                                        k+++s+ ++e+  sfvkdf++ +P+ +l++y ++ +++ + +++ ek+f kdf+p++ ql
  NODE_30703_length_777_cov_486.311080_g24837_i0.p2   1 KDAQSQVPAETekSFVKDFDPnRPQLPLIYYLKK-DAPYQVPTETEKSFFKDFDPNRPQL 59 
                                                        5667777777777999999999999999999888.8888888888999999999999999 PP

                                     burpitideAlign 169 llwyrgnkdgqsvdes..gksfvkdfep 194
                                                        +l+y+ +kd+qs++++  +ksfvkdf+p
  NODE_30703_length_777_cov_486.311080_g24837_i0.p2  60 PLIYYLKKDAQSQVPAetEKSFVKDFDP 87 
                                                        9999999999999888778999999988 PP

  == domain 2  score: 109.7 bits;  conditional E-value: 4.1e-34
                                     burpitideAlign  63 kDlevkpssfllvyqgnkdgqskdkeek.adlkkdfeikpsqlllwyyhnkndeskskee 121
                                                        kD+++++++ +l+y+ +kd+qs+ ++e  +++ kdf+++++ql+l+yy +k+++s+ ++e
  NODE_30703_length_777_cov_486.311080_g24837_i0.p2  50 KDFDPNRPQLPLIYYLKKDAQSQVPAETeKSFVKDFDPNRPQLPLIYYLKKDAPSQVPAE 109
                                                        8*************************9988**************************9999 PP

                                     burpitideAlign 122 s..sfvkdfev.kPssllvwyrgnkngqsedksssekkfvkdfepkPsqlllwyrgnkdg 178
                                                        +  sfvkdf++ +P+ +l++y ++ +gqs+ + ++ek+fvkdf+p++ ql+l+y+ +kd+
  NODE_30703_length_777_cov_486.311080_g24837_i0.p2 110 TekSFVKDFDPnRPQLPLIYYLKK-DGQSQVPVENEKSFVKDFDPNRPQLPLIYYLKKDA 168
                                                        999******************999.*******99************************** PP

                                     burpitideAlign 179 qsvdes..gksfvkdfep 194
                                                         s++++  +ksfvkd e 
  NODE_30703_length_777_cov_486.311080_g24837_i0.p2 169 PSQVPAetEKSFVKDSES 186
                                                        **9998889*****9986 PP

>> NODE_41331_length_519_cov_1281.843049_g34970_i0.p1  type:internal len:173 gc:universal NODE_41331_length_519_cov_1281
   #    score  bias  c-Evalue  i-Evalue hmmfrom  hmm to    alifrom  ali to    envfrom  env to     acc
 ---   ------ ----- --------- --------- ------- -------    ------- -------    ------- -------    ----
   1 !   98.3   2.0   1.2e-30   4.4e-27       3     130 ..      38     172 .]      26     172 .] 0.95

  Alignments for each domain:
  == domain 1  score: 98.3 bits;  conditional E-value: 1.2e-30
                                      burpitideAlign   3 lmkSffallAllsllLlastieARkePgeywksvvknqptpeaiealldskkktknesv 61 
                                                         +mk +++++All++lL+a+ti ARk+P e++++++k+qp+ eai+++       ++ s+
  NODE_41331_length_519_cov_1281.843049_g34970_i0.p1  38 IMK-SLSFFALLCILLFAETIVARKAPAEECTDETKEQPIAEAIKPA-------EQTSF 88 
                                                         69*.89*****************************************.......9**** PP

                                      burpitideAlign  62 vkDlevkpssfllvyqgnkdgqskdkeek.a......dlkkdfeikpsqlllwyyhnkn 113
                                                         vkD+++++++++++ + +kd+qs+ ++++ +      ++ kdf+++++q++   y +k+
  NODE_41331_length_519_cov_1281.843049_g34970_i0.p1  89 VKDFDPNRPQIPFYFYLKKDAQSQVPAKSqVpaetekSFVKDFDPNRPQIPFYFYLKKD 147
                                                         *********************8888888765789999********************** PP

                                      burpitideAlign 114 deskskees........sfvkdfev 130
                                                         ++s+ +++s        sfvkdf++
  NODE_41331_length_519_cov_1281.843049_g34970_i0.p1 148 AQSQVPAKSqvpaetekSFVKDFDP 172
                                                         ****9999999************96 PP

>> NODE_25805_length_939_cov_1305.657044_g20623_i0.p2  type:3prime_partial len:206 gc:universal NODE_25805_length_939_co
   #    score  bias  c-Evalue  i-Evalue hmmfrom  hmm to    alifrom  ali to    envfrom  env to     acc
 ---   ------ ----- --------- --------- ------- -------    ------- -------    ------- -------    ----
   1 !   99.1  12.3   6.8e-31   2.6e-27      59     212 ..      45     203 ..      38     205 .] 0.95

  Alignments for each domain:
  == domain 1  score: 99.1 bits;  conditional E-value: 6.8e-31
                                      burpitideAlign  59 esvvkDlevkpssfllvyqgnkdgqskdkeek.adlkkdfeikpsqlllwyyhnkndes 116
                                                         +s+vkD+++++s+ +++ + +kd+qs+ ++e  +++ kdf++++sql+   y++k+++s
  NODE_25805_length_939_cov_1305.657044_g20623_i0.p2  45 KSFVKDFDPNRSQLFYYFYPKKDAQSQVPAETeKSFVKDFDPNRSQLFYYFYPKKDAQS 103
                                                         799**********99999999999********99************************* PP

                                      burpitideAlign 117 kskees..sfvkdfev.kPssllvwyrgnkngqsedksssekkfvkdfepkPsqlllwy 172
                                                         + ++e+  sfvkdf++ +P+ ++  y ++ ++qs+ +++ ek+fvkdf+p++ q++   
  NODE_25805_length_939_cov_1305.657044_g20623_i0.p2 104 QVPAETekSFVKDFDPnRPQVPFYSYLKK-DAQSQVPAETEKSFVKDFDPNRPQIPFYF 161
                                                         ***99999********9***999999998.***************************** PP

                                      burpitideAlign 173 rgnkdgqsvdes..gksfvkdfep.kPssvlvwyrgnkngqse 212
                                                         + ++d+qs++++  +ksfv+df+p +P+ ++ +y ++ ++qs+
  NODE_25805_length_939_cov_1305.657044_g20623_i0.p2 162 YLKQDAQSQVPAetEKSFVNDFDPnRPQIPFYFYLKK-DAQSQ 203
                                                         *********999889*********************9.99996 PP

>> NODE_43586_length_479_cov_3722.371921_g37212_i0.p1  type:internal len:160 gc:universal NODE_43586_length_479_cov_3722
   #    score  bias  c-Evalue  i-Evalue hmmfrom  hmm to    alifrom  ali to    envfrom  env to     acc
 ---   ------ ----- --------- --------- ------- -------    ------- -------    ------- -------    ----
   1 !   97.5   8.1   2.1e-30   8.1e-27      58     203 ..       8     159 .]       2     159 .] 0.95

  Alignments for each domain:
  == domain 1  score: 97.5 bits;  conditional E-value: 2.1e-30
                                      burpitideAlign  58 nesvvkDlevkpssfllvyqgnkdgqskdkeek.adlkkdfeikpsqlllwyyhnknde 115
                                                         ++s+vkD+++++++++++ + +kd+qs+ ++e  +++ kdf+++++q++   y +++++
  NODE_43586_length_479_cov_3722.371921_g37212_i0.p1   8 EKSFVKDFDPNRPQIPFYFYLKKDAQSQVPAETeKSFVKDFDPNRPQIPFYFYLKTDAQ 66 
                                                         489******************************99************************ PP

                                      burpitideAlign 116 skskees..sfvkdfev.kPssllvwyrgnkngqsedksssekkfvkdfepkPsqlllw 171
                                                         s+ ++e+  sfvkdf++ +P+ ++ +y ++ ++qs+ +++ ek+fvkdf+p++ q++  
  NODE_43586_length_479_cov_3722.371921_g37212_i0.p1  67 SQVPAETekSFVKDFDPyRPQIPFYFYLKK-DAQSQVPAETEKSFVKDFDPNRPQIPFY 124
                                                         ****9999*******************999.**************************** PP

                                      burpitideAlign 172 yrgnkdgqsvdes..gksfvkdfep.kPssvlvwy 203
                                                          + +kd+qs++++  +ksfvkdf+p +P+ ++ +y
  NODE_43586_length_479_cov_3722.371921_g37212_i0.p1 125 FYLKKDAQSQVPAetEKSFVKDFDPnRPQIPFYFY 159
                                                         **********999889*********9998877766 PP

>> NODE_39733_length_550_cov_1946.452830_g33392_i0.p1  type:5prime_partial len:125 gc:universal NODE_39733_length_550_co
   #    score  bias  c-Evalue  i-Evalue hmmfrom  hmm to    alifrom  ali to    envfrom  env to     acc
 ---   ------ ----- --------- --------- ------- -------    ------- -------    ------- -------    ----
   1 !   97.1   5.0   2.8e-30     1e-26      80     195 ..       1     121 [.       1     123 [. 0.88

  Alignments for each domain:
  == domain 1  score: 97.1 bits;  conditional E-value: 2.8e-30
                                      burpitideAlign  80 kdgqskdkeek.adlkkdfeikpsqlllwyyhnkndeskskees..sfvkdfev.kPss 134
                                                         kd+qs+ ++e  +++ kdf+++++ql+l+yy +k+++s+ ++e+  sfvkdf++ +P+ 
  NODE_39733_length_550_cov_1946.452830_g33392_i0.p1   1 KDAQSQVPAETeKSFVKDFDPNRPQLPLVYYLKKDGQSQVPAETekSFVKDFDPnRPQL 59 
                                                         57788888888779999999999999999999999999999999999999999999999 PP

                                      burpitideAlign 135 llvwyrgnkngqsedksssekkfvkdfepkPsqlllwyrgnkdgqsvdes..gksfvkd 191
                                                         +lv+y ++ ++qs+ +++ ek+fvkdf+p++ ql+l+y+ +kd+qs++++  +ksfvkd
  NODE_39733_length_550_cov_1946.452830_g33392_i0.p1  60 PLVYYLNK-DAQSQVPAETEKSFVKDFDPNRPQLPLVYYLKKDAQSQVPAetEKSFVKD 117
                                                         99999888.99999999999999999999999999999999999999988889999999 PP

                                      burpitideAlign 192 fepk 195
                                                         fe k
  NODE_39733_length_550_cov_1946.452830_g33392_i0.p1 118 FESK 121
                                                         9875 PP

>> NODE_50685_length_388_cov_2372.190476_g44305_i0.p1  type:internal len:130 gc:universal NODE_50685_length_388_cov_2372
   #    score  bias  c-Evalue  i-Evalue hmmfrom  hmm to    alifrom  ali to    envfrom  env to     acc
 ---   ------ ----- --------- --------- ------- -------    ------- -------    ------- -------    ----
   1 !   90.1   1.6   3.8e-28   1.4e-24      81     217 ..       2     110 ..       1     126 [. 0.52

  Alignments for each domain:
  == domain 1  score: 90.1 bits;  conditional E-value: 3.8e-28
                                      burpitideAlign  81 dgqskdkeekadlkkdfeikpsqlllwyyhnkndeskskees..sfvkdfev.kPssll 136
                                                         d+qs+ ++e                                +  sfvkdf++ +P+ +l
  NODE_50685_length_388_cov_2372.190476_g44305_i0.p1   2 DAQSQVPAE--------------------------------TekSFVKDFDPnRPQLPL 28 
                                                         344444444................................444555555555555555 PP

                                      burpitideAlign 137 vwyrgnkngqsedksssekkfvkdfepkPsqlllwyrgnkdgqsvdes..gksfvkdfe 193
                                                         v+y ++ +gqs+ +++ ek+fvkdf+p++ ql+l+y+ nkd+qs++++  +ksfvkdf+
  NODE_50685_length_388_cov_2372.190476_g44305_i0.p1  29 VYYLKK-DGQSQVPAETEKSFVKDFDPNRPQLPLVYYLNKDAQSQVPAetEKSFVKDFD 86 
                                                         555555.5555555555555555555555555555555555555555444555555555 PP

                                      burpitideAlign 194 p.kPssvlvwyrgnkngqsedkssk 217
                                                         p +P+ +lv+y ++ ++qs+ + s+
  NODE_50685_length_388_cov_2372.190476_g44305_i0.p1  87 PnRPQLPLVYYLKK-DAQSQVPRSE 110
                                                         55555555555555.5555544443 PP

>> NODE_41286_length_520_cov_1923.872483_g34925_i0.p1  type:internal len:173 gc:universal NODE_41286_length_520_cov_1923
   #    score  bias  c-Evalue  i-Evalue hmmfrom  hmm to    alifrom  ali to    envfrom  env to     acc
 ---   ------ ----- --------- --------- ------- -------    ------- -------    ------- -------    ----
   1 !   89.0   5.2     8e-28     3e-24      71     232 ..       1     169 [.       1     172 [] 0.92

  Alignments for each domain:
  == domain 1  score: 89.0 bits;  conditional E-value: 8e-28
                                      burpitideAlign  71 sfllvyqgnkdgqskdkeek.adlkkdfeikpsqlllwyyhnkndeskskees..sfvk 126
                                                         + +++++ +kd+qs+ ++e  ++l kdf+++++q++   y +++++ +   e+  sfvk
  NODE_41286_length_520_cov_1923.872483_g34925_i0.p1   1 QVPFYSYLKKDAQSQVPAETeKSLVKDFDPNRPQIPFYFYLKRDAQCQVAVETekSFVK 59 
                                                         678999999999******9988**************999******9988877788**** PP

                                      burpitideAlign 127 dfev.kPssllvwyrgnkngqsedksssekkfvkdfepkPsqlllwyrgnkdgqsvdes 184
                                                         df++ +P   + +y    ++qs+ +++ ek+fvkdf+p + q++   + +kd+qs++++
  NODE_41286_length_520_cov_1923.872483_g34925_i0.p1  60 DFDPnRPRIHFYFYLIR-DAQSQVPAETEKSFVKDFDPHRPQIPFYFYLKKDAQSQVPA 117
                                                         ****9***999999777.*********9******************9*********998 PP

                                      burpitideAlign 185 ..gksfvkdfep.kPssvlvwyrgnkngqsedksske..fvkdfsvdPsslll 232
                                                           +ksfvkdf+p +P+ ++ +y ++ ++qs+ +++ e  fvkdf++++ +++ 
  NODE_41286_length_520_cov_1923.872483_g34925_i0.p1 118 etEKSFVKDFDPnRPQIPFYFYLKK-DAQSQVPAETEksFVKDFDPNRPQIPF 169
                                                         889*********99**********8.****999997788********999875 PP

>> NODE_43395_length_482_cov_1107.176039_g37021_i0.p1  type:internal len:161 gc:universal NODE_43395_length_482_cov_1107
   #    score  bias  c-Evalue  i-Evalue hmmfrom  hmm to    alifrom  ali to    envfrom  env to     acc
 ---   ------ ----- --------- --------- ------- -------    ------- -------    ------- -------    ----
   1 !   79.6  10.2   5.9e-25   2.2e-21      60     194 ..       1     158 [.       1     160 [] 0.92

  Alignments for each domain:
  == domain 1  score: 79.6 bits;  conditional E-value: 5.9e-25
                                      burpitideAlign  60 svvkDlevkpssfllvyqgnkdgqskdkeek.a......dlkkdfeikpsqlllwyyhn 111
                                                         s+vkD+++++++++++ + +kd+qs+ ++++ +      ++ kdf+++++q++   y +
  NODE_43395_length_482_cov_1107.176039_g37021_i0.p1   1 SFVKDFDPNRPQIPFYFYLKKDAQSQVPAKSqVpaetekSFVKDFDPNRPQIPFYFYLK 59 
                                                         689*************99999998888887765688888******************** PP

                                      burpitideAlign 112 kndeskskees........sfvkdfev.kPssllvwyrgnkngqsedkss......sek 155
                                                         k+++s+ +++         sfvkdf++ +P+ ++ +y ++ ++qs+ ++        ek
  NODE_43395_length_482_cov_1107.176039_g37021_i0.p1  60 KDAQSQVPAKPqvpvetekSFVKDFDPnRPQIPFYFYLKK-DAQSQVPAKsqvpaeTEK 117
                                                         *****99977799999*********************999.99999998888999999* PP

                                      burpitideAlign 156 kfvkdfepkPsqlllwyrgnkdgqsvdes..gksfvkdfep 194
                                                         +fvkdf+p++sql+   +++kd+qs++++  +ksfvkdf+p
  NODE_43395_length_482_cov_1107.176039_g37021_i0.p1 118 SFVKDFDPNRSQLFRYIYPKKDAQSQVPAetEKSFVKDFDP 158
                                                         **************************998889*******98 PP

>> NODE_26434_length_917_cov_2783.337678_g21154_i1.p1  type:complete len:164 gc:universal NODE_26434_length_917_cov_2783
   #    score  bias  c-Evalue  i-Evalue hmmfrom  hmm to    alifrom  ali to    envfrom  env to     acc
 ---   ------ ----- --------- --------- ------- -------    ------- -------    ------- -------    ----
   1 !   77.7   0.3   2.2e-24   8.3e-21       4     166 ..       1     157 [.       1     162 [. 0.75

  Alignments for each domain:
  == domain 1  score: 77.7 bits;  conditional E-value: 2.2e-24
                                      burpitideAlign   4 mkSffallAllsllLlas.tieARkePgeywksvvknqptpeaiealldskkkt..... 56 
                                                         mkSf ++lA+lsllL+a  +++ARk++geyw +v+k+qp+pea++ l+  ++ +     
  NODE_26434_length_917_cov_2783.337678_g21154_i1.p1   1 MKSFHSFLAFLSLLLFADtIAAARKDAGEYWRAVMKDQPMPEALKGLVRIEAASssnek 59 
                                                         9****************945578***********************9975443322223 PP

                                      burpitideAlign  57 knesvvkDlevkpssfllvyqgnkdgqskdkeekadlkkdfeikpsqlllwyyhnknde 115
                                                         +n  +   +e k+   ++v  ++    + d++++  + +dfe++p+     y +  +++
  NODE_26434_length_917_cov_2783.337678_g21154_i1.p1  60 SNCHTPASFELKEEK-IIVEDFERPRPKGDEKKS-TFADDFEPRPNVS--AYGD--DAN 112
                                                         555566778888888.555555555444454444.8*********977..4555..666 PP

                                      burpitideAlign 116 skskeessfvkdfevkPssllvwyrgnkngqsedksssekkfvkdfepkPs 166
                                                          k  ++ssf +dfe++P+     y ++ +g + +k    k+f+ +fep+P+
  NODE_26434_length_917_cov_2783.337678_g21154_i1.p1 113 LKVGKSSSFAEDFEPRPNVS--AYGDEDVGLKGEK----KSFTSEFEPEPN 157
                                                         666778999******99865..5555655666655....67999*****98 PP

>> NODE_26433_length_917_cov_2783.893365_g21154_i0.p1  type:complete len:164 gc:universal NODE_26433_length_917_cov_2783
   #    score  bias  c-Evalue  i-Evalue hmmfrom  hmm to    alifrom  ali to    envfrom  env to     acc
 ---   ------ ----- --------- --------- ------- -------    ------- -------    ------- -------    ----
   1 !   77.5   0.6   2.6e-24   9.8e-21       4     166 ..       1     157 [.       1     162 [. 0.75

  Alignments for each domain:
  == domain 1  score: 77.5 bits;  conditional E-value: 2.6e-24
                                      burpitideAlign   4 mkSffallAllsllLlas.tieARkePgeywksvvknqptpeaiealldskkkt..... 56 
                                                         mkSf ++lA+lsllL+a  +++ARk++geyw +v+k+qp+pea++ l+  ++ +     
  NODE_26433_length_917_cov_2783.893365_g21154_i0.p1   1 MKSFHSFLAFLSLLLFADtIAAARKDAGEYWRAVMKDQPMPEALKGLVRIEAASssnek 59 
                                                         9****************945578***********************9975443322223 PP

                                      burpitideAlign  57 knesvvkDlevkpssfllvyqgnkdgqskdkeekadlkkdfeikpsqlllwyyhnknde 115
                                                         +n  +   +e k+   ++v  ++    + d++++  + +dfe++p+     y    +++
  NODE_26433_length_917_cov_2783.893365_g21154_i0.p1  60 SNCHTPASFELKEEK-IIVEDFERPRPKGDEKKS-TFADDFEPRPNVS--AYG--DDAN 112
                                                         555566778888888.555555555444454444.8*********977..444..4666 PP

                                      burpitideAlign 116 skskeessfvkdfevkPssllvwyrgnkngqsedksssekkfvkdfepkPs 166
                                                          k  ++ssf +dfe++P+     y ++ +g + +k    k+f+ +fep+P+
  NODE_26433_length_917_cov_2783.893365_g21154_i0.p1 113 LKGGKSSSFAEDFEPRPNVS--AYGDEDVGLKGEK----KSFTSEFEPEPN 157
                                                         666778899******99865..5555655666655....67999*****98 PP

>> NODE_27856_length_869_cov_2319.815327_g22358_i0.p1  type:complete len:164 gc:universal NODE_27856_length_869_cov_2319
   #    score  bias  c-Evalue  i-Evalue hmmfrom  hmm to    alifrom  ali to    envfrom  env to     acc
 ---   ------ ----- --------- --------- ------- -------    ------- -------    ------- -------    ----
   1 !   74.6   0.4   1.9e-23   7.2e-20       4     166 ..       1     157 [.       1     163 [. 0.73

  Alignments for each domain:
  == domain 1  score: 74.6 bits;  conditional E-value: 1.9e-23
                                      burpitideAlign   4 mkSffallAllsllLlas.tieARkePgeywksvvknqptpeaiealldskkkt..... 56 
                                                         mkSf ++lA+lsllL+a  +++ARk++geyw +v+k+qp+pea++ l+  ++ +     
  NODE_27856_length_869_cov_2319.815327_g22358_i0.p1   1 MKSFHSFLAFLSLLLFADtIAAARKDAGEYWRAVMKDQPMPEALKGLVRIEAASssnek 59 
                                                         9****************945578***********************9975443322223 PP

                                      burpitideAlign  57 knesvvkDlevkpssfllvyqgnkdgqskdkeekadlkkdfeikpsqlllwyyhnknde 115
                                                         +n  +   +e k+   ++v  ++    + d++++  + +dfe++p+     y    +++
  NODE_27856_length_869_cov_2319.815327_g22358_i0.p1  60 SNCHTPASFELKEEK-IIVEDFERPRPKGDEKKS-TFADDFEPRPNVS--AYG--DDAN 112
                                                         555566778888888.555555555444454444.8*********977..444..4666 PP

                                      burpitideAlign 116 skskeessfvkdfevkPssllvwyrgnkngqsedksssekkfvkdfepkPs 166
                                                          k  ++ssf +dfe+   +++    ++ +g +     ++k+f+ +fep+P+
  NODE_27856_length_869_cov_2319.815327_g22358_i0.p1 113 LKGGKSSSFAEDFEP--RQNVSADGDEDVGLKG----EKKSFTSEFEPEPN 157
                                                         666778899****99..5555555555444444....5688***9999998 PP

>> NODE_25805_length_939_cov_1305.657044_g20623_i0.p3  type:5prime_partial len:156 gc:universal NODE_25805_length_939_co
   #    score  bias  c-Evalue  i-Evalue hmmfrom  hmm to    alifrom  ali to    envfrom  env to     acc
 ---   ------ ----- --------- --------- ------- -------    ------- -------    ------- -------    ----
   1 !   74.0   0.0   2.9e-23   1.1e-19       3      90 ..      38     117 ..      19     125 .. 0.94

  Alignments for each domain:
  == domain 1  score: 74.0 bits;  conditional E-value: 2.9e-23
                                      burpitideAlign   3 lmkSffallAllsllLlastieARkePgeywksvvknqptpeaiealldskkktknesv 61 
                                                         +mk +++++All++lL+a+ti ARk+P e++++++k+qp+ eai+++       ++ s+
  NODE_25805_length_939_cov_1305.657044_g20623_i0.p3  38 IMK-SLSFFALLCILLFAETIVARKAPAEECTDETKEQPIAEAIKPA-------EQTSF 88 
                                                         69*.89*****************************************.......9**** PP

                                      burpitideAlign  62 vkDlevkpssfllvyqgnkdgqskdkeek 90 
                                                         vkD+++++++++++ + +kd+qs+ ++e 
  NODE_25805_length_939_cov_1305.657044_g20623_i0.p3  89 VKDFDPNRPQIPFYFYLKKDAQSQVPAET 117
                                                         **********************9988875 PP

>> NODE_55869_length_345_cov_2421.922794_g49487_i0.p2  type:5prime_partial len:100 gc:universal NODE_55869_length_345_co
   #    score  bias  c-Evalue  i-Evalue hmmfrom  hmm to    alifrom  ali to    envfrom  env to     acc
 ---   ------ ----- --------- --------- ------- -------    ------- -------    ------- -------    ----
   1 !   73.7   2.4   3.6e-23   1.3e-19     112     197 ..       1      91 [.       1      93 [. 0.85

  Alignments for each domain:
  == domain 1  score: 73.7 bits;  conditional E-value: 3.6e-23
                                      burpitideAlign 112 kndeskskees..sfvkdfev.kPssllvwyrgnkngqsedksssekkfvkdfepkPsq 167
                                                         k+++s+ ++e+  sfvkdf++ +P+ +lv+y ++ +gqs+ +++ ek+fvkdf+p++ q
  NODE_55869_length_345_cov_2421.922794_g49487_i0.p2   1 KDAQSQVPAETekSFVKDFDPnRPQLPLVYYLKK-DGQSQVPAETEKSFVKDFDPNRPQ 58 
                                                         5677777777777999999999999999999988.999999999999999999999999 PP

                                      burpitideAlign 168 lllwyrgnkdgqsvdes..gksfvkdfep.kPs 197
                                                         l+l+y+ nkd+qs++++  +ksfvkdf+p +P+
  NODE_55869_length_345_cov_2421.922794_g49487_i0.p2  59 LPLVYYLNKDAQSQVPAetEKSFVKDFDPnRPQ 91 
                                                         999999999999999888899999999996665 PP

>> NODE_33809_length_690_cov_25.683955_g27682_i0.p1  type:complete len:113 gc:universal NODE_33809_length_690_cov_25.683
   #    score  bias  c-Evalue  i-Evalue hmmfrom  hmm to    alifrom  ali to    envfrom  env to     acc
 ---   ------ ----- --------- --------- ------- -------    ------- -------    ------- -------    ----
   1 !   72.9   0.5   6.4e-23   2.4e-19       4      97 ..       1      94 [.       1     109 [. 0.79

  Alignments for each domain:
  == domain 1  score: 72.9 bits;  conditional E-value: 6.4e-23
                                    burpitideAlign  4 mkSffallAllsllLlastieARkePgeywksvvknqptpeaiealldskkkt......knes 60
                                                      mk+ffa++ +  l+L+a+ ++ARkePg+ywksv+k+qp+peai+ ll   + +      k + 
  NODE_33809_length_690_cov_25.683955_g27682_i0.p1  1 MKTFFAFFIFCFLILFANLNHARKEPGDYWKSVMKDQPMPEAIKGLLHQDQASaldsdkKMKH 63
                                                      9*********************************************98665433444567889 PP

                                    burpitideAlign 61 vvkDlevkpssfllvyqgnkdgqskdkeekadlkkdf 97
                                                      +vkD++++ s   ++y++n   ++ dk     + kd+
  NODE_33809_length_690_cov_25.683955_g27682_i0.p1 64 FVKDFDSRHSF--IIYHSNLRHKEEDKP----FVKDL 94
                                                      ******88887..999999984444432....22322 PP

>> NODE_57867_length_331_cov_2415.693798_g51485_i0.p2  type:5prime_partial len:97 gc:universal NODE_57867_length_331_cov
   #    score  bias  c-Evalue  i-Evalue hmmfrom  hmm to    alifrom  ali to    envfrom  env to     acc
 ---   ------ ----- --------- --------- ------- -------    ------- -------    ------- -------    ----
   1 !   72.7   3.1   7.1e-23   2.7e-19     112     196 ..       1      90 [.       1      95 [. 0.91

  Alignments for each domain:
  == domain 1  score: 72.7 bits;  conditional E-value: 7.1e-23
                                      burpitideAlign 112 kndeskskees..sfvkdfev.kPssllvwyrgnkngqsedksssekkfvkdfepkPsq 167
                                                         k+++s+ ++e+  sfvkdf++ +P+ +lv+y ++ +gqs+ +++ ek+fvkdf+p++ q
  NODE_57867_length_331_cov_2415.693798_g51485_i0.p2   1 KDAQSQVPAETekSFVKDFDPnRPQLPLVYYLKK-DGQSQVPAETEKSFVKDFDPNRPQ 58 
                                                         5777877777788******************999.************************ PP

                                      burpitideAlign 168 lllwyrgnkdgqsvdes..gksfvkdfep.kP 196
                                                         l+l+y+ nkd+qs++++  +ksfvkdf+p +P
  NODE_57867_length_331_cov_2415.693798_g51485_i0.p2  59 LPLVYYLNKDAQSQVPAetEKSFVKDFDPnRP 90 
                                                         **************998889********9666 PP

>> NODE_35270_length_653_cov_38.232759_g29056_i0.p1  type:complete len:110 gc:universal NODE_35270_length_653_cov_38.232
   #    score  bias  c-Evalue  i-Evalue hmmfrom  hmm to    alifrom  ali to    envfrom  env to     acc
 ---   ------ ----- --------- --------- ------- -------    ------- -------    ------- -------    ----
   1 !   66.2   0.2   6.9e-21   2.6e-17       4      99 ..       1     102 [.       1     108 [. 0.74

  Alignments for each domain:
  == domain 1  score: 66.2 bits;  conditional E-value: 6.9e-21
                                    burpitideAlign   4 mkSffallAllsllLlastieARkePgeywksvvknqptpeaiealldskkkt.......k 57 
                                                       m +ffa+l +  l+L+a+ ++ARkePg+yw sv+k+qp+peai+ ll             k
  NODE_35270_length_653_cov_38.232759_g29056_i0.p1   1 MNTFFAILIFCFLFLFANLNHARKEPGDYWRSVMKDQPMPEAIKGLLHEDPAAsalvsekK 61 
                                                       8899****9**********************************999965421111222347 PP

                                    burpitideAlign  58 nesvvkDlevkpssfllvyqgnkdgqskdkeek.adlkkdfei 99 
                                                        + +vkD++++ s   ++y++   +++ d +   +d+k++ + 
  NODE_35270_length_653_cov_38.232759_g29056_i0.p1  62 MNHFVKDFDSRHSF--IIYHSSPESKEEDHKTHvKDMKDQKQH 102
                                                       899******99888..666766664455555553455555444 PP

>> NODE_73964_length_260_cov_319.048128_g67582_i0.p2  type:internal len:87 gc:universal NODE_73964_length_260_cov_319.04
   #    score  bias  c-Evalue  i-Evalue hmmfrom  hmm to    alifrom  ali to    envfrom  env to     acc
 ---   ------ ----- --------- --------- ------- -------    ------- -------    ------- -------    ----
   1 !   65.8   0.5   9.4e-21   3.5e-17     121     197 ..       4      83 ..       1      86 [] 0.73

  Alignments for each domain:
  == domain 1  score: 65.8 bits;  conditional E-value: 9.4e-21
                                     burpitideAlign 121 essfvkdfev.kPssllvwyrgnkngqsedksssekkfvkdfepkPsqlllwyrgnkdgq 179
                                                        e+sf+kdf++ +P+ +l++y ++ ++qs+ +++ ek+f kdf+p++ ql+l+y+ +kd+ 
  NODE_73964_length_260_cov_319.048128_g67582_i0.p2   4 EKSFIKDFDPnRPQLPLIYYLKK-DAQSQVPTETEKSFFKDFDPNRPQLPLIYYLKKDAR 62 
                                                        56788888888888888888777.888888888888888888888888888888888888 PP

                                     burpitideAlign 180 svdes..gksfvkdfep.kPs 197
                                                        s++++  +ksfvkdf+p +P+
  NODE_73964_length_260_cov_319.048128_g67582_i0.p2  63 SQVPAetEKSFVKDFDPnRPQ 83 
                                                        887776678888888886665 PP

>> NODE_43347_length_483_cov_4089.417073_g36974_i0.p1  type:complete len:123 gc:universal NODE_43347_length_483_cov_4089
   #    score  bias  c-Evalue  i-Evalue hmmfrom  hmm to    alifrom  ali to    envfrom  env to     acc
 ---   ------ ----- --------- --------- ------- -------    ------- -------    ------- -------    ----
   1 !   62.4   0.4   9.8e-20   3.7e-16       4     102 ..       1     103 [.       1     121 [. 0.72

  Alignments for each domain:
  == domain 1  score: 62.4 bits;  conditional E-value: 9.8e-20
                                      burpitideAlign   4 mkSffallAllsllLlas.tieARkePgeywksvvknqptpeaiealldskkkt..... 56 
                                                         mkSf ++lA+lsllL+a  +++ARk++geyw +v+k+qp+pea++ l+  ++ +     
  NODE_43347_length_483_cov_4089.417073_g36974_i0.p1   1 MKSFHSFLAFLSLLLFADtIAAARKDAGEYWRAVMKDQPMPEALKGLVRIEAASssnek 59 
                                                         9****************945578***********************9975544332223 PP

                                      burpitideAlign  57 knesvvkDlevkpssfllvyqgnkdgqskdkeekadlkkdfeikps 102
                                                         +n  +   +e k+   ++v  ++    + d++++  + +dfe++p+
  NODE_43347_length_483_cov_4089.417073_g36974_i0.p1  60 SNCHTPASFELKEEK-IIVEDFERPRPKGDEKKS-TFADDFEPRPN 103
                                                         444556677777777.555555555344444444.78999999987 PP

>> NODE_43236_length_485_cov_4107.208738_g36863_i0.p1  type:complete len:123 gc:universal NODE_43236_length_485_cov_4107
   #    score  bias  c-Evalue  i-Evalue hmmfrom  hmm to    alifrom  ali to    envfrom  env to     acc
 ---   ------ ----- --------- --------- ------- -------    ------- -------    ------- -------    ----
   1 !   61.5   0.4   1.9e-19   7.3e-16       4     102 ..       1     103 [.       1     105 [. 0.71

  Alignments for each domain:
  == domain 1  score: 61.5 bits;  conditional E-value: 1.9e-19
                                      burpitideAlign   4 mkSffallAllsllLlas.tieARkePgeywksvvknqptpeaiealldskkkt..... 56 
                                                         mkSf ++lA+lsllL+a  +++ARk++geyw +v+k+qp+pea++ l+  ++ +     
  NODE_43236_length_485_cov_4107.208738_g36863_i0.p1   1 MKSFHSFLAFLSLLLFADtIAAARKDAGEYWRAVMKDQPMPEALKGLVRIEAASssnek 59 
                                                         9****************945578***********************9975544332223 PP

                                      burpitideAlign  57 knesvvkDlevkpssfllvyqgnkdgqskdkeekadlkkdfeikps 102
                                                         +n  +   +e k+   ++v  ++    + d++++  + +dfe++p+
  NODE_43236_length_485_cov_4107.208738_g36863_i0.p1  60 SNCHTPASFELKEEK-IIVEDFERPRPKGDEKKS-TFADDFEPRPN 103
                                                         444455566666666.444444444334443333.68888888886 PP

>> NODE_73106_length_263_cov_2.600000_g66724_i0.p1  type:internal len:88 gc:universal NODE_73106_length_263_cov_2.600000
   #    score  bias  c-Evalue  i-Evalue hmmfrom  hmm to    alifrom  ali to    envfrom  env to     acc
 ---   ------ ----- --------- --------- ------- -------    ------- -------    ------- -------    ----
   1 !   63.5   0.0   4.6e-20   1.7e-16       2      59 ..      15      74 ..      14      78 .. 0.88

  Alignments for each domain:
  == domain 1  score: 63.5 bits;  conditional E-value: 4.6e-20
                                   burpitideAlign  2 elmkSffallAllsllLlas.tieARkePgeywksvvknqptpeaiealldskkkt.kne 59
                                                     ++mkSf++++A+lsl+L+a  +++ARk++geyw +v+k+qp+pea+e l+  ++ + +ne
  NODE_73106_length_263_cov_2.600000_g66724_i0.p1 15 QIMKSFLSFFAFLSLFLFADtIAAARKDAGEYWRAVIKDQPMPEALEGLVRIETASsSNE 74
                                                     79*****************945578************************98877664544 PP

>> NODE_43394_length_482_cov_4106.381418_g37020_i0.p1  type:complete len:130 gc:universal NODE_43394_length_482_cov_4106
   #    score  bias  c-Evalue  i-Evalue hmmfrom  hmm to    alifrom  ali to    envfrom  env to     acc
 ---   ------ ----- --------- --------- ------- -------    ------- -------    ------- -------    ----
   1 !   61.3   0.3   2.2e-19   8.2e-16       4     102 ..       1     103 [.       1     105 [. 0.71

  Alignments for each domain:
  == domain 1  score: 61.3 bits;  conditional E-value: 2.2e-19
                                      burpitideAlign   4 mkSffallAllsllLlas.tieARkePgeywksvvknqptpeaiealldskkkt..... 56 
                                                         mkSf ++lA+lsllL+a  +++ARk++geyw +v+k+qp+pea++ l+  ++ +     
  NODE_43394_length_482_cov_4106.381418_g37020_i0.p1   1 MKSFHSFLAFLSLLLFADtIAAARKDAGEYWRAVMKDQPMPEALKGLVRIEAASssnek 59 
                                                         9****************945578***********************9976544432223 PP

                                      burpitideAlign  57 knesvvkDlevkpssfllvyqgnkdgqskdkeekadlkkdfeikps 102
                                                         +n  +   +e k+   ++v  ++    + d++++  + +dfe++p+
  NODE_43394_length_482_cov_4106.381418_g37020_i0.p1  60 SNCHTPASFELKEEK-IIVEDFERPRPKGDEKKS-TFADDFEPRPN 103
                                                         444455566666666.444444444333343333.68888888876 PP

>> NODE_50892_length_386_cov_3595.952077_g44512_i0.p2  type:complete len:90 gc:universal NODE_50892_length_386_cov_3595.
   #    score  bias  c-Evalue  i-Evalue hmmfrom  hmm to    alifrom  ali to    envfrom  env to     acc
 ---   ------ ----- --------- --------- ------- -------    ------- -------    ------- -------    ----
   1 !   60.1   0.0   5.1e-19   1.9e-15       4      56 ..       1      54 [.       1      64 [. 0.87

  Alignments for each domain:
  == domain 1  score: 60.1 bits;  conditional E-value: 5.1e-19
                                      burpitideAlign  4 mkSffallAllsllLlas.tieARkePgeywksvvknqptpeaiealldskkkt 56
                                                        mkSf ++lA+lsllL+a  +++ARk++geyw +v+k+qp+pea++ l+  ++ +
  NODE_50892_length_386_cov_3595.952077_g44512_i0.p2  1 MKSFHSFLAFLSLLLFADtIAAARKDAGEYWRAVMKDQPMPEALKGLVRIEAAS 54
                                                        9****************945578************************9876655 PP

>> NODE_50310_length_392_cov_3627.012539_g43930_i0.p2  type:complete len:92 gc:universal NODE_50310_length_392_cov_3627.
   #    score  bias  c-Evalue  i-Evalue hmmfrom  hmm to    alifrom  ali to    envfrom  env to     acc
 ---   ------ ----- --------- --------- ------- -------    ------- -------    ------- -------    ----
   1 !   60.5   0.1   3.9e-19   1.5e-15       4      57 ..       1      56 [.       1      85 [. 0.88

  Alignments for each domain:
  == domain 1  score: 60.5 bits;  conditional E-value: 3.9e-19
                                      burpitideAlign  4 mkSffallAllsllLlas.tieARkePgeywksvvknqptpeaiealldskkkt.k 57
                                                        mkSf ++lA+lsllL+a  +++ARk++geyw +v+k+qp+pea++ l+  ++ + +
  NODE_50310_length_392_cov_3627.012539_g43930_i0.p2  1 MKSFHSFLAFLSLLLFADtIAAARKDAGEYWRAVMKDQPMPEALKGLVRIEAASsS 56
                                                        9****************945578************************977665533 PP

>> NODE_51727_length_378_cov_4610.268852_g45347_i0.p1  type:internal len:126 gc:universal NODE_51727_length_378_cov_4610
   #    score  bias  c-Evalue  i-Evalue hmmfrom  hmm to    alifrom  ali to    envfrom  env to     acc
 ---   ------ ----- --------- --------- ------- -------    ------- -------    ------- -------    ----
   1 !   42.6   0.1     1e-13   3.9e-10      14     102 ..      22     114 ..      14     116 .. 0.68

  Alignments for each domain:
  == domain 1  score: 42.6 bits;  conditional E-value: 1e-13
                                      burpitideAlign  14 lsllLlas.tieARkePgeywksvvknqptpeaiealldskkkt.....knesvvkDle 66 
                                                         lsllL+a  +++ARk++geyw +v+k+qp+pea++ l+  ++ +     +n  +   +e
  NODE_51727_length_378_cov_4610.268852_g45347_i0.p1  22 LSLLLFADtIAAARKDAGEYWRAVMKDQPMPEALKGLVRIEAASssnekSNCHTPASFE 80 
                                                         7899999945678***********************99755443322234444555666 PP

                                      burpitideAlign  67 vkpssfllvyqgnkdgqskdkeekadlkkdfeikps 102
                                                          k+   ++v  ++    + d++++  + +dfe++p+
  NODE_51727_length_378_cov_4610.268852_g45347_i0.p1  81 LKEEK-IIVEDFERPRPKGDEKKS-TFADDFEPRPN 114
                                                         66666.444444444334443333.68888888886 PP

>> NODE_72274_length_265_cov_6117.838542_g65892_i0.p1  type:internal len:89 gc:universal NODE_72274_length_265_cov_6117.
   #    score  bias  c-Evalue  i-Evalue hmmfrom  hmm to    alifrom  ali to    envfrom  env to     acc
 ---   ------ ----- --------- --------- ------- -------    ------- -------    ------- -------    ----
   1 !   20.2   0.1   7.1e-07    0.0027      30     102 ..       2      77 ..       1      86 [. 0.68

  Alignments for each domain:
  == domain 1  score: 20.2 bits;  conditional E-value: 7.1e-07
                                      burpitideAlign  30 geywksvvknqptpeaiealldskkkt.....knesvvkDlevkpssfllvyqgnkdgq 83 
                                                         geyw +v+k+qp+pea++ l+  ++ +     +n  +   +e k+   ++v  ++    
  NODE_72274_length_265_cov_6117.838542_g65892_i0.p1   2 GEYWRAVMKDQPMPEALKGLVRIEAASssnekSNCHTPASFELKEEK-IIVEDFERPRP 59 
                                                         8******************9975544332223444555667777777.55555555534 PP

                                      burpitideAlign  84 skdkeekadlkkdfeikps 102
                                                         + d++++  + +dfe++p+
  NODE_72274_length_265_cov_6117.838542_g65892_i0.p1  60 KGDEKKS-TFADDFEPRPN 77 
                                                         4444444.78889999887 PP

>> NODE_43240_length_485_cov_11.949029_g36867_i0.p1  type:complete len:87 gc:universal NODE_43240_length_485_cov_11.9490
   #    score  bias  c-Evalue  i-Evalue hmmfrom  hmm to    alifrom  ali to    envfrom  env to     acc
 ---   ------ ----- --------- --------- ------- -------    ------- -------    ------- -------    ----
   1 ?   11.2   0.0   0.00038       1.4       6      38 ..       6      39 ..       1      62 [. 0.77

  Alignments for each domain:
  == domain 1  score: 11.2 bits;  conditional E-value: 0.00038
                                    burpitideAlign  6 SffallA.llsllLlastieARkePgeywksvvk 38
                                                      S   ++A ll ++L +++ +AR eP  y + +++
  NODE_43240_length_485_cov_11.949029_g36867_i0.p1  6 SAYYMIAfLLFFTLSSCASAARLEPALYAHHATP 39
                                                      666789*888899*****************9882 PP


Internal pipeline statistics summary:
-------------------------------------
Query model(s):                            1  (312 nodes)
Target sequences:                     112484  (19552924 residues searched)
Passed MSV filter:                      4980  (0.044273); expected 2249.7 (0.02)
Passed bias filter:                     2554  (0.0227055); expected 2249.7 (0.02)
Passed Vit filter:                       279  (0.00248035); expected 112.5 (0.001)
Passed Fwd filter:                        30  (0.000266705); expected 1.1 (1e-05)
Initial search space (Z):             112484  [actual number of targets]
Domain search space  (domZ):              30  [number of targets reported over threshold]
# CPU time: 0.45u 0.04s 00:00:00.49 Elapsed: 00:00:01.87
# Mc/sec: 3258.93
//
[ok]
