# Supplementary material for: Mining raw plant transcriptomic data for new cyclopeptide alkaloids
Source: Beilstein J Org Chem. 2024 Jul 11;20:1548–59. doi: 10.3762/bjoc.20.138 (PMC11250218; doi:10.3762/bjoc.20.138)
Supplement: File 4 — The split burpitide precursor peptide HMM and output from all 700 transcriptomes as a compressed archive. [file Beilstein_J_Org_Chem-20-1548-s004.zip › final/SRR15016169.pep.hmm]

# hmmsearch :: search profile(s) against a sequence database
# HMMER 3.3 (Nov 2019); http://hmmer.org/
# Copyright (C) 2019 Howard Hughes Medical Institute.
# Freely distributed under the BSD open source license.
# - - - - - - - - - - - - - - - - - - - - - - - - - - - - - - - - - - - -
# query HMM file:                  ../hmms/burpitide.hmm
# target sequence database:        SRR15016169.pep
# - - - - - - - - - - - - - - - - - - - - - - - - - - - - - - - - - - - -

Query:       burpitideAlign  [M=312]
Scores for complete sequences (score includes all domains):
   --- full sequence ---   --- best 1 domain ---    -#dom-
    E-value  score  bias    E-value  score  bias    exp  N  Sequence                                          Description
    ------- ------ -----    ------- ------ -----   ---- --  --------                                          -----------
    5.6e-16   61.5   2.3    6.2e-16   61.3   2.3    1.0  1  NODE_32281_length_617_cov_28.275735_g26211_i0.p1   type:5prime_partial len:128 gc:u
    1.5e-14   56.8   5.8    1.8e-14   56.6   5.8    1.1  1  NODE_27477_length_776_cov_69.513514_g21805_i0.p2   type:complete len:149 gc:univers
    1.4e-11   47.1   4.1    3.3e-11   45.8   4.1    1.6  1  NODE_23000_length_950_cov_96.294185_g18050_i0.p1   type:complete len:171 gc:univers
     0.0084   18.2   0.1      0.018   17.2   0.0    1.4  2  NODE_15676_length_1303_cov_12.504065_g12275_i0.p1  type:5prime_partial len:339 gc:u
  ------ inclusion threshold ------
          1   11.4   0.1        1.7   10.6   0.1    1.3  1  NODE_13847_length_1409_cov_10.441617_g9951_i1.p1   type:5prime_partial len:441 gc:u


Domain annotation for each sequence (and alignments):
>> NODE_32281_length_617_cov_28.275735_g26211_i0.p1  type:5prime_partial len:128 gc:universal NODE_32281_length_617_cov_
   #    score  bias  c-Evalue  i-Evalue hmmfrom  hmm to    alifrom  ali to    envfrom  env to     acc
 ---   ------ ----- --------- --------- ------- -------    ------- -------    ------- -------    ----
   1 !   61.3   2.3   3.5e-20   6.2e-16       4     112 ..       4     113 ..       1     125 [. 0.84

  Alignments for each domain:
  == domain 1  score: 61.3 bits;  conditional E-value: 3.5e-20
                                    burpitideAlign   4 mkSffallA..llsllLla.stieARkeP..geywksvvknqptpeaiealldskkktkne 59 
                                                       mkS +  ++  l+sllL++ s   ARk P  ++ywks++k++p+p+a+++l+    + k +
  NODE_32281_length_617_cov_28.275735_g26211_i0.p1   4 MKSNIFPTSiiLFSLLLFSiSLSYARKQPaaEDYWKSIMKDKPMPKALKDLFHEDDEVKMD 64 
                                                       99999999999999999874799******99********************9888888*** PP

                                    burpitideAlign  60 svvkDlevkpssfllvyqgnkdgqskdkeekadlkkdfeikpsqlllwyyhnk 112
                                                        +vkD+  k +   ++y+ n d++  +k++k  l+k+ +i+p q  +  y  +
  NODE_32281_length_617_cov_28.275735_g26211_i0.p1  65 HFVKDFVLKSTA--IIYHRNPDAKIDEKNKK--LQKEKSINPEQQKVPTYTHQ 113
                                                       *******88887..9*******877777777..99999999998655444433 PP

>> NODE_27477_length_776_cov_69.513514_g21805_i0.p2  type:complete len:149 gc:universal NODE_27477_length_776_cov_69.513
   #    score  bias  c-Evalue  i-Evalue hmmfrom  hmm to    alifrom  ali to    envfrom  env to     acc
 ---   ------ ----- --------- --------- ------- -------    ------- -------    ------- -------    ----
   1 !   56.6   5.8     1e-18   1.8e-14       4     147 ..       1     139 [.       1     147 [. 0.76

  Alignments for each domain:
  == domain 1  score: 56.6 bits;  conditional E-value: 1e-18
                                    burpitideAlign   4 mkSffallA..llsllLla.stieARkeP..geywksvvknqptpeaiealldskkktkne 59 
                                                       mkS +   +  l+ llL++ s   ARkeP  g+ywks++k++p+p+a+++l+    + k++
  NODE_27477_length_776_cov_69.513514_g21805_i0.p2   1 MKSNIFPSSiiLFYLLLFSiSLSYARKEPaaGDYWKSIMKDKPMPKALKDLFHEDDEMKRD 61 
                                                       56555444455666666653799*****************************999999*** PP

                                    burpitideAlign  60 svvkDlevkpssfllvyqgnkdgqskdkeekadlkkdfeikpsqlllwyyhnkndeskske 120
                                                        +v D+  k s   ++y+ n  ++  +k++  +l+k+ +i+p q    + ++k de++++ 
  NODE_27477_length_776_cov_69.513514_g21805_i0.p2  62 HFVRDFVLKSSA--IIYHRNPEAKIDEKNK--QLQKEKSINPAQQ---KVPAKIDEKNKQL 115
                                                       *******98888..9*******65555555..5*********998...5555555555554 PP

                                    burpitideAlign 121 essfvkdfevkPssllvwyrgnkngqs 147
                                                        +   k +++  +++++ y +++++++
  NODE_27477_length_776_cov_69.513514_g21805_i0.p2 116 HK--EKSINP-EQQNVPAYTHQEMKDK 139
                                                       44..355666.6788888888866554 PP

>> NODE_23000_length_950_cov_96.294185_g18050_i0.p1  type:complete len:171 gc:universal NODE_23000_length_950_cov_96.294
   #    score  bias  c-Evalue  i-Evalue hmmfrom  hmm to    alifrom  ali to    envfrom  env to     acc
 ---   ------ ----- --------- --------- ------- -------    ------- -------    ------- -------    ----
   1 !   45.8   4.1   1.8e-15   3.3e-11       1     177 [.       1     155 [.       1     169 [. 0.62

  Alignments for each domain:
  == domain 1  score: 45.8 bits;  conditional E-value: 1.8e-15
                                    burpitideAlign   1 melmkSffallAllsllLlastieARkePgeywksvvknqptpeaiealldskkktknesv 61 
                                                       m+  k ff+ll+ll+  L+ +ti ARk+ geyw  v+k+q++pe+i+ l+           
  NODE_23000_length_950_cov_96.294185_g18050_i0.p1   1 MNHIKDFFTLLSLLL--LFFNTIDARKDLGEYWRGVMKDQEMPESIRRLI----------- 48 
                                                       778898999988766..*************************99999995........... PP

                                    burpitideAlign  62 vkDlevkpssfllvyqgnkdg.qskdkeek.a..dlkkdfeikpsqlllwyyhnkndesks 118
                                                           +++p     v+ g+ d+  s+d e+k +   + k+fe +      +y +  n+++++
  NODE_23000_length_950_cov_96.294185_g18050_i0.p1  49 ----PIDPEASKAVSIGKADChTSVDLEQKiLqnRFVKNFEQNADV--SIYDS-VNKPTEK 102
                                                       ....777777777777777776666766665545555555544332..24433.4444444 PP

                                    burpitideAlign 119 keessfvkdfevkPssllvwyrgnkngqsedksssekkfvkdfepkPsqlllwyrgnkd 177
                                                       k    f+kd+e++P   + +y +    +++ +++++ +   d+++  + + +  ++  d
  NODE_23000_length_950_cov_96.294185_g18050_i0.p1 103 K---FFIKDLELRPD--VSIYDNDIKPNKQRSFVKNSDPKADVSIYDNDIKPTEQNS-D 155
                                                       3...57777777775..4555555444444444444444444444444444444443.2 PP

>> NODE_15676_length_1303_cov_12.504065_g12275_i0.p1  type:5prime_partial len:339 gc:universal NODE_15676_length_1303_co
   #    score  bias  c-Evalue  i-Evalue hmmfrom  hmm to    alifrom  ali to    envfrom  env to     acc
 ---   ------ ----- --------- --------- ------- -------    ------- -------    ------- -------    ----
   1 !   17.2   0.0   9.9e-07     0.018       8      51 ..      23      64 ..      18      79 .. 0.86
   2 ?   -2.8   0.0       1.2   2.1e+04      93      93 ..     167     167 ..      90     202 .. 0.63

  Alignments for each domain:
  == domain 1  score: 17.2 bits;  conditional E-value: 9.9e-07
                                     burpitideAlign  8 fallAllsllLlastieARkePgeywksvvknqptpeaiealld 51
                                                       +++lA+l+++L+as  +A  +P+ ywksv + +p+p+ ++++l+
  NODE_15676_length_1303_cov_12.504065_g12275_i0.p1 23 LVILAFLTFALVAS--HAALSPELYWKSVLPKTPMPKVVKDVLQ 64
                                                       799*********98..67789********************986 PP

  == domain 2  score: -2.8 bits;  conditional E-value: 1.2
                                     burpitideAlign  93 l 93 
                                                         
  NODE_15676_length_1303_cov_12.504065_g12275_i0.p1 167 I 167
                                                        1 PP

>> NODE_13847_length_1409_cov_10.441617_g9951_i1.p1  type:5prime_partial len:441 gc:universal NODE_13847_length_1409_cov
   #    score  bias  c-Evalue  i-Evalue hmmfrom  hmm to    alifrom  ali to    envfrom  env to     acc
 ---   ------ ----- --------- --------- ------- -------    ------- -------    ------- -------    ----
   1 ?   10.6   0.1   9.6e-05       1.7       4      36 ..       7      40 ..       4      53 .. 0.88

  Alignments for each domain:
  == domain 1  score: 10.6 bits;  conditional E-value: 9.6e-05
                                    burpitideAlign  4 mkSffallA.llsllLlastieARkePgeywksv 36
                                                      m S+ al++ ++++ Ll s++eAR  P e +k v
  NODE_13847_length_1409_cov_10.441617_g9951_i1.p1  7 MSSSSALISfFFLVSLLFSIAEARVPPSETFKFV 40
                                                      99*******999999************9999865 PP


Internal pipeline statistics summary:
-------------------------------------
Query model(s):                            1  (312 nodes)
Target sequences:                      88328  (16515320 residues searched)
Passed MSV filter:                      3886  (0.0439951); expected 1766.6 (0.02)
Passed bias filter:                     1942  (0.0219862); expected 1766.6 (0.02)
Passed Vit filter:                       203  (0.00229825); expected 88.3 (0.001)
Passed Fwd filter:                         5  (5.66072e-05); expected 0.9 (1e-05)
Initial search space (Z):              88328  [actual number of targets]
Domain search space  (domZ):               5  [number of targets reported over threshold]
# CPU time: 0.32u 0.03s 00:00:00.35 Elapsed: 00:00:01.49
# Mc/sec: 3439.22
//
[ok]
