# Supplementary material for: Mining raw plant transcriptomic data for new cyclopeptide alkaloids
Source: Beilstein J Org Chem. 2024 Jul 11;20:1548–59. doi: 10.3762/bjoc.20.138 (PMC11250218; doi:10.3762/bjoc.20.138)
Supplement: File 4 — The split burpitide precursor peptide HMM and output from all 700 transcriptomes as a compressed archive. [file Beilstein_J_Org_Chem-20-1548-s004.zip › final/SRR15016244.pep.hmm]

# hmmsearch :: search profile(s) against a sequence database
# HMMER 3.3 (Nov 2019); http://hmmer.org/
# Copyright (C) 2019 Howard Hughes Medical Institute.
# Freely distributed under the BSD open source license.
# - - - - - - - - - - - - - - - - - - - - - - - - - - - - - - - - - - - -
# query HMM file:                  ../hmms/burpitide.hmm
# target sequence database:        SRR15016244.pep
# - - - - - - - - - - - - - - - - - - - - - - - - - - - - - - - - - - - -

Query:       burpitideAlign  [M=312]
Scores for complete sequences (score includes all domains):
   --- full sequence ---   --- best 1 domain ---    -#dom-
    E-value  score  bias    E-value  score  bias    exp  N  Sequence                                            Description
    ------- ------ -----    ------- ------ -----   ---- --  --------                                            -----------
    1.1e-58  201.8  17.3    1.9e-41  145.2   6.6    2.5  2  NODE_16005_length_1400_cov_3164.217031_g11153_i0.p1  type:complete len:351 gc:univers
    2.5e-52  180.9  10.3    8.8e-40  139.7   3.9    2.1  2  NODE_19051_length_1213_cov_3460.181579_g13123_i0.p1  type:complete len:299 gc:univers
    2.5e-52  180.9  10.3    8.8e-40  139.7   3.9    2.1  2  NODE_19981_length_1162_cov_3411.865014_g13684_i0.p1  type:complete len:299 gc:univers
    2.5e-52  180.9  10.3    8.8e-40  139.7   3.9    2.1  2  NODE_20329_length_1141_cov_3348.941948_g13910_i0.p1  type:complete len:299 gc:univers
    2.5e-52  180.9  10.3    8.8e-40  139.7   3.9    2.1  2  NODE_20720_length_1120_cov_3292.460363_g14149_i0.p1  type:complete len:299 gc:univers
    5.9e-50  173.1  10.9    8.8e-40  139.7   3.9    2.1  2  NODE_22825_length_1009_cov_3045.037393_g15528_i0.p1  type:complete len:288 gc:univers
    5.7e-46  160.0   8.0    1.2e-35  126.1   2.4    2.0  2  NODE_23911_length_952_cov_2916.650739_g16283_i0.p1   type:complete len:274 gc:univers
    2.1e-44  154.9  12.1    8.5e-32  113.5   5.7    2.1  2  NODE_13244_length_1592_cov_2556.036866_g9381_i0.p1   type:complete len:286 gc:univers
    8.5e-43  149.6   5.7    2.9e-42  147.8   5.7    1.7  1  NODE_25191_length_887_cov_2802.063882_g17229_i0.p1   type:complete len:253 gc:univers
    1.1e-36  129.5   1.5    1.3e-36  129.3   1.5    1.0  1  NODE_28992_length_718_cov_2377.065116_g20264_i0.p1   type:3prime_partial len:208 gc:u
    8.8e-31  110.1   1.7    1.1e-30  109.8   1.7    1.1  1  NODE_33139_length_575_cov_2247.440239_g24121_i0.p1   type:3prime_partial len:160 gc:u
    2.2e-25   92.4   6.0    3.1e-22   82.1   6.0    2.2  1  NODE_23836_length_956_cov_3754.757644_g16233_i0.p1   type:complete len:209 gc:univers
    1.7e-24   89.5   0.2      2e-24   89.3   0.2    1.0  1  NODE_36275_length_495_cov_1802.386256_g27211_i0.p1   type:complete len:123 gc:univers
    3.9e-19   71.9   0.0    4.5e-19   71.7   0.0    1.0  1  NODE_42928_length_387_cov_1423.490446_g33856_i0.p1   type:complete len:86 gc:universa
    2.8e-17   65.8   5.0    3.5e-16   62.2   5.2    2.5  1  NODE_22468_length_1029_cov_1509.216527_g15284_i0.p1  type:5prime_partial len:188 gc:u
    2.9e-17   65.7   5.0    3.5e-16   62.2   5.2    2.5  1  NODE_22174_length_1044_cov_1727.405767_g15092_i0.p1  type:5prime_partial len:188 gc:u
    2.9e-17   65.7   5.0    3.5e-16   62.2   5.2    2.5  1  NODE_29910_length_681_cov_2511.784539_g21068_i0.p1   type:5prime_partial len:188 gc:u
    1.5e-13   53.5   0.8    1.2e-12   50.6   0.8    2.2  1  NODE_35583_length_511_cov_2399.449772_g26523_i0.p1   type:5prime_partial len:155 gc:u
      1e-09   41.0   0.0    1.2e-09   40.7   0.0    1.1  1  NODE_30767_length_651_cov_12.354671_g21846_i0.p1     type:5prime_partial len:132 gc:u
    2.3e-07   33.2   0.0    6.2e-07   31.8   0.0    1.7  1  NODE_29680_length_690_cov_13.923825_g20855_i0.p1     type:complete len:101 gc:univers
    2.5e-07   33.1   0.0    2.5e-07   33.1   0.0    1.0  1  NODE_56359_length_285_cov_1222.811321_g47287_i0.p1   type:5prime_partial len:79 gc:un
    3.7e-07   32.5   0.0    3.7e-07   32.5   0.0    1.0  1  NODE_57139_length_281_cov_1271.605769_g48067_i0.p1   type:5prime_partial len:83 gc:un
     0.0069   18.5   0.1     0.0082   18.3   0.1    1.1  1  NODE_72501_length_229_cov_1486.000000_g63429_i0.p1   type:internal len:77 gc:universa
  ------ inclusion threshold ------
       0.08   15.0   0.0       0.11   14.6   0.0    1.1  1  NODE_55649_length_289_cov_2.138889_g46577_i0.p1      type:internal len:97 gc:universa


Domain annotation for each sequence (and alignments):
>> NODE_16005_length_1400_cov_3164.217031_g11153_i0.p1  type:complete len:351 gc:universal NODE_16005_length_1400_cov_31
   #    score  bias  c-Evalue  i-Evalue hmmfrom  hmm to    alifrom  ali to    envfrom  env to     acc
 ---   ------ ----- --------- --------- ------- -------    ------- -------    ------- -------    ----
   1 !  145.2   6.6   5.1e-45   1.9e-41       4     265 ..       1     233 [.       1     236 [. 0.87
   2 !   70.0   3.0   3.8e-22   1.4e-18      85     269 ..     187     341 ..     183     350 .. 0.49

  Alignments for each domain:
  == domain 1  score: 145.2 bits;  conditional E-value: 5.1e-45
                                       burpitideAlign   4 mkSffallAllsllLlastieARkePgeywksvvknqpt......peaiealldskkk 55 
                                                          m+S +al+A++s++Lla+++eARk+P++y++svv+n+ +      ++ +e++++++kk
  NODE_16005_length_1400_cov_3164.217031_g11153_i0.p1   1 MASYIALIAVFSIALLACITEARKNPTDYLQSVVNNEAInehpehNQGAESSVSNEKK 58 
                                                          99********************************888777776778889********* PP

                                       burpitideAlign  56 tknesvvkDlevkpssfllvyqgnkdgqskdkeekadlkkdfeikpsqlllwyyhnkn 113
                                                          t  ++  +D+e+kpss l+ y  n      +keek +l+kdfe k ++l++  y++k 
  NODE_16005_length_1400_cov_3164.217031_g11153_i0.p1  59 TTTGYAMNDFESKPSS-LFPYLYNAK----SKEEK-PLMKDFEAKSGSLFPYSYDAKS 110
                                                          ****************.555555544....67888.9************999998655 PP

                                       burpitideAlign 114 deskskeessfvkdfevkPssllvwyrgnkngqsedksssekkfvkdfepkPsqlllw 171
                                                          +e     e++++kdfe kP+sl+++  +      ++k  +ek+++kdfe k  +l++ 
  NODE_16005_length_1400_cov_3164.217031_g11153_i0.p1 111 EE-----EKPLMKDFEKKPGSLFPYLYDS-----KSK--EEKPLMKDFEAKSGSLFPY 156
                                                          54.....5799**************8555.....444..56899************** PP

                                       burpitideAlign 172 yrgnkdgqsvdesgksfvkdfepkPssvlvwyrgnkngqsedksskefvkdfsvdPss 229
                                                           + +k++++     k+++kdfe kP+s++++   + n     k++k+++kdf+ +  s
  NODE_16005_length_1400_cov_3164.217031_g11153_i0.p1 157 SYDAKSEEE-----KPLMKDFETKPGSLFPYLYDA-NS----KEEKPLMKDFEAKSGS 204
                                                          ****88777.....****************98776.44....4556788********* PP

                                       burpitideAlign 230 llliykgnkvdpseneetekesvvngqsvdPssqll 265
                                                          l++  + +k       ++e+++++++++ +  s ++
  NODE_16005_length_1400_cov_3164.217031_g11153_i0.p1 205 LFPYFYDAK-------SKEEKPLMKDFEAKSGSLFP 233
                                                          ****99999.......678999****9999888766 PP

  == domain 2  score: 70.0 bits;  conditional E-value: 3.8e-22
                                       burpitideAlign  85 kdkeekadlkkdfeikpsqlllwyyhnkndeskskeessfvkdfevkPssllvwyrgn 142
                                                          ++keek +l+kdfe k ++l++  y++     kskee++++kdfe k +sl+++  ++
  NODE_16005_length_1400_cov_3164.217031_g11153_i0.p1 187 NSKEEK-PLMKDFEAKSGSLFPYFYDA-----KSKEEKPLMKDFEAKSGSLFPYLYDA 238
                                                          344444.56666666666665555543.....33334555666666666666655444 PP

                                       burpitideAlign 143 kngqsedksssekkfvkdfepkPsqlllwyrgnkdgqsvdesgksfvkdfepkPssvl 200
                                                               ++k  +ek+++kdfe kP +l++  + +k  ++     k+++kdfe k +s++
  NODE_16005_length_1400_cov_3164.217031_g11153_i0.p1 239 -----KSK--EEKPLMKDFEAKPGSLFPYLYDAKPMEE-----KPLMKDFEAKSGSLF 284
                                                          .....222..2345556666666666665555544444.....566666666655555 PP

                                       burpitideAlign 201 vwyrgnkngqsedksskefvkdfsvdPssllliykgnkvdpseneetekesvvngqsv 258
                                                          ++  ++     ++k++k+++kdf+ +P sl++  + ++       ++e ++++++++ 
  NODE_16005_length_1400_cov_3164.217031_g11153_i0.p1 285 PYLYNA-----KSKEKKPHMKDFEAKPGSLFPYLYDAM-------SKERKPLMKDFEA 330
                                                          555554.....223334455566666666666666665.......4455566666666 PP

                                       burpitideAlign 259 dPssqlllyrg 269
                                                          +P s ++ ++ 
  NODE_16005_length_1400_cov_3164.217031_g11153_i0.p1 331 KPGSLFPYLYD 341
                                                          66655554443 PP

>> NODE_19051_length_1213_cov_3460.181579_g13123_i0.p1  type:complete len:299 gc:universal NODE_19051_length_1213_cov_34
   #    score  bias  c-Evalue  i-Evalue hmmfrom  hmm to    alifrom  ali to    envfrom  env to     acc
 ---   ------ ----- --------- --------- ------- -------    ------- -------    ------- -------    ----
   1 !  139.7   3.9   2.4e-43   8.8e-40       4     238 ..       1     213 [.       1     214 [. 0.87
   2 !   52.5   0.4   8.2e-17     3e-13     116     238 ..     186     291 ..     183     298 .. 0.62

  Alignments for each domain:
  == domain 1  score: 139.7 bits;  conditional E-value: 2.4e-43
                                       burpitideAlign   4 mkSffallAllsllLlastieARkePgeywksvvknqpt......peaiealldskkk 55 
                                                          m+S +al+A++s++Lla+++eARk+P++y++svv+n+ +      ++ +e++++++kk
  NODE_19051_length_1213_cov_3460.181579_g13123_i0.p1   1 MASYIALIAVFSIALLACITEARKNPTDYLQSVVNNEAInehpehNQGAESSVSNEKK 58 
                                                          99********************************888777776778889********* PP

                                       burpitideAlign  56 tknesvvkDlevkpssfllvyqgnkdgqskdkeekadlkkdfeikpsqlllwyyhnkn 113
                                                          t  ++  +D+e+kpss l+ y  n      +keek +l+kdfe k ++l++  y++k 
  NODE_19051_length_1213_cov_3460.181579_g13123_i0.p1  59 TTTGYAMNDFESKPSS-LFPYLYNAK----SKEEK-PLMKDFEAKSGSLFPYSYDAKS 110
                                                          ****************.555555544....67888.9************999998655 PP

                                       burpitideAlign 114 deskskeessfvkdfevkPssllvwyrgnkngqsedksssekkfvkdfepkPsqlllw 171
                                                          +e     e++++kdfe kP+sl+++  ++ n+++e      k+++kdfe k  +l++ 
  NODE_19051_length_1213_cov_3460.181579_g13123_i0.p1 111 EE-----EKPLMKDFETKPGSLFPYLYDA-NSKEE------KPLMKDFEAKSGSLFPY 156
                                                          54.....5799**************9887.55555......5689************9 PP

                                       burpitideAlign 172 yrgnkdgqsvdesgksfvkdfepkPssvlvwyrgnkngqsedksskefvkdfsvdPss 229
                                                           + +k++++     k+++kdfe k +s++++   +     ++k++k+++kdf+ +P s
  NODE_19051_length_1213_cov_3460.181579_g13123_i0.p1 157 FYDAKSKEE-----KPLMKDFEAKSGSLFPYLYDA-----KSKEEKPLMKDFEAKPGS 204
                                                          999988877.....****************98887.....346678999********* PP

                                       burpitideAlign 230 llliykgnk 238
                                                          l++  + +k
  NODE_19051_length_1213_cov_3460.181579_g13123_i0.p1 205 LFPYLYDAK 213
                                                          *99877766 PP

  == domain 2  score: 52.5 bits;  conditional E-value: 8.2e-17
                                       burpitideAlign 116 skskeessfvkdfevkPssllvwyrgnkngqsedksssekkfvkdfepkPsqlllwyr 173
                                                          +kskee++++kdfe kP+sl+++  ++   +++    +ek+++kdfe k  +l++  +
  NODE_19051_length_1213_cov_3460.181579_g13123_i0.p1 186 AKSKEEKPLMKDFEAKPGSLFPYLYDA---KPM----EEKPLMKDFEAKSGSLFPYLY 236
                                                          566667777777777777777776555...222....345667777777777777777 PP

                                       burpitideAlign 174 gnkdgqsvdesgksfvkdfepkPssvlvwyrgnkngqsedksskefvkdfsvdPssll 231
                                                          ++k+++      k+ +kdfe kP+s++++   +     ++k+ k+++kdf+ +P sl+
  NODE_19051_length_1213_cov_3460.181579_g13123_i0.p1 237 NAKSKEK-----KPHMKDFEAKPGSLFPYLYDA-----MSKERKPLMKDFEAKPGSLF 284
                                                          7765555.....677777777777777776665.....44555666777777777777 PP

                                       burpitideAlign 232 liykgnk 238
                                                          +  + ++
  NODE_19051_length_1213_cov_3460.181579_g13123_i0.p1 285 PYLYDAM 291
                                                          7666666 PP

>> NODE_19981_length_1162_cov_3411.865014_g13684_i0.p1  type:complete len:299 gc:universal NODE_19981_length_1162_cov_34
   #    score  bias  c-Evalue  i-Evalue hmmfrom  hmm to    alifrom  ali to    envfrom  env to     acc
 ---   ------ ----- --------- --------- ------- -------    ------- -------    ------- -------    ----
   1 !  139.7   3.9   2.4e-43   8.8e-40       4     238 ..       1     213 [.       1     214 [. 0.87
   2 !   52.5   0.4   8.2e-17     3e-13     116     238 ..     186     291 ..     183     298 .. 0.62

  Alignments for each domain:
  == domain 1  score: 139.7 bits;  conditional E-value: 2.4e-43
                                       burpitideAlign   4 mkSffallAllsllLlastieARkePgeywksvvknqpt......peaiealldskkk 55 
                                                          m+S +al+A++s++Lla+++eARk+P++y++svv+n+ +      ++ +e++++++kk
  NODE_19981_length_1162_cov_3411.865014_g13684_i0.p1   1 MASYIALIAVFSIALLACITEARKNPTDYLQSVVNNEAInehpehNQGAESSVSNEKK 58 
                                                          99********************************888777776778889********* PP

                                       burpitideAlign  56 tknesvvkDlevkpssfllvyqgnkdgqskdkeekadlkkdfeikpsqlllwyyhnkn 113
                                                          t  ++  +D+e+kpss l+ y  n      +keek +l+kdfe k ++l++  y++k 
  NODE_19981_length_1162_cov_3411.865014_g13684_i0.p1  59 TTTGYAMNDFESKPSS-LFPYLYNAK----SKEEK-PLMKDFEAKSGSLFPYSYDAKS 110
                                                          ****************.555555544....67888.9************999998655 PP

                                       burpitideAlign 114 deskskeessfvkdfevkPssllvwyrgnkngqsedksssekkfvkdfepkPsqlllw 171
                                                          +e     e++++kdfe kP+sl+++  ++ n+++e      k+++kdfe k  +l++ 
  NODE_19981_length_1162_cov_3411.865014_g13684_i0.p1 111 EE-----EKPLMKDFETKPGSLFPYLYDA-NSKEE------KPLMKDFEAKSGSLFPY 156
                                                          54.....5799**************9887.55555......5689************9 PP

                                       burpitideAlign 172 yrgnkdgqsvdesgksfvkdfepkPssvlvwyrgnkngqsedksskefvkdfsvdPss 229
                                                           + +k++++     k+++kdfe k +s++++   +     ++k++k+++kdf+ +P s
  NODE_19981_length_1162_cov_3411.865014_g13684_i0.p1 157 FYDAKSKEE-----KPLMKDFEAKSGSLFPYLYDA-----KSKEEKPLMKDFEAKPGS 204
                                                          999988877.....****************98887.....346678999********* PP

                                       burpitideAlign 230 llliykgnk 238
                                                          l++  + +k
  NODE_19981_length_1162_cov_3411.865014_g13684_i0.p1 205 LFPYLYDAK 213
                                                          *99877766 PP

  == domain 2  score: 52.5 bits;  conditional E-value: 8.2e-17
                                       burpitideAlign 116 skskeessfvkdfevkPssllvwyrgnkngqsedksssekkfvkdfepkPsqlllwyr 173
                                                          +kskee++++kdfe kP+sl+++  ++   +++    +ek+++kdfe k  +l++  +
  NODE_19981_length_1162_cov_3411.865014_g13684_i0.p1 186 AKSKEEKPLMKDFEAKPGSLFPYLYDA---KPM----EEKPLMKDFEAKSGSLFPYLY 236
                                                          566667777777777777777776555...222....345667777777777777777 PP

                                       burpitideAlign 174 gnkdgqsvdesgksfvkdfepkPssvlvwyrgnkngqsedksskefvkdfsvdPssll 231
                                                          ++k+++      k+ +kdfe kP+s++++   +     ++k+ k+++kdf+ +P sl+
  NODE_19981_length_1162_cov_3411.865014_g13684_i0.p1 237 NAKSKEK-----KPHMKDFEAKPGSLFPYLYDA-----MSKERKPLMKDFEAKPGSLF 284
                                                          7765555.....677777777777777776665.....44555666777777777777 PP

                                       burpitideAlign 232 liykgnk 238
                                                          +  + ++
  NODE_19981_length_1162_cov_3411.865014_g13684_i0.p1 285 PYLYDAM 291
                                                          7666666 PP

>> NODE_20329_length_1141_cov_3348.941948_g13910_i0.p1  type:complete len:299 gc:universal NODE_20329_length_1141_cov_33
   #    score  bias  c-Evalue  i-Evalue hmmfrom  hmm to    alifrom  ali to    envfrom  env to     acc
 ---   ------ ----- --------- --------- ------- -------    ------- -------    ------- -------    ----
   1 !  139.7   3.9   2.4e-43   8.8e-40       4     238 ..       1     213 [.       1     214 [. 0.87
   2 !   52.5   0.4   8.2e-17     3e-13     116     238 ..     186     291 ..     183     298 .. 0.62

  Alignments for each domain:
  == domain 1  score: 139.7 bits;  conditional E-value: 2.4e-43
                                       burpitideAlign   4 mkSffallAllsllLlastieARkePgeywksvvknqpt......peaiealldskkk 55 
                                                          m+S +al+A++s++Lla+++eARk+P++y++svv+n+ +      ++ +e++++++kk
  NODE_20329_length_1141_cov_3348.941948_g13910_i0.p1   1 MASYIALIAVFSIALLACITEARKNPTDYLQSVVNNEAInehpehNQGAESSVSNEKK 58 
                                                          99********************************888777776778889********* PP

                                       burpitideAlign  56 tknesvvkDlevkpssfllvyqgnkdgqskdkeekadlkkdfeikpsqlllwyyhnkn 113
                                                          t  ++  +D+e+kpss l+ y  n      +keek +l+kdfe k ++l++  y++k 
  NODE_20329_length_1141_cov_3348.941948_g13910_i0.p1  59 TTTGYAMNDFESKPSS-LFPYLYNAK----SKEEK-PLMKDFEAKSGSLFPYSYDAKS 110
                                                          ****************.555555544....67888.9************999998655 PP

                                       burpitideAlign 114 deskskeessfvkdfevkPssllvwyrgnkngqsedksssekkfvkdfepkPsqlllw 171
                                                          +e     e++++kdfe kP+sl+++  ++ n+++e      k+++kdfe k  +l++ 
  NODE_20329_length_1141_cov_3348.941948_g13910_i0.p1 111 EE-----EKPLMKDFETKPGSLFPYLYDA-NSKEE------KPLMKDFEAKSGSLFPY 156
                                                          54.....5799**************9887.55555......5689************9 PP

                                       burpitideAlign 172 yrgnkdgqsvdesgksfvkdfepkPssvlvwyrgnkngqsedksskefvkdfsvdPss 229
                                                           + +k++++     k+++kdfe k +s++++   +     ++k++k+++kdf+ +P s
  NODE_20329_length_1141_cov_3348.941948_g13910_i0.p1 157 FYDAKSKEE-----KPLMKDFEAKSGSLFPYLYDA-----KSKEEKPLMKDFEAKPGS 204
                                                          999988877.....****************98887.....346678999********* PP

                                       burpitideAlign 230 llliykgnk 238
                                                          l++  + +k
  NODE_20329_length_1141_cov_3348.941948_g13910_i0.p1 205 LFPYLYDAK 213
                                                          *99877766 PP

  == domain 2  score: 52.5 bits;  conditional E-value: 8.2e-17
                                       burpitideAlign 116 skskeessfvkdfevkPssllvwyrgnkngqsedksssekkfvkdfepkPsqlllwyr 173
                                                          +kskee++++kdfe kP+sl+++  ++   +++    +ek+++kdfe k  +l++  +
  NODE_20329_length_1141_cov_3348.941948_g13910_i0.p1 186 AKSKEEKPLMKDFEAKPGSLFPYLYDA---KPM----EEKPLMKDFEAKSGSLFPYLY 236
                                                          566667777777777777777776555...222....345667777777777777777 PP

                                       burpitideAlign 174 gnkdgqsvdesgksfvkdfepkPssvlvwyrgnkngqsedksskefvkdfsvdPssll 231
                                                          ++k+++      k+ +kdfe kP+s++++   +     ++k+ k+++kdf+ +P sl+
  NODE_20329_length_1141_cov_3348.941948_g13910_i0.p1 237 NAKSKEK-----KPHMKDFEAKPGSLFPYLYDA-----MSKERKPLMKDFEAKPGSLF 284
                                                          7765555.....677777777777777776665.....44555666777777777777 PP

                                       burpitideAlign 232 liykgnk 238
                                                          +  + ++
  NODE_20329_length_1141_cov_3348.941948_g13910_i0.p1 285 PYLYDAM 291
                                                          7666666 PP

>> NODE_20720_length_1120_cov_3292.460363_g14149_i0.p1  type:complete len:299 gc:universal NODE_20720_length_1120_cov_32
   #    score  bias  c-Evalue  i-Evalue hmmfrom  hmm to    alifrom  ali to    envfrom  env to     acc
 ---   ------ ----- --------- --------- ------- -------    ------- -------    ------- -------    ----
   1 !  139.7   3.9   2.4e-43   8.8e-40       4     238 ..       1     213 [.       1     214 [. 0.87
   2 !   52.5   0.4   8.2e-17     3e-13     116     238 ..     186     291 ..     183     298 .. 0.62

  Alignments for each domain:
  == domain 1  score: 139.7 bits;  conditional E-value: 2.4e-43
                                       burpitideAlign   4 mkSffallAllsllLlastieARkePgeywksvvknqpt......peaiealldskkk 55 
                                                          m+S +al+A++s++Lla+++eARk+P++y++svv+n+ +      ++ +e++++++kk
  NODE_20720_length_1120_cov_3292.460363_g14149_i0.p1   1 MASYIALIAVFSIALLACITEARKNPTDYLQSVVNNEAInehpehNQGAESSVSNEKK 58 
                                                          99********************************888777776778889********* PP

                                       burpitideAlign  56 tknesvvkDlevkpssfllvyqgnkdgqskdkeekadlkkdfeikpsqlllwyyhnkn 113
                                                          t  ++  +D+e+kpss l+ y  n      +keek +l+kdfe k ++l++  y++k 
  NODE_20720_length_1120_cov_3292.460363_g14149_i0.p1  59 TTTGYAMNDFESKPSS-LFPYLYNAK----SKEEK-PLMKDFEAKSGSLFPYSYDAKS 110
                                                          ****************.555555544....67888.9************999998655 PP

                                       burpitideAlign 114 deskskeessfvkdfevkPssllvwyrgnkngqsedksssekkfvkdfepkPsqlllw 171
                                                          +e     e++++kdfe kP+sl+++  ++ n+++e      k+++kdfe k  +l++ 
  NODE_20720_length_1120_cov_3292.460363_g14149_i0.p1 111 EE-----EKPLMKDFETKPGSLFPYLYDA-NSKEE------KPLMKDFEAKSGSLFPY 156
                                                          54.....5799**************9887.55555......5689************9 PP

                                       burpitideAlign 172 yrgnkdgqsvdesgksfvkdfepkPssvlvwyrgnkngqsedksskefvkdfsvdPss 229
                                                           + +k++++     k+++kdfe k +s++++   +     ++k++k+++kdf+ +P s
  NODE_20720_length_1120_cov_3292.460363_g14149_i0.p1 157 FYDAKSKEE-----KPLMKDFEAKSGSLFPYLYDA-----KSKEEKPLMKDFEAKPGS 204
                                                          999988877.....****************98887.....346678999********* PP

                                       burpitideAlign 230 llliykgnk 238
                                                          l++  + +k
  NODE_20720_length_1120_cov_3292.460363_g14149_i0.p1 205 LFPYLYDAK 213
                                                          *99877766 PP

  == domain 2  score: 52.5 bits;  conditional E-value: 8.2e-17
                                       burpitideAlign 116 skskeessfvkdfevkPssllvwyrgnkngqsedksssekkfvkdfepkPsqlllwyr 173
                                                          +kskee++++kdfe kP+sl+++  ++   +++    +ek+++kdfe k  +l++  +
  NODE_20720_length_1120_cov_3292.460363_g14149_i0.p1 186 AKSKEEKPLMKDFEAKPGSLFPYLYDA---KPM----EEKPLMKDFEAKSGSLFPYLY 236
                                                          566667777777777777777776555...222....345667777777777777777 PP

                                       burpitideAlign 174 gnkdgqsvdesgksfvkdfepkPssvlvwyrgnkngqsedksskefvkdfsvdPssll 231
                                                          ++k+++      k+ +kdfe kP+s++++   +     ++k+ k+++kdf+ +P sl+
  NODE_20720_length_1120_cov_3292.460363_g14149_i0.p1 237 NAKSKEK-----KPHMKDFEAKPGSLFPYLYDA-----MSKERKPLMKDFEAKPGSLF 284
                                                          7765555.....677777777777777776665.....44555666777777777777 PP

                                       burpitideAlign 232 liykgnk 238
                                                          +  + ++
  NODE_20720_length_1120_cov_3292.460363_g14149_i0.p1 285 PYLYDAM 291
                                                          7666666 PP

>> NODE_22825_length_1009_cov_3045.037393_g15528_i0.p1  type:complete len:288 gc:universal NODE_22825_length_1009_cov_30
   #    score  bias  c-Evalue  i-Evalue hmmfrom  hmm to    alifrom  ali to    envfrom  env to     acc
 ---   ------ ----- --------- --------- ------- -------    ------- -------    ------- -------    ----
   1 !  139.7   3.9   2.4e-43   8.8e-40       4     238 ..       1     213 [.       1     213 [. 0.87
   2 !   45.1   0.6   1.5e-14   5.4e-11     117     227 ..     187     280 ..     184     285 .. 0.43

  Alignments for each domain:
  == domain 1  score: 139.7 bits;  conditional E-value: 2.4e-43
                                       burpitideAlign   4 mkSffallAllsllLlastieARkePgeywksvvknqpt......peaiealldskkk 55 
                                                          m+S +al+A++s++Lla+++eARk+P++y++svv+n+ +      ++ +e++++++kk
  NODE_22825_length_1009_cov_3045.037393_g15528_i0.p1   1 MASYIALIAVFSIALLACITEARKNPTDYLQSVVNNEAInehpehNQGAESSVSNEKK 58 
                                                          99********************************888777776778889********* PP

                                       burpitideAlign  56 tknesvvkDlevkpssfllvyqgnkdgqskdkeekadlkkdfeikpsqlllwyyhnkn 113
                                                          t  ++  +D+e+kpss l+ y  n      +keek +l+kdfe k ++l++  y++k 
  NODE_22825_length_1009_cov_3045.037393_g15528_i0.p1  59 TTTGYAMNDFESKPSS-LFPYLYNAK----SKEEK-PLMKDFEAKSGSLFPYSYDAKS 110
                                                          ****************.555555544....67888.9************999998655 PP

                                       burpitideAlign 114 deskskeessfvkdfevkPssllvwyrgnkngqsedksssekkfvkdfepkPsqlllw 171
                                                          +e     e++++kdfe kP+sl+++  ++ n+++e      k+++kdfe k  +l++ 
  NODE_22825_length_1009_cov_3045.037393_g15528_i0.p1 111 EE-----EKPLMKDFETKPGSLFPYLYDA-NSKEE------KPLMKDFEAKSGSLFPY 156
                                                          54.....5799**************9887.55555......5689************9 PP

                                       burpitideAlign 172 yrgnkdgqsvdesgksfvkdfepkPssvlvwyrgnkngqsedksskefvkdfsvdPss 229
                                                           + +k++++     k+++kdfe k +s++++   +     ++k++k+++kdf+ +P s
  NODE_22825_length_1009_cov_3045.037393_g15528_i0.p1 157 FYDAKSKEE-----KPLMKDFEAKSGSLFPYLYDA-----KSKEEKPLMKDFEAKPGS 204
                                                          999988877.....****************98887.....346678999********* PP

                                       burpitideAlign 230 llliykgnk 238
                                                          l++  + +k
  NODE_22825_length_1009_cov_3045.037393_g15528_i0.p1 205 LFPYLYDAK 213
                                                          *99877665 PP

  == domain 2  score: 45.1 bits;  conditional E-value: 1.5e-14
                                       burpitideAlign 117 kskeessfvkdfevkPssllvwyrgnkngqsedksssekkfvkdfepkPsqlllwyrg 174
                                                          kskee++++kdfe kP+sl+++  ++   +++    +ek+++kdfe k  +l++  ++
  NODE_22825_length_1009_cov_3045.037393_g15528_i0.p1 187 KSKEEKPLMKDFEAKPGSLFPYLYDA---KPM----EEKPLMKDFEAKSGSLFPYLYN 237
                                                          44444445555555555555444333...122....2334444555555555544444 PP

                                       burpitideAlign 175 nkdgqsvdesgksfvkdfepkPssvlvwyrgnkngqsedksskefvkdfsvdP 227
                                                          +k+++      k+ +kdfe kP+s++++   +     ++k+ k+++kdf+ +P
  NODE_22825_length_1009_cov_3045.037393_g15528_i0.p1 238 AKSKEK-----KPHMKDFEAKPGSLFPYLYDA-----MSKERKPLMKDFEAKP 280
                                                          444443.....444455555555555444444.....3333344444444444 PP

>> NODE_23911_length_952_cov_2916.650739_g16283_i0.p1  type:complete len:274 gc:universal NODE_23911_length_952_cov_2916
   #    score  bias  c-Evalue  i-Evalue hmmfrom  hmm to    alifrom  ali to    envfrom  env to     acc
 ---   ------ ----- --------- --------- ------- -------    ------- -------    ------- -------    ----
   1 !  126.1   2.4   3.3e-39   1.2e-35       4     202 ..       1     182 [.       1     184 [. 0.88
   2 !   36.9   0.3   4.5e-12   1.7e-08     116     202 ..     186     260 ..     184     263 .. 0.76

  Alignments for each domain:
  == domain 1  score: 126.1 bits;  conditional E-value: 3.3e-39
                                      burpitideAlign   4 mkSffallAllsllLlastieARkePgeywksvvknqpt......peaiealldskkkt 56 
                                                         m+S +al+A++s++Lla+++eARk+P++y++svv+n+ +      ++ +e++++++kkt
  NODE_23911_length_952_cov_2916.650739_g16283_i0.p1   1 MASYIALIAVFSIALLACITEARKNPTDYLQSVVNNEAInehpehNQGAESSVSNEKKT 59 
                                                         99********************************888777776778889********** PP

                                      burpitideAlign  57 knesvvkDlevkpssfllvyqgnkdgqskdkeekadlkkdfeikpsqlllwyyhnknde 115
                                                           ++  +D+e+kpss l+ y  n      +keek +l+kdfe k ++l++  y++k +e
  NODE_23911_length_952_cov_2916.650739_g16283_i0.p1  60 TTGYAMNDFESKPSS-LFPYLYNAK----SKEEK-PLMKDFEAKSGSLFPYSYDAKSEE 112
                                                         ***************.555555544....67888.9************99999865554 PP

                                      burpitideAlign 116 skskeessfvkdfevkPssllvwyrgnkngqsedksssekkfvkdfepkPsqlllwyrg 174
                                                              e++++kdfe kP+sl+++  ++ n+++e      k+++kdfe k  +l++  + 
  NODE_23911_length_952_cov_2916.650739_g16283_i0.p1 113 -----EKPLMKDFETKPGSLFPYLYDA-NSKEE------KPLMKDFEAKSGSLFPYFYD 159
                                                         .....5799**************9887.55555......5689************9999 PP

                                      burpitideAlign 175 nkdgqsvdesgksfvkdfepkPssvlvw 202
                                                         +k++++     k+++kdfe k +s++++
  NODE_23911_length_952_cov_2916.650739_g16283_i0.p1 160 AKSKEE-----KPLMKDFEAKSGSLFPY 182
                                                         988877.....**********9999987 PP

  == domain 2  score: 36.9 bits;  conditional E-value: 4.5e-12
                                      burpitideAlign 116 skskeessfvkdfevkPssllvwyrgnkngqsedksssekkfvkdfepkPsqlllwyrg 174
                                                         +kskee++++kdfe kP+sl+++  ++   +++    +ek+++kdfe k  +l++  ++
  NODE_23911_length_952_cov_2916.650739_g16283_i0.p1 186 AKSKEEKPLMKDFEAKPGSLFPYLYDA---KPM----EEKPLMKDFEAKSGSLFPYLYN 237
                                                         577888888888888888888887666...333....3567888888888888888888 PP

                                      burpitideAlign 175 nkdgqsvdesgksfvkdfepkPssvlvw 202
                                                         +k+++      k+ +kdfe kP+s++++
  NODE_23911_length_952_cov_2916.650739_g16283_i0.p1 238 AKSKEK-----KPHMKDFEAKPGSLFPY 260
                                                         877776.....88888888888888876 PP

>> NODE_13244_length_1592_cov_2556.036866_g9381_i0.p1  type:complete len:286 gc:universal NODE_13244_length_1592_cov_255
   #    score  bias  c-Evalue  i-Evalue hmmfrom  hmm to    alifrom  ali to    envfrom  env to     acc
 ---   ------ ----- --------- --------- ------- -------    ------- -------    ------- -------    ----
   1 !  113.5   5.7   2.3e-35   8.5e-32      19     238 ..       3     200 ..       2     202 .. 0.86
   2 !   52.7   0.4   7.3e-17   2.7e-13     116     238 ..     173     278 ..     170     285 .. 0.62

  Alignments for each domain:
  == domain 1  score: 113.5 bits;  conditional E-value: 2.3e-35
                                      burpitideAlign  19 lastieARkePgeywksvvknqpt......peaiealldskkktknesvvkDlevkpss 71 
                                                         la+++eARk+P++y++svv+n+ +      ++ +e++++++kkt  ++  +D+e+kpss
  NODE_13244_length_1592_cov_2556.036866_g9381_i0.p1   3 LACITEARKNPTDYLQSVVNNEAInehpehNQGAESSVSNEKKTTTGYAMNDFESKPSS 61 
                                                         69*****************888777776778889************************* PP

                                      burpitideAlign  72 fllvyqgnkdgqskdkeekadlkkdfeikpsqlllwyyhnkndeskskeessfvkdfev 130
                                                          l+ y  n      +keek +l+kdfe k ++l++  y++k +e     e++++kdfe 
  NODE_13244_length_1592_cov_2556.036866_g9381_i0.p1  62 -LFPYLYNAK----SKEEK-PLMKDFEAKSGSLFPYSYDAKSEE-----EKPLMKDFET 109
                                                         .555555544....67888.9************99999865554.....5799****** PP

                                      burpitideAlign 131 kPssllvwyrgnkngqsedksssekkfvkdfepkPsqlllwyrgnkdgqsvdesgksfv 189
                                                         kP+sl+++  ++ n+++e      k+++kdfe k  +l++  + +k++++     k+++
  NODE_13244_length_1592_cov_2556.036866_g9381_i0.p1 110 KPGSLFPYLYDA-NSKEE------KPLMKDFEAKSGSLFPYFYDAKSKEE-----KPLM 156
                                                         ********9887.55555......5689************9999988877.....**** PP

                                      burpitideAlign 190 kdfepkPssvlvwyrgnkngqsedksskefvkdfsvdPssllliykgnk 238
                                                         kdfe k +s++++   +     ++k++k+++kdf+ +P sl++  + +k
  NODE_13244_length_1592_cov_2556.036866_g9381_i0.p1 157 KDFEAKSGSLFPYLYDA-----KSKEEKPLMKDFEAKPGSLFPYLYDAK 200
                                                         ************98887.....346678999***********9888776 PP

  == domain 2  score: 52.7 bits;  conditional E-value: 7.3e-17
                                      burpitideAlign 116 skskeessfvkdfevkPssllvwyrgnkngqsedksssekkfvkdfepkPsqlllwyrg 174
                                                         +kskee++++kdfe kP+sl+++  ++   +++    +ek+++kdfe k  +l++  ++
  NODE_13244_length_1592_cov_2556.036866_g9381_i0.p1 173 AKSKEEKPLMKDFEAKPGSLFPYLYDA---KPM----EEKPLMKDFEAKSGSLFPYLYN 224
                                                         566667777777777777777776555...222....3456677777777777777777 PP

                                      burpitideAlign 175 nkdgqsvdesgksfvkdfepkPssvlvwyrgnkngqsedksskefvkdfsvdPssllli 233
                                                         +k+++      k+ +kdfe kP+s++++   +     ++k+ k+++kdf+ +P sl++ 
  NODE_13244_length_1592_cov_2556.036866_g9381_i0.p1 225 AKSKEK-----KPHMKDFEAKPGSLFPYLYDA-----MSKERKPLMKDFEAKPGSLFPY 273
                                                         765555.....677777777777777776665.....4455566677777777777776 PP

                                      burpitideAlign 234 ykgnk 238
                                                          + ++
  NODE_13244_length_1592_cov_2556.036866_g9381_i0.p1 274 LYDAM 278
                                                         66666 PP

>> NODE_25191_length_887_cov_2802.063882_g17229_i0.p1  type:complete len:253 gc:universal NODE_25191_length_887_cov_2802
   #    score  bias  c-Evalue  i-Evalue hmmfrom  hmm to    alifrom  ali to    envfrom  env to     acc
 ---   ------ ----- --------- --------- ------- -------    ------- -------    ------- -------    ----
   1 !  147.8   5.7   7.9e-46   2.9e-42       4     271 ..       1     239 [.       1     244 [. 0.87

  Alignments for each domain:
  == domain 1  score: 147.8 bits;  conditional E-value: 7.9e-46
                                      burpitideAlign   4 mkSffallAllsllLlastieARkePgeywksvvknqpt......peaiealldskkkt 56 
                                                         m+S +al+A++s++Lla+++eARk+P++y++svv+n+ +      ++ +e++++++kkt
  NODE_25191_length_887_cov_2802.063882_g17229_i0.p1   1 MASYIALIAVFSIALLACITEARKNPTDYLQSVVNNEAInehpehNQGAESSVSNEKKT 59 
                                                         99********************************888777776778889********** PP

                                      burpitideAlign  57 knesvvkDlevkpssfllvyqgnkdgqskdkeekadlkkdfeikpsqlllwyyhnknde 115
                                                           ++  +D+e+kpss l+ y  n      +keek +l+kdfe k ++l++  y++k +e
  NODE_25191_length_887_cov_2802.063882_g17229_i0.p1  60 TTGYAMNDFESKPSS-LFPYLYNAK----SKEEK-PLMKDFEAKSGSLFPYSYDAKSEE 112
                                                         ***************.555555544....67888.9************99999865554 PP

                                      burpitideAlign 116 skskeessfvkdfevkPssllvwyrgnkngqsedksssekkfvkdfepkPsqlllwyrg 174
                                                              e++++kdfe kP+sl+++  ++ n+++e      k+++kdfe k  +l++  + 
  NODE_25191_length_887_cov_2802.063882_g17229_i0.p1 113 -----EKPLMKDFETKPGSLFPYLYDA-NSKEE------KPLMKDFEAKSGSLFPYFYD 159
                                                         .....5799**************9887.55555......5689************9999 PP

                                      burpitideAlign 175 nkdgqsvdesgksfvkdfepkPssvlvwyrgnkngqsedksskefvkdfsvdPssllli 233
                                                         +k++++     k+++kdfe k +s++++   +     ++k++k+++kdf+ +P sl++ 
  NODE_25191_length_887_cov_2802.063882_g17229_i0.p1 160 AKSKEE-----KPLMKDFEAKSGSLFPYLYDA-----KSKEEKPLMKDFEAKPGSLFPY 208
                                                         988877.....****************98887.....346678999************* PP

                                      burpitideAlign 234 ykgnkvdpseneetekesvvngqsvdPssqlllyrgnk 271
                                                          + +k         e+++++++++ +  s ++ +++ k
  NODE_25191_length_887_cov_2802.063882_g17229_i0.p1 209 LYDAK-------PMEEKPLMKDFEAKSGSLFPYLYNAK 239
                                                         *****.......56789**********99888777733 PP

>> NODE_28992_length_718_cov_2377.065116_g20264_i0.p1  type:3prime_partial len:208 gc:universal NODE_28992_length_718_co
   #    score  bias  c-Evalue  i-Evalue hmmfrom  hmm to    alifrom  ali to    envfrom  env to     acc
 ---   ------ ----- --------- --------- ------- -------    ------- -------    ------- -------    ----
   1 !  129.3   1.5   3.5e-40   1.3e-36       4     202 ..       1     182 [.       1     197 [. 0.87

  Alignments for each domain:
  == domain 1  score: 129.3 bits;  conditional E-value: 3.5e-40
                                      burpitideAlign   4 mkSffallAllsllLlastieARkePgeywksvvknqpt......peaiealldskkkt 56 
                                                         m+S +al+A++s++Lla+++eARk+P++y++svv+n+ +      ++ +e++++++kkt
  NODE_28992_length_718_cov_2377.065116_g20264_i0.p1   1 MASYIALIAVFSIALLACITEARKNPTDYLQSVVNNEAInehpehNQGAESSVSNEKKT 59 
                                                         99********************************888777776778889********** PP

                                      burpitideAlign  57 knesvvkDlevkpssfllvyqgnkdgqskdkeekadlkkdfeikpsqlllwyyhnknde 115
                                                           ++  +D+e+kpss l+ y  n      +keek +l+kdfe k ++l++  y++k +e
  NODE_28992_length_718_cov_2377.065116_g20264_i0.p1  60 TTGYAMNDFESKPSS-LFPYLYNAK----SKEEK-PLMKDFEAKSGSLFPYSYDAKSEE 112
                                                         ***************.555555544....67888.9************99999865554 PP

                                      burpitideAlign 116 skskeessfvkdfevkPssllvwyrgnkngqsedksssekkfvkdfepkPsqlllwyrg 174
                                                              e++++kdfe kP+sl+++  ++ n+++e      k+++kdfe k  +l++  + 
  NODE_28992_length_718_cov_2377.065116_g20264_i0.p1 113 -----EKPLMKDFETKPGSLFPYLYDA-NSKEE------KPLMKDFEAKSGSLFPYFYD 159
                                                         .....5799**************9887.55555......5689************9999 PP

                                      burpitideAlign 175 nkdgqsvdesgksfvkdfepkPssvlvw 202
                                                         +k++++     k+++kdfe k +s++++
  NODE_28992_length_718_cov_2377.065116_g20264_i0.p1 160 AKSKEE-----KPLMKDFEAKSGSLFPY 182
                                                         988877.....*************9998 PP

>> NODE_33139_length_575_cov_2247.440239_g24121_i0.p1  type:3prime_partial len:160 gc:universal NODE_33139_length_575_co
   #    score  bias  c-Evalue  i-Evalue hmmfrom  hmm to    alifrom  ali to    envfrom  env to     acc
 ---   ------ ----- --------- --------- ------- -------    ------- -------    ------- -------    ----
   1 !  109.8   1.7     3e-34   1.1e-30       4     162 ..       1     147 [.       1     153 [. 0.86

  Alignments for each domain:
  == domain 1  score: 109.8 bits;  conditional E-value: 3e-34
                                      burpitideAlign   4 mkSffallAllsllLlastieARkePgeywksvvknqpt......peaiealldskkkt 56 
                                                         m+S +al+A++s++Lla+++eARk+P++y++svv+n+ +      ++ +e++++++kkt
  NODE_33139_length_575_cov_2247.440239_g24121_i0.p1   1 MASYIALIAVFSIALLACITEARKNPTDYLQSVVNNEAInehpehNQGAESSVSNEKKT 59 
                                                         99********************************888777776778889********** PP

                                      burpitideAlign  57 knesvvkDlevkpssfllvyqgnkdgqskdkeekadlkkdfeikpsqlllwyyhnknde 115
                                                           ++  +D+e+kpss l+ y  n      +keek +l+kdfe k ++l++  y++k +e
  NODE_33139_length_575_cov_2247.440239_g24121_i0.p1  60 TTGYAMNDFESKPSS-LFPYLYNAK----SKEEK-PLMKDFEAKSGSLFPYSYDAKSEE 112
                                                         ***************.555555544....67888.9************99999865554 PP

                                      burpitideAlign 116 skskeessfvkdfevkPssllvwyrgnkngqsedksssekkfvkdfe 162
                                                              e++++kdfe kP+sl+++  ++ n+++e+      +++kdfe
  NODE_33139_length_575_cov_2247.440239_g24121_i0.p1 113 -----EKPLMKDFETKPGSLFPYLYDA-NSKEEK------PLMKDFE 147
                                                         .....5799**************9888.555555......5778887 PP

>> NODE_23836_length_956_cov_3754.757644_g16233_i0.p1  type:complete len:209 gc:universal NODE_23836_length_956_cov_3754
   #    score  bias  c-Evalue  i-Evalue hmmfrom  hmm to    alifrom  ali to    envfrom  env to     acc
 ---   ------ ----- --------- --------- ------- -------    ------- -------    ------- -------    ----
   1 !   82.1   6.0   8.3e-26   3.1e-22      54     269 ..      19     199 ..       1     206 [. 0.77

  Alignments for each domain:
  == domain 1  score: 82.1 bits;  conditional E-value: 8.3e-26
                                      burpitideAlign  54 kktknesvvkDlevkpss.fllvyqgnkdgqskdkeekadlkkdfeikpsqlllwyyhn 111
                                                         k+++++   kD+e kp+s f+++y  n      +keek +l+kdfe k ++l++  y++
  NODE_23836_length_956_cov_3754.757644_g16233_i0.p1  19 KSEEEKPLMKDFETKPGSlFPYLYDAN------SKEEK-PLMKDFEAKSGSLFPYFYDA 70 
                                                         444667888999999988233344444......44667.89999999999998888874 PP

                                      burpitideAlign 112 kndeskskeessfvkdfevkPssllvwyrgnkngqsedksssekkfvkdfepkPsqlll 170
                                                              kskee++++kdfe k +sl+++  ++     ++k  +ek+++kdfe kP +l++
  NODE_23836_length_956_cov_3754.757644_g16233_i0.p1  71 -----KSKEEKPLMKDFEAKSGSLFPYLYDA-----KSK--EEKPLMKDFEAKPGSLFP 117
                                                         .....45556789999999999999998666.....233..457889999999999999 PP

                                      burpitideAlign 171 wyrgnkdgqsvdesgksfvkdfepkPssvlvwyrgnkngqsedksskefvkdfsvdPss 229
                                                           + +k  ++     k+++kdfe k +s++++  ++     ++k++k+++kdf+ +P s
  NODE_23836_length_956_cov_3754.757644_g16233_i0.p1 118 YLYDAKPMEE-----KPLMKDFEAKSGSLFPYLYNA-----KSKEKKPHMKDFEAKPGS 166
                                                         9999976666.....9********999999999887.....3455678999******** PP

                                      burpitideAlign 230 llliykgnkvdpseneetekesvvngqsvdPssqlllyrg 269
                                                         l++  + ++       ++e ++++++++ +P s ++ ++ 
  NODE_23836_length_956_cov_3754.757644_g16233_i0.p1 167 LFPYLYDAM-------SKERKPLMKDFEAKPGSLFPYLYD 199
                                                         *********.......67999***********99887776 PP

>> NODE_36275_length_495_cov_1802.386256_g27211_i0.p1  type:complete len:123 gc:universal NODE_36275_length_495_cov_1802
   #    score  bias  c-Evalue  i-Evalue hmmfrom  hmm to    alifrom  ali to    envfrom  env to     acc
 ---   ------ ----- --------- --------- ------- -------    ------- -------    ------- -------    ----
   1 !   89.3   0.2   5.3e-28     2e-24       4     115 ..       1     112 [.       1     119 [. 0.88

  Alignments for each domain:
  == domain 1  score: 89.3 bits;  conditional E-value: 5.3e-28
                                      burpitideAlign   4 mkSffallAllsllLlastieARkePgeywksvvknqpt......peaiealldskkkt 56 
                                                         m+S +al+A++s++Lla+++eARk+P++y++svv+n+ +      ++ +e++++++kkt
  NODE_36275_length_495_cov_1802.386256_g27211_i0.p1   1 MASYIALIAVFSIALLACITEARKNPTDYLQSVVNNEAInehpehNQGAESSVSNEKKT 59 
                                                         99********************************888777776778889********** PP

                                      burpitideAlign  57 knesvvkDlevkpssfllvyqgnkdgqskdkeekadlkkdfeikpsqlllwyyhnknde 115
                                                           ++  +D+e+kpss l+ y  n      +keek +l+kdfe k ++l++  y++k +e
  NODE_36275_length_495_cov_1802.386256_g27211_i0.p1  60 TTGYAMNDFESKPSS-LFPYLYNAK----SKEEK-PLMKDFEAKSGSLFPYSYDAKSEE 112
                                                         ***************.555555544....67888.9*****************999876 PP

>> NODE_42928_length_387_cov_1423.490446_g33856_i0.p1  type:complete len:86 gc:universal NODE_42928_length_387_cov_1423.
   #    score  bias  c-Evalue  i-Evalue hmmfrom  hmm to    alifrom  ali to    envfrom  env to     acc
 ---   ------ ----- --------- --------- ------- -------    ------- -------    ------- -------    ----
   1 !   71.7   0.0   1.2e-22   4.5e-19       4      72 ..       1      75 [.       1      78 [. 0.93

  Alignments for each domain:
  == domain 1  score: 71.7 bits;  conditional E-value: 1.2e-22
                                      burpitideAlign  4 mkSffallAllsllLlastieARkePgeywksvvknqpt......peaiealldskkktkn 58
                                                        m+S +al+A++s++Lla+++eARk+P++y++svv+n+ +      ++ +e++++++kkt  
  NODE_42928_length_387_cov_1423.490446_g33856_i0.p1  1 MASYIALIAVFSIALLACITEARKNPTDYLQSVVNNEAInehpehNQGAESSVSNEKKTTT 61
                                                        99********************************888777776778889************ PP

                                      burpitideAlign 59 esvvkDlevkpssf 72
                                                        ++  +D+e+kpss 
  NODE_42928_length_387_cov_1423.490446_g33856_i0.p1 62 GYAMNDFESKPSSQ 75
                                                        ************96 PP

>> NODE_22468_length_1029_cov_1509.216527_g15284_i0.p1  type:5prime_partial len:188 gc:universal NODE_22468_length_1029_
   #    score  bias  c-Evalue  i-Evalue hmmfrom  hmm to    alifrom  ali to    envfrom  env to     acc
 ---   ------ ----- --------- --------- ------- -------    ------- -------    ------- -------    ----
   1 !   62.2   5.2   9.4e-20   3.5e-16       3     166 ..      33     181 ..      31     185 .. 0.77

  Alignments for each domain:
  == domain 1  score: 62.2 bits;  conditional E-value: 9.4e-20
                                       burpitideAlign   3 lmkSffallAllsllLlastieARkePgeywksvv..knqptpeaiealldskkktkn 58 
                                                           m+S +al+ l sl+L+a ++eARk+Pg+yw+ v+  ++q + eai+ l+   +  +n
  NODE_22468_length_1029_cov_1509.216527_g15284_i0.p1  33 HMASPVALITLISLVLFAGVTEARKNPGDYWQGVAarNDQALLEAIQRLVHVDSTLSN 90 
                                                          59*******************************998899999*******866555555 PP

                                       burpitideAlign  59 esvvkDlevkpssfllvyqgnkdgqskdkeekadlkkdfeikpsqlllwyyhnkndes 116
                                                          ++ ++ +  + +s       nk   s+   +k ++  dfe++p+     y     ++s
  NODE_22468_length_1029_cov_1509.216527_g15284_i0.p1  91 KEKITTAGDRHTS-------NKK-DSVAATNK-KFVTDFEPRPNVS--AYG----GDS 133
                                                          5555555545555.......443.34444444.799*******977..344....455 PP

                                       burpitideAlign 117 kskeessfvkdfevkPssllvwyrgnkngqsedksssekkfvkdfepkPs 166
                                                          ksk ++ f+kdfe++P+    +   +  +++ed++ s+k+f kdf  +Ps
  NODE_22468_length_1029_cov_1509.216527_g15284_i0.p1 134 KSKRKNTFMKDFEPRPNVSAYGDDAK-LKKDEDNT-SDKSFAKDFKKRPS 181
                                                          55555679********9888777666.66777776.69********9998 PP

>> NODE_22174_length_1044_cov_1727.405767_g15092_i0.p1  type:5prime_partial len:188 gc:universal NODE_22174_length_1044_
   #    score  bias  c-Evalue  i-Evalue hmmfrom  hmm to    alifrom  ali to    envfrom  env to     acc
 ---   ------ ----- --------- --------- ------- -------    ------- -------    ------- -------    ----
   1 !   62.2   5.2   9.4e-20   3.5e-16       3     166 ..      33     181 ..      31     185 .. 0.77

  Alignments for each domain:
  == domain 1  score: 62.2 bits;  conditional E-value: 9.4e-20
                                       burpitideAlign   3 lmkSffallAllsllLlastieARkePgeywksvv..knqptpeaiealldskkktkn 58 
                                                           m+S +al+ l sl+L+a ++eARk+Pg+yw+ v+  ++q + eai+ l+   +  +n
  NODE_22174_length_1044_cov_1727.405767_g15092_i0.p1  33 HMASPVALITLISLVLFAGVTEARKNPGDYWQGVAarNDQALLEAIQRLVHVDSTLSN 90 
                                                          59*******************************998899999*******866555555 PP

                                       burpitideAlign  59 esvvkDlevkpssfllvyqgnkdgqskdkeekadlkkdfeikpsqlllwyyhnkndes 116
                                                          ++ ++ +  + +s       nk   s+   +k ++  dfe++p+     y     ++s
  NODE_22174_length_1044_cov_1727.405767_g15092_i0.p1  91 KEKITTAGDRHTS-------NKK-DSVAATNK-KFVTDFEPRPNVS--AYG----GDS 133
                                                          5555555545555.......443.34444444.799*******977..344....455 PP

                                       burpitideAlign 117 kskeessfvkdfevkPssllvwyrgnkngqsedksssekkfvkdfepkPs 166
                                                          ksk ++ f+kdfe++P+    +   +  +++ed++ s+k+f kdf  +Ps
  NODE_22174_length_1044_cov_1727.405767_g15092_i0.p1 134 KSKRKNTFMKDFEPRPNVSAYGDDAK-LKKDEDNT-SDKSFAKDFKKRPS 181
                                                          55555679********9888777666.66777776.69********9998 PP

>> NODE_29910_length_681_cov_2511.784539_g21068_i0.p1  type:5prime_partial len:188 gc:universal NODE_29910_length_681_co
   #    score  bias  c-Evalue  i-Evalue hmmfrom  hmm to    alifrom  ali to    envfrom  env to     acc
 ---   ------ ----- --------- --------- ------- -------    ------- -------    ------- -------    ----
   1 !   62.2   5.2   9.4e-20   3.5e-16       3     166 ..      33     181 ..      31     185 .. 0.77

  Alignments for each domain:
  == domain 1  score: 62.2 bits;  conditional E-value: 9.4e-20
                                      burpitideAlign   3 lmkSffallAllsllLlastieARkePgeywksvv..knqptpeaiealldskkktkne 59 
                                                          m+S +al+ l sl+L+a ++eARk+Pg+yw+ v+  ++q + eai+ l+   +  +n+
  NODE_29910_length_681_cov_2511.784539_g21068_i0.p1  33 HMASPVALITLISLVLFAGVTEARKNPGDYWQGVAarNDQALLEAIQRLVHVDSTLSNK 91 
                                                         59*******************************998899999*******8665555555 PP

                                      burpitideAlign  60 svvkDlevkpssfllvyqgnkdgqskdkeekadlkkdfeikpsqlllwyyhnkndesks 118
                                                         + ++ +  + +s       nk   s+   +k ++  dfe++p+     y     ++sks
  NODE_29910_length_681_cov_2511.784539_g21068_i0.p1  92 EKITTAGDRHTS-------NKK-DSVAATNK-KFVTDFEPRPNVS--AYG----GDSKS 135
                                                         555555545555.......443.34444444.799*******977..344....45555 PP

                                      burpitideAlign 119 keessfvkdfevkPssllvwyrgnkngqsedksssekkfvkdfepkPs 166
                                                         k ++ f+kdfe++P+    +   +  +++ed++ s+k+f kdf  +Ps
  NODE_29910_length_681_cov_2511.784539_g21068_i0.p1 136 KRKNTFMKDFEPRPNVSAYGDDAK-LKKDEDNT-SDKSFAKDFKKRPS 181
                                                         555679********9888777666.66777776.69********9998 PP

>> NODE_35583_length_511_cov_2399.449772_g26523_i0.p1  type:5prime_partial len:155 gc:universal NODE_35583_length_511_co
   #    score  bias  c-Evalue  i-Evalue hmmfrom  hmm to    alifrom  ali to    envfrom  env to     acc
 ---   ------ ----- --------- --------- ------- -------    ------- -------    ------- -------    ----
   1 !   50.6   0.8   3.3e-16   1.2e-12       3     134 ..      33     151 ..      19     154 .. 0.76

  Alignments for each domain:
  == domain 1  score: 50.6 bits;  conditional E-value: 3.3e-16
                                      burpitideAlign   3 lmkSffallAllsllLlastieARkePgeywksvv..knqptpeaiealldskkktkne 59 
                                                          m+S +al+ l sl+L+a ++eARk+Pg+yw+ v+  ++q + eai+ l+   +  +n+
  NODE_35583_length_511_cov_2399.449772_g26523_i0.p1  33 HMASPVALITLISLVLFAGVTEARKNPGDYWQGVAarNDQALLEAIQRLVHVDSTLSNK 91 
                                                         59*******************************998899999*******8665555555 PP

                                      burpitideAlign  60 svvkDlevkpssfllvyqgnkdgqskdkeekadlkkdfeikpsqlllwyyhnkndesks 118
                                                         + ++ +  + +s       nk   s+   +k ++  dfe++p+     y     ++sks
  NODE_35583_length_511_cov_2399.449772_g26523_i0.p1  92 EKITTAGDRHTS-------NKK-DSVAATNK-KFVTDFEPRPNVS--AYG----GDSKS 135
                                                         555555545555.......443.34444444.799*******977..344....45555 PP

                                      burpitideAlign 119 keessfvkdfevkPss 134
                                                         k ++ f+kdfe+++ +
  NODE_35583_length_511_cov_2399.449772_g26523_i0.p1 136 KRKNTFMKDFEPRDRK 151
                                                         555679******7754 PP

>> NODE_30767_length_651_cov_12.354671_g21846_i0.p1  type:5prime_partial len:132 gc:universal NODE_30767_length_651_cov_
   #    score  bias  c-Evalue  i-Evalue hmmfrom  hmm to    alifrom  ali to    envfrom  env to     acc
 ---   ------ ----- --------- --------- ------- -------    ------- -------    ------- -------    ----
   1 !   40.7   0.0   3.3e-13   1.2e-09       4      87 ..      23     112 ..       8     130 .. 0.82

  Alignments for each domain:
  == domain 1  score: 40.7 bits;  conditional E-value: 3.3e-13
                                    burpitideAlign   4 mkSffallAllsllLlastieARkePgeywksvvknqptpeaieallds.......kkkt. 56 
                                                       m+S  a+l l+ l+ l+  i ARk Pg+ywks v+++p+peai  +l         +kkt 
  NODE_30767_length_651_cov_12.354671_g21846_i0.p1  23 MRSYSAFLVLFFLASLTFRIDARKCPGDYWKSTVNEEPMPEAISGRLHQdtasepcEKKTm 83 
                                                       *********9999*****************************9999976222222246778 PP

                                    burpitideAlign  57 knesvvkDlevkpssfllvyqgnkdgqskdk 87 
                                                       + ++ + D++++ +   ++y+ + d++ + +
  NODE_30767_length_651_cov_12.354671_g21846_i0.p1  84 DTDRLARDFDMRYPA--IIYHRDADSKRMKT 112
                                                       9999******99988..89999999765554 PP

>> NODE_29680_length_690_cov_13.923825_g20855_i0.p1  type:complete len:101 gc:universal NODE_29680_length_690_cov_13.923
   #    score  bias  c-Evalue  i-Evalue hmmfrom  hmm to    alifrom  ali to    envfrom  env to     acc
 ---   ------ ----- --------- --------- ------- -------    ------- -------    ------- -------    ----
   1 !   31.8   0.0   1.7e-10   6.2e-07       4      57 ..       1      55 [.       1      98 [. 0.82

  Alignments for each domain:
  == domain 1  score: 31.8 bits;  conditional E-value: 1.7e-10
                                    burpitideAlign  4 mkSffallAllsllLlastie.ARkePgeywksvvknqptpeaiealldskkktk 57
                                                      m+S +++l ++s++ l+++ e AR  P++ywk+++++ ++p+a+ +l+   ++ +
  NODE_29680_length_690_cov_13.923825_g20855_i0.p1  1 MRSCLVILLFFSVVSLVCISEaARHGPEDYWKKIMQDAQMPKALTDLIHQDSSRS 55
                                                      9********99999999987527999*********************97776664 PP

>> NODE_56359_length_285_cov_1222.811321_g47287_i0.p1  type:5prime_partial len:79 gc:universal NODE_56359_length_285_cov
   #    score  bias  c-Evalue  i-Evalue hmmfrom  hmm to    alifrom  ali to    envfrom  env to     acc
 ---   ------ ----- --------- --------- ------- -------    ------- -------    ------- -------    ----
   1 !   33.1   0.0   6.9e-11   2.5e-07       3      37 ..      33      67 ..      14      78 .. 0.87

  Alignments for each domain:
  == domain 1  score: 33.1 bits;  conditional E-value: 6.9e-11
                                      burpitideAlign  3 lmkSffallAllsllLlastieARkePgeywksvv 37
                                                         m+S +al+ l sl+L+a ++eARk+Pg+yw+ v+
  NODE_56359_length_285_cov_1222.811321_g47287_i0.p1 33 HMASPVALITLISLVLFAGVTEARKNPGDYWQGVA 67
                                                        59******************************988 PP

>> NODE_57139_length_281_cov_1271.605769_g48067_i0.p1  type:5prime_partial len:83 gc:universal NODE_57139_length_281_cov
   #    score  bias  c-Evalue  i-Evalue hmmfrom  hmm to    alifrom  ali to    envfrom  env to     acc
 ---   ------ ----- --------- --------- ------- -------    ------- -------    ------- -------    ----
   1 !   32.5   0.0     1e-10   3.7e-07       3      37 ..      33      67 ..      14      81 .. 0.89

  Alignments for each domain:
  == domain 1  score: 32.5 bits;  conditional E-value: 1e-10
                                      burpitideAlign  3 lmkSffallAllsllLlastieARkePgeywksvv 37
                                                         m+S +al+ l sl+L+a ++eARk+Pg+yw+ v+
  NODE_57139_length_281_cov_1271.605769_g48067_i0.p1 33 HMASPVALITLISLVLFAGVTEARKNPGDYWQGVA 67
                                                        59******************************987 PP

>> NODE_72501_length_229_cov_1486.000000_g63429_i0.p1  type:internal len:77 gc:universal NODE_72501_length_229_cov_1486.
   #    score  bias  c-Evalue  i-Evalue hmmfrom  hmm to    alifrom  ali to    envfrom  env to     acc
 ---   ------ ----- --------- --------- ------- -------    ------- -------    ------- -------    ----
   1 !   18.3   0.1   2.2e-06    0.0082     116     162 ..      23      62 ..      16      69 .. 0.63

  Alignments for each domain:
  == domain 1  score: 18.3 bits;  conditional E-value: 2.2e-06
                                      burpitideAlign 116 skskeessfvkdfevkPssllvwyrgnkngqsedksssekkfvkdfe 162
                                                         +kskee++++kdfe kP+sl+++  ++   +++    +ek+++kdfe
  NODE_72501_length_229_cov_1486.000000_g63429_i0.p1  23 AKSKEEKPLMKDFEAKPGSLFPYLYDA---KPM----EEKPLMKDFE 62 
                                                         456666677777777777777776555...222....3355666665 PP

>> NODE_55649_length_289_cov_2.138889_g46577_i0.p1  type:internal len:97 gc:universal NODE_55649_length_289_cov_2.138889
   #    score  bias  c-Evalue  i-Evalue hmmfrom  hmm to    alifrom  ali to    envfrom  env to     acc
 ---   ------ ----- --------- --------- ------- -------    ------- -------    ------- -------    ----
   1 ?   14.6   0.0   2.9e-05      0.11       1      54 [.      20      68 ..      20      77 .. 0.77

  Alignments for each domain:
  == domain 1  score: 14.6 bits;  conditional E-value: 2.9e-05
                                   burpitideAlign  1 melmkSffallAllsllLlastieARkePgeywksvvknqptpeaiealldskk 54
                                                     m+l+k +f +  +lsl+++as +    + + ywks  +n+p+p+ai++ l ++ 
  NODE_55649_length_289_cov_2.138889_g46577_i0.p1 20 MQLLK-LFHICTFLSLAVVASHA----DLDVYWKSRLPNTPMPKAIRDILHNEW 68
                                                     77788.78888888877776654....4578******************97764 PP


Internal pipeline statistics summary:
-------------------------------------
Query model(s):                            1  (312 nodes)
Target sequences:                      88739  (15808928 residues searched)
Passed MSV filter:                      3343  (0.0376723); expected 1774.8 (0.02)
Passed bias filter:                     2004  (0.0225831); expected 1774.8 (0.02)
Passed Vit filter:                       271  (0.0030539); expected 88.7 (0.001)
Passed Fwd filter:                        24  (0.000270456); expected 0.9 (1e-05)
Initial search space (Z):              88739  [actual number of targets]
Domain search space  (domZ):              24  [number of targets reported over threshold]
# CPU time: 0.54u 0.01s 00:00:00.55 Elapsed: 00:00:01.47
# Mc/sec: 3345.91
//
[ok]
