# Supplementary material for: Mining raw plant transcriptomic data for new cyclopeptide alkaloids
Source: Beilstein J Org Chem. 2024 Jul 11;20:1548–59. doi: 10.3762/bjoc.20.138 (PMC11250218; doi:10.3762/bjoc.20.138)
Supplement: File 4 — The split burpitide precursor peptide HMM and output from all 700 transcriptomes as a compressed archive. [file Beilstein_J_Org_Chem-20-1548-s004.zip › final/SRR15100428.pep.hmm]

# hmmsearch :: search profile(s) against a sequence database
# HMMER 3.3 (Nov 2019); http://hmmer.org/
# Copyright (C) 2019 Howard Hughes Medical Institute.
# Freely distributed under the BSD open source license.
# - - - - - - - - - - - - - - - - - - - - - - - - - - - - - - - - - - - -
# query HMM file:                  ../hmms/burpitide.hmm
# target sequence database:        SRR15100428.pep
# - - - - - - - - - - - - - - - - - - - - - - - - - - - - - - - - - - - -

Query:       burpitideAlign  [M=312]
Scores for complete sequences (score includes all domains):
   --- full sequence ---   --- best 1 domain ---    -#dom-
    E-value  score  bias    E-value  score  bias    exp  N  Sequence                                          Description
    ------- ------ -----    ------- ------ -----   ---- --  --------                                          -----------
    5.2e-18   67.9   2.0    1.9e-17   66.0   2.0    2.0  1  NODE_23971_length_740_cov_114.873343_g18299_i0.p1  type:complete len:157 gc:univers
    3.8e-15   58.5   0.7    9.6e-14   53.9   0.7    2.0  1  NODE_25719_length_662_cov_31.574043_g19832_i0.p1   type:complete len:113 gc:univers
    7.8e-05   24.6   0.0    9.8e-05   24.3   0.0    1.1  1  NODE_27307_length_598_cov_2023.733706_g6846_i2.p1  type:3prime_partial len:102 gc:u
    0.00033   22.6   0.1      0.001   21.0   0.0    1.7  2  NODE_9884_length_1681_cov_5501.490741_g6846_i1.p1  type:complete len:338 gc:univers


Domain annotation for each sequence (and alignments):
>> NODE_23971_length_740_cov_114.873343_g18299_i0.p1  type:complete len:157 gc:universal NODE_23971_length_740_cov_114.8
   #    score  bias  c-Evalue  i-Evalue hmmfrom  hmm to    alifrom  ali to    envfrom  env to     acc
 ---   ------ ----- --------- --------- ------- -------    ------- -------    ------- -------    ----
   1 !   66.0   2.0     1e-21   1.9e-17       8     166 ..       5     150 ..       1     155 [. 0.73

  Alignments for each domain:
  == domain 1  score: 66.0 bits;  conditional E-value: 1e-21
                                     burpitideAlign   8 fallAllsllLlastieARkePgeywksvvknqptpeaiealldskkktknesvvkDlev 67 
                                                        fa++Al+sl+L+a+ ie+R  Pgeyw +v+k++p+p++i+al+    k++++s v + ++
  NODE_23971_length_740_cov_114.873343_g18299_i0.p1   5 FAFIALFSLVLFANNIEGRLGPGEYWLEVMKDEPMPQSIQALI---RKDSGSSPVHNTKM 61 
                                                        9*****************************************7...66666666666663 PP

                                     burpitideAlign  68 kpssfllvyqgnkdgqskdkeekadlkkdfeikpsqlllwyyhnkndeskskeessfvkd 127
                                                        +            d++++ + +  + +k fe++ps      yh+  + ++++e++s  kd
  NODE_23971_length_740_cov_114.873343_g18299_i0.p1  62 D-----------CDLEAQAQTQTRNQDKLFEPRPSVT---SYHDGTKLQEEEEKKSSDKD 107
                                                        3...........2333333333324668899999977...44444444444444455699 PP

                                     burpitideAlign 128 fevkPssllvwyrgnkngqsedkss......sekkfvkdfepkPs 166
                                                        fe++P+  +  y+g + ++  + ss      +ek+fvkdf+p+Ps
  NODE_23971_length_740_cov_114.873343_g18299_i0.p1 108 FEPRPN--VSSYHGDEFEPRPNLSSyhgdddKEKSFVKDFDPRPS 150
                                                        999886..5567777555554444468999999999999999998 PP

>> NODE_25719_length_662_cov_31.574043_g19832_i0.p1  type:complete len:113 gc:universal NODE_25719_length_662_cov_31.574
   #    score  bias  c-Evalue  i-Evalue hmmfrom  hmm to    alifrom  ali to    envfrom  env to     acc
 ---   ------ ----- --------- --------- ------- -------    ------- -------    ------- -------    ----
   1 !   53.9   0.7   5.1e-18   9.6e-14       6      96 ..       4     109 ..       1     112 [. 0.82

  Alignments for each domain:
  == domain 1  score: 53.9 bits;  conditional E-value: 5.1e-18
                                    burpitideAlign   6 SffallAllsllLlastieARkePgeywksvvknqpt.................peaieal 49 
                                                       S  +++ ++s++L+++   ARkeP +ywk+v+k +p+                 ++++e  
  NODE_25719_length_662_cov_31.574043_g19832_i0.p1   4 SCATFIFIFSFFLFVNLMNARKEPADYWKNVMKGEPMpkaiqdlvpqdhsthisNKNMEGI 64 
                                                       445666699***********************99999888888888888888888888888 PP

                                    burpitideAlign  50 ldskkktknesvvkDlevkpssfllvyqgnkdgqskdkeek.adlkkd 96 
                                                        + ++k +++ +vkD++   +  l++y++n+  ++ ++ +k +d ++ 
  NODE_25719_length_662_cov_31.574043_g19832_i0.p1  65 -SVNEKVSKGIFVKDFD--TTHPLIIYHSNDKHEQLEPLSKkKDEDNK 109
                                                       .66667778*******9..677789*************9995554444 PP

>> NODE_27307_length_598_cov_2023.733706_g6846_i2.p1  type:3prime_partial len:102 gc:universal NODE_27307_length_598_cov
   #    score  bias  c-Evalue  i-Evalue hmmfrom  hmm to    alifrom  ali to    envfrom  env to     acc
 ---   ------ ----- --------- --------- ------- -------    ------- -------    ------- -------    ----
   1 !   24.3   0.0   5.2e-09   9.8e-05       9      61 ..       7      58 ..       2      63 .. 0.83

  Alignments for each domain:
  == domain 1  score: 24.3 bits;  conditional E-value: 5.2e-09
                                     burpitideAlign  9 allAllsllLlastieARkePgeywksvvknqptpeaiealldskkktknesv 61
                                                        ++Alls++L+as  +A  + +eyw+s  +n+p+p+a+e+ll s+  ++++  
  NODE_27307_length_598_cov_2023.733706_g6846_i2.p1  7 PIFALLSVALVASR-AALPSQVEYWNSMLPNTPMPKAVEDLLHSEWTEDKSTA 58
                                                       58999999999986.577888********************988777665444 PP

>> NODE_9884_length_1681_cov_5501.490741_g6846_i1.p1  type:complete len:338 gc:universal NODE_9884_length_1681_cov_5501.
   #    score  bias  c-Evalue  i-Evalue hmmfrom  hmm to    alifrom  ali to    envfrom  env to     acc
 ---   ------ ----- --------- --------- ------- -------    ------- -------    ------- -------    ----
   1 !   21.0   0.0   5.5e-08     0.001       9      60 ..       7      57 ..       3      64 .. 0.83
   2 ?   -1.6   0.0      0.42   7.9e+03     218     218 ..     127     127 ..      73     195 .. 0.58

  Alignments for each domain:
  == domain 1  score: 21.0 bits;  conditional E-value: 5.5e-08
                                     burpitideAlign  9 allAllsllLlastieARkePgeywksvvknqptpeaiealldskkktknes 60
                                                        ++Alls++L+as  +A  + +eyw+s  +n+p+p+a+e+ll s+  ++++ 
  NODE_9884_length_1681_cov_5501.490741_g6846_i1.p1  7 PIFALLSVALVASR-AALPSQVEYWNSMLPNTPMPKAVEDLLHSEWTEDKST 57
                                                       58999999999986.577888********************98777665444 PP

  == domain 2  score: -1.6 bits;  conditional E-value: 0.42
                                     burpitideAlign 218 e 218
                                                        +
  NODE_9884_length_1681_cov_5501.490741_g6846_i1.p1 127 V 127
                                                        1 PP


Internal pipeline statistics summary:
-------------------------------------
Query model(s):                            1  (312 nodes)
Target sequences:                      74851  (14220346 residues searched)
Passed MSV filter:                      2770  (0.0370069); expected 1497.0 (0.02)
Passed bias filter:                     1577  (0.0210685); expected 1497.0 (0.02)
Passed Vit filter:                       154  (0.00205742); expected 74.9 (0.001)
Passed Fwd filter:                         4  (5.34395e-05); expected 0.7 (1e-05)
Initial search space (Z):              74851  [actual number of targets]
Domain search space  (domZ):               4  [number of targets reported over threshold]
# CPU time: 0.30u 0.00s 00:00:00.30 Elapsed: 00:00:01.25
# Mc/sec: 3532.40
//
[ok]
