# Supplementary material for: Mining raw plant transcriptomic data for new cyclopeptide alkaloids
Source: Beilstein J Org Chem. 2024 Jul 11;20:1548–59. doi: 10.3762/bjoc.20.138 (PMC11250218; doi:10.3762/bjoc.20.138)
Supplement: File 4 — The split burpitide precursor peptide HMM and output from all 700 transcriptomes as a compressed archive. [file Beilstein_J_Org_Chem-20-1548-s004.zip › final/SRR15182548.pep.hmm]

# hmmsearch :: search profile(s) against a sequence database
# HMMER 3.3 (Nov 2019); http://hmmer.org/
# Copyright (C) 2019 Howard Hughes Medical Institute.
# Freely distributed under the BSD open source license.
# - - - - - - - - - - - - - - - - - - - - - - - - - - - - - - - - - - - -
# query HMM file:                  ../hmms/burpitide.hmm
# target sequence database:        SRR15182548.pep
# - - - - - - - - - - - - - - - - - - - - - - - - - - - - - - - - - - - -

Query:       burpitideAlign  [M=312]
Scores for complete sequences (score includes all domains):
   --- full sequence ---   --- best 1 domain ---    -#dom-
    E-value  score  bias    E-value  score  bias    exp  N  Sequence                                           Description
    ------- ------ -----    ------- ------ -----   ---- --  --------                                           -----------
    8.2e-09   38.3   0.1    9.6e-09   38.1   0.1    1.1  1  NODE_56360_length_525_cov_6.730088_g37096_i0.p1     type:complete len:86 gc:universa
    3.7e-07   32.9   0.4      3e-06   29.9   0.4    2.5  1  NODE_34766_length_1131_cov_66.799622_g5716_i3.p1    type:complete len:167 gc:univers
     0.0031   20.0   0.1     0.0065   18.9   0.1    1.6  1  NODE_33983_length_1160_cov_205.053358_g11200_i1.p1  type:complete len:143 gc:univers
     0.0037   19.7   0.0     0.0066   18.9   0.0    1.5  1  NODE_48613_length_706_cov_358.086888_g29908_i0.p1   type:complete len:143 gc:univers
  ------ inclusion threshold ------
      0.011   18.1   0.0      0.011   18.1   0.0    1.1  1  NODE_60765_length_447_cov_336.671123_g41470_i0.p1   type:complete len:85 gc:universa
      0.023   17.1   0.1      0.092   15.2   0.0    1.8  2  NODE_30973_length_1273_cov_39.055000_g17808_i0.p1   type:5prime_partial len:366 gc:u
      0.041   16.3   0.8       0.19   14.1   0.0    2.1  2  NODE_24239_length_1548_cov_1033.107119_g2234_i5.p1  type:complete len:379 gc:univers
       0.25   13.7   7.0       0.29   13.5   7.0    1.1  1  NODE_44209_length_831_cov_31.482850_g26359_i0.p1    type:5prime_partial len:85 gc:un
       0.95   11.8   1.1        1.2   11.4   1.1    1.1  1  NODE_10528_length_2362_cov_76.766273_g6175_i0.p2    type:complete len:165 gc:univers


Domain annotation for each sequence (and alignments):
>> NODE_56360_length_525_cov_6.730088_g37096_i0.p1  type:complete len:86 gc:universal NODE_56360_length_525_cov_6.730088
   #    score  bias  c-Evalue  i-Evalue hmmfrom  hmm to    alifrom  ali to    envfrom  env to     acc
 ---   ------ ----- --------- --------- ------- -------    ------- -------    ------- -------    ----
   1 !   38.1   0.1   7.6e-13   9.6e-09      20      81 ..       6      67 ..       2      84 .. 0.82

  Alignments for each domain:
  == domain 1  score: 38.1 bits;  conditional E-value: 7.6e-13
                                   burpitideAlign 20 astieARkePgeywksvvknqptpeaiealldskkkt..knesvvkDlevkpssfllvyqgnkd 81
                                                     + t+eAR +P eyw +++k++p+p+ai+++l ++  +  +++ ++ ++++kp+ +  +y++   
  NODE_56360_length_525_cov_6.730088_g37096_i0.p1  6 VGTNEARSNPREYWRNIMKDEPIPKAIQDVLPFEDVEriNKNMFIRNFNMKPNLI--IYRSHVV 67
                                                     679******************************99999999***********974..4444443 PP

>> NODE_34766_length_1131_cov_66.799622_g5716_i3.p1  type:complete len:167 gc:universal NODE_34766_length_1131_cov_66.79
   #    score  bias  c-Evalue  i-Evalue hmmfrom  hmm to    alifrom  ali to    envfrom  env to     acc
 ---   ------ ----- --------- --------- ------- -------    ------- -------    ------- -------    ----
   1 !   29.9   0.4   2.4e-10     3e-06      25     228 ..      12     160 ..       2     166 .. 0.68

  Alignments for each domain:
  == domain 1  score: 29.9 bits;  conditional E-value: 2.4e-10
                                    burpitideAlign  25 ARkePgeywksvvknqptpeaiealldskkktknesvvkDlevkpssfllvyqgnkdgqsk 85 
                                                       AR + geyw+                       ++sv kD+e++ps    + ++n  g ++
  NODE_34766_length_1131_cov_66.799622_g5716_i3.p1  12 ARPDSGEYWQ-----------------------KSSVNKDFEPRPSV---MGYDNGTGLKV 46 
                                                       4444444444.......................47888999999988...55566666777 PP

                                    burpitideAlign  86 dkeekadlkkdfeikpsqlllwyyhnkndeskskeessfvkdfevkPssllvwyrgnkngq 146
                                                       +k+    +  dfe++ps     +y+n    +  ++++ f +dfe++Ps  l +y +   g 
  NODE_34766_length_1131_cov_66.799622_g5716_i3.p1  47 QKS----FGTDFEPRPSAT---GYSNDACLN-GNKKT-FENDFEPRPS--LTGYDNG-TGL 95 
                                                       655....669999999999...555433333.33333.7899999997..5667555.566 PP

                                    burpitideAlign 147 sedksssekkfvkdfepkPsqlllwyrgnkdgqsvdesgksfvkdfepkPssvlvwyrgnk 207
                                                       +++      +f+++fep+Ps  +   + + +g+        f +dfep+Ps  + + +g+ 
  NODE_34766_length_1131_cov_66.799622_g5716_i3.p1  96 KVKR-----SFGTEFEPRPSATGYSNEATLNGKR------TFENDFEPRPSATG-YDNGT- 143
                                                       6666.....4799999999998888777777777......89999999998764.44444. PP

                                    burpitideAlign 208 ngqsedksskefvkdfsvdPs 228
                                                        g +++ks+   v +f+++Ps
  NODE_34766_length_1131_cov_66.799622_g5716_i3.p1 144 -GLKVKKSY---VTEFEPRPS 160
                                                       .88888877...888888885 PP

>> NODE_33983_length_1160_cov_205.053358_g11200_i1.p1  type:complete len:143 gc:universal NODE_33983_length_1160_cov_205
   #    score  bias  c-Evalue  i-Evalue hmmfrom  hmm to    alifrom  ali to    envfrom  env to     acc
 ---   ------ ----- --------- --------- ------- -------    ------- -------    ------- -------    ----
   1 !   18.9   0.1   5.1e-07    0.0065       4     118 ..       1     112 [.       1     141 [. 0.58

  Alignments for each domain:
  == domain 1  score: 18.9 bits;  conditional E-value: 5.1e-07
                                      burpitideAlign   4 mkSffallAllsllLlastieARkePgeywksvv.......knqptpeaiealldskkk 55 
                                                         m S+ ++l l sl+L+a ++ AR +Pge+w++         +  p++e+  + l     
  NODE_33983_length_1160_cov_205.053358_g11200_i1.p1   1 MESSPTFLVLISLILIAIIVDARPNPGENWQESLvrsgtyaSSLPMKESHCDDLAETR- 58 
                                                         789999*************************998888888844444444444443333. PP

                                      burpitideAlign  56 tknesvvkDlevkpssfllvyqgnkdgqskdkeekadlkkdfeikpsqlllwyyhnknd 114
                                                         + ++s  k le++p+  ++      dg++++ ee        e++p+  + +y +++  
  NODE_33983_length_1160_cov_205.053358_g11200_i1.p1  59 NHKGSYNKVLEPRPNISVYDNSMYLDGKKTSGEEF-------EPRPN--ISVYDNDTSL 108
                                                         44477777799888875544444444444443333.......44443..2244444433 PP

                                      burpitideAlign 115 esks 118
                                                         + k+
  NODE_33983_length_1160_cov_205.053358_g11200_i1.p1 109 KGKK 112
                                                         3333 PP

>> NODE_48613_length_706_cov_358.086888_g29908_i0.p1  type:complete len:143 gc:universal NODE_48613_length_706_cov_358.0
   #    score  bias  c-Evalue  i-Evalue hmmfrom  hmm to    alifrom  ali to    envfrom  env to     acc
 ---   ------ ----- --------- --------- ------- -------    ------- -------    ------- -------    ----
   1 !   18.9   0.0   5.2e-07    0.0066       4     117 ..       1     111 [.       1     142 [. 0.58

  Alignments for each domain:
  == domain 1  score: 18.9 bits;  conditional E-value: 5.2e-07
                                     burpitideAlign   4 mkSffallAllsllLlastieARkePgeywksvv.......knqptpeaiealldskkkt 56 
                                                        m S+ ++l l sl+L+a ++ AR +Pge+w++         +  p++e+  + l     +
  NODE_48613_length_706_cov_358.086888_g29908_i0.p1   1 MESSPTFLVLISLILIAIIVDARPNPGENWQESLvrsgtyaSSLPMKESHCDDLAETR-N 59 
                                                        789999*************************998888888844444444444443333.4 PP

                                     burpitideAlign  57 knesvvkDlevkpssfllvyqgnkdgqskdkeekadlkkdfeikpsqlllwyyhnkndes 116
                                                         ++s  k le++p+  ++      dg++++ ee        e++p+  + +y +++  + 
  NODE_48613_length_706_cov_358.086888_g29908_i0.p1  60 HKGSYNKVLEPRPNISVYDNSMYLDGKKTSGEEF-------EPRPN--ISVYDNDTSLKG 110
                                                        4477777789888875544444444444443333.......43333..224444443333 PP

                                     burpitideAlign 117 k 117
                                                        k
  NODE_48613_length_706_cov_358.086888_g29908_i0.p1 111 K 111
                                                        3 PP

>> NODE_60765_length_447_cov_336.671123_g41470_i0.p1  type:complete len:85 gc:universal NODE_60765_length_447_cov_336.67
   #    score  bias  c-Evalue  i-Evalue hmmfrom  hmm to    alifrom  ali to    envfrom  env to     acc
 ---   ------ ----- --------- --------- ------- -------    ------- -------    ------- -------    ----
   1 ?   18.1   0.0   9.1e-07     0.011       7      53 ..       5      49 ..       1      74 [. 0.82

  Alignments for each domain:
  == domain 1  score: 18.1 bits;  conditional E-value: 9.1e-07
                                     burpitideAlign  7 ffallAllsllLlastieARkePgeywksvvknqptpeaiealldsk 53
                                                       +f ++Al+s++L++ + +A   P+ ywksv +n p+p+a+ +ll  +
  NODE_60765_length_447_cov_336.671123_g41470_i0.p1  5 LFHIFALFSVALVVGA-HAV-TPDVYWKSVLPNSPMPKAVTDLLPGN 49
                                                       599******9998875.554.5889****************998555 PP

>> NODE_30973_length_1273_cov_39.055000_g17808_i0.p1  type:5prime_partial len:366 gc:universal NODE_30973_length_1273_co
   #    score  bias  c-Evalue  i-Evalue hmmfrom  hmm to    alifrom  ali to    envfrom  env to     acc
 ---   ------ ----- --------- --------- ------- -------    ------- -------    ------- -------    ----
   1 ?   15.2   0.0   7.3e-06     0.092       8      58 ..      26      73 ..      18      78 .. 0.74
   2 ?   -1.1   0.1      0.65   8.1e+03     280     280 ..     164     164 ..     120     225 .. 0.50

  Alignments for each domain:
  == domain 1  score: 15.2 bits;  conditional E-value: 7.3e-06
                                     burpitideAlign  8 fallAllsllLlastieARkePgeywksvvknqptpeaiealldskkktkn 58
                                                       + ++Al+s+++++s +     P+eywksv +n p+p+a+ +ll    ++++
  NODE_30973_length_1273_cov_39.055000_g17808_i0.p1 26 LLVFALSSVAIVGSYAV---TPEEYWKSVLPNSPMPKAVVDLLYTRGQNEE 73
                                                       44566666666666554...59*******************9977666653 PP

  == domain 2  score: -1.1 bits;  conditional E-value: 0.65
                                     burpitideAlign 280 i 280
                                                        +
  NODE_30973_length_1273_cov_39.055000_g17808_i0.p1 164 M 164
                                                        2 PP

>> NODE_24239_length_1548_cov_1033.107119_g2234_i5.p1  type:complete len:379 gc:universal NODE_24239_length_1548_cov_103
   #    score  bias  c-Evalue  i-Evalue hmmfrom  hmm to    alifrom  ali to    envfrom  env to     acc
 ---   ------ ----- --------- --------- ------- -------    ------- -------    ------- -------    ----
   1 ?   14.1   0.0   1.5e-05      0.19       7      52 ..       5      48 ..       1      57 [. 0.79
   2 ?    0.0   0.3      0.29   3.6e+03     258     301 ..     159     198 ..     130     244 .. 0.73

  Alignments for each domain:
  == domain 1  score: 14.1 bits;  conditional E-value: 1.5e-05
                                      burpitideAlign  7 ffallAllsllLlastieARkePgeywksvvknqptpeaieallds 52
                                                        +f ++Al+s++L++ + +A   P+ ywksv +n p+p+a+ +ll  
  NODE_24239_length_1548_cov_1033.107119_g2234_i5.p1  5 LFHIFALFSVALVVGA-HAV-TPDVYWKSVLPNSPMPKAVTDLLPE 48
                                                        599******9998875.554.5889****************99844 PP

  == domain 2  score: 0.0 bits;  conditional E-value: 0.29
                                      burpitideAlign 258 vdPssqlllyrgnkkvesseyeiNqngeknskaneelgvaKkvs 301
                                                          dP+   l++ +n+  ++ e  +N  + kn++++   + +Kkv 
  NODE_24239_length_1548_cov_1033.107119_g2234_i5.p1 159 DDPN-VALFFLENDLHQGAE--MNLHFTKNENQKAT-FLPKKVA 198
                                                         4555.333344445555555..77777777777776.7777753 PP

>> NODE_44209_length_831_cov_31.482850_g26359_i0.p1  type:5prime_partial len:85 gc:universal NODE_44209_length_831_cov_3
   #    score  bias  c-Evalue  i-Evalue hmmfrom  hmm to    alifrom  ali to    envfrom  env to     acc
 ---   ------ ----- --------- --------- ------- -------    ------- -------    ------- -------    ----
   1 ?   13.5   7.0   2.3e-05      0.29     137     209 ..       4      81 ..       1      84 [. 0.73

  Alignments for each domain:
  == domain 1  score: 13.5 bits;  conditional E-value: 2.3e-05
                                    burpitideAlign 137 vwyrgnkngqsedksssekkfvkdfepkPsqlllwyrgnkdgqsvdes.......gksfvk 190
                                                        + ++++n+q   +   +kk v    +k++ql+l +++ + +    ++       +k++v+
  NODE_44209_length_831_cov_31.482850_g26359_i0.p1   4 TYIHKKRNHQYHINI--KKKIVDKNKIKIKQLILYHQHHHHHTYTKKKssvsyqhQKKIVN 62 
                                                       577888899988885..46777778999999999999887444333323566777888899 PP

                                    burpitideAlign 191 dfepkPssvlvwyrgnkng 209
                                                         ++k++++++++++ ++ 
  NODE_44209_length_831_cov_31.482850_g26359_i0.p1  63 KNKIKIKQLILYHQHHHHH 81 
                                                       9999999999999998655 PP

>> NODE_10528_length_2362_cov_76.766273_g6175_i0.p2  type:complete len:165 gc:universal NODE_10528_length_2362_cov_76.76
   #    score  bias  c-Evalue  i-Evalue hmmfrom  hmm to    alifrom  ali to    envfrom  env to     acc
 ---   ------ ----- --------- --------- ------- -------    ------- -------    ------- -------    ----
   1 ?   11.4   1.1   9.8e-05       1.2       2      30 ..      54      85 ..      41     102 .. 0.90

  Alignments for each domain:
  == domain 1  score: 11.4 bits;  conditional E-value: 9.8e-05
                                    burpitideAlign  2 elmkSffallA...llsllLlastieARkePg 30
                                                      ++m+S+  ++A   +++l+L +sti +R++ +
  NODE_10528_length_2362_cov_76.766273_g6175_i0.p2 54 SFMRSTNEFIAilrVFLLFLASSTISSRNSEV 85
                                                      57**********999*************9865 PP


Internal pipeline statistics summary:
-------------------------------------
Query model(s):                            1  (312 nodes)
Target sequences:                     113206  (22285318 residues searched)
Passed MSV filter:                      5160  (0.0455806); expected 2264.1 (0.02)
Passed bias filter:                     2522  (0.022278); expected 2264.1 (0.02)
Passed Vit filter:                       230  (0.00203169); expected 113.2 (0.001)
Passed Fwd filter:                         9  (7.95011e-05); expected 1.1 (1e-05)
Initial search space (Z):             113206  [actual number of targets]
Domain search space  (domZ):               9  [number of targets reported over threshold]
# CPU time: 0.45u 0.03s 00:00:00.48 Elapsed: 00:00:02.03
# Mc/sec: 3413.24
//
[ok]
