# Supplementary material for: Mining raw plant transcriptomic data for new cyclopeptide alkaloids
Source: Beilstein J Org Chem. 2024 Jul 11;20:1548–59. doi: 10.3762/bjoc.20.138 (PMC11250218; doi:10.3762/bjoc.20.138)
Supplement: File 4 — The split burpitide precursor peptide HMM and output from all 700 transcriptomes as a compressed archive. [file Beilstein_J_Org_Chem-20-1548-s004.zip › final/SRR1519871.pep.hmm]

# hmmsearch :: search profile(s) against a sequence database
# HMMER 3.3 (Nov 2019); http://hmmer.org/
# Copyright (C) 2019 Howard Hughes Medical Institute.
# Freely distributed under the BSD open source license.
# - - - - - - - - - - - - - - - - - - - - - - - - - - - - - - - - - - - -
# query HMM file:                  ../hmms/burpitide.hmm
# target sequence database:        SRR1519871.pep
# - - - - - - - - - - - - - - - - - - - - - - - - - - - - - - - - - - - -

Query:       burpitideAlign  [M=312]
Scores for complete sequences (score includes all domains):
   --- full sequence ---   --- best 1 domain ---    -#dom-
    E-value  score  bias    E-value  score  bias    exp  N  Sequence                                        Description
    ------- ------ -----    ------- ------ -----   ---- --  --------                                        -----------
    0.00068   20.6   0.0    0.00076   20.4   0.0    1.0  1  NODE_25026_length_255_cov_2.208791_g24883_i0.p1  type:internal len:85 gc:universa
     0.0023   18.8   0.4      0.012   16.5   0.0    2.0  2  NODE_3755_length_1477_cov_94.499288_g3708_i0.p1  type:5prime_partial len:422 gc:u
  ------ inclusion threshold ------
      0.025   15.5   4.5      0.039   14.8   4.5    1.3  1  NODE_2350_length_1798_cov_6.783768_g2326_i0.p1   type:5prime_partial len:508 gc:u


Domain annotation for each sequence (and alignments):
>> NODE_25026_length_255_cov_2.208791_g24883_i0.p1  type:internal len:85 gc:universal NODE_25026_length_255_cov_2.208791
   #    score  bias  c-Evalue  i-Evalue hmmfrom  hmm to    alifrom  ali to    envfrom  env to     acc
 ---   ------ ----- --------- --------- ------- -------    ------- -------    ------- -------    ----
   1 !   20.4   0.0     6e-08   0.00076      13      56 ..      28      71 ..      19      79 .. 0.88

  Alignments for each domain:
  == domain 1  score: 20.4 bits;  conditional E-value: 6e-08
                                   burpitideAlign 13 llsllLlastieARkePgeywksvvknqptpeaiealldskkkt 56
                                                     ++++l+l+ + +A  +P+ ywks  +n+p+p+a+ + l+++k+t
  NODE_25026_length_255_cov_2.208791_g24883_i0.p1 28 AFLILVLVVASHAALAPELYWKSMLPNTPIPKAVTDILQLEKST 71
                                                     46678999999***************************999998 PP

>> NODE_3755_length_1477_cov_94.499288_g3708_i0.p1  type:5prime_partial len:422 gc:universal NODE_3755_length_1477_cov_9
   #    score  bias  c-Evalue  i-Evalue hmmfrom  hmm to    alifrom  ali to    envfrom  env to     acc
 ---   ------ ----- --------- --------- ------- -------    ------- -------    ------- -------    ----
   1 !   16.5   0.0   9.6e-07     0.012       8      53 ..      25      68 ..      20      78 .. 0.80
   2 ?    0.1   0.1     0.093   1.2e+03      60     104 ..     220     266 ..     194     277 .. 0.65

  Alignments for each domain:
  == domain 1  score: 16.5 bits;  conditional E-value: 9.6e-07
                                   burpitideAlign  8 fallAllsllLlastieARkePgeywksvvknqptpeaiealldsk 53
                                                     +++lA+l+l+L+as ++    ++ ywks  +n+p+p+a+++ll   
  NODE_3755_length_1477_cov_94.499288_g3708_i0.p1 25 LTILAFLTLALVASHAA--MPAELYWKSMLPNTPMPKAVRDLLHPD 68
                                                     79**********99655..56677******************9655 PP

  == domain 2  score: 0.1 bits;  conditional E-value: 0.093
                                   burpitideAlign  60 svvkDlevkpssfllvyqgnkdgqskdkeek.a.dlkkdfeikpsql 104
                                                      s+  +l + +ss++++    +d++s   +++ + +  ++f++kp+++
  NODE_3755_length_1477_cov_94.499288_g3708_i0.p1 220 STTMNLHFTESSNMVTFLPRQDAKSIPFSSNkLpEIFNQFSVKPGSV 266
                                                      45555555566666655555565555555553346666666666664 PP

>> NODE_2350_length_1798_cov_6.783768_g2326_i0.p1  type:5prime_partial len:508 gc:universal NODE_2350_length_1798_cov_6.
   #    score  bias  c-Evalue  i-Evalue hmmfrom  hmm to    alifrom  ali to    envfrom  env to     acc
 ---   ------ ----- --------- --------- ------- -------    ------- -------    ------- -------    ----
   1 ?   14.8   4.5   3.1e-06     0.039     107     213 ..       7     116 ..       4     172 .. 0.75

  Alignments for each domain:
  == domain 1  score: 14.8 bits;  conditional E-value: 3.1e-06
                                  burpitideAlign 107 wyyhnkndeskskees.sfvkdfev.kPssllvwyrgnkngqsedksssekkfvkdfepkPsq 167
                                                     +yy+n+n ++ +k+ +     d++  + +++ +   g++ +++e++s    k +kd+e  +s+
  NODE_2350_length_1798_cov_6.783768_g2326_i0.p1   7 LYYSNMNTNTTTKKRRrKQARDINQdDINKNNPVEDGEEEEEEEESS----KKTKDLEGIISS 65 
                                                     78999999998888877444555554447777777777555555443....5799******** PP

                                  burpitideAlign 168 lllwyrgnk....dgqsvdesgksf.vkdfepkPssvlvwyrgnkngqsed 213
                                                     lll  ++ k    d+++ ++++ks+   + + k +s+l++y++  +  se 
  NODE_2350_length_1798_cov_6.783768_g2326_i0.p1  66 LLLLEEQEKcdqqDHENSSNEEKSLlESNHKKKTKSMLQFYSNLDDYYSEI 116
                                                     ******99995555555555599998778888999******9987766654 PP


Internal pipeline statistics summary:
-------------------------------------
Query model(s):                            1  (312 nodes)
Target sequences:                      37704  (6767404 residues searched)
Passed MSV filter:                      1771  (0.0469711); expected 754.1 (0.02)
Passed bias filter:                      818  (0.0216953); expected 754.1 (0.02)
Passed Vit filter:                        94  (0.0024931); expected 37.7 (0.001)
Passed Fwd filter:                         3  (7.95672e-05); expected 0.4 (1e-05)
Initial search space (Z):              37704  [actual number of targets]
Domain search space  (domZ):               3  [number of targets reported over threshold]
# CPU time: 0.11u 0.03s 00:00:00.14 Elapsed: 00:00:00.63
# Mc/sec: 3319.47
//
[ok]
