# Supplementary material for: Mining raw plant transcriptomic data for new cyclopeptide alkaloids
Source: Beilstein J Org Chem. 2024 Jul 11;20:1548–59. doi: 10.3762/bjoc.20.138 (PMC11250218; doi:10.3762/bjoc.20.138)
Supplement: File 4 — The split burpitide precursor peptide HMM and output from all 700 transcriptomes as a compressed archive. [file Beilstein_J_Org_Chem-20-1548-s004.zip › final/SRR15358200.pep.hmm]

# hmmsearch :: search profile(s) against a sequence database
# HMMER 3.3 (Nov 2019); http://hmmer.org/
# Copyright (C) 2019 Howard Hughes Medical Institute.
# Freely distributed under the BSD open source license.
# - - - - - - - - - - - - - - - - - - - - - - - - - - - - - - - - - - - -
# query HMM file:                  ../hmms/burpitide.hmm
# target sequence database:        SRR15358200.pep
# - - - - - - - - - - - - - - - - - - - - - - - - - - - - - - - - - - - -

Query:       burpitideAlign  [M=312]
Scores for complete sequences (score includes all domains):
   --- full sequence ---   --- best 1 domain ---    -#dom-
    E-value  score  bias    E-value  score  bias    exp  N  Sequence                                        Description
    ------- ------ -----    ------- ------ -----   ---- --  --------                                        -----------
  ------ inclusion threshold ------
       0.26   13.7   0.1       0.31   13.4   0.1    1.2  1  NODE_72687_length_267_cov_3.685567_g62079_i0.p1  type:internal len:89 gc:universa


Domain annotation for each sequence (and alignments):
>> NODE_72687_length_267_cov_3.685567_g62079_i0.p1  type:internal len:89 gc:universal NODE_72687_length_267_cov_3.685567
   #    score  bias  c-Evalue  i-Evalue hmmfrom  hmm to    alifrom  ali to    envfrom  env to     acc
 ---   ------ ----- --------- --------- ------- -------    ------- -------    ------- -------    ----
   1 ?   13.4   0.1   2.7e-06      0.31     171     209 ..      13      66 ..       5      83 .. 0.82

  Alignments for each domain:
  == domain 1  score: 13.4 bits;  conditional E-value: 2.7e-06
                                   burpitideAlign 171 wyrgnk.dgqsvdesgksf..............vkdfepkPssvlvwyrgnkng 209
                                                       ++ ++ +++ v+  +ksf               ++  ++P++v +wy++++  
  NODE_72687_length_267_cov_3.685567_g62079_i0.p1  13 TKHKKRlNEKQVELLEKSFtlekklepqrklqlAFNLGLQPKQVAIWYQNKRAR 66 
                                                      556666999999999999999999999999999899999999999999999654 PP


Internal pipeline statistics summary:
-------------------------------------
Query model(s):                            1  (312 nodes)
Target sequences:                     114312  (19805371 residues searched)
Passed MSV filter:                      3894  (0.0340647); expected 2286.2 (0.02)
Passed bias filter:                     2315  (0.0202516); expected 2286.2 (0.02)
Passed Vit filter:                       204  (0.00178459); expected 114.3 (0.001)
Passed Fwd filter:                         1  (8.74799e-06); expected 1.1 (1e-05)
Initial search space (Z):             114312  [actual number of targets]
Domain search space  (domZ):               1  [number of targets reported over threshold]
# CPU time: 0.52u 0.09s 00:00:00.61 Elapsed: 00:00:01.90
# Mc/sec: 3240.18
//
[ok]
