# Supplementary material for: Mining raw plant transcriptomic data for new cyclopeptide alkaloids
Source: Beilstein J Org Chem. 2024 Jul 11;20:1548–59. doi: 10.3762/bjoc.20.138 (PMC11250218; doi:10.3762/bjoc.20.138)
Supplement: File 4 — The split burpitide precursor peptide HMM and output from all 700 transcriptomes as a compressed archive. [file Beilstein_J_Org_Chem-20-1548-s004.zip › final/SRR15399168.pep.hmm]

# hmmsearch :: search profile(s) against a sequence database
# HMMER 3.3 (Nov 2019); http://hmmer.org/
# Copyright (C) 2019 Howard Hughes Medical Institute.
# Freely distributed under the BSD open source license.
# - - - - - - - - - - - - - - - - - - - - - - - - - - - - - - - - - - - -
# query HMM file:                  ../hmms/burpitide.hmm
# target sequence database:        SRR15399168.pep
# - - - - - - - - - - - - - - - - - - - - - - - - - - - - - - - - - - - -

Query:       burpitideAlign  [M=312]
Scores for complete sequences (score includes all domains):
   --- full sequence ---   --- best 1 domain ---    -#dom-
    E-value  score  bias    E-value  score  bias    exp  N  Sequence                                          Description
    ------- ------ -----    ------- ------ -----   ---- --  --------                                          -----------
    2.4e-17   67.3   0.0    2.5e-17   67.3   0.0    1.0  1  NODE_52524_length_633_cov_18.430357_g32312_i0.p2   type:complete len:101 gc:univers
    1.2e-15   61.7   0.1    1.3e-15   61.6   0.1    1.0  1  NODE_55464_length_575_cov_20.623506_g35145_i0.p1   type:5prime_partial len:86 gc:un
  ------ inclusion threshold ------
       0.14   15.6   0.1       0.14   15.6   0.1    1.0  1  NODE_132565_length_247_cov_2.551724_g112173_i0.p1  type:internal len:82 gc:universa
        0.8   13.1   0.0       0.92   12.9   0.0    1.1  1  NODE_45108_length_834_cov_3.844941_g25773_i0.p1    type:complete len:106 gc:univers


Domain annotation for each sequence (and alignments):
>> NODE_52524_length_633_cov_18.430357_g32312_i0.p2  type:complete len:101 gc:universal NODE_52524_length_633_cov_18.430
   #    score  bias  c-Evalue  i-Evalue hmmfrom  hmm to    alifrom  ali to    envfrom  env to     acc
 ---   ------ ----- --------- --------- ------- -------    ------- -------    ------- -------    ----
   1 !   67.3   0.0   4.4e-22   2.5e-17       4      84 ..       1      75 [.       1      98 [. 0.87

  Alignments for each domain:
  == domain 1  score: 67.3 bits;  conditional E-value: 4.4e-22
                                    burpitideAlign  4 mkSffallAllsllLlastieARkePgeywksvvknqptpeaiealldskkktknesvvkDle 66
                                                      mk +fa+l l+sllL+++ i+AR+eP++yw +v+k+qp+peai++l+     +++   vkD++
  NODE_52524_length_633_cov_18.430357_g32312_i0.p2  1 MKHLFAFLVLFSLLLMVNLIHARREPEDYWRNVMKDQPLPEAIKNLM----AQDQTHLVKDFD 59
                                                      9999******************************************6....668899****** PP

                                    burpitideAlign 67 vkpssfllvyqgnkdgqs 84
                                                       + + +++ ++g +    
  NODE_52524_length_633_cov_18.430357_g32312_i0.p2 60 TRSNAIIYHSHGHEQ--D 75
                                                      999998888887665..2 PP

>> NODE_55464_length_575_cov_20.623506_g35145_i0.p1  type:5prime_partial len:86 gc:universal NODE_55464_length_575_cov_2
   #    score  bias  c-Evalue  i-Evalue hmmfrom  hmm to    alifrom  ali to    envfrom  env to     acc
 ---   ------ ----- --------- --------- ------- -------    ------- -------    ------- -------    ----
   1 !   61.6   0.1   2.3e-20   1.3e-15       4      81 ..       9      82 ..       4      85 .. 0.92

  Alignments for each domain:
  == domain 1  score: 61.6 bits;  conditional E-value: 2.3e-20
                                    burpitideAlign  4 mkSffallAllsllLlastieARkePgeywksvvknqptpeaiealldskkktknesvvkDle 66
                                                      mk +f++l l+sllLl++ ++AR+eP++yw +v+k+qp p+ai++l+     +++   vkD++
  NODE_55464_length_575_cov_20.623506_g35145_i0.p1  9 MKLLFSFLLLSSLLLLVNLNHARREPEDYWRNVMKDQPFPQAIKKLI----AQDQTALVKDFN 67
                                                      9999******************************************8....668899****** PP

                                    burpitideAlign 67 vkpssfllvyqgnkd 81
                                                       + + +++ ++g++ 
  NODE_55464_length_575_cov_20.623506_g35145_i0.p1 68 TRSTAIIYHSHGDQH 82
                                                      999999999998875 PP

>> NODE_132565_length_247_cov_2.551724_g112173_i0.p1  type:internal len:82 gc:universal NODE_132565_length_247_cov_2.551
   #    score  bias  c-Evalue  i-Evalue hmmfrom  hmm to    alifrom  ali to    envfrom  env to     acc
 ---   ------ ----- --------- --------- ------- -------    ------- -------    ------- -------    ----
   1 ?   15.6   0.1   2.4e-06      0.14      56     133 ..       6      80 ..       1      81 [] 0.76

  Alignments for each domain:
  == domain 1  score: 15.6 bits;  conditional E-value: 2.4e-06
                                     burpitideAlign  56 tknesvvkDlevkpssfllv.yqgnkdgqskdkeekadlkkdfeikpsqlllwyyhnknd 114
                                                         +++  + D+e++ s   +  y++n++g +++k+      +d e++ps      yh++++
  NODE_132565_length_247_cov_2.551724_g112173_i0.p1   6 AEKKFYADDIEPRLSATAYSeYHDNDAGLKAEKKFY---ADDIEPRPSATAYSEYHDNDA 62 
                                                        455666788888877766543888888877777654...899999999999999999999 PP

                                     burpitideAlign 115 eskskeessfvkdfevkPs 133
                                                          k++++ s  +++e++Ps
  NODE_132565_length_247_cov_2.551724_g112173_i0.p1  63 GLKAEKKFS-ADNIEPRPS 80 
                                                        998887774.688888886 PP

>> NODE_45108_length_834_cov_3.844941_g25773_i0.p1  type:complete len:106 gc:universal NODE_45108_length_834_cov_3.84494
   #    score  bias  c-Evalue  i-Evalue hmmfrom  hmm to    alifrom  ali to    envfrom  env to     acc
 ---   ------ ----- --------- --------- ------- -------    ------- -------    ------- -------    ----
   1 ?   12.9   0.0   1.6e-05      0.92       5      37 ..       7      39 ..       3      56 .. 0.87

  Alignments for each domain:
  == domain 1  score: 12.9 bits;  conditional E-value: 1.6e-05
                                   burpitideAlign  5 kSffallAllsllLlastieARkePgeywksvv 37
                                                     k++  ++Al+++lL++s +  R++ +ey+ s  
  NODE_45108_length_834_cov_3.844941_g25773_i0.p1  7 KTSWLVFALVTILLISSFASCRRSHDEYFSSTK 39
                                                     88999***********************98854 PP


Internal pipeline statistics summary:
-------------------------------------
Query model(s):                            1  (312 nodes)
Target sequences:                     230805  (35786655 residues searched)
Passed MSV filter:                      9977  (0.043227); expected 4616.1 (0.02)
Passed bias filter:                     4829  (0.0209224); expected 4616.1 (0.02)
Passed Vit filter:                       475  (0.00205801); expected 230.8 (0.001)
Passed Fwd filter:                         4  (1.73306e-05); expected 2.3 (1e-05)
Initial search space (Z):             230805  [actual number of targets]
Domain search space  (domZ):               4  [number of targets reported over threshold]
# CPU time: 0.73u 0.06s 00:00:00.79 Elapsed: 00:00:03.52
# Mc/sec: 3165.28
//
[ok]
