# Supplementary material for: Mining raw plant transcriptomic data for new cyclopeptide alkaloids
Source: Beilstein J Org Chem. 2024 Jul 11;20:1548–59. doi: 10.3762/bjoc.20.138 (PMC11250218; doi:10.3762/bjoc.20.138)
Supplement: File 4 — The split burpitide precursor peptide HMM and output from all 700 transcriptomes as a compressed archive. [file Beilstein_J_Org_Chem-20-1548-s004.zip › final/SRR15421042.pep.hmm]

# hmmsearch :: search profile(s) against a sequence database
# HMMER 3.3 (Nov 2019); http://hmmer.org/
# Copyright (C) 2019 Howard Hughes Medical Institute.
# Freely distributed under the BSD open source license.
# - - - - - - - - - - - - - - - - - - - - - - - - - - - - - - - - - - - -
# query HMM file:                  ../hmms/burpitide.hmm
# target sequence database:        SRR15421042.pep
# - - - - - - - - - - - - - - - - - - - - - - - - - - - - - - - - - - - -

Query:       burpitideAlign  [M=312]
Scores for complete sequences (score includes all domains):
   --- full sequence ---   --- best 1 domain ---    -#dom-
    E-value  score  bias    E-value  score  bias    exp  N  Sequence                                           Description
    ------- ------ -----    ------- ------ -----   ---- --  --------                                           -----------
    1.1e-13   55.3   0.0    1.3e-13   55.1   0.0    1.1  1  NODE_84199_length_702_cov_11.160572_g36107_i0.p1    type:complete len:111 gc:univers
    4.3e-11   46.8   0.2    4.3e-10   43.5   0.2    1.9  1  NODE_76105_length_853_cov_13.375641_g30252_i0.p1    type:complete len:164 gc:univers
  ------ inclusion threshold ------
       0.47   13.8   0.0       0.88   12.9   0.0    1.4  1  NODE_46526_length_1490_cov_907.765702_g14192_i2.p1  type:complete len:354 gc:univers
       0.98   12.8   0.1        1.1   12.7   0.1    1.0  1  NODE_9034_length_3273_cov_71.206563_g3813_i0.p3     type:complete len:78 gc:universa
       0.99   12.8   1.8        2.2   11.6   0.4    1.9  2  NODE_62388_length_1127_cov_19.742884_g22867_i0.p1   type:complete len:284 gc:univers
        7.5    9.9   1.5        5.6   10.3   0.8    1.2  1  NODE_34568_length_1836_cov_2.301758_g12592_i0.p4    type:complete len:75 gc:universa


Domain annotation for each sequence (and alignments):
>> NODE_84199_length_702_cov_11.160572_g36107_i0.p1  type:complete len:111 gc:universal NODE_84199_length_702_cov_11.160
   #    score  bias  c-Evalue  i-Evalue hmmfrom  hmm to    alifrom  ali to    envfrom  env to     acc
 ---   ------ ----- --------- --------- ------- -------    ------- -------    ------- -------    ----
   1 !   55.1   0.0   3.3e-18   1.3e-13       4     115 ..       1     104 [.       1     110 [. 0.84

  Alignments for each domain:
  == domain 1  score: 55.1 bits;  conditional E-value: 3.3e-18
                                    burpitideAlign   4 mkSffallAllsllLlastieARkePgeywksvvknqptpeaiealldskkkt.knesvvk 63 
                                                       m S+ a++ l+ l+L+as i +Rk P++ wk+v+k +p+pe i  ll   + + +n + + 
  NODE_84199_length_702_cov_11.160572_g36107_i0.p1   1 MGSSTAFFVLSFLVLFASLIDGRKCPEDHWKTVMKSEPIPEVISGLLHQGTASdSNVKPIR 61 
                                                       679999999**************************************988877799999** PP

                                    burpitideAlign  64 Dlevkpssfllvyqgnkdgqskdkeekadlkkdfeikpsqlllwyyhnknde 115
                                                       +++++p+   ++y+++ +  sk k    +  kdf+i+p+ +  +y+ + ++ 
  NODE_84199_length_702_cov_11.160572_g36107_i0.p1  62 EFDIRPNA--IIYHSDAN--SKNKV---KPIKDFDIRPNLI--IYHRQGDSR 104
                                                       *******9..88999888..33433...4489******977..666554443 PP

>> NODE_76105_length_853_cov_13.375641_g30252_i0.p1  type:complete len:164 gc:universal NODE_76105_length_853_cov_13.375
   #    score  bias  c-Evalue  i-Evalue hmmfrom  hmm to    alifrom  ali to    envfrom  env to     acc
 ---   ------ ----- --------- --------- ------- -------    ------- -------    ------- -------    ----
   1 !   43.5   0.2   1.1e-14   4.3e-10      72     175 ..      51     151 ..       9     162 .. 0.44

  Alignments for each domain:
  == domain 1  score: 43.5 bits;  conditional E-value: 1.1e-14
                                    burpitideAlign  72 fllvyqgnkdgqskdkeekadlkkdfeikpsqlllwyyhnkndeskskeessfvkdfevkP 132
                                                       +++vy+g +  +++  +++ + +kdf+++ + +++   +++ + +ks+ + ++ k+f+++ 
  NODE_76105_length_853_cov_13.375641_g30252_i0.p1  51 NFWVYHGIDGVEPMKSDGARPIMKDFDSEQGNFWIYHGGDRAKTKKSDGAEPLTKNFDSRH 111
                                                       2444444444444444444445555555554443333333333333333335555555544 PP

                                    burpitideAlign 133 ssllvwyrgnkngqsedksssekkfvkdfepkPsqlllwyrgn 175
                                                       +s+++++ gn  g + +ks+ +++ vkdf++k    +++y+g 
  NODE_76105_length_853_cov_13.375641_g30252_i0.p1 112 ESFWIYHGGN--GAELKKSVDGQPPVKDFDSKHGN-FWIYHGG 151
                                                       4444444444..33333444444555555544332.2333332 PP

>> NODE_46526_length_1490_cov_907.765702_g14192_i2.p1  type:complete len:354 gc:universal NODE_46526_length_1490_cov_907
   #    score  bias  c-Evalue  i-Evalue hmmfrom  hmm to    alifrom  ali to    envfrom  env to     acc
 ---   ------ ----- --------- --------- ------- -------    ------- -------    ------- -------    ----
   1 ?   12.9   0.0   2.3e-05      0.88       1      60 [.       1      56 [.       1      59 [. 0.70

  Alignments for each domain:
  == domain 1  score: 12.9 bits;  conditional E-value: 2.3e-05
                                      burpitideAlign  1 melmkSffallAllsllLlastieARkeP.geywksvvknqptpeaiealldskkkt.kne 59
                                                        me++k ++ ++ +lsl++++s      ++ + ywks+ +n+ +p+++++ll +   + k  
  NODE_46526_length_1490_cov_907.765702_g14192_i2.p1  1 MEFLK-LLHFFTFLSLAIVGS-----QADlDGYWKSKLSNTRMPKSVRDLLHNDWMEdKST 55
                                                        66666.556666666555544.....44449********************8876664444 PP

                                      burpitideAlign 60 s 60
                                                        s
  NODE_46526_length_1490_cov_907.765702_g14192_i2.p1 56 S 56
                                                        4 PP

>> NODE_9034_length_3273_cov_71.206563_g3813_i0.p3  type:complete len:78 gc:universal NODE_9034_length_3273_cov_71.20656
   #    score  bias  c-Evalue  i-Evalue hmmfrom  hmm to    alifrom  ali to    envfrom  env to     acc
 ---   ------ ----- --------- --------- ------- -------    ------- -------    ------- -------    ----
   1 ?   12.7   0.1   2.8e-05       1.1      21      67 ..       2      49 ..       1      59 [. 0.80

  Alignments for each domain:
  == domain 1  score: 12.7 bits;  conditional E-value: 2.8e-05
                                   burpitideAlign 21 stieARkePgeywksvvknqpt..peaiealldskkktknesvvkDlev 67
                                                     st   R++P+e++   +k q++  ++ ie + ++k k+k  +++ +++ 
  NODE_9034_length_3273_cov_71.206563_g3813_i0.p3  2 STQIKRRNPTEFVSG-MKYQTMttKQVIETSTSMKRKDKCHNIIRQFKQ 49
                                                     56667*******998.66676667999********************94 PP

>> NODE_62388_length_1127_cov_19.742884_g22867_i0.p1  type:complete len:284 gc:universal NODE_62388_length_1127_cov_19.7
   #    score  bias  c-Evalue  i-Evalue hmmfrom  hmm to    alifrom  ali to    envfrom  env to     acc
 ---   ------ ----- --------- --------- ------- -------    ------- -------    ------- -------    ----
   1 ?    0.2   0.0      0.18   6.9e+03     174     195 ..      69      97 ..      63     109 .. 0.59
   2 ?   11.6   0.4   5.8e-05       2.2      99     195 ..     146     255 ..     109     274 .. 0.74

  Alignments for each domain:
  == domain 1  score: 0.2 bits;  conditional E-value: 0.18
                                     burpitideAlign 174 gnkdgqsvdesgksf.......vkdfepk 195
                                                        +n+dg ++d  +++f       ++d  p 
  NODE_62388_length_1127_cov_19.742884_g22867_i0.p1  69 NNQDGAEEDDDEEEFefvvvgrDFDLTPS 97 
                                                        56666666666666666666333333333 PP

  == domain 2  score: 11.6 bits;  conditional E-value: 5.8e-05
                                     burpitideAlign  99 ikpsqlllwyyhnkndeskskees...sfvkdfev.kPssllvwyrgnkngqsedkss.. 152
                                                        +kps l+l +  +++ e  s+++     + +d++   P s  +w ++   +q  +ks   
  NODE_62388_length_1127_cov_19.742884_g22867_i0.p1 146 SKPSRLPLRKLFMEDREHGSSSSCsssEAADDLDGvSPDSYCMWTPDLAAEQRRKKSNst 205
                                                        566666555555555555555444443455999988999999999999888888887788 PP

                                     burpitideAlign 153 ......sekkfvkdfepkPsqlllwyrgnk.dgqsvdesgksfvkdfepk 195
                                                              + +++   f+ ++  ++l  + n+ +++ +  ++ks++++++  
  NODE_62388_length_1127_cov_19.742884_g22867_i0.p1 206 gsskrwRLRDLRRTFSNDRGNFVLLTHLNHqNEDAKKREEKSLKNEKSSA 255
                                                        86655555567788999**9999999999889999999999998887765 PP

>> NODE_34568_length_1836_cov_2.301758_g12592_i0.p4  type:complete len:75 gc:universal NODE_34568_length_1836_cov_2.3017
   #    score  bias  c-Evalue  i-Evalue hmmfrom  hmm to    alifrom  ali to    envfrom  env to     acc
 ---   ------ ----- --------- --------- ------- -------    ------- -------    ------- -------    ----
   1 ?   10.3   0.8   0.00015       5.6       7      37 ..       5      37 ..       1      46 [. 0.83

  Alignments for each domain:
  == domain 1  score: 10.3 bits;  conditional E-value: 0.00015
                                    burpitideAlign  7 ffallA.llsllLlas.tieARkePgeywksvv 37
                                                      +f ++A l+sl+L++s t +A + P+++ k ++
  NODE_34568_length_1836_cov_2.301758_g12592_i0.p4  5 SFIFVAlLFSLVLFVSsTLAAETTPQDEKKGEW 37
                                                      68999*999999987769999999999887766 PP


Internal pipeline statistics summary:
-------------------------------------
Query model(s):                            1  (312 nodes)
Target sequences:                     230594  (38815118 residues searched)
Passed MSV filter:                      9193  (0.0398666); expected 4611.9 (0.02)
Passed bias filter:                     4966  (0.0215357); expected 4611.9 (0.02)
Passed Vit filter:                       435  (0.00188643); expected 230.6 (0.001)
Passed Fwd filter:                         6  (2.60198e-05); expected 2.3 (1e-05)
Initial search space (Z):             230594  [actual number of targets]
Domain search space  (domZ):               6  [number of targets reported over threshold]
# CPU time: 1.11u 0.11s 00:00:01.22 Elapsed: 00:00:03.84
# Mc/sec: 3152.27
//
[ok]
