# Supplementary material for: Mining raw plant transcriptomic data for new cyclopeptide alkaloids
Source: Beilstein J Org Chem. 2024 Jul 11;20:1548–59. doi: 10.3762/bjoc.20.138 (PMC11250218; doi:10.3762/bjoc.20.138)
Supplement: File 4 — The split burpitide precursor peptide HMM and output from all 700 transcriptomes as a compressed archive. [file Beilstein_J_Org_Chem-20-1548-s004.zip › final/SRR15435890.pep.hmm]

# hmmsearch :: search profile(s) against a sequence database
# HMMER 3.3 (Nov 2019); http://hmmer.org/
# Copyright (C) 2019 Howard Hughes Medical Institute.
# Freely distributed under the BSD open source license.
# - - - - - - - - - - - - - - - - - - - - - - - - - - - - - - - - - - - -
# query HMM file:                  ../hmms/burpitide.hmm
# target sequence database:        SRR15435890.pep
# - - - - - - - - - - - - - - - - - - - - - - - - - - - - - - - - - - - -

Query:       burpitideAlign  [M=312]
Scores for complete sequences (score includes all domains):
   --- full sequence ---   --- best 1 domain ---    -#dom-
    E-value  score  bias    E-value  score  bias    exp  N  Sequence                                           Description
    ------- ------ -----    ------- ------ -----   ---- --  --------                                           -----------
    1.1e-15   61.8   0.1    1.2e-15   61.7   0.1    1.1  1  NODE_58624_length_580_cov_45.455621_g41770_i0.p1    type:complete len:98 gc:universa
    2.3e-07   34.4   2.8    1.1e-06   32.2   2.8    2.0  1  NODE_43642_length_830_cov_819.875826_g28185_i0.p1   type:complete len:184 gc:univers
    4.7e-05   26.9   0.1    5.7e-05   26.6   0.1    1.0  1  NODE_21340_length_1552_cov_418.485463_g12695_i0.p6  type:5prime_partial len:79 gc:un
    0.00011   25.6   0.1     0.0002   24.8   0.1    1.3  1  NODE_23516_length_1456_cov_463.626175_g12695_i1.p1  type:5prime_partial len:418 gc:u
  ------ inclusion threshold ------
      0.048   17.0   0.2       0.29   14.4   0.0    2.1  2  NODE_24949_length_1395_cov_323.341906_g14907_i0.p1  type:5prime_partial len:381 gc:u
       0.79   13.0   0.0       0.88   12.8   0.0    1.0  1  NODE_53254_length_656_cov_2.403087_g36627_i0.p2     type:3prime_partial len:115 gc:u


Domain annotation for each sequence (and alignments):
>> NODE_58624_length_580_cov_45.455621_g41770_i0.p1  type:complete len:98 gc:universal NODE_58624_length_580_cov_45.4556
   #    score  bias  c-Evalue  i-Evalue hmmfrom  hmm to    alifrom  ali to    envfrom  env to     acc
 ---   ------ ----- --------- --------- ------- -------    ------- -------    ------- -------    ----
   1 !   61.7   0.1   3.4e-20   1.2e-15       3      79 ..       1      77 [.       1      96 [. 0.84

  Alignments for each domain:
  == domain 1  score: 61.7 bits;  conditional E-value: 3.4e-20
                                    burpitideAlign  3 lmkSffallAllsllLlastieARkePgeywksvvknqptpeaiealldskkkt..knesvvk 63
                                                      +mkS+ +++ llsllL++s +eAR  Pgeyw s++k++p+p+ai+++l ++  +  +++++ +
  NODE_58624_length_580_cov_45.455621_g41770_i0.p1  1 MMKSLSTFFILLSLLLIVSSNEARSTPGEYWRSIMKDEPMPKAIQDVLPLEDVKkvNKDQFFT 63
                                                      5**********************************************98875444699***** PP

                                    burpitideAlign 64 Dlevkpssfllvyqgn 79
                                                      +++ kp+ +++  ++ 
  NODE_58624_length_580_cov_45.455621_g41770_i0.p1 64 NFDLKPNLIIY--HSH 77
                                                      ******97544..443 PP

>> NODE_43642_length_830_cov_819.875826_g28185_i0.p1  type:complete len:184 gc:universal NODE_43642_length_830_cov_819.8
   #    score  bias  c-Evalue  i-Evalue hmmfrom  hmm to    alifrom  ali to    envfrom  env to     acc
 ---   ------ ----- --------- --------- ------- -------    ------- -------    ------- -------    ----
   1 !   32.2   2.8   3.1e-11   1.1e-06       4     197 ..       6     176 ..       1     182 [. 0.67

  Alignments for each domain:
  == domain 1  score: 32.2 bits;  conditional E-value: 3.1e-11
                                     burpitideAlign   4 mkSffallAllsllLlastieARkePgeywksvv........knqpt....peaiealld 51 
                                                        m S +++lAl+s++L+a ti AR +P e+ ++          +   +    + + + l  
  NODE_43642_length_830_cov_819.875826_g28185_i0.p1   6 MESPLSFLALFSIILIAMTIDARPNPPEFSQDSFvrggtsalP---LpksrKSHCQTL-- 60 
                                                        99*****************************998666653330...233323333333.. PP

                                     burpitideAlign  52 skkktknesvvkDlevkpssfllvyqgnkdgqskdkeekadlkkdfeikpsqlllwyyhn 111
                                                         ++ + ++s+ +++e++p+    vy ++       ++    +kkdfe++p+    +y+++
  NODE_43642_length_830_cov_819.875826_g28185_i0.p1  61 AEATNHRKSFNEEFEPRPNV--SVYDNDVT-----PD---ANKKDFEPRPNVS--IYNDG 108
                                                        23334667888888888876..44444444.....33...5689******977..88887 PP

                                     burpitideAlign 112 kndeskskeessfvkdfevkPssllvwyrgnkngqsedksssekkfvkdfepkPsqlllw 171
                                                        +  + k++ +    ++fe++P  +l  y +   g + +k      f+++fep+P+  + +
  NODE_43642_length_830_cov_819.875826_g28185_i0.p1 109 TGLKGKKTFD----EEFEPRP--NLSVYDND-TGLKGKK-----TFDEEFEPRPN--VSV 154
                                                        7777766533....4666655..67778666.4554444.....57888888887..566 PP

                                     burpitideAlign 172 yrgnkdgqsvdesgksfvkdfepkPs 197
                                                        y + +  +      k f+ +fep+P+
  NODE_43642_length_830_cov_819.875826_g28185_i0.p1 155 YDNGMGLKG----KKTFDEEFEPRPN 176
                                                        666655555....6778888888887 PP

>> NODE_21340_length_1552_cov_418.485463_g12695_i0.p6  type:5prime_partial len:79 gc:universal NODE_21340_length_1552_co
   #    score  bias  c-Evalue  i-Evalue hmmfrom  hmm to    alifrom  ali to    envfrom  env to     acc
 ---   ------ ----- --------- --------- ------- -------    ------- -------    ------- -------    ----
   1 !   26.6   0.1   1.6e-09   5.7e-05       3      62 ..      16      66 ..      13      73 .. 0.78

  Alignments for each domain:
  == domain 1  score: 26.6 bits;  conditional E-value: 1.6e-09
                                      burpitideAlign  3 lmkSffallAllsllLlastieARkePgeywksvvknqptpeaiealldskkktknesvv 62
                                                        +m  f+ +l +lsl+++a   +A  +P++ywksv +n p+p+ai +ll      +n+ ++
  NODE_21340_length_1552_cov_418.485463_g12695_i0.p6 16 FME-FLHILTFLSLAMTA--SHAAVAPETYWKSVLPNSPMPKAITQLL------NNGWFI 66
                                                        455.77777888855555..57889**********************9......555555 PP

>> NODE_23516_length_1456_cov_463.626175_g12695_i1.p1  type:5prime_partial len:418 gc:universal NODE_23516_length_1456_c
   #    score  bias  c-Evalue  i-Evalue hmmfrom  hmm to    alifrom  ali to    envfrom  env to     acc
 ---   ------ ----- --------- --------- ------- -------    ------- -------    ------- -------    ----
   1 !   24.8   0.1   5.7e-09    0.0002       3      57 ..      16      67 ..      13      72 .. 0.80

  Alignments for each domain:
  == domain 1  score: 24.8 bits;  conditional E-value: 5.7e-09
                                      burpitideAlign  3 lmkSffallAllsllLlastieARkePgeywksvvknqptpeaiealldskkktk 57
                                                        +m  f+ +l +lsl+++a   +A  +P++ywksv +n p+p+ai +ll+++ k+ 
  NODE_23516_length_1456_cov_463.626175_g12695_i1.p1 16 FME-FLHILTFLSLAMTA--SHAAVAPETYWKSVLPNSPMPKAITQLLNNEDKST 67
                                                        455.67777788855555..57889***********************9988875 PP

>> NODE_24949_length_1395_cov_323.341906_g14907_i0.p1  type:5prime_partial len:381 gc:universal NODE_24949_length_1395_c
   #    score  bias  c-Evalue  i-Evalue hmmfrom  hmm to    alifrom  ali to    envfrom  env to     acc
 ---   ------ ----- --------- --------- ------- -------    ------- -------    ------- -------    ----
   1 ?   14.4   0.0   8.1e-06      0.29      11      57 ..      26      70 ..      12      82 .. 0.75
   2 ?   -0.3   0.1      0.25   8.9e+03     253     300 ..     148     199 ..      87     209 .. 0.47

  Alignments for each domain:
  == domain 1  score: 14.4 bits;  conditional E-value: 8.1e-06
                                      burpitideAlign 11 lAllsllLlastieARkePgeywksvvknqptpeaiealldskkktk 57
                                                          +lsl+L +s   A   P+ ywksv +n ++p+ai++ll   + t+
  NODE_24949_length_1395_cov_323.341906_g14907_i0.p1 26 YTFLSLALAGSY--AVVTPDAYWKSVLPNSHMPKAIKDLLYTAEWTE 70
                                                        338888887775..4567889******************96555444 PP

  == domain 2  score: -0.3 bits;  conditional E-value: 0.25
                                      burpitideAlign 253 v........ngqsvdPssqlllyrgnkkvesseyeiNqngeknskaneelgvaKkv 300
                                                                  ++ + +P+   l++ +nk  ++ e  +N ++ k+   n   + ++kv
  NODE_24949_length_1395_cov_323.341906_g14907_i0.p1 148 FlyknaaseDQLNYNPN-VALFFLENKLHQGIE--MNLDFTKQTSRNAT-FLPRKV 199
                                                         12222222222222333.222333334444444..77777777776666.666665 PP

>> NODE_53254_length_656_cov_2.403087_g36627_i0.p2  type:3prime_partial len:115 gc:universal NODE_53254_length_656_cov_2
   #    score  bias  c-Evalue  i-Evalue hmmfrom  hmm to    alifrom  ali to    envfrom  env to     acc
 ---   ------ ----- --------- --------- ------- -------    ------- -------    ------- -------    ----
   1 ?   12.8   0.0   2.5e-05      0.88      61     122 ..       7      68 ..       4      88 .. 0.86

  Alignments for each domain:
  == domain 1  score: 12.8 bits;  conditional E-value: 2.5e-05
                                   burpitideAlign  61 vvkDlevkpssfllvyqgnkdgqskdkeekadlkkdfeikpsqlllwyyhnkndeskskees 122
                                                      +v D e +++s  l    +kd+qskd   +a++ k+  ++  +  l++ +nk  +s++++++
  NODE_53254_length_656_cov_2.403087_g36627_i0.p2   7 GVADTELHQTSKELSNAAEKDCQSKDGLIRANAAKGVRSREASTALIQAKNKRRQSETDQTQ 68 
                                                      578888899999999999********99888***************************9887 PP


Internal pipeline statistics summary:
-------------------------------------
Query model(s):                            1  (312 nodes)
Target sequences:                     214816  (32140869 residues searched)
Passed MSV filter:                      6954  (0.0323719); expected 4296.3 (0.02)
Passed bias filter:                     3892  (0.0181178); expected 4296.3 (0.02)
Passed Vit filter:                       394  (0.00183413); expected 214.8 (0.001)
Passed Fwd filter:                         6  (2.79309e-05); expected 2.1 (1e-05)
Initial search space (Z):             214816  [actual number of targets]
Domain search space  (domZ):               6  [number of targets reported over threshold]
# CPU time: 0.66u 0.04s 00:00:00.70 Elapsed: 00:00:03.21
# Mc/sec: 3120.52
//
[ok]
