# Supplementary material for: Mining raw plant transcriptomic data for new cyclopeptide alkaloids
Source: Beilstein J Org Chem. 2024 Jul 11;20:1548–59. doi: 10.3762/bjoc.20.138 (PMC11250218; doi:10.3762/bjoc.20.138)
Supplement: File 4 — The split burpitide precursor peptide HMM and output from all 700 transcriptomes as a compressed archive. [file Beilstein_J_Org_Chem-20-1548-s004.zip › final/SRR15505964.pep.hmm]

# hmmsearch :: search profile(s) against a sequence database
# HMMER 3.3 (Nov 2019); http://hmmer.org/
# Copyright (C) 2019 Howard Hughes Medical Institute.
# Freely distributed under the BSD open source license.
# - - - - - - - - - - - - - - - - - - - - - - - - - - - - - - - - - - - -
# query HMM file:                  ../hmms/burpitide.hmm
# target sequence database:        SRR15505964.pep
# - - - - - - - - - - - - - - - - - - - - - - - - - - - - - - - - - - - -

Query:       burpitideAlign  [M=312]
Scores for complete sequences (score includes all domains):
   --- full sequence ---   --- best 1 domain ---    -#dom-
    E-value  score  bias    E-value  score  bias    exp  N  Sequence                                          Description
    ------- ------ -----    ------- ------ -----   ---- --  --------                                          -----------
    9.2e-10   41.4   0.0    1.1e-09   41.2   0.0    1.1  1  NODE_49165_length_374_cov_3.980066_g33963_i0.p1    type:5prime_partial len:119 gc:u
    5.2e-07   32.4   0.0    5.2e-07   32.4   0.0    1.1  1  NODE_49541_length_369_cov_2.952703_g34339_i0.p1    type:complete len:77 gc:universa
    1.1e-05   28.1   0.0    1.3e-05   27.8   0.0    1.1  1  NODE_41222_length_540_cov_11.535332_g26040_i0.p1   type:3prime_partial len:168 gc:u
      7e-05   25.4   0.0    9.9e-05   24.9   0.0    1.2  1  NODE_25047_length_1261_cov_131.204545_g9580_i1.p1  type:complete len:316 gc:univers
    0.00034   23.1   0.0    0.00044   22.7   0.0    1.1  1  NODE_29157_length_1049_cov_23.886270_g16384_i0.p1  type:complete len:277 gc:univers


Domain annotation for each sequence (and alignments):
>> NODE_49165_length_374_cov_3.980066_g33963_i0.p1  type:5prime_partial len:119 gc:universal NODE_49165_length_374_cov_3
   #    score  bias  c-Evalue  i-Evalue hmmfrom  hmm to    alifrom  ali to    envfrom  env to     acc
 ---   ------ ----- --------- --------- ------- -------    ------- -------    ------- -------    ----
   1 !   41.2   0.0   4.8e-14   1.1e-09       4      81 ..      13      96 ..       9     118 .. 0.71

  Alignments for each domain:
  == domain 1  score: 41.2 bits;  conditional E-value: 4.8e-14
                                   burpitideAlign  4 mkSffallAllsllLl.astieARkePgeywksvvknqptpeaiealldsk....kkt...kne 59
                                                      kS+fa++ l+sllL+ a+   A k+ g ywk+ +k qp+peai+al+d +    ++     ++
  NODE_49165_length_374_cov_3.980066_g33963_i0.p1 13 KKSIFAVFLLFSLLLVnANMGCATKDLGGYWKNMMKGQPMPEAIKALIDQNplprASAagnHKD 76
                                                     589999999777665525688899999*********************9763333222345889 PP

                                   burpitideAlign 60 svvkDlevkpssfllvyqgnkd 81
                                                     +++ D++vkp+ +l  y+    
  NODE_49165_length_374_cov_3.980066_g33963_i0.p1 77 RFIRDFDVKPNVIL--YHTHVV 96
                                                     **********9955..554444 PP

>> NODE_49541_length_369_cov_2.952703_g34339_i0.p1  type:complete len:77 gc:universal NODE_49541_length_369_cov_2.952703
   #    score  bias  c-Evalue  i-Evalue hmmfrom  hmm to    alifrom  ali to    envfrom  env to     acc
 ---   ------ ----- --------- --------- ------- -------    ------- -------    ------- -------    ----
   1 !   32.4   0.0   2.3e-11   5.2e-07       4      45 ..       1      42 [.       1      68 [. 0.89

  Alignments for each domain:
  == domain 1  score: 32.4 bits;  conditional E-value: 2.3e-11
                                   burpitideAlign  4 mkSffallAllsllLlastieARkePgeywksvvknqptpea 45
                                                     m+  +all +l l+L++ t+e+Rk+   ywk+++k++++pe 
  NODE_49541_length_369_cov_2.952703_g34339_i0.p1  1 MRPALALLPFLFLFLFSATTESRKDLRGYWKTIMKDEEMPEX 42
                                                     788899*********************************875 PP

>> NODE_41222_length_540_cov_11.535332_g26040_i0.p1  type:3prime_partial len:168 gc:universal NODE_41222_length_540_cov_
   #    score  bias  c-Evalue  i-Evalue hmmfrom  hmm to    alifrom  ali to    envfrom  env to     acc
 ---   ------ ----- --------- --------- ------- -------    ------- -------    ------- -------    ----
   1 !   27.8   0.0   5.8e-10   1.3e-05       7     116 ..       7     115 ..       1     121 [. 0.81

  Alignments for each domain:
  == domain 1  score: 27.8 bits;  conditional E-value: 5.8e-10
                                    burpitideAlign   7 ffallAllsllLlast.ieARkePgeywksvvknqptpeaiealldskkktknesvvkDl. 65 
                                                       ++++l l+sl+L ++t + A+   +eyw +v++n+p+p a+++ll   k   ++  + +l 
  NODE_41222_length_540_cov_11.535332_g26040_i0.p1   7 LISILVLFSLALAGEThARASLPEEEYWDAVWPNTPIPTALRELL---KPGPQGVDIDNLp 64 
                                                       5678889**8888886133444459*******************9...3335566667653 PP

                                    burpitideAlign  66 .evkpssfllvyqgnkdgqskdkeekadlkkdfeikpsqlllwyyhnkndes 116
                                                        e+++++++ + + + d+++    +  ++ k +  +p ++  w ++ k+ ++
  NODE_41222_length_540_cov_11.535332_g26040_i0.p1  65 mEIDDTQYPKTFFYEHDLYPGKRMNV-QFSKRPFAQPYGVYTWMREIKDIDK 115
                                                       3789**************99998888.9***************999888665 PP

>> NODE_25047_length_1261_cov_131.204545_g9580_i1.p1  type:complete len:316 gc:universal NODE_25047_length_1261_cov_131.
   #    score  bias  c-Evalue  i-Evalue hmmfrom  hmm to    alifrom  ali to    envfrom  env to     acc
 ---   ------ ----- --------- --------- ------- -------    ------- -------    ------- -------    ----
   1 !   24.9   0.0   4.4e-09   9.9e-05       8      56 ..       6      57 ..       1      64 [. 0.86

  Alignments for each domain:
  == domain 1  score: 24.9 bits;  conditional E-value: 4.4e-09
                                     burpitideAlign  8 fallA..llsllLlastieARkeP.geywksvvknqptpeaiealldskkkt 56
                                                       + +l+  +++l+Ll++  +A   P ++yw+s ++n+p+p+a+++l +s +++
  NODE_25047_length_1261_cov_131.204545_g9580_i1.p1  6 LGFLSslIFCLALLGCHCHAQSLPaEDYWQSLWPNTPMPKALRDLTQSDSEW 57
                                                       56777789**************99899******************7766665 PP

>> NODE_29157_length_1049_cov_23.886270_g16384_i0.p1  type:complete len:277 gc:universal NODE_29157_length_1049_cov_23.8
   #    score  bias  c-Evalue  i-Evalue hmmfrom  hmm to    alifrom  ali to    envfrom  env to     acc
 ---   ------ ----- --------- --------- ------- -------    ------- -------    ------- -------    ----
   1 !   22.7   0.0     2e-08   0.00044       7     116 ..       7     115 ..       1     126 [. 0.80

  Alignments for each domain:
  == domain 1  score: 22.7 bits;  conditional E-value: 2e-08
                                     burpitideAlign   7 ffallAllsllLlast.ieARkePgeywksvvknqptpeaiealldskkktknesvvkDl 65 
                                                        ++++l l+sl+L ++t + A+   +eyw +v++n+p+p a+++ll   k   ++  + +l
  NODE_29157_length_1049_cov_23.886270_g16384_i0.p1   7 LISILVLFSLALAGEThARASLPEEEYWDAVWPNTPIPTALRELL---KPGPQGVDIDNL 63 
                                                        5678889**8888886133444459*******************9...333556666665 PP

                                     burpitideAlign  66 ..evkpssfllvyqgnkdgqskdkeekadlkkdfeikpsqlllwyyhnkndes 116
                                                          e+++++++ + + +  +++  k +  ++ k +  +p ++ +  ++ k++++
  NODE_29157_length_1049_cov_23.886270_g16384_i0.p1  64 pmEIDDTQYPKTFFYEHELYPGKKMNV-QFSKRPFAQPYGVYVYLRDIKDVDK 115
                                                        33789*****99999999999999888.9999999999999888888887776 PP


Internal pipeline statistics summary:
-------------------------------------
Query model(s):                            1  (312 nodes)
Target sequences:                     112451  (20082577 residues searched)
Passed MSV filter:                      4581  (0.0407377); expected 2249.0 (0.02)
Passed bias filter:                     2429  (0.0216005); expected 2249.0 (0.02)
Passed Vit filter:                       228  (0.00202755); expected 112.5 (0.001)
Passed Fwd filter:                         5  (4.44638e-05); expected 1.1 (1e-05)
Initial search space (Z):             112451  [actual number of targets]
Domain search space  (domZ):               5  [number of targets reported over threshold]
# CPU time: 0.57u 0.02s 00:00:00.59 Elapsed: 00:00:01.83
# Mc/sec: 3423.85
//
[ok]
