# Supplementary material for: Mining raw plant transcriptomic data for new cyclopeptide alkaloids
Source: Beilstein J Org Chem. 2024 Jul 11;20:1548–59. doi: 10.3762/bjoc.20.138 (PMC11250218; doi:10.3762/bjoc.20.138)
Supplement: File 4 — The split burpitide precursor peptide HMM and output from all 700 transcriptomes as a compressed archive. [file Beilstein_J_Org_Chem-20-1548-s004.zip › final/SRR15506171.pep.hmm]

# hmmsearch :: search profile(s) against a sequence database
# HMMER 3.3 (Nov 2019); http://hmmer.org/
# Copyright (C) 2019 Howard Hughes Medical Institute.
# Freely distributed under the BSD open source license.
# - - - - - - - - - - - - - - - - - - - - - - - - - - - - - - - - - - - -
# query HMM file:                  ../hmms/burpitide.hmm
# target sequence database:        SRR15506171.pep
# - - - - - - - - - - - - - - - - - - - - - - - - - - - - - - - - - - - -

Query:       burpitideAlign  [M=312]
Scores for complete sequences (score includes all domains):
   --- full sequence ---   --- best 1 domain ---    -#dom-
    E-value  score  bias    E-value  score  bias    exp  N  Sequence                                            Description
    ------- ------ -----    ------- ------ -----   ---- --  --------                                            -----------
    2.7e-22   82.9  28.2    7.2e-21   78.2  18.8    2.3  2  NODE_7731_length_3099_cov_2980.147389_g4041_i0.p1    type:complete len:409 gc:univers
      6e-20   75.1  19.3    1.4e-19   73.9  19.3    1.5  1  NODE_16550_length_2278_cov_2413.190023_g4041_i1.p1   type:3prime_partial len:307 gc:u
    1.4e-17   67.3   0.9    1.7e-17   67.1   0.9    1.0  1  NODE_52945_length_861_cov_3138.536802_g26581_i0.p1   type:complete len:179 gc:univers
    1.6e-15   60.6   6.4    2.3e-15   60.1   6.4    1.2  1  NODE_36271_length_1372_cov_28.868360_g17081_i0.p1    type:complete len:171 gc:univers
    6.3e-15   58.7  15.5    5.5e-14   55.6  15.5    2.0  1  NODE_32643_length_1500_cov_3104.165382_g4400_i3.p1   type:complete len:297 gc:univers
    9.5e-15   58.1   8.0      2e-14   57.0   8.0    1.5  1  NODE_20087_length_2059_cov_1592.341390_g4041_i2.p1   type:3prime_partial len:234 gc:u
    1.9e-14   57.1   2.0    2.2e-14   56.9   2.0    1.0  1  NODE_43705_length_1130_cov_2159.383160_g20843_i0.p1  type:complete len:164 gc:univers
    3.8e-14   56.1   0.2      2e-13   53.7   0.2    2.0  1  NODE_66971_length_560_cov_3.427105_g38838_i0.p1      type:complete len:163 gc:univers
    1.5e-13   54.2   2.3    3.1e-13   53.1   2.3    1.5  1  NODE_53947_length_835_cov_12.225722_g27320_i0.p1     type:complete len:196 gc:univers
    2.6e-12   50.1   1.3    3.6e-12   49.6   1.3    1.2  1  NODE_30075_length_1601_cov_3779.163613_g4400_i2.p1   type:complete len:190 gc:univers
    4.7e-12   49.2  17.0    5.8e-11   45.6  16.9    2.0  1  NODE_8504_length_2993_cov_1845.600342_g4400_i0.p1    type:complete len:282 gc:univers
    5.9e-12   48.9   7.0    6.7e-12   48.7   7.0    1.1  1  NODE_48652_length_977_cov_2926.983407_g23708_i0.p1   type:3prime_partial len:180 gc:u
    1.4e-11   47.6   0.8    1.9e-11   47.3   0.8    1.1  1  NODE_60710_length_676_cov_1793.436153_g32856_i0.p1   type:3prime_partial len:213 gc:u
    4.8e-11   45.9   0.2    1.3e-10   44.5   0.2    1.6  1  NODE_78632_length_422_cov_3.232092_g50446_i0.p1      type:complete len:93 gc:universa
    6.5e-11   45.5   0.2    8.1e-11   45.2   0.2    1.2  1  NODE_65177_length_590_cov_4569.464217_g37080_i0.p1   type:complete len:153 gc:univers
    1.2e-10   44.6   0.0    1.2e-10   44.6   0.0    1.2  1  NODE_36271_length_1372_cov_28.868360_g17081_i0.p3    type:complete len:141 gc:univers
    2.3e-09   40.4   0.0    2.7e-09   40.2   0.0    1.1  1  NODE_29625_length_1618_cov_3568.451780_g4400_i1.p1   type:complete len:115 gc:univers
    3.6e-08   36.5   0.0    3.9e-08   36.3   0.0    1.0  1  NODE_74970_length_456_cov_1076.579634_g46788_i0.p2   type:complete len:79 gc:universa
    3.6e-07   33.2   2.8    3.8e-07   33.1   2.8    1.0  1  NODE_28478_length_1665_cov_167.026382_g13434_i0.p2   type:complete len:83 gc:universa
    1.2e-05   28.1  12.6    3.5e-05   26.7  12.6    1.6  1  NODE_66017_length_575_cov_5954.314741_g37898_i0.p1   type:internal len:192 gc:univers
    4.2e-05   26.4   9.1    8.7e-05   25.3   9.1    1.5  1  NODE_80201_length_409_cov_7241.988095_g52014_i0.p1   type:internal len:137 gc:univers
     0.0004   23.2   0.0    0.00053   22.8   0.0    1.1  1  NODE_25315_length_1801_cov_17961.057292_g686_i33.p2  type:5prime_partial len:138 gc:u
    0.00042   23.1   8.3    0.00059   22.6   8.3    1.2  1  NODE_46833_length_1033_cov_3119.417708_g4400_i5.p1   type:5prime_partial len:165 gc:u
    0.00064   22.5   6.7    0.00096   21.9   6.7    1.4  1  NODE_27785_length_1695_cov_3578.271887_g1376_i9.p2   type:5prime_partial len:254 gc:u
      0.001   21.9   4.1     0.0012   21.6   4.1    1.1  1  NODE_43884_length_1124_cov_2018.494767_g4400_i4.p1   type:complete len:170 gc:univers
     0.0012   21.7   0.1     0.0044   19.7   0.0    1.8  2  NODE_50821_length_920_cov_4.077922_g25110_i0.p1      type:internal len:307 gc:univers
     0.0015   21.3   6.4     0.0023   20.7   6.4    1.3  1  NODE_32569_length_1503_cov_1455.728671_g15313_i0.p1  type:5prime_partial len:413 gc:u
     0.0017   21.1   6.7     0.0027   20.5   6.7    1.4  1  NODE_32568_length_1503_cov_1515.161538_g15312_i0.p1  type:5prime_partial len:413 gc:u
     0.0024   20.6   8.9      0.012   18.3   9.5    1.5  1  NODE_58871_length_716_cov_2919.454121_g31239_i0.p1   type:5prime_partial len:165 gc:u
     0.0024   20.6   9.0       0.01   18.6   9.3    1.5  1  NODE_62265_length_643_cov_2987.538596_g34287_i0.p1   type:5prime_partial len:175 gc:u
     0.0073   19.0  10.3      0.011   18.4  10.3    1.4  1  NODE_15665_length_2339_cov_831.736540_g7662_i0.p1    type:5prime_partial len:270 gc:u
     0.0073   19.0  10.3      0.011   18.4  10.3    1.4  1  NODE_17366_length_2223_cov_954.270698_g8430_i0.p1    type:5prime_partial len:270 gc:u
  ------ inclusion threshold ------
      0.017   17.8   1.9      0.019   17.7   1.9    1.1  1  NODE_46902_length_1031_cov_2317.997912_g4400_i6.p1   type:complete len:139 gc:univers
       0.12   15.0   0.0       0.16   14.6   0.0    1.1  1  NODE_69144_length_528_cov_1203.046154_g40980_i0.p1   type:5prime_partial len:136 gc:u
       0.14   14.8   0.3       0.98   12.0   0.0    2.1  2  NODE_641_length_6081_cov_340.016811_g331_i0.p2       type:complete len:385 gc:univers
       0.17   14.5   0.0       0.43   13.2   0.0    1.6  2  NODE_31081_length_1560_cov_1482.000672_g14605_i0.p1  type:5prime_partial len:411 gc:u
        0.2   14.3   0.0       0.49   13.0   0.0    1.7  2  NODE_27786_length_1695_cov_1761.172626_g13121_i0.p1  type:complete len:387 gc:univers


Domain annotation for each sequence (and alignments):
>> NODE_7731_length_3099_cov_2980.147389_g4041_i0.p1  type:complete len:409 gc:universal NODE_7731_length_3099_cov_2980.
   #    score  bias  c-Evalue  i-Evalue hmmfrom  hmm to    alifrom  ali to    envfrom  env to     acc
 ---   ------ ----- --------- --------- ------- -------    ------- -------    ------- -------    ----
   1 !   78.2  18.8   1.9e-24   7.2e-21       4     283 ..       1     315 [.       1     317 [. 0.83
   2 !   15.2   7.6     3e-05      0.11      68     151 ..     294     388 ..     283     405 .. 0.78

  Alignments for each domain:
  == domain 1  score: 78.2 bits;  conditional E-value: 1.9e-24
                                     burpitideAlign   4 mkSffallAllsllLlastieARkePgeywksvvknqptpeaiealldskkktknesvvk 63 
                                                        mk f+++l l+ +l   s ie+Rk+ geywk+v+++qp+pe+i+ ll++  +++  s+ k
  NODE_7731_length_3099_cov_2980.147389_g4041_i0.p1   1 MK-FLSVLLLSFFLASMSGIEGRKDVGEYWKEVTNHQPIPESIKGLLQNIGNDQ-LSFDK 58 
                                                        77.777777888888999*****************************8888884.55555 PP

                                     burpitideAlign  64 Dlev.kpssfllvyqgnkdgqskdkeek.a........dlkkdfeikpsqlllwyyhnkn 113
                                                         l   +p  fl+ y++++  +sk++ +k +        ++ + f ++ + l+  +yh   
  NODE_7731_length_3099_cov_2980.147389_g4041_i0.p1  59 SLGAeQPDLFLYQYHSDEE-KSKSEGSKlVpnngnyksSFSEKFGVEQPDLFFYQYHSDA 117
                                                        5544156678888888888.777777775589999999999*****************99 PP

                                     burpitideAlign 114 deskskees........sfvkdfev.kPssllvwyrgnkngqsedksssekkfvkdfepk 164
                                                        ++s+ ++++        +f + f v +P  ++  y+    ++++++  ++ ++ k+f ++
  NODE_7731_length_3099_cov_2980.147389_g4041_i0.p1 118 KKSEGSKSVtnngnyksPFSEKFGVeQPDLFFYQYHSDAEKPESKNGNYKSSLSKNFGVE 177
                                                        99999999899*****9999************9999998888888888999*******99 PP

                                     burpitideAlign 165 Psqlllwyrgnkdgqsvdes..........gksfvkdfep.kPssvlvwyrgnkngqsed 213
                                                           lll  ++   ++s+++             sf+k f + +P  +l  y+    ++se+
  NODE_7731_length_3099_cov_2980.147389_g4041_i0.p1 178 QPDLLLYGYHSDVENSQSHGikpvtnngnyKSSFSKKFGVeQPDLFLYQYHSD-AEKSES 236
                                                        888888888886666655666788888887777799****8888888777775.333333 PP

                                     burpitideAlign 214 ksske....fvkdfsvdPssllliykgnkvdpse........neetekesvvngqsvdPs 261
                                                        k+  +    + k+f v+   lll  ++++v++s+        n+ + k+s+++++ v+  
  NODE_7731_length_3099_cov_2980.147389_g4041_i0.p1 237 KNA-NykpsLSKNFGVEQPDLLLYGYHSDVENSQshgikpvtNNGNYKSSFSKKFGVEQP 295
                                                        333.347899*******99**********9999988999888888888899999998755 PP

                                     burpitideAlign 262 sqlllyrgnkkvesseyeiNqn 283
                                                          l ly++++++e+se + N+n
  NODE_7731_length_3099_cov_2980.147389_g4041_i0.p1 296 -DLFLYQYHSDAEKSE-SKNEN 315
                                                        .8**************.77877 PP

  == domain 2  score: 15.2 bits;  conditional E-value: 3e-05
                                     burpitideAlign  68 kpssfllvyqgnkdgqskdkeek.a.dlkkdfeikpsqlllwyyhnkndeskskees... 122
                                                        +p  fl+ y+++   +s +k+e+ + +l k+f ++ + lll  y+  +++s+s+  +   
  NODE_7731_length_3099_cov_2980.147389_g4041_i0.p1 294 QPDLFLYQYHSDAE-KSESKNENyKpSLSKNFGVEQPDLLLYSYQSDVENSQSHGIKpvt 352
                                                        35567777777777.888888887679999999999999999999999999999888888 PP

                                     burpitideAlign 123 .......sfvkdfev.kPssllvwyrgnkngqsedks 151
                                                               sf k f v +P  +l  y+ n  +++++++
  NODE_7731_length_3099_cov_2980.147389_g4041_i0.p1 353 nngnyksSFSKKFGVeQPDLFLYQYHSN-AQKPIKNE 388
                                                        8888888888999999999999999999.55555553 PP

>> NODE_16550_length_2278_cov_2413.190023_g4041_i1.p1  type:3prime_partial len:307 gc:universal NODE_16550_length_2278_c
   #    score  bias  c-Evalue  i-Evalue hmmfrom  hmm to    alifrom  ali to    envfrom  env to     acc
 ---   ------ ----- --------- --------- ------- -------    ------- -------    ------- -------    ----
   1 !   73.9  19.3   3.9e-23   1.4e-19       4     278 ..       1     304 [.       1     306 [] 0.81

  Alignments for each domain:
  == domain 1  score: 73.9 bits;  conditional E-value: 3.9e-23
                                      burpitideAlign   4 mkSffallAllsllLlastieARkePgeywksvvknqptpeaiealldskkktknesvv 62 
                                                         mk f+++l l+ +l   s ie+Rk+ geywk+v+++qp+pe+i+ ll++  +++  s+ 
  NODE_16550_length_2278_cov_2413.190023_g4041_i1.p1   1 MK-FLSVLLLSFFLASMSGIEGRKDVGEYWKEVTNHQPIPESIKGLLQNIGNDQ-LSFD 57 
                                                         77.777777888888999*****************************8888884.5555 PP

                                      burpitideAlign  63 kDlev.kpssfllvyqgnkdgqskdkeek.a........dlkkdfeikpsqlllwyyhn 111
                                                         k l   +p  fl+ y++++  +sk++ +k +        ++ + f ++ + l+  +yh 
  NODE_16550_length_2278_cov_2413.190023_g4041_i1.p1  58 KSLGAeQPDLFLYQYHSDEE-KSKSEGSKlVpnngnyksSFSEKFGVEQPDLFFYQYHS 115
                                                         55544156678888888888.777777775589999999999***************** PP

                                      burpitideAlign 112 kndeskskees........sfvkdfev.kPssllvwyrgnkngqsedksssekkfvkdf 161
                                                           ++s+ ++++        +f + f v +P  ++  y+    ++++++  ++ ++ k+f
  NODE_16550_length_2278_cov_2413.190023_g4041_i1.p1 116 DAKKSEGSKSVtnngnyksPFSEKFGVeQPDLFFYQYHSDAEKPESKNGNYKSSLSKNF 174
                                                         9999999999899*****9999************9999998888888888999****** PP

                                      burpitideAlign 162 epkPsqlllwyrgnkdgqsvdes..........gksfvkdfep.kPssvlvwyrgnkng 209
                                                          ++   lll  ++   ++s+++             sf+k f + +P  +l  y+    +
  NODE_16550_length_2278_cov_2413.190023_g4041_i1.p1 175 GVEQPDLLLYGYHSDVENSQSHGikpvtnngnyKSSFSKKFGVeQPDLFLYQYHSD-AE 232
                                                         *99888888888886666655666788888887777799****8888888777775.33 PP

                                      burpitideAlign 210 qsedksske....fvkdfsvdPssllliykgnkvdpseneeteke.svvngqsvdPssq 263
                                                         +se+k+  +    + k f v+   l+l +++++ ++se+++++ + s+++++ v+    
  NODE_16550_length_2278_cov_2413.190023_g4041_i1.p1 233 KSESKNA-NykpsLSKKFGVEQPDLFLYQYHSDAEKSESKNANYKpSLSKKFGVEQP-D 289
                                                         3333333.3478988888898889999999999888888887755277788877654.8 PP

                                      burpitideAlign 264 lllyrgnkkvessey 278
                                                         l ly++++++e+se+
  NODE_16550_length_2278_cov_2413.190023_g4041_i1.p1 290 LFLYQYHSDAEKSES 304
                                                         ************993 PP

>> NODE_52945_length_861_cov_3138.536802_g26581_i0.p1  type:complete len:179 gc:universal NODE_52945_length_861_cov_3138
   #    score  bias  c-Evalue  i-Evalue hmmfrom  hmm to    alifrom  ali to    envfrom  env to     acc
 ---   ------ ----- --------- --------- ------- -------    ------- -------    ------- -------    ----
   1 !   67.1   0.9   4.6e-21   1.7e-17       4     152 ..       1     159 [.       1     174 [. 0.84

  Alignments for each domain:
  == domain 1  score: 67.1 bits;  conditional E-value: 4.6e-21
                                      burpitideAlign   4 mkSffallAllsllLlastieARkePgeywksvvknqptpeaiealldskkktknesvv 62 
                                                         mk f+++l l+ +l   s ie+Rk+ g ywk+v+++qp+pe+i+ ll++ k+ k  s+ 
  NODE_52945_length_861_cov_3138.536802_g26581_i0.p1   1 MK-FLSILLLSFFLASMSGIEGRKDVGGYWKEVTNDQPIPESIKGLLQNIKNGK-LSFD 57 
                                                         78.788888888889999*****************************9999996.6777 PP

                                      burpitideAlign  63 kDlevk.pssfllvyqgnkdgqskdkeek.a.dlkkdfeikpsqlllwyyhnkndesks 118
                                                         k l  + p  fl+ y+++   +s +k+++ + +l k+f ++ + lll +yh  +++s+s
  NODE_52945_length_861_cov_3138.536802_g26581_i0.p1  58 KSLGAEqPDLFLYQYHSDAE-KSESKNGNyKsSLSKNFGVEQPDLLLYGYHSDVENSQS 115
                                                         77765415566777777777.99999999889*************************** PP

                                      burpitideAlign 119 kees..........sfvkdfev.kPssllvwyrgnkngqsedkss 152
                                                         +  +          sf k f v +P  +l  y+ n  +++++++ 
  NODE_52945_length_861_cov_3138.536802_g26581_i0.p1 116 HGIKpvtnngnyksSFSKKFGVeQPDLFLYQYHSN-AQKPIKNEK 159
                                                         99999999999999999*****************9.555555543 PP

>> NODE_36271_length_1372_cov_28.868360_g17081_i0.p1  type:complete len:171 gc:universal NODE_36271_length_1372_cov_28.8
   #    score  bias  c-Evalue  i-Evalue hmmfrom  hmm to    alifrom  ali to    envfrom  env to     acc
 ---   ------ ----- --------- --------- ------- -------    ------- -------    ------- -------    ----
   1 !   60.1   6.4   6.3e-19   2.3e-15     122     231 ..      30     139 ..      16     164 .. 0.65

  Alignments for each domain:
  == domain 1  score: 60.1 bits;  conditional E-value: 6.3e-19
                                     burpitideAlign 122 s..sfvkdfevkPssl.lvwyrgnkngqsedksssekkfvkdfepkPsqll.lwyrgnkd 177
                                                        +  +fv++fe+kP+++ + w + +k g++++ s+   +fv++fepkP+q++  w   +k+
  NODE_36271_length_1372_cov_28.868360_g17081_i0.p1  30 NcePFVNNFEPKPNQFfGKWAPTKKIGETIQTSE---PFVNNFEPKPNQFFgKWAPTKKN 86 
                                                        2347777777777765246777777777777754...77777777777765245555556 PP

                                     burpitideAlign 178 gqsvdesgksfvkdfepkPssvl.vwyrgnkngqsedksskefvkdfsvdPssll 231
                                                        g+   ++++sfv++f+pkP++++  w +  kn+++++ s+  fv++f+++P++++
  NODE_36271_length_1372_cov_28.868360_g17081_i0.p1  87 GEM-IQTSESFVNNFKPKPNQFFrKWAPTVKNEETRQTSE-SFVNNFKPKPNQFF 139
                                                        665.466677777777777777634666666666655544.67777777777775 PP

>> NODE_32643_length_1500_cov_3104.165382_g4400_i3.p1  type:complete len:297 gc:universal NODE_32643_length_1500_cov_310
   #    score  bias  c-Evalue  i-Evalue hmmfrom  hmm to    alifrom  ali to    envfrom  env to     acc
 ---   ------ ----- --------- --------- ------- -------    ------- -------    ------- -------    ----
   1 !   55.6  15.5   1.5e-17   5.5e-14       4     274 ..       1     270 [.       1     289 [. 0.70

  Alignments for each domain:
  == domain 1  score: 55.6 bits;  conditional E-value: 1.5e-17
                                      burpitideAlign   4 mkSffallAllsllLlastieARkePgeywksvvknqptpeaiealldskkktknesvv 62 
                                                         mk  f  + lls++L +  ie+Rk+ geyw++v++n p+pe+i+ ll++ ++ k  s+ 
  NODE_32643_length_1500_cov_3104.165382_g4400_i3.p1   1 MK--FLNILLLSFFLASMGIEGRKDVGEYWNEVTNNLPIPESIKGLLQNIENGK-LSFD 56 
                                                         56..444459999**********************************9999986.6676 PP

                                      burpitideAlign  63 kDlevk.pssfllvyqgnkdgqskdkeeka..........dlkkdfeikpsqlllwyyh 110
                                                         k l  + p  fl+ y++++  +sk++   +          ++ + f ++ + ll  +yh
  NODE_32643_length_1500_cov_3104.165382_g4400_i3.p1  57 KSLGAEqPDLFLYQYHSDQE-KSKSEGT-KlvpnngdyksSFSEKFGVEQPDLLFYQYH 113
                                                         77765415556666666666.4444444.345799988888999999999999999999 PP

                                      burpitideAlign 111 nkndeskskees........sfvkdfev.kPssllvwyrgnkngqsedkss.....sek 155
                                                            ++++ ++++        +  + f v +P  l+  y+    + + +ks+     ++ 
  NODE_32643_length_1500_cov_3104.165382_g4400_i3.p1 114 SDAENAERSKSVtnngnykfPSSEKFGVeQPDLLFYQYHSDAEKSKGSKSVtnngnYKS 172
                                                         88888888777777777766555999998888888878777555555565588887777 PP

                                      burpitideAlign 156 kfvkdfepkPsqlllwyrgnk..dgqsvdes.gksfvkdfep.kPssvlvwyrgnkngq 210
                                                         +f + f ++   ll  +++    +++s++     s++k+f + +P  +l  y+    ++
  NODE_32643_length_1500_cov_3104.165382_g4400_i3.p1 173 PFSEKFGVEQPDLLFYQYHSDaeNSESKNGNyKSSLSKNFGVeQPDLLLYGYHSD-VEK 230
                                                         8899999988888888888863444444434344559999998899999999986.555 PP

                                      burpitideAlign 211 sedksske..........fvkdfsvdPssllliykgnkvdpseneetekesvvngqsvd 259
                                                         s+++  k+          f k f+v+                                 
  NODE_32643_length_1500_cov_3104.165382_g4400_i3.p1 231 SQSHGIKPvtnnwnykssFSKKFEVEQP------------------------------- 258
                                                         5544444455555555555555555433............................... PP

                                      burpitideAlign 260 Pssqlllyrgnkkve 274
                                                             ll+y+++++++
  NODE_32643_length_1500_cov_3104.165382_g4400_i3.p1 259 ---DLLFYQYHSNAQ 270
                                                         ...444444444433 PP

>> NODE_20087_length_2059_cov_1592.341390_g4041_i2.p1  type:3prime_partial len:234 gc:universal NODE_20087_length_2059_c
   #    score  bias  c-Evalue  i-Evalue hmmfrom  hmm to    alifrom  ali to    envfrom  env to     acc
 ---   ------ ----- --------- --------- ------- -------    ------- -------    ------- -------    ----
   1 !   57.0   8.0   5.3e-18     2e-14       4     208 ..       1     229 [.       1     233 [] 0.80

  Alignments for each domain:
  == domain 1  score: 57.0 bits;  conditional E-value: 5.3e-18
                                      burpitideAlign   4 mkSffallAllsllLlastieARkePgeywksvvknqptpeaiealldskkktknesvv 62 
                                                         mk f+++l l+ +l   s ie+Rk+ geywk+v+++qp+pe+i+ ll++  +++  s+ 
  NODE_20087_length_2059_cov_1592.341390_g4041_i2.p1   1 MK-FLSVLLLSFFLASMSGIEGRKDVGEYWKEVTNHQPIPESIKGLLQNIGNDQ-LSFD 57 
                                                         77.777777888888999*****************************8888884.5555 PP

                                      burpitideAlign  63 kDlev.kpssfllvyqgnkdgqskdkeek.a........dlkkdfeikpsqlllwyyhn 111
                                                         k l   +p  fl+ y++++  +sk++ +k +        ++ + f ++ + l+  +yh 
  NODE_20087_length_2059_cov_1592.341390_g4041_i2.p1  58 KSLGAeQPDLFLYQYHSDEE-KSKSEGSKlVpnngnyksSFSEKFGVEQPDLFFYQYHS 115
                                                         55544156678888888888.777777775589999999999***************** PP

                                      burpitideAlign 112 kndeskskees........sfvkdfev.kPssllvwyrgnkngqsedkss.....sekk 156
                                                           ++s+ ++++        +f + f v +P  ++  y+    + +  ks+     ++ +
  NODE_20087_length_2059_cov_1592.341390_g4041_i2.p1 116 DAKKSEGSKSVtnngnyksPFSEKFGVeQPDLFFYQYHSDAKKSEGIKSVtnngnYKSP 174
                                                         99999999998999****9999******9998888887775555555556688887788 PP

                                      burpitideAlign 157 fvkdfepkPsqlllwyrgnkdgqsvdes....gksfvkdfep.kPssvlvwyrgnkn 208
                                                         f + f ++   l+  +++  d++  +++      s++k+f + +P  +l  y+    
  NODE_20087_length_2059_cov_1592.341390_g4041_i2.p1 175 FSEKFGVEQPDLFFYQYHS-DAEKPESKngnyKSSLSKNFGVeQPDLLLYGYHSD-V 229
                                                         9999999888888888877.5555333345656666******99*9999999986.3 PP

>> NODE_43705_length_1130_cov_2159.383160_g20843_i0.p1  type:complete len:164 gc:universal NODE_43705_length_1130_cov_21
   #    score  bias  c-Evalue  i-Evalue hmmfrom  hmm to    alifrom  ali to    envfrom  env to     acc
 ---   ------ ----- --------- --------- ------- -------    ------- -------    ------- -------    ----
   1 !   56.9   2.0     6e-18   2.2e-14      21     152 ..       2     144 ..       1     159 [. 0.84

  Alignments for each domain:
  == domain 1  score: 56.9 bits;  conditional E-value: 6e-18
                                       burpitideAlign  21 stieARkePgeywksvvknqptpeaiealldskkktknesvvkDlevk.pssfllvyq 77 
                                                          s ie+Rk+ g ywk+v+++qp+pe+i+ ll++ k+ k  s+ k l  + p  fl+ y+
  NODE_43705_length_1130_cov_2159.383160_g20843_i0.p1   2 SGIEGRKDVGGYWKEVTNDQPIPESIKGLLQNIKNGK-LSFDKSLGAEqPDLFLYQYH 58 
                                                          679***************************9999996.67777776541556677777 PP

                                       burpitideAlign  78 gnkdgqskdkeek.a.dlkkdfeikpsqlllwyyhnkndeskskees..........s 123
                                                          ++   +s +k+++ + +l k+f ++ + lll +yh  +++s+s+  +          s
  NODE_43705_length_1130_cov_2159.383160_g20843_i0.p1  59 SDAE-KSESKNGNyKsSLSKNFGVEQPDLLLYGYHSDVENSQSHGIKpvtnngnyksS 115
                                                          7777.99999999889***************************999999999999999 PP

                                       burpitideAlign 124 fvkdfev.kPssllvwyrgnkngqsedkss 152
                                                          f k f v +P  +l  y+ n  +++++++ 
  NODE_43705_length_1130_cov_2159.383160_g20843_i0.p1 116 FSKKFGVeQPDLFLYQYHSN-AQKPIKNEK 144
                                                          99*****************9.555555543 PP

>> NODE_66971_length_560_cov_3.427105_g38838_i0.p1  type:complete len:163 gc:universal NODE_66971_length_560_cov_3.42710
   #    score  bias  c-Evalue  i-Evalue hmmfrom  hmm to    alifrom  ali to    envfrom  env to     acc
 ---   ------ ----- --------- --------- ------- -------    ------- -------    ------- -------    ----
   1 !   53.7   0.2   5.4e-17     2e-13       6     172 ..       2     160 ..       1     162 [. 0.71

  Alignments for each domain:
  == domain 1  score: 53.7 bits;  conditional E-value: 5.4e-17
                                   burpitideAlign   6 SffallA.llsllLlastieARkePgeywksvvknqptpeaieal.ldskkkt......kne 59 
                                                      S+f+  + ll+l+Llas++ +Rk+Pgeyw++++        ieal ++++ ++      ++ 
  NODE_66971_length_560_cov_3.427105_g38838_i0.p1   2 SLFTTCSfLLALFLLASITNGRKDPGEYWGEKA--------IEALgVNLQLNEegnpyvNEP 55 
                                                      889999999**********************66........555533334444112333445 PP

                                   burpitideAlign  60 svvkDlevkpssfllvyqgnkdgqskdkeekadlkkdfeikpsqlllwyyhnkndeskskee 121
                                                        + D+ ++p+ +  + +  k  +  ++++  ++ +df ++p+ +   ++  + ++s  + +
  NODE_66971_length_560_cov_3.427105_g38838_i0.p1  56 TLIIDFGPRPNPIATTHTPTKENSGISTSK--SFVEDFGPRPNPI-ATRHTPTKENSAISTS 114
                                                      66779*999998766655444422233222..589*********9.7788888888888888 PP

                                   burpitideAlign 122 ssfvkdfevkPssllvwyrgnkngqsedksssekkfvkdfepkPsqlllwy 172
                                                      ssfv++f ++P+ +   ++   +++++d s     fvkdf pkP+ + + +
  NODE_66971_length_560_cov_3.427105_g38838_i0.p1 115 SSFVEEFGPRPNPIAT-RHTP-MKENSDIS---TTFVKDFGPKPNPIAWKH 160
                                                      89*********97543.4444.44444443...47**********987755 PP

>> NODE_53947_length_835_cov_12.225722_g27320_i0.p1  type:complete len:196 gc:universal NODE_53947_length_835_cov_12.225
   #    score  bias  c-Evalue  i-Evalue hmmfrom  hmm to    alifrom  ali to    envfrom  env to     acc
 ---   ------ ----- --------- --------- ------- -------    ------- -------    ------- -------    ----
   1 !   53.1   2.3   8.4e-17   3.1e-13       9     166 ..       6     189 ..       1     193 [. 0.60

  Alignments for each domain:
  == domain 1  score: 53.1 bits;  conditional E-value: 8.4e-17
                                    burpitideAlign   9 allA...llsllLlastieARkePgeywksvvknqptpeaiealldskkkt..knesvvkD 64 
                                                         ++   lls+++l+s i +Rk+P++yw + +k q++pea++a ++   ++  ++e+ +kD
  NODE_53947_length_835_cov_12.225722_g27320_i0.p1   6 IKISciiLLSFVMLTSPIDGRKDPQDYWVQMMKGQSMPEALKAFINQRLNEgqDKEQALKD 66 
                                                       44444559**************************************999999999****** PP

                                    burpitideAlign  65 levkpssfllvyqgnkdgqskdkeek.adlkkdfeikpsqlllwyyhnkndeskskeessf 124
                                                       +      ++ v+   +d+   +k+e+ +d+ k fe+ p+      yh+    +k+++ + f
  NODE_53947_length_835_cov_12.225722_g27320_i0.p1  67 FIEVFEPIPNVSAYHDDA---SKKEAlKDFVKVFEPIPNVS---AYHDD--AAKEEALKDF 119
                                                       975555555555555563...34444448999999999876...44433..3333333445 PP

                                    burpitideAlign 125 v......................kdfev..kPssllvwyrgnkngqsedkss....sekkf 157
                                                       v                      kdf    +P  ++  y++   ++++ ++     s+++f
  NODE_53947_length_835_cov_12.225722_g27320_i0.p1 120 VkvfepipnvsayhddatkeealKDFVKvfEPIPNVSAYHDDATQKEVHHAHelpkSNNQF 180
                                                       5112222222333333333333344433334444445555554444444444445555555 PP

                                    burpitideAlign 158 vkdfepkPs 166
                                                        ++f+p P+
  NODE_53947_length_835_cov_12.225722_g27320_i0.p1 181 ATEFDPIPN 189
                                                       555555444 PP

>> NODE_30075_length_1601_cov_3779.163613_g4400_i2.p1  type:complete len:190 gc:universal NODE_30075_length_1601_cov_377
   #    score  bias  c-Evalue  i-Evalue hmmfrom  hmm to    alifrom  ali to    envfrom  env to     acc
 ---   ------ ----- --------- --------- ------- -------    ------- -------    ------- -------    ----
   1 !   49.6   1.3   9.9e-16   3.6e-12       4     157 ..       1     169 [.       1     180 [. 0.78

  Alignments for each domain:
  == domain 1  score: 49.6 bits;  conditional E-value: 9.9e-16
                                      burpitideAlign   4 mkSffallAllsllLlastieARkePgeywksvvknqptpeaiealldskkktknesvv 62 
                                                         mk  f  + lls++L +  ie+Rk+ geyw++v++n p+pe+i+ ll++ ++ k  s+ 
  NODE_30075_length_1601_cov_3779.163613_g4400_i2.p1   1 MK--FLNILLLSFFLASMGIEGRKDVGEYWNEVTNNLPIPESIKGLLQNIENGK-LSFD 56 
                                                         66..444559999**********************************9999986.6676 PP

                                      burpitideAlign  63 kDlev.kpssfllvyqgnkdgqskdkeeka..........dlkkdfeikpsqlllwyyh 110
                                                         k l   +p  fl+ y++++  +sk++   +          ++ + f ++ + ll  +yh
  NODE_30075_length_1601_cov_3779.163613_g4400_i2.p1  57 KSLGAeQPDLFLYQYHSDQE-KSKSEGT-KlvpnngdyksSFSEKFGVEQPDLLFYQYH 113
                                                         77765145566666666666.4444444.3458999999999999********999*** PP

                                      burpitideAlign 111 nkndeskskees........sfvkdfev.kPssllvwyrgnkngqsedksssekkf 157
                                                            ++++ ++++        +f + f v +P  l+  y+    + +  ks+ ++ +
  NODE_30075_length_1601_cov_3779.163613_g4400_i2.p1 114 SDAEKAERSKSVtnngnykfPFSEKFGVeQPDLLFYQYHSDAEKSKGGKSVTNNGN 169
                                                         99999999999899999999999*****8888777777777444444444444444 PP

>> NODE_8504_length_2993_cov_1845.600342_g4400_i0.p1  type:complete len:282 gc:universal NODE_8504_length_2993_cov_1845.
   #    score  bias  c-Evalue  i-Evalue hmmfrom  hmm to    alifrom  ali to    envfrom  env to     acc
 ---   ------ ----- --------- --------- ------- -------    ------- -------    ------- -------    ----
   1 !   45.6  16.9   1.6e-14   5.8e-11      23     274 ..       3     255 ..       1     267 [. 0.68

  Alignments for each domain:
  == domain 1  score: 45.6 bits;  conditional E-value: 1.6e-14
                                     burpitideAlign  23 ieARkePgeywksvvknqptpeaiealldskkktknesvvkDlevk.pssfllvyqgnkd 81 
                                                        ie+Rk+ geyw++v++n p+pe+i+ ll++ ++ k  s+ k l  + p  fl+ y++++ 
  NODE_8504_length_2993_cov_1845.600342_g4400_i0.p1   3 IEGRKDVGEYWNEVTNNLPIPESIKGLLQNIENGK-LSFDKSLGAEqPDLFLYQYHSDQE 61 
                                                        89**************************9999986.667677765415556666666666 PP

                                     burpitideAlign  82 gqskdkeeka..........dlkkdfeikpsqlllwyyhnkndeskskees........s 123
                                                         +sk++   +          ++ + f ++ + ll  +yh   ++++ ++++        +
  NODE_8504_length_2993_cov_1845.600342_g4400_i0.p1  62 -KSKSEGT-KlvpnngdyksSFSEKFGVEQPDLLFYQYHSDAEKAERSKSVtnngnykfP 119
                                                        .4444444.334788888888888899999999888999888888888888888988888 PP

                                     burpitideAlign 124 fvkdfev.kPssllvwyrgnkngqsedkss.....sekkfvkdfepkPsqlllwyrgnk. 176
                                                        f + f v +P  l+  y+    + +  ks+     ++ +f + f ++   ll  +++   
  NODE_8504_length_2993_cov_1845.600342_g4400_i0.p1 120 FSEKFGVeQPDLLFYQYHSDAEKSKGGKSVtnngnYKSPFSEKFGVEQPDLLFYQYHSDa 179
                                                        889999988877777777664444444444676677778888888888888888888763 PP

                                     burpitideAlign 177 .dgqsvdes.gksfvkdfep.kPssvlvwyrgnkngqsedksske..........fvkdf 223
                                                         +++s++     s++k+f + +P  +l  y+    ++s+++  k+          f k f
  NODE_8504_length_2993_cov_1845.600342_g4400_i0.p1 180 eNSESKNGNyKSSLSKNFGVeQPDLLLYGYHSD-VEKSQSHGIKPvtnnwnykssFSKKF 238
                                                        444444333344459999998888888888886.55555444444555555555555555 PP

                                     burpitideAlign 224 svdPssllliykgnkvdpseneetekesvvngqsvdPssqlllyrgnkkve 274
                                                        +v                                 +    ll+y+++++++
  NODE_8504_length_2993_cov_1845.600342_g4400_i0.p1 239 EV---------------------------------EQP-DLLFYQYHSNAQ 255
                                                        55.................................433.444444444443 PP

>> NODE_48652_length_977_cov_2926.983407_g23708_i0.p1  type:3prime_partial len:180 gc:universal NODE_48652_length_977_co
   #    score  bias  c-Evalue  i-Evalue hmmfrom  hmm to    alifrom  ali to    envfrom  env to     acc
 ---   ------ ----- --------- --------- ------- -------    ------- -------    ------- -------    ----
   1 !   48.7   7.0   1.8e-15   6.7e-12      21     176 ..       2     174 ..       1     179 [] 0.84

  Alignments for each domain:
  == domain 1  score: 48.7 bits;  conditional E-value: 1.8e-15
                                      burpitideAlign  21 stieARkePgeywksvvknqptpeaiealldskkktknesvvkDlev.kpssfllvyqg 78 
                                                         s ie+Rk+ geywk+v+++qp+pe+i+ ll++  +++  s+ k l   +p  fl+ y++
  NODE_48652_length_977_cov_2926.983407_g23708_i0.p1   2 SGIEGRKDVGEYWKEVTNHQPIPESIKGLLQNIGNDQ-LSFDKSLGAeQPDLFLYQYHS 59 
                                                         679***************************8888884.555555544156678888888 PP

                                      burpitideAlign  79 nkdgqskdkeek.a........dlkkdfeikpsqlllwyyhnkndeskskees...... 122
                                                         ++  +sk++ +k +        ++ + f ++ + l+  +yh   ++s+ ++++      
  NODE_48652_length_977_cov_2926.983407_g23708_i0.p1  60 DEE-KSKSEGSKlVpnngnyksSFSEKFGVEQPDLFFYQYHSDAKKSEGSKSVtnngny 117
                                                         888.777777775589999999999*****************99999999998999*** PP

                                      burpitideAlign 123 ..sfvkdfev.kPssllvwyrgnkngqsedksssekkfvkdfepkPsqlllwyrgnk 176
                                                           +f + f v +P  ++  y+    ++++++  ++ ++ k+f ++   lll  ++  
  NODE_48652_length_977_cov_2926.983407_g23708_i0.p1 118 ksPFSEKFGVeQPDLFFYQYHSDAEKPESKNGNYKSSLSKNFGVEQPDLLLYGYHSD 174
                                                         *9999************9999998888888888999******998888777766663 PP

>> NODE_60710_length_676_cov_1793.436153_g32856_i0.p1  type:3prime_partial len:213 gc:universal NODE_60710_length_676_co
   #    score  bias  c-Evalue  i-Evalue hmmfrom  hmm to    alifrom  ali to    envfrom  env to     acc
 ---   ------ ----- --------- --------- ------- -------    ------- -------    ------- -------    ----
   1 !   47.3   0.8     5e-15   1.9e-11       4     141 ..       1     154 [.       1     159 [. 0.82

  Alignments for each domain:
  == domain 1  score: 47.3 bits;  conditional E-value: 5e-15
                                      burpitideAlign   4 mkSffallAllsllLlastieARkePgeywksvvknqptpeaiealldskkktknesvv 62 
                                                         mk f+++l l+ +l   s ie+Rk+ geywk+v++ qp+pe+i+ ll++ ++ +  s+ 
  NODE_60710_length_676_cov_1793.436153_g32856_i0.p1   1 MK-FLSILLLSFFLASMSGIEGRKDVGEYWKEVTNQQPIPESIKGLLQNIENGQ-LSFD 57 
                                                         78.788888888889999*****************************8887773.5555 PP

                                      burpitideAlign  63 kDlev.kpssfllvyqgnkdgqskdkeek.a........dlkkdfeikpsqlllwyyhn 111
                                                         k l   +p  fl+ y++++  + k++ +k +        ++ + f ++ + l+  +yh 
  NODE_60710_length_676_cov_1793.436153_g32856_i0.p1  58 KSLGAeQPDLFLYQYHSDEE-KTKSEGSKlVpnngnyksSFSEKFGVEQPDLFFYQYHS 115
                                                         55543156678888888888.5555555543688888899999***************9 PP

                                      burpitideAlign 112 kndeskskees........sfvkdfev.kPssllvwyrg 141
                                                           ++s+  + +        sf k f v +P  +l  y+ 
  NODE_60710_length_676_cov_1793.436153_g32856_i0.p1 116 DTEKSEGIKPVtnngnyksSFSKKFGVeQPDLFLYQYHS 154
                                                         9999988777688999999999*****999999999986 PP

>> NODE_78632_length_422_cov_3.232092_g50446_i0.p1  type:complete len:93 gc:universal NODE_78632_length_422_cov_3.232092
   #    score  bias  c-Evalue  i-Evalue hmmfrom  hmm to    alifrom  ali to    envfrom  env to     acc
 ---   ------ ----- --------- --------- ------- -------    ------- -------    ------- -------    ----
   1 !   44.5   0.2   3.6e-14   1.3e-10       7      81 ..       7      84 ..       1      92 [. 0.80

  Alignments for each domain:
  == domain 1  score: 44.5 bits;  conditional E-value: 3.6e-14
                                   burpitideAlign  7 ffallAllsllLlastieARkePgeywksvvknqptpeaiealldskkkt..knesvvkDle.. 66
                                                     ff l+ ++  l++++ i ARk+P++ywk+++k+qp+peai   +d k  +  +++s+ + ++  
  NODE_78632_length_422_cov_3.232092_g50446_i0.p1  7 FFLLF-VFITLMFSNEICARKAPEDYWKEIMKDQPLPEAINGIMDQKMANpnEKKSFWTHFKrd 69
                                                     44444.55559***********************************999998899999988633 PP

                                   burpitideAlign 67 vkpssfllvyqgnkd 81
                                                     ++ ss++++y+  + 
  NODE_78632_length_422_cov_3.232092_g50446_i0.p1 70 FDVSSNVIIYHPHQE 84
                                                     567889999987665 PP

>> NODE_65177_length_590_cov_4569.464217_g37080_i0.p1  type:complete len:153 gc:universal NODE_65177_length_590_cov_4569
   #    score  bias  c-Evalue  i-Evalue hmmfrom  hmm to    alifrom  ali to    envfrom  env to     acc
 ---   ------ ----- --------- --------- ------- -------    ------- -------    ------- -------    ----
   1 !   45.2   0.2   2.2e-14   8.1e-11       4     138 ..       1     150 [.       1     152 [. 0.75

  Alignments for each domain:
  == domain 1  score: 45.2 bits;  conditional E-value: 2.2e-14
                                      burpitideAlign   4 mkSffallAllsllLlastieARkePgeywksvvknqptpeaiealldskkktknesvv 62 
                                                         mk  f  + lls++L +  ie+Rk+ geyw++v++n p+pe+i+ ll++ ++ k  s+ 
  NODE_65177_length_590_cov_4569.464217_g37080_i0.p1   1 MK--FLNILLLSFFLASMGIEGRKDVGEYWNEVTNNLPIPESIKGLLQNIENGK-LSFD 56 
                                                         66..444559999**********************************9999986.6676 PP

                                      burpitideAlign  63 kDlev.kpssfllvyqgnkdgqskdkeeka..........dlkkdfeikpsqlllwyyh 110
                                                         k l   +p  fl+ y++++  +sk++   +          ++ + f ++ + ll  +yh
  NODE_65177_length_590_cov_4569.464217_g37080_i0.p1  57 KSLGAeQPDLFLYQYHSDQE-KSKSEGT-KlvpnngdyksSFSEKFGVEQPDLLFYQYH 113
                                                         77765145566666666666.4444444.345899988899999999999***999999 PP

                                      burpitideAlign 111 nkndeskskees.........sfvkdfevkPssllvw 138
                                                            ++++ ++++          fv d+ +   s+ vw
  NODE_65177_length_590_cov_4569.464217_g37080_i0.p1 114 SDAEKAERSKSVtnngnykfpLFVTDLLLSAFSASVW 150
                                                         9999998887776666666655556666555555555 PP

>> NODE_36271_length_1372_cov_28.868360_g17081_i0.p3  type:complete len:141 gc:universal NODE_36271_length_1372_cov_28.8
   #    score  bias  c-Evalue  i-Evalue hmmfrom  hmm to    alifrom  ali to    envfrom  env to     acc
 ---   ------ ----- --------- --------- ------- -------    ------- -------    ------- -------    ----
   1 !   44.6   0.0   3.3e-14   1.2e-10       4      73 ..       1      60 [.       1     119 [. 0.88

  Alignments for each domain:
  == domain 1  score: 44.6 bits;  conditional E-value: 3.3e-14
                                     burpitideAlign  4 mkSffallAllsllLlastieARkePgeywksvvknqptpeaiealldskkktknesvvkDl 65
                                                       mk  f l++ +++lLl+st+e+Rk+P eyw+++         iea+l+ +  ++ es v ++
  NODE_36271_length_1372_cov_28.868360_g17081_i0.p3  1 MK--FLLTSPFAFLLLVSTTEGRKNPAEYWGEKS--------IEARLNEEITESSESYVDNF 52
                                                       89..****************************66........5555555555557******* PP

                                     burpitideAlign 66 evkpssfl 73
                                                        +kp++f+
  NODE_36271_length_1372_cov_28.868360_g17081_i0.p3 53 MPKPNQFF 60
                                                       ******86 PP

>> NODE_29625_length_1618_cov_3568.451780_g4400_i1.p1  type:complete len:115 gc:universal NODE_29625_length_1618_cov_356
   #    score  bias  c-Evalue  i-Evalue hmmfrom  hmm to    alifrom  ali to    envfrom  env to     acc
 ---   ------ ----- --------- --------- ------- -------    ------- -------    ------- -------    ----
   1 !   40.2   0.0   7.2e-13   2.7e-09       4      98 ..       1      93 [.       1     103 [. 0.73

  Alignments for each domain:
  == domain 1  score: 40.2 bits;  conditional E-value: 7.2e-13
                                      burpitideAlign  4 mkSffallAllsllLlastieARkePgeywksvvknqptpeaiealldskkktknesvvkD 64
                                                        mk  f  + lls++L +  ie+Rk+ geyw++v++n p+pe+i+ ll++ ++ k  s+ k 
  NODE_29625_length_1618_cov_3568.451780_g4400_i1.p1  1 MK--FLNILLLSFFLASMGIEGRKDVGEYWNEVTNNLPIPESIKGLLQNIENGK-LSFDKS 58
                                                        66..444559999**********************************9999986.677677 PP

                                      burpitideAlign 65 levk.pssfllvyqgnkdgqskdkeek.a..dlkkdfe 98
                                                        l  + p  fl+ y++++    k+k+e  +  +++ d +
  NODE_29625_length_1618_cov_3568.451780_g4400_i1.p1 59 LGAEqPDLFLYQYHSDQE---KSKSEGtKlvPNNGDYK 93
                                                        765415555666666666...55544433345555544 PP

>> NODE_74970_length_456_cov_1076.579634_g46788_i0.p2  type:complete len:79 gc:universal NODE_74970_length_456_cov_1076.
   #    score  bias  c-Evalue  i-Evalue hmmfrom  hmm to    alifrom  ali to    envfrom  env to     acc
 ---   ------ ----- --------- --------- ------- -------    ------- -------    ------- -------    ----
   1 !   36.3   0.0   1.1e-11   3.9e-08       4      57 ..       1      53 [.       1      74 [. 0.82

  Alignments for each domain:
  == domain 1  score: 36.3 bits;  conditional E-value: 1.1e-11
                                      burpitideAlign  4 mkSffallAllsllLlastieARkePgeywksvvknqptpeaiealldskkktk 57
                                                        mk f+++l l+ +l   s ie+Rk+ g yw++v+++qp+pe+i+ ll++ k+ k
  NODE_74970_length_456_cov_1076.579634_g46788_i0.p2  1 MK-FLSILLLSFFLASMSGIEGRKDVGGYWTEVTNDQPIPESIKGLLQNIKNGK 53
                                                        78.888888888889999*****************************9999985 PP

>> NODE_28478_length_1665_cov_167.026382_g13434_i0.p2  type:complete len:83 gc:universal NODE_28478_length_1665_cov_167.
   #    score  bias  c-Evalue  i-Evalue hmmfrom  hmm to    alifrom  ali to    envfrom  env to     acc
 ---   ------ ----- --------- --------- ------- -------    ------- -------    ------- -------    ----
   1 !   33.1   2.8     1e-10   3.8e-07     121     194 ..       5      75 ..       1      82 [. 0.78

  Alignments for each domain:
  == domain 1  score: 33.1 bits;  conditional E-value: 1e-10
                                      burpitideAlign 121 essfvkdfevkPssl.lvwyrgnkngqsedksssekkfvkdfepkPsqlllwyrgnkdg 178
                                                         + sfv++f++kP+++ + w +  kng++ + s+   +fv++f pkP+q++    ++ ++
  NODE_28478_length_1665_cov_167.026382_g13434_i0.p2   5 SESFVNNFKPKPNQFfGKWAPSVKNGETTQTSE---SFVNNFKPKPNQFFGKWAPTINT 60 
                                                         338999999999876258999999999998865...79999999999998888888788 PP

                                      burpitideAlign 179 qsvdesgksfvkdfep 194
                                                         ++  +  ksf+ +fep
  NODE_28478_length_1665_cov_167.026382_g13434_i0.p2  61 EE-TKPRKSFMHNFEP 75 
                                                         88.5778999999998 PP

>> NODE_66017_length_575_cov_5954.314741_g37898_i0.p1  type:internal len:192 gc:universal NODE_66017_length_575_cov_5954
   #    score  bias  c-Evalue  i-Evalue hmmfrom  hmm to    alifrom  ali to    envfrom  env to     acc
 ---   ------ ----- --------- --------- ------- -------    ------- -------    ------- -------    ----
   1 !   26.7  12.6   9.4e-09   3.5e-05      69     218 ..      10     181 ..       2     191 .] 0.68

  Alignments for each domain:
  == domain 1  score: 26.7 bits;  conditional E-value: 9.4e-09
                                      burpitideAlign  69 pssfllvyqgnkdg......qskdkeek.a.dlkkdfeikpsqlllwyyhnkndesksk 119
                                                         p   l++y+++         +++ ++++ + ++ k f ++ + l+l +yh   ++s+sk
  NODE_66017_length_575_cov_5954.314741_g37898_i0.p1  10 PDLLLYGYHSDVENsqshgiKPVTNNGNyKsSFSKKFGVEQPDLFLYQYHSDAEKSESK 68 
                                                         44556777777665566777777777776678888888888888888888888888888 PP

                                      burpitideAlign 120 ees...sfvkdfev.kPssllvwyrgnkngqsedkss........sekkfvkdfepkPs 166
                                                         +++   s+ k+f v +P  ll +y+   +++s+ +          ++ +f k f ++  
  NODE_66017_length_575_cov_5954.314741_g37898_i0.p1  69 NANykpSLSKNFGVeQPDLLLYGYHSD-VENSQFHGIkpvtnngnHKSSFSKKFGVEQP 126
                                                         888888888888888888888888877.6666655446667777777788888888888 PP

                                      burpitideAlign 167 qlllwyrgnkdgqsvdes...gksfvkdfep.kPssvlvwyrgnkngqsedksske 218
                                                          l+l +++  +++s+++      s++k+f + +P  +l  y+    ++s+ +  k+
  NODE_66017_length_575_cov_5954.314741_g37898_i0.p1 127 DLFLYQYHSDEEKSESKNgnyKPSLSKNFGVeQPDLLLYGYNSD-VENSQYHGIKP 181
                                                         88888888866666666644444558888887777777777765.66665554444 PP

>> NODE_80201_length_409_cov_7241.988095_g52014_i0.p1  type:internal len:137 gc:universal NODE_80201_length_409_cov_7241
   #    score  bias  c-Evalue  i-Evalue hmmfrom  hmm to    alifrom  ali to    envfrom  env to     acc
 ---   ------ ----- --------- --------- ------- -------    ------- -------    ------- -------    ----
   1 !   25.3   9.1   2.4e-08   8.7e-05      69     181 ..       9     133 ..       1     136 [] 0.77

  Alignments for each domain:
  == domain 1  score: 25.3 bits;  conditional E-value: 2.4e-08
                                      burpitideAlign  69 pssfllvyqgnkdgqskdkeek.a.dlkkdfeikpsqlllwyyhnkndeskskees... 122
                                                         p  fl+ y+++   +s +k+ + + +l k+f ++ + lll +yh  +++s+s+  +   
  NODE_80201_length_409_cov_7241.988095_g52014_i0.p1   9 PDLFLYQYHSDAE-KSESKNANyKpSLSKNFGVEQPDLLLYGYHSDVENSQSHGIKpvt 66 
                                                         5567777777777.666666666579999999999999999999999999999888888 PP

                                      burpitideAlign 123 .......sfvkdfev.kPssllvwyrgnkngqsedksssekkfvkdfepkPsqlllwyr 173
                                                                sf k f v +P  +l  y+    + +++++ ++ ++ k f ++   l+l ++
  NODE_80201_length_409_cov_7241.988095_g52014_i0.p1  67 nngnyksSFSKKFGVeQPDLFLYQYHSDAEKSESKNENYKPSLSKKFGVEQPDLFLYQY 125
                                                         88888888889999999999999999886655555655888899999999888888888 PP

                                      burpitideAlign 174 gnkdgqsv 181
                                                         +   ++s+
  NODE_80201_length_409_cov_7241.988095_g52014_i0.p1 126 HSDAEKSE 133
                                                         88433332 PP

>> NODE_25315_length_1801_cov_17961.057292_g686_i33.p2  type:5prime_partial len:138 gc:universal NODE_25315_length_1801_
   #    score  bias  c-Evalue  i-Evalue hmmfrom  hmm to    alifrom  ali to    envfrom  env to     acc
 ---   ------ ----- --------- --------- ------- -------    ------- -------    ------- -------    ----
   1 !   22.8   0.0   1.4e-07   0.00053      16      49 ..       3      36 ..       1      43 [. 0.89

  Alignments for each domain:
  == domain 1  score: 22.8 bits;  conditional E-value: 1.4e-07
                                       burpitideAlign 16 llLlastieARkePgeywksvvknqptpeaieal 49
                                                         +l   s ie+Rk+ geywk+v+ +qp+pe+i++ 
  NODE_25315_length_1801_cov_17961.057292_g686_i33.p2  3 FLASMSGIEGRKDVGEYWKEVTHHQPIPESIKEF 36
                                                         567889*************************985 PP

>> NODE_46833_length_1033_cov_3119.417708_g4400_i5.p1  type:5prime_partial len:165 gc:universal NODE_46833_length_1033_c
   #    score  bias  c-Evalue  i-Evalue hmmfrom  hmm to    alifrom  ali to    envfrom  env to     acc
 ---   ------ ----- --------- --------- ------- -------    ------- -------    ------- -------    ----
   1 !   22.6   8.3   1.6e-07   0.00059      69     186 ..      10     145 ..       2     162 .. 0.78

  Alignments for each domain:
  == domain 1  score: 22.6 bits;  conditional E-value: 1.6e-07
                                      burpitideAlign  69 pssfllvyqgnkdg......qskdkeek.a.dlkkdfeikpsqlllwyyhnkndesksk 119
                                                         p   l++y+++         +++ ++++ + ++ k f ++ + l+l +yh   ++s+sk
  NODE_46833_length_1033_cov_3119.417708_g4400_i5.p1  10 PDLLLYGYHSDVENsqshgiKPVTNNGNyKsSFSKKFGVEQPDLFLYQYHSDAEKSESK 68 
                                                         55567888888776677777778888887789999999999999999999999999999 PP

                                      burpitideAlign 120 ees...sfvkdfev.kPssllvwyrgnkngqsedkss........sekkfvkdfepkPs 166
                                                         +e+   s+ k f v +P  l  +y+   +++s+++          ++ +f k fe++  
  NODE_46833_length_1033_cov_3119.417708_g4400_i5.p1  69 NENykpSLSKKFGVeQPDLLRYGYHSD-VEKSQSHGIkpvtnnwnYKSSFSKKFEVEQP 126
                                                         999999899999999999999999888.8888888768888888888899999999988 PP

                                      burpitideAlign 167 qlllwyrgnkdgqsvdesgk 186
                                                          ll  +++  ++q   + +k
  NODE_46833_length_1033_cov_3119.417708_g4400_i5.p1 127 DLLFYQYHS-NAQKPITNEK 145
                                                         888888888.7776555555 PP

>> NODE_27785_length_1695_cov_3578.271887_g1376_i9.p2  type:5prime_partial len:254 gc:universal NODE_27785_length_1695_c
   #    score  bias  c-Evalue  i-Evalue hmmfrom  hmm to    alifrom  ali to    envfrom  env to     acc
 ---   ------ ----- --------- --------- ------- -------    ------- -------    ------- -------    ----
   1 !   21.9   6.7   2.6e-07   0.00096      73     203 ..      14     164 ..       2     241 .. 0.56

  Alignments for each domain:
  == domain 1  score: 21.9 bits;  conditional E-value: 2.6e-07
                                      burpitideAlign  73 llvyqgnkdg......qskdkeek.a.dlkkdfeikpsqlllwyyhnkndeskskees. 122
                                                         l++y+++         +++ ++++ + ++ k f ++ + l+l +yh   ++s+sk+ + 
  NODE_27785_length_1695_cov_3578.271887_g1376_i9.p2  14 LYGYHSDVENsqfhgiKPVTNNGNhKsSFSKKFGVEQPDLFLYQYHSDEEKSESKNGNy 72 
                                                         55555555545555555555555554566666666666666666666666666655555 PP

                                      burpitideAlign 123 ..sfvkdfev.kPssllvwyrgnkngqsedkss........sekkfvkdfepkPsqlll 170
                                                           s+ k+f v +P  ll +y    +++s+++          ++ +f k f ++   l+l
  NODE_27785_length_1695_cov_3578.271887_g1376_i9.p2  73 kpSLSKNFGVeQPDLLLYGYNSD-VENSQSHGIkpvtnngnYNSSFSKKFGVEQPDLFL 130
                                                         66666666665565555555444.44444444455555555555566666555555544 PP

                                      burpitideAlign 171 wyrgnkdgqsvdesgksf.vkdfep.kPssvlvwy 203
                                                          +++  + q   + + s  +  f p +P ++l  +
  NODE_27785_length_1695_cov_3578.271887_g1376_i9.p2 131 YQYHS-NPQKPIKNEMSTySTKFGPeQPAHLLTAH 164
                                                         44444.22221111111123344444555555554 PP

>> NODE_43884_length_1124_cov_2018.494767_g4400_i4.p1  type:complete len:170 gc:universal NODE_43884_length_1124_cov_201
   #    score  bias  c-Evalue  i-Evalue hmmfrom  hmm to    alifrom  ali to    envfrom  env to     acc
 ---   ------ ----- --------- --------- ------- -------    ------- -------    ------- -------    ----
   1 !   21.6   4.1   3.2e-07    0.0012      85     185 ..      40     149 ..      17     167 .. 0.59

  Alignments for each domain:
  == domain 1  score: 21.6 bits;  conditional E-value: 3.2e-07
                                      burpitideAlign  85 kdkeek.a.dlkkdfeikpsqlllwyyhnkndeskskees..........sfvkdfev. 130
                                                         ++k+++ + +l k+f ++ + lll +yh  +++s+s+  +          sf k fev 
  NODE_43884_length_1124_cov_2018.494767_g4400_i4.p1  40 NQKNGNyKsSLSKNFGVEQPDLLLYGYHSDVEKSQSHGIKpvtnnwnyksSFSKKFEVe 98 
                                                         23333333566667777777777777777777777766666666666666666777776 PP

                                      burpitideAlign 131 kPssllvwyrgnkngqsedksssekkfvkdfepkPsqlllwyrgnkdgqsvdesg 185
                                                         +P  l+  y+ n  ++ + + ++  + +k fe++   ll  +++  ++q   + +
  NODE_43884_length_1124_cov_2018.494767_g4400_i4.p1  99 QPDLLFYQYHSN-AQKHITN-EKPTYSTK-FEVEQPDLLFYQYHS-NAQKPITNE 149
                                                         666555555555.3333333.23444444.677666666666666.555544444 PP

>> NODE_50821_length_920_cov_4.077922_g25110_i0.p1  type:internal len:307 gc:universal NODE_50821_length_920_cov_4.07792
   #    score  bias  c-Evalue  i-Evalue hmmfrom  hmm to    alifrom  ali to    envfrom  env to     acc
 ---   ------ ----- --------- --------- ------- -------    ------- -------    ------- -------    ----
   1 !   19.7   0.0   1.2e-06    0.0044       9      52 ..      28      70 ..      22      79 .. 0.85
   2 ?   -1.0   0.0       2.4   8.9e+03     246     265 ..     130     149 ..     107     212 .. 0.50

  Alignments for each domain:
  == domain 1  score: 19.7 bits;  conditional E-value: 1.2e-06
                                   burpitideAlign  9 allAllsllLlastieARkePgeywksvvknqptpeaieallds 52
                                                      llA+l l+L +s  +A+ + +eywk+  + +p+p++ie+l++s
  NODE_50821_length_920_cov_4.077922_g25110_i0.p1 28 QLLAFLILALGVSSHAASSS-EEYWKNLLPKTPMPKTIENLVKS 70
                                                     799****9999998888766.5*******************854 PP

  == domain 2  score: -1.0 bits;  conditional E-value: 2.4
                                   burpitideAlign 246 etekesvvngqsvdPssqll 265
                                                      +++  ++ ++  ++P  q+ 
  NODE_50821_length_920_cov_4.077922_g25110_i0.p1 130 DQNVAKFFQEKDIKPGTQMS 149
                                                      33333333333333333222 PP

>> NODE_32569_length_1503_cov_1455.728671_g15313_i0.p1  type:5prime_partial len:413 gc:universal NODE_32569_length_1503_
   #    score  bias  c-Evalue  i-Evalue hmmfrom  hmm to    alifrom  ali to    envfrom  env to     acc
 ---   ------ ----- --------- --------- ------- -------    ------- -------    ------- -------    ----
   1 !   20.7   6.4   6.2e-07    0.0023      73     210 ..      14     171 ..       2     257 .. 0.57

  Alignments for each domain:
  == domain 1  score: 20.7 bits;  conditional E-value: 6.2e-07
                                       burpitideAlign  73 llvyqgnkdg......qskdkeek.a.dlkkdfeikpsqlllwyyhnkndeskskees 122
                                                          l++y+++         +++ ++++ + ++ k f ++ + l+l +yh   ++s+sk+ +
  NODE_32569_length_1503_cov_1455.728671_g15313_i0.p1  14 LYGYHSDVENsqfhgiKPVTNNGNhKsSFSKKFGVEQPDLFLYQYHSDEEKSESKNGN 71 
                                                          5566666555566666566666665566666666666666666666666666666555 PP

                                       burpitideAlign 123 ...sfvkdfev.kPssllvwyrgnkngqsedkss........sekkfvkdfepkPsql 168
                                                             s+ k+f v +P  ll +y    +++s+++          ++ +f k f ++   l
  NODE_32569_length_1503_cov_1455.728671_g15313_i0.p1  72 ykpSLSKNFGVeQPDLLLYGYNSD-VENSQSHGIkpvtnngnYNSSFSKKFGVEQPDL 128
                                                          666666666666666666666555.555555444566666665566666666655555 PP

                                       burpitideAlign 169 llwyrgnkdgqsvdesgksf.vkdfep.kPssvlvwyrgnkngq 210
                                                          +l +++  + q   + + s  +  f p +P ++l  +   + g 
  NODE_32569_length_1503_cov_1455.728671_g15313_i0.p1 129 FLYQYHS-NPQKPIKNEMSTySTKFGPeQPAHLLTAHTLVHVGF 171
                                                          5555554.222222222221233444555656555555555555 PP

>> NODE_32568_length_1503_cov_1515.161538_g15312_i0.p1  type:5prime_partial len:413 gc:universal NODE_32568_length_1503_
   #    score  bias  c-Evalue  i-Evalue hmmfrom  hmm to    alifrom  ali to    envfrom  env to     acc
 ---   ------ ----- --------- --------- ------- -------    ------- -------    ------- -------    ----
   1 !   20.5   6.7   7.2e-07    0.0027      73     211 ..      14     172 ..       2     258 .. 0.57

  Alignments for each domain:
  == domain 1  score: 20.5 bits;  conditional E-value: 7.2e-07
                                       burpitideAlign  73 llvyqgnkdg......qskdkeek.a.dlkkdfeikpsqlllwyyhnkndeskskees 122
                                                          l++y+++         +++ ++++ + ++ k f ++ + l+l +yh   ++s+sk+ +
  NODE_32568_length_1503_cov_1515.161538_g15312_i0.p1  14 LYGYHSDVENsqfhgiKPVTNNGNhKsSFSKKFGVEQPDLFLYQYHSDEEKSESKNGN 71 
                                                          5566666555566666666666665566666666666666666666666666666655 PP

                                       burpitideAlign 123 ...sfvkdfev.kPssllvwyrgnkngqsedkss........sekkfvkdfepkPsql 168
                                                             s+ k+f v +P  ll +y    +++s+++          ++ +f k f ++   l
  NODE_32568_length_1503_cov_1515.161538_g15312_i0.p1  72 ykpSLSKNFGVeQPDLLLYGYNSD-VENSQSHGIkpvtnngnYNSSFSKKFGVEQPDL 128
                                                          666666666666666666666555.555555444566666665566666666655555 PP

                                       burpitideAlign 169 llwyrgnkdgqsvdesgksf.vkdfep.kPssvlvwyrgnkngqs 211
                                                          +l +++  + q   + + s  +  f p +P ++l  +   + g  
  NODE_32568_length_1503_cov_1515.161538_g15312_i0.p1 129 FLYQYHS-NPQKPIKNEMSTySTKFGPeQPAHLLTAHTLVHVGFG 172
                                                          5555555.2222222222212334445556666555555555554 PP

>> NODE_58871_length_716_cov_2919.454121_g31239_i0.p1  type:5prime_partial len:165 gc:universal NODE_58871_length_716_co
   #    score  bias  c-Evalue  i-Evalue hmmfrom  hmm to    alifrom  ali to    envfrom  env to     acc
 ---   ------ ----- --------- --------- ------- -------    ------- -------    ------- -------    ----
   1 !   18.3   9.5   3.4e-06     0.012      57     152 ..      38     145 ..      17     160 .. 0.75

  Alignments for each domain:
  == domain 1  score: 18.3 bits;  conditional E-value: 3.4e-06
                                      burpitideAlign  57 knesvvkDlevk.pssfllvyqgnkdgqskdkeek.a.dlkkdfeikpsqlllwyyhnk 112
                                                          ++s+ k + v+ p  fl+ y++++  +s +k+++ + +l k+f ++ + lll +y+  
  NODE_58871_length_716_cov_2919.454121_g31239_i0.p1  38 HKSSFSKKFGVEqPDLFLYQYHSDEE-KSESKNGNyKpSLSKNFGVEQPDLLLYGYNSD 95 
                                                         44667777776515567788888888.88888888878999999999999999999999 PP

                                      burpitideAlign 113 ndeskskees..........sfvkdfev.kPssllvwyrgnkngqsedkss 152
                                                         +++s+s+  +          sf k f v +P  +l  y+ n  +++++++ 
  NODE_58871_length_716_cov_2919.454121_g31239_i0.p1  96 VENSQSHGIKpvtnngnynsSFSKKFGVeQPDLFLYQYHSN-PQKPIKNEM 145
                                                         99999998888888888888888999999999999999999.555555544 PP

>> NODE_62265_length_643_cov_2987.538596_g34287_i0.p1  type:5prime_partial len:175 gc:universal NODE_62265_length_643_co
   #    score  bias  c-Evalue  i-Evalue hmmfrom  hmm to    alifrom  ali to    envfrom  env to     acc
 ---   ------ ----- --------- --------- ------- -------    ------- -------    ------- -------    ----
   1 !   18.6   9.3   2.7e-06      0.01      57     152 ..      38     145 ..      16     168 .. 0.74

  Alignments for each domain:
  == domain 1  score: 18.6 bits;  conditional E-value: 2.7e-06
                                      burpitideAlign  57 knesvvkDlevk.pssfllvyqgnkdgqskdkeek.a.dlkkdfeikpsqlllwyyhnk 112
                                                          ++s+ k + v+ p  fl+ y++++  +s +k+++ + +l k+f ++ + lll +y+  
  NODE_62265_length_643_cov_2987.538596_g34287_i0.p1  38 HKSSFSKKFGVEqPDLFLYQYHSDEE-KSESKNGNyKpSLSKNFGVEQPDLLLYGYNSD 95 
                                                         34667777776515567777888888.88888888878999999999999999999999 PP

                                      burpitideAlign 113 ndeskskees..........sfvkdfev.kPssllvwyrgnkngqsedkss 152
                                                         +++s+s+  +          sf k f v +P  +l  y+ n  +++++++ 
  NODE_62265_length_643_cov_2987.538596_g34287_i0.p1  96 VENSQSHGIKpvtnngnynsSFSKKFGVeQPDLFLYQYHSN-PQKPIKNEM 145
                                                         99999998888888888888888999999999999999999.555555544 PP

>> NODE_15665_length_2339_cov_831.736540_g7662_i0.p1  type:5prime_partial len:270 gc:universal NODE_15665_length_2339_co
   #    score  bias  c-Evalue  i-Evalue hmmfrom  hmm to    alifrom  ali to    envfrom  env to     acc
 ---   ------ ----- --------- --------- ------- -------    ------- -------    ------- -------    ----
   1 !   18.4  10.3     3e-06     0.011      72     227 ..      13     196 ..       2     253 .. 0.58

  Alignments for each domain:
  == domain 1  score: 18.4 bits;  conditional E-value: 3e-06
                                     burpitideAlign  72 fllvyqgnkdg......qskdkeek.a.dlkkdfeikpsqlllwyyhnkndeskskees. 122
                                                         l++y+++         +++ ++++ + ++ k f ++ + l+l +yh   ++s+sk+ + 
  NODE_15665_length_2339_cov_831.736540_g7662_i0.p1  13 LLYGYHSDVENsqfhgiKPVTNNGNhKsSFSKKFGVEQPDLFLYQYHSDEEKSESKNGNy 72 
                                                        456666665555666666666666655667777777777777777777666666666666 PP

                                     burpitideAlign 123 ..sfvkdfev.kPssllvwyrgnkngqsedkss........sekkfvkdfepkPsqlllw 171
                                                          s+ k+f v +P  ll +y    +++s+++          ++ +f k f ++   l+l 
  NODE_15665_length_2339_cov_831.736540_g7662_i0.p1  73 kpSLSKNFGVeQPDLLLYGYNSD-VENSQSHGIkpvtnngnYNSSFSKKFGVEQPDLFLY 131
                                                        66666777776666666666555.555555544666666666666666666665555555 PP

                                     burpitideAlign 172 yrgnkdgqsvdesgksf.vkdfep.kPssvlvwyrgnkngqsedksske........fvk 221
                                                        +++  + q   + + s  +  f p +P ++l  +   + g  ++k++ +        ++ 
  NODE_15665_length_2339_cov_831.736540_g7662_i0.p1 132 QYHS-NPQKPIKNEMSTySTKFGPeQPAHLLTAHTLVHVGFGKKKEKMVvaklvelaLIL 190
                                                        5555.2222222222222334555556666666655555555544444455555555444 PP

                                     burpitideAlign 222 dfsvdP 227
                                                        ++ ++P
  NODE_15665_length_2339_cov_831.736540_g7662_i0.p1 191 NLLSNP 196
                                                        555555 PP

>> NODE_17366_length_2223_cov_954.270698_g8430_i0.p1  type:5prime_partial len:270 gc:universal NODE_17366_length_2223_co
   #    score  bias  c-Evalue  i-Evalue hmmfrom  hmm to    alifrom  ali to    envfrom  env to     acc
 ---   ------ ----- --------- --------- ------- -------    ------- -------    ------- -------    ----
   1 !   18.4  10.3     3e-06     0.011      72     227 ..      13     196 ..       2     253 .. 0.58

  Alignments for each domain:
  == domain 1  score: 18.4 bits;  conditional E-value: 3e-06
                                     burpitideAlign  72 fllvyqgnkdg......qskdkeek.a.dlkkdfeikpsqlllwyyhnkndeskskees. 122
                                                         l++y+++         +++ ++++ + ++ k f ++ + l+l +yh   ++s+sk+ + 
  NODE_17366_length_2223_cov_954.270698_g8430_i0.p1  13 LLYGYHSDVENsqfhgiKPVTNNGNhKsSFSKKFGVEQPDLFLYQYHSDEEKSESKNGNy 72 
                                                        456666665555666666666666655667777777777777777777666666666666 PP

                                     burpitideAlign 123 ..sfvkdfev.kPssllvwyrgnkngqsedkss........sekkfvkdfepkPsqlllw 171
                                                          s+ k+f v +P  ll +y    +++s+++          ++ +f k f ++   l+l 
  NODE_17366_length_2223_cov_954.270698_g8430_i0.p1  73 kpSLSKNFGVeQPDLLLYGYNSD-VENSQSHGIkpvtnngnYNSSFSKKFGVEQPDLFLY 131
                                                        66666777776666666666555.555555544666666666666666666665555555 PP

                                     burpitideAlign 172 yrgnkdgqsvdesgksf.vkdfep.kPssvlvwyrgnkngqsedksske........fvk 221
                                                        +++  + q   + + s  +  f p +P ++l  +   + g  ++k++ +        ++ 
  NODE_17366_length_2223_cov_954.270698_g8430_i0.p1 132 QYHS-NPQKPIKNEMSTySTKFGPeQPAHLLTAHTLVHVGFGKKKEKMVvaklvelaLIL 190
                                                        5555.2222222222222334555556666666655555555544444455555555444 PP

                                     burpitideAlign 222 dfsvdP 227
                                                        ++ ++P
  NODE_17366_length_2223_cov_954.270698_g8430_i0.p1 191 NLLSNP 196
                                                        555555 PP

>> NODE_46902_length_1031_cov_2317.997912_g4400_i6.p1  type:complete len:139 gc:universal NODE_46902_length_1031_cov_231
   #    score  bias  c-Evalue  i-Evalue hmmfrom  hmm to    alifrom  ali to    envfrom  env to     acc
 ---   ------ ----- --------- --------- ------- -------    ------- -------    ------- -------    ----
   1 ?   17.7   1.9   5.1e-06     0.019     206     275 ..      41     113 ..      17     132 .. 0.57

  Alignments for each domain:
  == domain 1  score: 17.7 bits;  conditional E-value: 5.1e-06
                                      burpitideAlign 206 nkngqsedksskefvkdfsvdPssllliykgnkvdpse........neetekesvvngq 256
                                                         +kng+ +++ s    k+f v+   lll  ++++v++s+        n+++ k+s+++++
  NODE_46902_length_1031_cov_2317.997912_g4400_i6.p1  41 QKNGNYKSSLS----KNFGVEQPDLLLYGYHSDVEKSQshgikpvtNNWNYKSSFSKKF 95 
                                                         23344333333....55555555555555555555555555555555555555555555 PP

                                      burpitideAlign 257 svdPssqlllyrgnkkves 275
                                                         +v+    ll+y++++++++
  NODE_46902_length_1031_cov_2317.997912_g4400_i6.p1  96 EVEQP-DLLFYQYHSNAQK 113
                                                         55433.4555555555443 PP

>> NODE_69144_length_528_cov_1203.046154_g40980_i0.p1  type:5prime_partial len:136 gc:universal NODE_69144_length_528_co
   #    score  bias  c-Evalue  i-Evalue hmmfrom  hmm to    alifrom  ali to    envfrom  env to     acc
 ---   ------ ----- --------- --------- ------- -------    ------- -------    ------- -------    ----
   1 ?   14.6   0.0   4.3e-05      0.16       9      56 ..      21      66 ..      14      73 .. 0.77

  Alignments for each domain:
  == domain 1  score: 14.6 bits;  conditional E-value: 4.3e-05
                                      burpitideAlign  9 allAllsllLlastieARkePgeywksvvknqptpeaiealldskkkt 56
                                                         +l +l+++L   + +A  +P++ywk+  +n  +p+a++++l+  + t
  NODE_69144_length_528_cov_1203.046154_g40980_i0.p1 21 LILTFLCVAL--GICQAAIDPETYWKESLPNSDIPKAVKNSLSQPEWT 66
                                                        4666777666..4667889**********************9654444 PP

>> NODE_641_length_6081_cov_340.016811_g331_i0.p2  type:complete len:385 gc:universal NODE_641_length_6081_cov_340.01681
   #    score  bias  c-Evalue  i-Evalue hmmfrom  hmm to    alifrom  ali to    envfrom  env to     acc
 ---   ------ ----- --------- --------- ------- -------    ------- -------    ------- -------    ----
   1 ?   12.0   0.0   0.00027      0.98       9      56 ..       7      52 ..       1      59 [. 0.77
   2 ?    0.5   0.2      0.85   3.1e+03     163     243 ..     146     227 ..     134     302 .. 0.51

  Alignments for each domain:
  == domain 1  score: 12.0 bits;  conditional E-value: 0.00027
                                  burpitideAlign  9 allAllsllLlastieARkePgeywksvvknqptpeaiealldskkkt 56
                                                     +l +l+++L   + +A  +P++ywk+  +n  +p+a++++l+  + t
  NODE_641_length_6081_cov_340.016811_g331_i0.p2  7 LILTFLCVAL--GICQAAIDPETYWKESLPNSDIPKAVKNSLSQPEWT 52
                                                    4666777666..4667889**********************9654444 PP

  == domain 2  score: 0.5 bits;  conditional E-value: 0.85
                                  burpitideAlign 163 pkPsqlllwyrgnk.dgqsvdes.......gksfvkdfepkPssvlvwyrgnkngqsedkssk 217
                                                     + P q++ +y  ++ ++q  d         +k+++ ++++     l + + + n+ +  + ++
  NODE_641_length_6081_cov_340.016811_g331_i0.p2 146 VHPGQNPFIYNYAAsEAQLHDDPtralffqEKDMKLGQSM----KLHFTKST-NEATFLSTEE 203
                                                     5555555555555433333222223333333333323322....22222222.2222222222 PP

                                  burpitideAlign 218 efvkdfsvdPssllliykgnkvdpse 243
                                                      + + fs+d   +++i ++  v+p++
  NODE_641_length_6081_cov_340.016811_g331_i0.p2 204 ANSIPFSSDK--MPVILHEFSVQPNS 227
                                                     2222222222..33333333333333 PP

>> NODE_31081_length_1560_cov_1482.000672_g14605_i0.p1  type:5prime_partial len:411 gc:universal NODE_31081_length_1560_
   #    score  bias  c-Evalue  i-Evalue hmmfrom  hmm to    alifrom  ali to    envfrom  env to     acc
 ---   ------ ----- --------- --------- ------- -------    ------- -------    ------- -------    ----
   1 ?   13.2   0.0   0.00012      0.43       8      51 ..      30      71 ..      22      83 .. 0.76
   2 ?   -2.0   0.0         5   1.8e+04     286     286 ..     220     220 ..     132     312 .. 0.61

  Alignments for each domain:
  == domain 1  score: 13.2 bits;  conditional E-value: 0.00012
                                       burpitideAlign  8 fallAllsllLlastieARkePgeywksvvknqptpeaiealld 51
                                                         +a+l +l+++L   + +A  +P++ywk+  +n  +p+a++++l 
  NODE_31081_length_1560_cov_1482.000672_g14605_i0.p1 30 LAILTFLCIAL--GISQAAIDPETYWKESLPNSDIPKAVKNSLP 71
                                                         34455666666..4678899********************9984 PP

  == domain 2  score: -2.0 bits;  conditional E-value: 5
                                       burpitideAlign 286 k 286
                                                           
  NODE_31081_length_1560_cov_1482.000672_g14605_i0.p1 220 A 220
                                                          0 PP

>> NODE_27786_length_1695_cov_1761.172626_g13121_i0.p1  type:complete len:387 gc:universal NODE_27786_length_1695_cov_17
   #    score  bias  c-Evalue  i-Evalue hmmfrom  hmm to    alifrom  ali to    envfrom  env to     acc
 ---   ------ ----- --------- --------- ------- -------    ------- -------    ------- -------    ----
   1 ?   13.0   0.0   0.00013      0.49       8      51 ..       6      47 ..       1      59 [. 0.77
   2 ?   -1.8   0.0       4.2   1.6e+04     287     287 ..     197     197 ..     106     291 .. 0.61

  Alignments for each domain:
  == domain 1  score: 13.0 bits;  conditional E-value: 0.00013
                                       burpitideAlign  8 fallAllsllLlastieARkePgeywksvvknqptpeaiealld 51
                                                         +a+l +l+++L   + +A  +P++ywk+  +n  +p+a++++l 
  NODE_27786_length_1695_cov_1761.172626_g13121_i0.p1  6 LAILTFLCIALG--ISQAAIDPETYWKESLPNSDIPKAVKNSLP 47
                                                         455667776664..668899********************9984 PP

  == domain 2  score: -1.8 bits;  conditional E-value: 4.2
                                       burpitideAlign 287 n 287
                                                          +
  NODE_27786_length_1695_cov_1761.172626_g13121_i0.p1 197 T 197
                                                          0 PP


Internal pipeline statistics summary:
-------------------------------------
Query model(s):                            1  (312 nodes)
Target sequences:                     136542  (27854146 residues searched)
Passed MSV filter:                      6166  (0.0451583); expected 2730.8 (0.02)
Passed bias filter:                     2970  (0.0217515); expected 2730.8 (0.02)
Passed Vit filter:                       297  (0.00217515); expected 136.5 (0.001)
Passed Fwd filter:                        37  (0.000270979); expected 1.4 (1e-05)
Initial search space (Z):             136542  [actual number of targets]
Domain search space  (domZ):              37  [number of targets reported over threshold]
# CPU time: 0.58u 0.05s 00:00:00.63 Elapsed: 00:00:02.44
# Mc/sec: 3552.66
//
[ok]
