# Supplementary material for: Mining raw plant transcriptomic data for new cyclopeptide alkaloids
Source: Beilstein J Org Chem. 2024 Jul 11;20:1548–59. doi: 10.3762/bjoc.20.138 (PMC11250218; doi:10.3762/bjoc.20.138)
Supplement: File 4 — The split burpitide precursor peptide HMM and output from all 700 transcriptomes as a compressed archive. [file Beilstein_J_Org_Chem-20-1548-s004.zip › final/SRR15647527.pep.hmm]

# hmmsearch :: search profile(s) against a sequence database
# HMMER 3.3 (Nov 2019); http://hmmer.org/
# Copyright (C) 2019 Howard Hughes Medical Institute.
# Freely distributed under the BSD open source license.
# - - - - - - - - - - - - - - - - - - - - - - - - - - - - - - - - - - - -
# query HMM file:                  ../hmms/burpitide.hmm
# target sequence database:        SRR15647527.pep
# - - - - - - - - - - - - - - - - - - - - - - - - - - - - - - - - - - - -

Query:       burpitideAlign  [M=312]
Scores for complete sequences (score includes all domains):
   --- full sequence ---   --- best 1 domain ---    -#dom-
    E-value  score  bias    E-value  score  bias    exp  N  Sequence                                          Description
    ------- ------ -----    ------- ------ -----   ---- --  --------                                          -----------
  ------ inclusion threshold ------
       0.02   18.7   7.0      0.024   18.4   7.0    1.1  1  NODE_61845_length_714_cov_2.174727_g55403_i0.p1    type:5prime_partial len:187 gc:u
        1.4   12.6   0.0        1.6   12.5   0.0    1.1  1  NODE_400997_length_290_cov_1.410138_g393842_i0.p1  type:internal len:97 gc:universa
        1.4   12.6   0.0        1.7   12.4   0.0    1.0  1  NODE_458833_length_272_cov_2.708543_g451676_i0.p1  type:complete len:78 gc:universa
        1.8   12.3   0.0        1.9   12.2   0.0    1.0  1  NODE_582212_length_244_cov_0.883041_g575055_i0.p1  type:internal len:82 gc:universa


Domain annotation for each sequence (and alignments):
>> NODE_61845_length_714_cov_2.174727_g55403_i0.p1  type:5prime_partial len:187 gc:universal NODE_61845_length_714_cov_2
   #    score  bias  c-Evalue  i-Evalue hmmfrom  hmm to    alifrom  ali to    envfrom  env to     acc
 ---   ------ ----- --------- --------- ------- -------    ------- -------    ------- -------    ----
   1 ?   18.4   7.0   3.3e-07     0.024      49     169 ..      71     185 ..      56     186 .. 0.85

  Alignments for each domain:
  == domain 1  score: 18.4 bits;  conditional E-value: 3.3e-07
                                   burpitideAlign  49 lldskkktknesvvkDlevkpssfllvyqgnkdgqskdkeekadlkkdfeikpsqlllwyyh 110
                                                      l     ++  ++ ++D+++   +  +    n+ ++s++++   ++ ++f    sq++l++++
  NODE_61845_length_714_cov_2.174727_g55403_i0.p1  71 L-----ENADNQLIEDFQSSKAQEQQNWEANQLLESAENQHHDEFSQPFLYCSSQVVLMQEN 127
                                                      4.....445699*************************99988899****************9 PP

                                   burpitideAlign 111 nkndeskskees..sfvkdfevkPssllvwyrgnkngqsedksssekkfvkdfepkPsqll 169
                                                        ++e  ++ ++  ++ ++ ++    +l++y+gn++++s d+  +  ++ k+ e+ P+ql 
  NODE_61845_length_714_cov_2.174727_g55403_i0.p1 128 HPDEEYLQSTSQlkPLQNQSSL-ELEILLIYEGNQQQNSPDD--KPDPLAKEEEIPPNQLA 185
                                                      9999988777777565555555.99*********99999988..789************86 PP

>> NODE_400997_length_290_cov_1.410138_g393842_i0.p1  type:internal len:97 gc:universal NODE_400997_length_290_cov_1.410
   #    score  bias  c-Evalue  i-Evalue hmmfrom  hmm to    alifrom  ali to    envfrom  env to     acc
 ---   ------ ----- --------- --------- ------- -------    ------- -------    ------- -------    ----
   1 ?   12.5   0.0   2.1e-05       1.6      20      70 ..       5      58 ..       3      88 .. 0.76

  Alignments for each domain:
  == domain 1  score: 12.5 bits;  conditional E-value: 2.1e-05
                                     burpitideAlign 20 astieARkePgeywksvv......knqptpeaiealldskkkt.knesvvkDlevkps 70
                                                        +  +AR+ P eyw ++v      +n   ++ai+ +   k+k+  ++s +++++   +
  NODE_400997_length_290_cov_1.410138_g393842_i0.p1  5 RCMMHARNLPSEYWAEAVgtavyiINRVPTKAIQGMT-PKEKWtGRKSSIENFK---T 58
                                                       5889**************99999999999*******5.5555559999999999...3 PP

>> NODE_458833_length_272_cov_2.708543_g451676_i0.p1  type:complete len:78 gc:universal NODE_458833_length_272_cov_2.708
   #    score  bias  c-Evalue  i-Evalue hmmfrom  hmm to    alifrom  ali to    envfrom  env to     acc
 ---   ------ ----- --------- --------- ------- -------    ------- -------    ------- -------    ----
   1 ?   12.4   0.0   2.2e-05       1.7      19      67 ..       5      59 ..       2      67 .. 0.84

  Alignments for each domain:
  == domain 1  score: 12.4 bits;  conditional E-value: 2.2e-05
                                     burpitideAlign 19 lastieARkePgeywksvv......knqptpeaiealldskkkt.knesvvkDlev 67
                                                       + ++++AR+ P  yw ++v       n+  ++a++++  +++k+ +++ ++k ++v
  NODE_458833_length_272_cov_2.708543_g451676_i0.p1  5 VRCVVHARNLPPKYWAKIVataihiLNNAPTKAVQSV-TLEEKWtSQKPTIKHFKV 59
                                                       56899**************777776566668999988.688888899*****9996 PP

>> NODE_582212_length_244_cov_0.883041_g575055_i0.p1  type:internal len:82 gc:universal NODE_582212_length_244_cov_0.883
   #    score  bias  c-Evalue  i-Evalue hmmfrom  hmm to    alifrom  ali to    envfrom  env to     acc
 ---   ------ ----- --------- --------- ------- -------    ------- -------    ------- -------    ----
   1 ?   12.2   0.0   2.5e-05       1.9      21      67 ..       9      61 ..       4      76 .. 0.79

  Alignments for each domain:
  == domain 1  score: 12.2 bits;  conditional E-value: 2.5e-05
                                     burpitideAlign 21 stieARkePgeywksvvknqpt......peaiealldskkkt.knesvvkDlev 67
                                                       s ++AR  P +yw +vv+ +        ++ +  +   ++k+ +++s+++D+++
  NODE_582212_length_244_cov_0.883041_g575055_i0.p1  9 SMVHARSLPSTYWLKVVSTTVHilnrvlTKVVSGMT-TEEKWtDQKSIIEDFKI 61
                                                       789**************5444456555488888885.455555*********95 PP


Internal pipeline statistics summary:
-------------------------------------
Query model(s):                            1  (312 nodes)
Target sequences:                     299310  (36666741 residues searched)
Passed MSV filter:                      9378  (0.0313321); expected 5986.2 (0.02)
Passed bias filter:                     6064  (0.0202599); expected 5986.2 (0.02)
Passed Vit filter:                       544  (0.00181751); expected 299.3 (0.001)
Passed Fwd filter:                         4  (1.33641e-05); expected 3.0 (1e-05)
Initial search space (Z):             299310  [actual number of targets]
Domain search space  (domZ):               4  [number of targets reported over threshold]
# CPU time: 0.77u 0.08s 00:00:00.85 Elapsed: 00:00:04.04
# Mc/sec: 2826.76
//
[ok]
