# Supplementary material for: Mining raw plant transcriptomic data for new cyclopeptide alkaloids
Source: Beilstein J Org Chem. 2024 Jul 11;20:1548–59. doi: 10.3762/bjoc.20.138 (PMC11250218; doi:10.3762/bjoc.20.138)
Supplement: File 4 — The split burpitide precursor peptide HMM and output from all 700 transcriptomes as a compressed archive. [file Beilstein_J_Org_Chem-20-1548-s004.zip › final/SRR15696159.pep.hmm]

# hmmsearch :: search profile(s) against a sequence database
# HMMER 3.3 (Nov 2019); http://hmmer.org/
# Copyright (C) 2019 Howard Hughes Medical Institute.
# Freely distributed under the BSD open source license.
# - - - - - - - - - - - - - - - - - - - - - - - - - - - - - - - - - - - -
# query HMM file:                  ../hmms/burpitide.hmm
# target sequence database:        SRR15696159.pep
# - - - - - - - - - - - - - - - - - - - - - - - - - - - - - - - - - - - -

Query:       burpitideAlign  [M=312]
Scores for complete sequences (score includes all domains):
   --- full sequence ---   --- best 1 domain ---    -#dom-
    E-value  score  bias    E-value  score  bias    exp  N  Sequence                                           Description
    ------- ------ -----    ------- ------ -----   ---- --  --------                                           -----------
  ------ inclusion threshold ------
      0.017   17.5   0.0      0.027   16.8   0.0    1.2  1  NODE_20954_length_1099_cov_168.314815_g14630_i0.p1  type:3prime_partial len:317 gc:u
      0.026   16.9   0.0       0.04   16.2   0.0    1.2  1  NODE_15982_length_1410_cov_322.163052_g9440_i1.p1   type:complete len:360 gc:univers
      0.026   16.9   0.0       0.04   16.2   0.0    1.2  1  NODE_12945_length_1638_cov_321.255591_g9440_i0.p1   type:complete len:360 gc:univers


Domain annotation for each sequence (and alignments):
>> NODE_20954_length_1099_cov_168.314815_g14630_i0.p1  type:3prime_partial len:317 gc:universal NODE_20954_length_1099_c
   #    score  bias  c-Evalue  i-Evalue hmmfrom  hmm to    alifrom  ali to    envfrom  env to     acc
 ---   ------ ----- --------- --------- ------- -------    ------- -------    ------- -------    ----
   1 ?   16.8   0.0   7.8e-07     0.027      13      56 ..       8      51 ..       3      59 .. 0.85

  Alignments for each domain:
  == domain 1  score: 16.8 bits;  conditional E-value: 7.8e-07
                                      burpitideAlign 13 llsllLlastieARkePgeywksvvknqptpeaiealldskkkt 56
                                                        +lsl+L + + +A  + +eyw+sv +n  +p++i++ll    ++
  NODE_20954_length_1099_cov_168.314815_g14630_i0.p1  8 ILSLMLAVAVSHAEVSSEEYWQSVLPNSRMPDTIRDLLRPDISD 51
                                                        68999********************************9766666 PP

>> NODE_15982_length_1410_cov_322.163052_g9440_i1.p1  type:complete len:360 gc:universal NODE_15982_length_1410_cov_322.
   #    score  bias  c-Evalue  i-Evalue hmmfrom  hmm to    alifrom  ali to    envfrom  env to     acc
 ---   ------ ----- --------- --------- ------- -------    ------- -------    ------- -------    ----
   1 ?   16.2   0.0   1.1e-06      0.04      13      56 ..       8      51 ..       3      59 .. 0.85

  Alignments for each domain:
  == domain 1  score: 16.2 bits;  conditional E-value: 1.1e-06
                                     burpitideAlign 13 llsllLlastieARkePgeywksvvknqptpeaiealldskkkt 56
                                                       +lsl+L + + +A  + +eyw+sv +n  +p++i++ll    ++
  NODE_15982_length_1410_cov_322.163052_g9440_i1.p1  8 ILSLMLAVAVSHAEVSSEEYWQSVLPNSRMPDTIRDLLRPDFSD 51
                                                       68999********************************9765555 PP

>> NODE_12945_length_1638_cov_321.255591_g9440_i0.p1  type:complete len:360 gc:universal NODE_12945_length_1638_cov_321.
   #    score  bias  c-Evalue  i-Evalue hmmfrom  hmm to    alifrom  ali to    envfrom  env to     acc
 ---   ------ ----- --------- --------- ------- -------    ------- -------    ------- -------    ----
   1 ?   16.2   0.0   1.1e-06      0.04      13      56 ..       8      51 ..       3      59 .. 0.85

  Alignments for each domain:
  == domain 1  score: 16.2 bits;  conditional E-value: 1.1e-06
                                     burpitideAlign 13 llsllLlastieARkePgeywksvvknqptpeaiealldskkkt 56
                                                       +lsl+L + + +A  + +eyw+sv +n  +p++i++ll    ++
  NODE_12945_length_1638_cov_321.255591_g9440_i0.p1  8 ILSLMLAVAVSHAEVSSEEYWQSVLPNSRMPDTIRDLLRPDFSD 51
                                                       68999********************************9765555 PP


Internal pipeline statistics summary:
-------------------------------------
Query model(s):                            1  (312 nodes)
Target sequences:                     104606  (17055611 residues searched)
Passed MSV filter:                      3645  (0.034845); expected 2092.1 (0.02)
Passed bias filter:                     2146  (0.0205151); expected 2092.1 (0.02)
Passed Vit filter:                       215  (0.00205533); expected 104.6 (0.001)
Passed Fwd filter:                         3  (2.8679e-05); expected 1.0 (1e-05)
Initial search space (Z):             104606  [actual number of targets]
Domain search space  (domZ):               3  [number of targets reported over threshold]
# CPU time: 0.45u 0.10s 00:00:00.55 Elapsed: 00:00:01.74
# Mc/sec: 3053.99
//
[ok]
