# Supplementary material for: Mining raw plant transcriptomic data for new cyclopeptide alkaloids
Source: Beilstein J Org Chem. 2024 Jul 11;20:1548–59. doi: 10.3762/bjoc.20.138 (PMC11250218; doi:10.3762/bjoc.20.138)
Supplement: File 4 — The split burpitide precursor peptide HMM and output from all 700 transcriptomes as a compressed archive. [file Beilstein_J_Org_Chem-20-1548-s004.zip › final/SRR15710062.pep.hmm]

# hmmsearch :: search profile(s) against a sequence database
# HMMER 3.3 (Nov 2019); http://hmmer.org/
# Copyright (C) 2019 Howard Hughes Medical Institute.
# Freely distributed under the BSD open source license.
# - - - - - - - - - - - - - - - - - - - - - - - - - - - - - - - - - - - -
# query HMM file:                  ../hmms/burpitide.hmm
# target sequence database:        SRR15710062.pep
# - - - - - - - - - - - - - - - - - - - - - - - - - - - - - - - - - - - -

Query:       burpitideAlign  [M=312]
Scores for complete sequences (score includes all domains):
   --- full sequence ---   --- best 1 domain ---    -#dom-
    E-value  score  bias    E-value  score  bias    exp  N  Sequence                                          Description
    ------- ------ -----    ------- ------ -----   ---- --  --------                                          -----------
    8.9e-17   65.6   0.2    1.1e-16   65.3   0.2    1.1  1  NODE_40288_length_462_cov_81.745501_g27546_i1.p1   type:5prime_partial len:129 gc:u
    6.7e-13   52.9   0.1    8.8e-13   52.5   0.1    1.1  1  NODE_28328_length_589_cov_466.581395_g25919_i0.p1  type:5prime_partial len:111 gc:u
    1.2e-11   48.7   2.1    1.6e-11   48.4   2.1    1.1  1  NODE_22039_length_702_cov_185.664547_g14462_i1.p1  type:complete len:168 gc:univers
    1.6e-10   45.0   7.3    1.7e-09   41.6   7.3    2.0  1  NODE_16426_length_855_cov_137.887468_g14462_i0.p1  type:complete len:219 gc:univers
      8e-07   32.9   0.1    2.6e-06   31.2   0.1    2.0  1  NODE_3368_length_1763_cov_527.833728_g2885_i0.p1   type:complete len:452 gc:univers
    8.7e-05   26.2   0.0    0.00012   25.7   0.0    1.3  1  NODE_8942_length_1205_cov_63.132509_g7746_i0.p1    type:5prime_partial len:305 gc:u
     0.0025   21.5   0.7     0.0028   21.3   0.7    1.1  1  NODE_29967_length_565_cov_60.093496_g27546_i0.p1   type:complete len:84 gc:universa
  ------ inclusion threshold ------
      0.035   17.6   0.0       0.81   13.2   0.0    2.1  2  NODE_7083_length_1338_cov_19.123320_g6099_i0.p1    type:complete len:330 gc:univers
       0.17   15.4   0.0        0.2   15.1   0.0    1.1  1  NODE_52066_length_393_cov_3.159375_g49615_i0.p1    type:internal len:132 gc:univers
        0.8   13.2   0.0        1.1   12.8   0.0    1.2  1  NODE_10929_length_1090_cov_66.828909_g9503_i0.p1   type:complete len:277 gc:univers
        1.8   12.1   0.3        1.6   12.2   0.3    1.2  1  NODE_34200_length_516_cov_25.137698_g31764_i0.p1   type:5prime_partial len:120 gc:u


Domain annotation for each sequence (and alignments):
>> NODE_40288_length_462_cov_81.745501_g27546_i1.p1  type:5prime_partial len:129 gc:universal NODE_40288_length_462_cov_
   #    score  bias  c-Evalue  i-Evalue hmmfrom  hmm to    alifrom  ali to    envfrom  env to     acc
 ---   ------ ----- --------- --------- ------- -------    ------- -------    ------- -------    ----
   1 !   65.3   0.2   4.8e-21   1.1e-16       2     101 ..      12     110 ..      10     127 .. 0.79

  Alignments for each domain:
  == domain 1  score: 65.3 bits;  conditional E-value: 4.8e-21
                                    burpitideAlign   2 elmkSffallAllsllLlastieARkePgeywksvvknqptpeaiealldskkkt.....k 57 
                                                       e mkS+++l+ ++sllL++++  ARk+ g+ywk+ +++qp+peai++l++ +  +      
  NODE_40288_length_462_cov_81.745501_g27546_i1.p1  12 EKMKSIITLFLVFSLLLVVEISYARKDLGDYWKNMMNDQPMPEAIKNLIQAQHASddddsG 72 
                                                       57***********************************************999876555555 PP

                                    burpitideAlign  58 nesvvkDlevkpssfllvyqgnkdgqskdkeekadlkkdfeikp 101
                                                       +  ++kD++v+p+ +l+  + ++   +k++ e      + ++++
  NODE_40288_length_462_cov_81.745501_g27546_i1.p1  73 KAHFIKDFDVHPNIILYHTHVEDMK-QKQNCEP-----AVSSNR 110
                                                       6789*********977777777663.3333222.....233333 PP

>> NODE_28328_length_589_cov_466.581395_g25919_i0.p1  type:5prime_partial len:111 gc:universal NODE_28328_length_589_cov
   #    score  bias  c-Evalue  i-Evalue hmmfrom  hmm to    alifrom  ali to    envfrom  env to     acc
 ---   ------ ----- --------- --------- ------- -------    ------- -------    ------- -------    ----
   1 !   52.5   0.1   3.9e-17   8.8e-13       3      96 ..       4      98 ..       2     104 .. 0.82

  Alignments for each domain:
  == domain 1  score: 52.5 bits;  conditional E-value: 3.9e-17
                                     burpitideAlign  3 lmkSffallAllsllLlastieARkePgeywksvvknqptpeaiealldskkkt..knesvv 62
                                                        mk +f l+ ++sllL+a+   ARk+ g+ywk+ ++ qp+peai++l++ ++ +   ++ + 
  NODE_28328_length_589_cov_466.581395_g25919_i0.p1  4 EMKPIFPLFIIFSLLLVANLSYARKDLGDYWKNMMNGQPMPEAIKNLVQDQQVSdsGKDHFT 65
                                                       5999********************************************887766588899** PP

                                     burpitideAlign 63 kDlevkpssfllvyqgnkdgqskdkeekadlkkd 96
                                                        D++++ps +l+  + ++  q+   +++  + k+
  NODE_28328_length_589_cov_466.581395_g25919_i0.p1 66 RDFDIRPSLILYHTHVESKKQKHKHKQQ-VFVKN 98
                                                       ********97777777766444433333.45554 PP

>> NODE_22039_length_702_cov_185.664547_g14462_i1.p1  type:complete len:168 gc:universal NODE_22039_length_702_cov_185.6
   #    score  bias  c-Evalue  i-Evalue hmmfrom  hmm to    alifrom  ali to    envfrom  env to     acc
 ---   ------ ----- --------- --------- ------- -------    ------- -------    ------- -------    ----
   1 !   48.4   2.1     7e-16   1.6e-11       4     166 ..       1     161 [.       1     164 [. 0.87

  Alignments for each domain:
  == domain 1  score: 48.4 bits;  conditional E-value: 7e-16
                                     burpitideAlign   4 mkSffallAllsllLlastieARkePgeywksvvknqpt......peaiealldskkktk 57 
                                                        m+S + +  +l+l+Ll+ tie+Rk+ +eywk++ k++++      +  i++ ++sk    
  NODE_22039_length_702_cov_185.664547_g14462_i1.p1   1 MRSALLIPTFLCLFLLSVTIESRKDLQEYWKTILKDEEIqgllqlKSDIKPWVNSK---V 57 
                                                        999999999******************************99999888899997444...4 PP

                                     burpitideAlign  58 nesvvkDlevkpssfllvyqgnkdgqskdkeek.a........dlkkdfeikpsqlllwy 108
                                                        +e++++ ++ + +  l++ + +   +++++ee  +        + kkdfe++ps     +
  NODE_22039_length_702_cov_185.664547_g14462_i1.p1  58 HEKFAEGFKRDYKESLVTNTLDVIEKKVSTEEFePaygdnenkKYKKDFEPRPSAT---K 114
                                                        4679999**9999999999999999999999988789999888999*********9...9 PP

                                     burpitideAlign 109 yhnkndeskskeessfvkdfevkPssllvwyrgnkngqsedksssekkfvkdfepkPs 166
                                                        y++   + ++++ +    +fe++Ps    +  + kn++ + +         +fep+Ps
  NODE_22039_length_702_cov_185.664547_g14462_i1.p1 115 YGDDSYKLEKHSVN---SEFEPRPSATKYGDDDYKNEKMQVDD--------EFEPRPS 161
                                                        99999999888666...8*******999999888888777664........4888887 PP

>> NODE_16426_length_855_cov_137.887468_g14462_i0.p1  type:complete len:219 gc:universal NODE_16426_length_855_cov_137.8
   #    score  bias  c-Evalue  i-Evalue hmmfrom  hmm to    alifrom  ali to    envfrom  env to     acc
 ---   ------ ----- --------- --------- ------- -------    ------- -------    ------- -------    ----
   1 !   41.6   7.3   7.7e-14   1.7e-09       4     228 ..       1     212 [.       1     216 [. 0.77

  Alignments for each domain:
  == domain 1  score: 41.6 bits;  conditional E-value: 7.7e-14
                                     burpitideAlign   4 mkSffallAllsllLlastieARkePgeywksvvknqpt......peaiealldskkktk 57 
                                                        m+S + +  +l+l+Ll+ tie+Rk+ +eywk++ k++++      +  i++ ++sk    
  NODE_16426_length_855_cov_137.887468_g14462_i0.p1   1 MRSALLIPTFLCLFLLSVTIESRKDLQEYWKTILKDEEIqgllqlKSDIKPWVNSK---V 57 
                                                        999999999******************************99999888899997444...4 PP

                                     burpitideAlign  58 nesvvkDlevkpssfllvyqgnkdgqskdkeek.a........dlkkdfeikpsqlllwy 108
                                                        +e++++ ++ + +  l++ + +   +++++ee  +        + kkdfe++ps     +
  NODE_16426_length_855_cov_137.887468_g14462_i0.p1  58 HEKFAEGFKRDYKESLVTNTLDVIEKKVSTEEFePaygdnenkKYKKDFEPRPSAT---K 114
                                                        4679999**9999999999999999899999988789999888999********99...9 PP

                                     burpitideAlign 109 yhnkndeskskeessfvkdfevkPssllvwyrgnkngqsedksssekkfvkdfepkPsql 168
                                                        y++   + ++++ +    +fe++Ps    +    k g+ + +         +fep+Ps  
  NODE_16426_length_855_cov_137.887468_g14462_i0.p1 115 YGDDSYKLEKHSVN---SEFEPRPSATKYGDDTYKSGKLSLNY--------EFEPRPS-- 161
                                                        99999999888666...79999999888777777666666663........4888887.. PP

                                     burpitideAlign 169 llwyrgnkdgqsvdesgksfvkdfepkPssvlvwyrgnkngqsedksskefvkdfsvdPs 228
                                                         + ++ n+ g    +   ++  +fep+Ps         kn++ +      + ++f+++Ps
  NODE_16426_length_855_cov_137.887468_g14462_i0.p1 162 -ITKYDNHHGYK--SDKLPLNSEFEPRPSATKYGDDDYKNEKMQ------VDDEFEPRPS 212
                                                        .44555544443..234466777888887765555555444332......2344666665 PP

>> NODE_3368_length_1763_cov_527.833728_g2885_i0.p1  type:complete len:452 gc:universal NODE_3368_length_1763_cov_527.83
   #    score  bias  c-Evalue  i-Evalue hmmfrom  hmm to    alifrom  ali to    envfrom  env to     acc
 ---   ------ ----- --------- --------- ------- -------    ------- -------    ------- -------    ----
   1 !   31.2   0.1   1.2e-10   2.6e-06       1      83 [.       1      82 [.       1     266 [. 0.74

  Alignments for each domain:
  == domain 1  score: 31.2 bits;  conditional E-value: 1.2e-10
                                    burpitideAlign  1 melmkSffallAllsllLlastieARkePgeywksvvknqptpeaiealldskkktknesvvk 63
                                                      me+ +  +++lAll+l+L++s+  A+k+ ++yw+sv++n+p+p+++ +ll   +    e    
  NODE_3368_length_1763_cov_527.833728_g2885_i0.p1  1 MEFTR--LSVLALLCLALVGSD--ASKSEEDYWHSVWPNTPLPKTLSDLLMPYS----EI--- 52
                                                      78888..9***********996..89***********************83322....22... PP

                                    burpitideAlign 64 Dlevkpssfllvyqgnkdg..........q 83
                                                       ++ k+    ++ +++ d+          q
  NODE_3368_length_1763_cov_527.833728_g2885_i0.p1 53 PIKAKEEKQYWTVFFEHDLypgkqmslgvQ 82
                                                      255566666777777777755555554441 PP

>> NODE_8942_length_1205_cov_63.132509_g7746_i0.p1  type:5prime_partial len:305 gc:universal NODE_8942_length_1205_cov_6
   #    score  bias  c-Evalue  i-Evalue hmmfrom  hmm to    alifrom  ali to    envfrom  env to     acc
 ---   ------ ----- --------- --------- ------- -------    ------- -------    ------- -------    ----
   1 !   25.7   0.0   5.3e-09   0.00012       1      79 [.      21      91 ..      21     146 .. 0.75

  Alignments for each domain:
  == domain 1  score: 25.7 bits;  conditional E-value: 5.3e-09
                                   burpitideAlign  1 melmkSffallAllsllLlastieARkePgeywksvvknqptpeaiealldskkktknesvvkD 64
                                                     me+ +  +++lAll+l L++++  A++  ++yw++v++n+p+p+ + +ll   +k++    ++D
  NODE_8942_length_1205_cov_63.132509_g7746_i0.p1 21 MEFTR--LSVLALLCLSLVGEI-DASRFGEDYWQTVWPNTPLPKPLSDLLMPYSKSN--VPIND 79
                                                     78888..9*******8888876.5666778*******************96555554..66788 PP

                                   burpitideAlign 65 levkpssfllvyqgn 79
                                                      e  +++++ v +++
  NODE_8942_length_1205_cov_63.132509_g7746_i0.p1 80 KE--DKQYWTV-FFK 91
                                                     77..5554444.333 PP

>> NODE_29967_length_565_cov_60.093496_g27546_i0.p1  type:complete len:84 gc:universal NODE_29967_length_565_cov_60.0934
   #    score  bias  c-Evalue  i-Evalue hmmfrom  hmm to    alifrom  ali to    envfrom  env to     acc
 ---   ------ ----- --------- --------- ------- -------    ------- -------    ------- -------    ----
   1 !   21.3   0.7   1.2e-07    0.0028      37     102 ..       2      66 ..       1      82 [. 0.68

  Alignments for each domain:
  == domain 1  score: 21.3 bits;  conditional E-value: 1.2e-07
                                    burpitideAlign  37 vknqptpeaiealldskkkt.....knesvvkDlevkpssfllvyqgnkdgqskdkeekad 92 
                                                       +++qp+peai++l++ +  +      +  ++kD++v+p+ +l+  + ++   +k++ e   
  NODE_29967_length_565_cov_60.093496_g27546_i0.p1   2 MNDQPMPEAIKNLIQAQHASddddsGKAHFIKDFDVHPNIILYHTHVEDMK-QKQNCEP-- 59 
                                                       789***********9998765555556789*********977777777663.3333222.. PP

                                    burpitideAlign  93 lkkdfeikps 102
                                                          + ++++ 
  NODE_29967_length_565_cov_60.093496_g27546_i0.p1  60 ---AVSSNRK 66 
                                                       ...2333333 PP

>> NODE_7083_length_1338_cov_19.123320_g6099_i0.p1  type:complete len:330 gc:universal NODE_7083_length_1338_cov_19.1233
   #    score  bias  c-Evalue  i-Evalue hmmfrom  hmm to    alifrom  ali to    envfrom  env to     acc
 ---   ------ ----- --------- --------- ------- -------    ------- -------    ------- -------    ----
   1 ?   13.2   0.0   3.6e-05      0.81       1      83 [.       1      82 [.       1     145 [. 0.59
   2 ?    3.6   0.0     0.029   6.7e+02     222     261 ..     125     181 ..      98     229 .. 0.76

  Alignments for each domain:
  == domain 1  score: 13.2 bits;  conditional E-value: 3.6e-05
                                   burpitideAlign  1 melmkSffallAllsllLlastieARkePgeywksvvknqptpeaiealldskkktknesvvkD 64
                                                     mel +  + +lAl +l L++s +      ++yw+sv++n+p+p+ + +ll   ++         
  NODE_7083_length_1338_cov_19.123320_g6099_i0.p1  1 MELTR--LYVLALICLGLVGSNAS---QGEDYWHSVWPNTPLPKILSDLLLPYSEM-------P 52
                                                     66666..88999999999888653...4579*****************98322222.......2 PP

                                   burpitideAlign 65 levkpssfllvyqgnkdg...........q 83
                                                     ++ k+    ++ +++ d+           +
  NODE_7083_length_1338_cov_19.123320_g6099_i0.p1 53 IKAKEEKQYWTVFFEHDLypgkqmslgihE 82
                                                     566666667777777777455444444430 PP

  == domain 2  score: 3.6 bits;  conditional E-value: 0.029
                                   burpitideAlign 222 dfsvdPssllliykgnkvdpse..................neetekesvvngqsvdPs 261
                                                      + s +P ++l++ +  k ++                    +   +++++++++ v+Ps
  NODE_7083_length_1338_cov_19.123320_g6099_i0.p1 125 EKSNQPFGFLIWEQREKASQ-PfrartlgthkkeskplaaHTRRTEKDIIDEFCVNPS 181
                                                      34568888888888888222.2467777777777778888888888888888888888 PP

>> NODE_52066_length_393_cov_3.159375_g49615_i0.p1  type:internal len:132 gc:universal NODE_52066_length_393_cov_3.15937
   #    score  bias  c-Evalue  i-Evalue hmmfrom  hmm to    alifrom  ali to    envfrom  env to     acc
 ---   ------ ----- --------- --------- ------- -------    ------- -------    ------- -------    ----
   1 ?   15.1   0.0     9e-06       0.2       8      50 ..       7      48 ..       2      61 .. 0.87

  Alignments for each domain:
  == domain 1  score: 15.1 bits;  conditional E-value: 9e-06
                                   burpitideAlign  8 fallAllsllLlastieARkePgeywksvvknqptpeaieall 50
                                                     + ++A+l+l L+as+++A   P+ ywks  + +p+p+ai +ll
  NODE_52066_length_393_cov_3.159375_g49615_i0.p1  7 IQIIAFLVLGLVASDAAAL-PPQLYWKSMLPTTPMPKAITNLL 48
                                                     789************9885.79******************998 PP

>> NODE_10929_length_1090_cov_66.828909_g9503_i0.p1  type:complete len:277 gc:universal NODE_10929_length_1090_cov_66.82
   #    score  bias  c-Evalue  i-Evalue hmmfrom  hmm to    alifrom  ali to    envfrom  env to     acc
 ---   ------ ----- --------- --------- ------- -------    ------- -------    ------- -------    ----
   1 ?   12.8   0.0   4.6e-05       1.1      27     115 ..      28     114 ..       1     135 [. 0.76

  Alignments for each domain:
  == domain 1  score: 12.8 bits;  conditional E-value: 4.6e-05
                                    burpitideAlign  27 kePgeywksvvknqptpeaiealldskkktknesvvkDl..evkpssfllvyqgnkdgqsk 85 
                                                         ++e+w+ v++n+p+p  +++ll   k   ++  + Dl  ev++++++ + + + d+++ 
  NODE_10929_length_1090_cov_66.828909_g9503_i0.p1  28 LPDEENWEVVWPNTPIPNGLRELL---KPGPQGVEIGDLpmEVDDTQYPRTFFYEHDLYPG 85 
                                                       3349*******************9...4447788888974479***************999 PP

                                    burpitideAlign  86 dkeekadlkkdfeikpsqlllwyyhnknde 115
                                                        + +  ++ k +  +p ++    ++ k+ +
  NODE_10929_length_1090_cov_66.828909_g9503_i0.p1  86 KTMKV-QFSKRPFAQPYGVYFYMREIKDTN 114
                                                       99988.999999999999866666655554 PP

>> NODE_34200_length_516_cov_25.137698_g31764_i0.p1  type:5prime_partial len:120 gc:universal NODE_34200_length_516_cov_
   #    score  bias  c-Evalue  i-Evalue hmmfrom  hmm to    alifrom  ali to    envfrom  env to     acc
 ---   ------ ----- --------- --------- ------- -------    ------- -------    ------- -------    ----
   1 ?   12.2   0.3   6.9e-05       1.6       3      26 ..       3      28 ..       1      90 [. 0.90

  Alignments for each domain:
  == domain 1  score: 12.2 bits;  conditional E-value: 6.9e-05
                                    burpitideAlign  3 lmkSffallA..llsllLlastieAR 26
                                                      +mkS++a++A  +l l+++ast eA 
  NODE_34200_length_516_cov_25.137698_g31764_i0.p1  3 TMKSSIAFVAsmFLFLIIVASTSEAA 28
                                                      7**********988899999999996 PP


Internal pipeline statistics summary:
-------------------------------------
Query model(s):                            1  (312 nodes)
Target sequences:                     250408  (29321727 residues searched)
Passed MSV filter:                      9830  (0.0392559); expected 5008.2 (0.02)
Passed bias filter:                     4944  (0.0197438); expected 5008.2 (0.02)
Passed Vit filter:                       557  (0.00222437); expected 250.4 (0.001)
Passed Fwd filter:                        12  (4.79218e-05); expected 2.5 (1e-05)
Initial search space (Z):             250408  [actual number of targets]
Domain search space  (domZ):              11  [number of targets reported over threshold]
# CPU time: 0.60u 0.10s 00:00:00.70 Elapsed: 00:00:03.34
# Mc/sec: 2736.97
//
[ok]
