# Supplementary material for: Mining raw plant transcriptomic data for new cyclopeptide alkaloids
Source: Beilstein J Org Chem. 2024 Jul 11;20:1548–59. doi: 10.3762/bjoc.20.138 (PMC11250218; doi:10.3762/bjoc.20.138)
Supplement: File 4 — The split burpitide precursor peptide HMM and output from all 700 transcriptomes as a compressed archive. [file Beilstein_J_Org_Chem-20-1548-s004.zip › final/SRR15713046.pep.hmm]

# hmmsearch :: search profile(s) against a sequence database
# HMMER 3.3 (Nov 2019); http://hmmer.org/
# Copyright (C) 2019 Howard Hughes Medical Institute.
# Freely distributed under the BSD open source license.
# - - - - - - - - - - - - - - - - - - - - - - - - - - - - - - - - - - - -
# query HMM file:                  ../hmms/burpitide.hmm
# target sequence database:        SRR15713046.pep
# - - - - - - - - - - - - - - - - - - - - - - - - - - - - - - - - - - - -

Query:       burpitideAlign  [M=312]
Scores for complete sequences (score includes all domains):
   --- full sequence ---   --- best 1 domain ---    -#dom-
    E-value  score  bias    E-value  score  bias    exp  N  Sequence                                             Description
    ------- ------ -----    ------- ------ -----   ---- --  --------                                             -----------
    1.5e-46  163.7  18.7    2.2e-46  163.2  18.7    1.2  1  NODE_98033_length_598_cov_3.445714_g68341_i0.p1       type:internal len:200 gc:univers
    7.8e-36  128.5   9.8    9.1e-36  128.3   9.8    1.0  1  NODE_73198_length_903_cov_5348.334940_g17704_i1.p1    type:5prime_partial len:162 gc:u
    2.2e-26   97.5   4.8    1.3e-25   95.0   4.8    1.8  1  NODE_91504_length_669_cov_1202.654362_g62183_i0.p2    type:5prime_partial len:221 gc:u
    2.1e-20   77.8   1.0    2.5e-18   71.0   1.0    2.4  1  NODE_30013_length_1704_cov_265.889025_g18485_i0.p1    type:complete len:256 gc:univers
    1.4e-17   68.6   0.7    7.6e-17   66.2   0.7    1.8  1  NODE_137178_length_351_cov_1125.226619_g107266_i0.p2  type:internal len:117 gc:univers
    1.8e-17   68.2   0.1      2e-17   68.1   0.1    1.1  1  NODE_136755_length_353_cov_2.200000_g106843_i0.p1     type:5prime_partial len:112 gc:u
      3e-15   60.9   0.1    5.2e-15   60.1   0.1    1.3  1  NODE_88519_length_704_cov_8.244057_g59500_i0.p1       type:5prime_partial len:139 gc:u
    4.4e-15   60.4   0.1    1.6e-14   58.6   0.1    1.8  1  NODE_94579_length_634_cov_4.377897_g65044_i0.p1       type:5prime_partial len:180 gc:u
    4.6e-15   60.3   0.0    8.7e-15   59.4   0.0    1.4  1  NODE_79109_length_823_cov_75.184000_g51621_i0.p1      type:complete len:111 gc:univers
    4.8e-15   60.2   0.0    5.9e-15   59.9   0.0    1.1  1  NODE_137940_length_349_cov_2.384058_g108028_i0.p1     type:5prime_partial len:91 gc:un
    1.7e-14   58.4  43.0    0.00094   23.1  43.0    5.6  1  NODE_33496_length_1617_cov_963.031736_g20666_i0.p1    type:complete len:423 gc:univers
    1.9e-14   58.3   0.9    2.5e-14   57.9   0.9    1.1  1  NODE_89609_length_691_cov_1042.917476_g60482_i0.p2    type:complete len:142 gc:univers
    1.4e-13   55.4   0.3      2e-13   54.9   0.3    1.2  1  NODE_84719_length_750_cov_949.401773_g56202_i0.p3     type:5prime_partial len:108 gc:u
    4.8e-12   50.4   0.1    7.8e-12   49.7   0.1    1.3  1  NODE_110496_length_486_cov_2.215496_g80594_i0.p1      type:5prime_partial len:93 gc:un
    2.1e-11   48.3   0.6    2.9e-11   47.8   0.6    1.1  1  NODE_28779_length_1738_cov_3019.327928_g17704_i0.p1   type:complete len:143 gc:univers
    1.3e-09   42.4   0.2    1.4e-09   42.3   0.2    1.0  1  NODE_84719_length_750_cov_949.401773_g56202_i0.p2     type:complete len:116 gc:univers
    1.8e-09   41.9   0.2      2e-09   41.8   0.2    1.0  1  NODE_103464_length_544_cov_1311.356688_g73607_i0.p1   type:5prime_partial len:79 gc:un
     0.0099   19.8   0.5      0.015   19.2   0.5    1.3  1  NODE_99385_length_583_cov_22.578431_g69646_i0.p1      type:5prime_partial len:127 gc:u
  ------ inclusion threshold ------
      0.039   17.8   0.1        5.4   10.8   0.0    2.0  2  NODE_4600_length_3195_cov_18.278668_g2854_i0.p1       type:complete len:192 gc:univers
       0.18   15.7   0.3       0.18   15.6   0.3    1.2  1  NODE_123993_length_404_cov_3.407855_g94081_i0.p1      type:internal len:135 gc:univers
        0.4   14.5   0.1       0.47   14.3   0.1    1.3  1  NODE_124659_length_401_cov_2.582317_g94747_i0.p1      type:internal len:134 gc:univers
        5.9   10.7   1.8        6.8   10.5   1.8    1.1  1  NODE_93339_length_648_cov_21.450435_g63883_i0.p2      type:complete len:93 gc:universa


Domain annotation for each sequence (and alignments):
>> NODE_98033_length_598_cov_3.445714_g68341_i0.p1  type:internal len:200 gc:universal NODE_98033_length_598_cov_3.44571
   #    score  bias  c-Evalue  i-Evalue hmmfrom  hmm to    alifrom  ali to    envfrom  env to     acc
 ---   ------ ----- --------- --------- ------- -------    ------- -------    ------- -------    ----
   1 !  163.2  18.7   1.5e-50   2.2e-46      37     228 ..       3     194 ..       1     197 [. 0.95

  Alignments for each domain:
  == domain 1  score: 163.2 bits;  conditional E-value: 1.5e-50
                                   burpitideAlign  37 vknqptpeaiealldskkktknesvvkDlevkpssfllvyqgnkdgqskdkeek.adlkkdf 97 
                                                      +++ p+ eai+++       ++es++kD+++++++f+l+y+++kd+qs+d+ e  +++ kdf
  NODE_98033_length_598_cov_3.445714_g68341_i0.p1   3 TEERPMGEAIKPT-------ERESFIKDFDPNRPQFPLIYYSKKDSQSQDPVETdKSFVKDF 57 
                                                      6899999999999.......9*********************************99****** PP

                                   burpitideAlign  98 eikpsqlllwyyhnkndeskskees..sfvkdfev.kPssllvwyrgnkngqsedksssekk 156
                                                      +++++q++l+yy++k+++s++++e+  sf+kdf++ +P+++l++y++n ++ s+d+++++k+
  NODE_98033_length_598_cov_3.445714_g68341_i0.p1  58 DPNRPQFPLIYYSKKDGQSQESAENdkSFIKDFDPnRPQFPLIYYSKN-DDRSQDHAENDKS 118
                                                      **********************999***********************.************* PP

                                   burpitideAlign 157 fvkdfepkPsqlllwyrgnkdgqsvdes..gksfvkdfep.kPssvlvwyrgnkngqsedks 215
                                                      fvkdf+p++ q++l+y+++kd+qs d+   +ksfvkdf+p +P+++l++y+++ +gqs++  
  NODE_98033_length_598_cov_3.445714_g68341_i0.p1 119 FVKDFDPNRPQFPLIYYSKKDSQSHDPVetDKSFVKDFDPnRPQFPLIYYSKK-DGQSQELV 179
                                                      **************************98779*********************9.***99866 PP

                                   burpitideAlign 216 ske..fvkdfsvdPs 228
                                                      ++   fvkdf+++++
  NODE_98033_length_598_cov_3.445714_g68341_i0.p1 180 ENDksFVKDFDPNRQ 194
                                                      54466****999875 PP

>> NODE_73198_length_903_cov_5348.334940_g17704_i1.p1  type:5prime_partial len:162 gc:universal NODE_73198_length_903_co
   #    score  bias  c-Evalue  i-Evalue hmmfrom  hmm to    alifrom  ali to    envfrom  env to     acc
 ---   ------ ----- --------- --------- ------- -------    ------- -------    ------- -------    ----
   1 !  128.3   9.8   6.3e-40   9.1e-36      62     207 ..       1     152 [.       1     159 [. 0.94

  Alignments for each domain:
  == domain 1  score: 128.3 bits;  conditional E-value: 6.3e-40
                                      burpitideAlign  62 vkDlevkpssfllvyqgnkdgqskdkeek.adlkkdfeikpsqlllwyyhnkndesksk 119
                                                         vkD+++++++ +l+y+ +kdgqs++  e  +++ kdf+++++ql+l+yy +k+++s+++
  NODE_73198_length_903_cov_5348.334940_g17704_i1.p1   1 VKDFDPNRPQLPLLYYAKKDGQSQESVETdKSFVKDFDPNRPQLPLLYYAKKDGQSQES 59 
                                                         89***********************999999*************************999 PP

                                      burpitideAlign 120 ees..sfvkdfev.kPssllvwyrgnkngqsedksssekkfvkdfepkPsqlllwyrgn 175
                                                          e+  sfv df++ +P+ +l++y+++ + qs+++++ +k+fvkdf+p++ ql+l y+++
  NODE_73198_length_903_cov_5348.334940_g17704_i1.p1  60 VETdkSFVRDFDPnRPQLPLLYYSKK-DVQSQEPAETDKSFVKDFDPNRPQLPLLYYSK 117
                                                         99999******************999.*********9********************** PP

                                      burpitideAlign 176 kdgqsvdes..gksfvkdfep.kPssvlvwyrgnk 207
                                                         kd qs++++  +ksfvkdf+p +P+ +l++y+++k
  NODE_73198_length_903_cov_5348.334940_g17704_i1.p1 118 KDVQSQEPAetDKSFVKDFDPnRPQLPLLYYSKKK 152
                                                         *****9998889*********99********9985 PP

>> NODE_91504_length_669_cov_1202.654362_g62183_i0.p2  type:5prime_partial len:221 gc:universal NODE_91504_length_669_co
   #    score  bias  c-Evalue  i-Evalue hmmfrom  hmm to    alifrom  ali to    envfrom  env to     acc
 ---   ------ ----- --------- --------- ------- -------    ------- -------    ------- -------    ----
   1 !   95.0   4.8   8.8e-30   1.3e-25      54     277 ..       3     183 ..       1     192 [. 0.94

  Alignments for each domain:
  == domain 1  score: 95.0 bits;  conditional E-value: 8.8e-30
                                      burpitideAlign  54 kktknesvvkDlevkpssfllvyqgnkdgqskdkeekadlkkdfeikpsqlllwyyhnk 112
                                                         k+ +++ v+++++      l++y++++dgq+  ++e+          ++q++l+yy++k
  NODE_91504_length_669_cov_1202.654362_g62183_i0.p2   3 KNAEQGAVINQIP------LFYYPKKEDGQEIKNAEQ-------GAVINQIPLFYYPKK 48 
                                                         55599********......**************9999.......889************ PP

                                      burpitideAlign 113 ndeskskees..sfvkdfevkPssllvwyrgnkngqsedksssekkfvkdfepkPsqll 169
                                                          d +++k++    +++++++       +y+++++gq+++++++           ++q++
  NODE_91504_length_669_cov_1202.654362_g62183_i0.p2  49 EDGQEMKNAEqrAVINQIPL------FYYPKKEDGQEMKNAEQ--------GAVINQIP 93 
                                                         *******9998899999999......**************984........7799**** PP

                                      burpitideAlign 170 lwyrgnk.dgqsvdesgksfvkdfepkPssvlvwyrgnkngqsedksskefvkdfsvdP 227
                                                         l+y+++k dg ++ ++++  v++++p     l++y+++++gq+ +++++  v++     
  NODE_91504_length_669_cov_1202.654362_g62183_i0.p2  94 LFYYPKKeDGHEMKNAEQGAVINQIP-----LFYYPKKEDGQEIKNAEQGAVIN----- 142
                                                         **************************.....*****************999999..... PP

                                      burpitideAlign 228 ssllliykgnkvdpseneetekesvvngqsvdPssqlllyrgnkkvesse 277
                                                          +++l+y+++k d++e+++te+  v+n+        ++l++++kk++++e
  NODE_91504_length_669_cov_1202.654362_g62183_i0.p2 143 -QIPLFYYPKKEDGQEMKNTEQGAVINQ--------IPLFYYPKKEDGQE 183
                                                         .*************************65........***********999 PP

>> NODE_30013_length_1704_cov_265.889025_g18485_i0.p1  type:complete len:256 gc:universal NODE_30013_length_1704_cov_265
   #    score  bias  c-Evalue  i-Evalue hmmfrom  hmm to    alifrom  ali to    envfrom  env to     acc
 ---   ------ ----- --------- --------- ------- -------    ------- -------    ------- -------    ----
   1 !   71.0   1.0   1.7e-22   2.5e-18       4     227 ..       1     215 [.       1     217 [. 0.61

  Alignments for each domain:
  == domain 1  score: 71.0 bits;  conditional E-value: 1.7e-22
                                      burpitideAlign   4 mkSffallA.llsllLlast.ieARkePgeywksvvknqptpeaiealldskkktknes 60 
                                                         mkSf+ ++A +ls+lL+a t  +ARk+ g+yw +v+k+qp+pea+e+l++ k+  + +s
  NODE_30013_length_1704_cov_265.889025_g18485_i0.p1   1 MKSFLPFFAlILSFLLFADTlSAARKDVGDYWRAVMKDQPMPEALEELVQIKAA-STGS 58 
                                                         9*********9********73689************************855544.5577 PP

                                      burpitideAlign  61 vvkDlevkpssfllvyqgnkdg.........qskdkeekadlkkdfeikpsqlllwyyh 110
                                                         + k   + pss   +  ++k            +k +e+k  + +df+ +ps      y 
  NODE_30013_length_1704_cov_265.889025_g18485_i0.p1  59 GEKTKCNTPSS---IELKEKKIvvedfevpiRPKGEEKKSTFSDDFKKRPSVT---DY- 110
                                                         76666667777...444444444567777763333333335666776666655...22. PP

                                      burpitideAlign 111 nkndeskskeessfvkdfevkPssllvwyrgnkngqsedksssekkfvkdfepkPsqll 169
                                                           n +s     ssf +dfe++Ps    +  ++  g + +k    k+f++df+p+Ps   
  NODE_30013_length_1704_cov_265.889025_g18485_i0.p1 111 --NRKS-----SSFAEDFEPRPSVTAYGGDDA--GLQREK----KSFTNDFDPRPSVT- 155
                                                         ..2222.....467778888777655444333..433333....45777888777733. PP

                                      burpitideAlign 170 lwyrgnkdgqsvdesgksfvkdfepkPssvlvwyrgnkngqsedksske........fv 220
                                                           y g         + ksf +dfep+Ps  ++ y gn  g +  +s  e        + 
  NODE_30013_length_1704_cov_265.889025_g18485_i0.p1 156 -AYGGD--DAGLKGEKKSFINDFEPRPS--VMAYGGNDAGLK-GESVLEprpsiiayVS 208
                                                         .34443..33445667888888888777..445666633332.2222223555555555 PP

                                      burpitideAlign 221 kdfsvdP 227
                                                          df+++P
  NODE_30013_length_1704_cov_265.889025_g18485_i0.p1 209 SDFKPRP 215
                                                         5555555 PP

>> NODE_137178_length_351_cov_1125.226619_g107266_i0.p2  type:internal len:117 gc:universal NODE_137178_length_351_cov_1
   #    score  bias  c-Evalue  i-Evalue hmmfrom  hmm to    alifrom  ali to    envfrom  env to     acc
 ---   ------ ----- --------- --------- ------- -------    ------- -------    ------- -------    ----
   1 !   66.2   0.7   5.3e-21   7.6e-17     102     238 ..       1     115 [.       1     116 [] 0.88

  Alignments for each domain:
  == domain 1  score: 66.2 bits;  conditional E-value: 5.3e-21
                                        burpitideAlign 102 sqlllwyyhnkndeskskees..sfvkdfevkPssllvwyrgnkngqsedksssekk 156
                                                           +q++l+yy++k d ++ k++    +++++++       +y+++++gq+++++++   
  NODE_137178_length_351_cov_1125.226619_g107266_i0.p2   1 NQIPLFYYPKKEDGQEIKNAEqgAVINQIPL------FYYPKKEDGQEMKNAEH--- 48 
                                                           6999999999999888877776788888888......99999999999999874... PP

                                        burpitideAlign 157 fvkdfepkPsqlllwyrgnk.dgqsvdesgksfvkdfepkPssvlvwyrgnkngqse 212
                                                                   ++q++l+y+++k dgq++ ++++  v++++p     l++y+++++gq++
  NODE_137178_length_351_cov_1125.226619_g107266_i0.p2  49 -----GAVINQIPLFYYPKKeDGQEMKNAEQRAVINQIP-----LFYYPKKEDGQEM 95 
                                                           .....7889999999999999999999999999999999.....9999999999999 PP

                                        burpitideAlign 213 dksskefvkdfsvdPssllliykgnk 238
                                                           +++++  v++      +++l+y+++k
  NODE_137178_length_351_cov_1125.226619_g107266_i0.p2  96 KNAEQGAVIN------QIPLFYYPKK 115
                                                           9999999999......9999999998 PP

>> NODE_136755_length_353_cov_2.200000_g106843_i0.p1  type:5prime_partial len:112 gc:universal NODE_136755_length_353_co
   #    score  bias  c-Evalue  i-Evalue hmmfrom  hmm to    alifrom  ali to    envfrom  env to     acc
 ---   ------ ----- --------- --------- ------- -------    ------- -------    ------- -------    ----
   1 !   68.1   0.1   1.4e-21     2e-17       4      88 ..      13      99 ..       5     111 .. 0.83

  Alignments for each domain:
  == domain 1  score: 68.1 bits;  conditional E-value: 1.4e-21
                                     burpitideAlign  4 mkSffallAllsllLlastieARkePgeywksvvknqptpeaiealldskkkt......kne 59
                                                       mk+f+++l +  +lL+a  ++ARkeP +ywksv+k+qp+peai+ ll   + +      k +
  NODE_136755_length_353_cov_2.200000_g106843_i0.p1 13 MKTFVVFLIFCFFLLFADFNHARKEPRDYWKSVMKDQPMPEAIKGLLHQDQASamdpgkKMN 74
                                                       **9999999999***********************************887665567788899 PP

                                     burpitideAlign 60 svvkDlevkpssfllvyqgnkdgqskdke 88
                                                       ++vkD++++ +   ++y++n     kd+e
  NODE_136755_length_353_cov_2.200000_g106843_i0.p1 75 NFVKDFDSRHNF--IIYHSNLK--HKDEE 99
                                                       *******88887..99999977..44433 PP

>> NODE_88519_length_704_cov_8.244057_g59500_i0.p1  type:5prime_partial len:139 gc:universal NODE_88519_length_704_cov_8
   #    score  bias  c-Evalue  i-Evalue hmmfrom  hmm to    alifrom  ali to    envfrom  env to     acc
 ---   ------ ----- --------- --------- ------- -------    ------- -------    ------- -------    ----
   1 !   60.1   0.1   3.6e-19   5.2e-15       4      97 ..      29     129 ..      17     137 .. 0.73

  Alignments for each domain:
  == domain 1  score: 60.1 bits;  conditional E-value: 3.6e-19
                                   burpitideAlign   4 mkSffallAllsllLlastieARkePgeywksvvknqptpeaiealldskkkt.......kn 58 
                                                      mk++f+ + +  llL+a+ i+ARkeP++yw sv+k+q +peai+ ll             k 
  NODE_88519_length_704_cov_8.244057_g59500_i0.p1  29 MKTSFSCFIFCFLLLFANFIHARKEPVDYWRSVMKDQAMPEAIKGLLHEDPTGsglesgkKM 90 
                                                      ***********************************************754222222224588 PP

                                   burpitideAlign  59 esvvkDlevkpssfllvyqgnkdgqskdkeeka..dlkkdf 97 
                                                      +++v D++++ s   ++y++   ++++dk  ++  + +kd+
  NODE_88519_length_704_cov_8.244057_g59500_i0.p1  91 KQFVRDFDSRHSL--IIYHNIPESKQQDKTYAKdvKGMKDQ 129
                                                      99*****976665..66666555544444443224334444 PP

>> NODE_94579_length_634_cov_4.377897_g65044_i0.p1  type:5prime_partial len:180 gc:universal NODE_94579_length_634_cov_4
   #    score  bias  c-Evalue  i-Evalue hmmfrom  hmm to    alifrom  ali to    envfrom  env to     acc
 ---   ------ ----- --------- --------- ------- -------    ------- -------    ------- -------    ----
   1 !   58.6   0.1   1.1e-18   1.6e-14       5     197 ..       1     173 [.       1     179 [. 0.67

  Alignments for each domain:
  == domain 1  score: 58.6 bits;  conditional E-value: 1.1e-18
                                   burpitideAlign   5 kSffallAllsllLlas.tieARkePgeywksvvknqptpeaiealldskkktknesvvkDl 65 
                                                      k+f+ ++A+l+llLla  +++ARk++g yw +v+k+qp+pea++ l++ ++ +         
  NODE_94579_length_634_cov_4.377897_g65044_i0.p1   1 KTFLPFFAFLLLLLLADtIAAARKDAGGYWRAVMKDQPLPEALQGLVQVEAASG-------- 54 
                                                      8999****99999999845679************************97766662........ PP

                                   burpitideAlign  66 evkpssfllvyqgnkdg.qskdkeekadlkkdfeikpsqlllwyyhnkndeskskeessfvk 126
                                                      e k++ +l +  + +    +k+ e+k  + +d e++p+     y +  +++ k  + ssf  
  NODE_94579_length_634_cov_4.377897_g65044_i0.p1  55 ELKEGLRLTIIEDCERPmRPKEDEKKSTFTDDIEPRPNIS--AYGD--DADLKGRKPSSFAQ 112
                                                      4445555544433333223333333347999999999855..5555..555555556789** PP

                                   burpitideAlign 127 dfevkPssllvwyrgnkngqsedksssekkfvkdfepkPsqlllwyrgnkdgqsvdesgksf 188
                                                      dfe++P+     y +  + + +++     +f ++fep+P+     y g   g   +e+ k++
  NODE_94579_length_634_cov_4.377897_g65044_i0.p1 113 DFEPRPNI--SAYGDDADLKGKKP----PSFAEEFEPRPNIS--AYGGD--GGGLEEEKKPS 164
                                                      ****9975..55655655666655....4699*999999844..44443..55555566666 PP

                                   burpitideAlign 189 vkdfepkPs 197
                                                        df+ +P+
  NODE_94579_length_634_cov_4.377897_g65044_i0.p1 165 ASDFQQEPN 173
                                                      555555554 PP

>> NODE_79109_length_823_cov_75.184000_g51621_i0.p1  type:complete len:111 gc:universal NODE_79109_length_823_cov_75.184
   #    score  bias  c-Evalue  i-Evalue hmmfrom  hmm to    alifrom  ali to    envfrom  env to     acc
 ---   ------ ----- --------- --------- ------- -------    ------- -------    ------- -------    ----
   1 !   59.4   0.0   6.1e-19   8.7e-15       4      92 ..       1      99 [.       1     109 [. 0.72

  Alignments for each domain:
  == domain 1  score: 59.4 bits;  conditional E-value: 6.1e-19
                                    burpitideAlign  4 mkSffallAllsllLlastieARkePgeywksvvknqptpeaiealldskkkt.......kne 59
                                                      mk+ff+ l +  llL+a+ ++ARkePgeyw sv+k+q +peai+ ll     +       k +
  NODE_79109_length_823_cov_75.184000_g51621_i0.p1  1 MKTFFSCLIFCFLLLFANLVHARKEPGEYWRSVMKDQAMPEAIKGLLHEDPTDsgldsgkKMK 63
                                                      9*********************************************96554333333355778 PP

                                    burpitideAlign 60 svvkDlevkpssfllvyqgnkdgqskdkeek.a..d 92
                                                       +v D++++ s +++    +   q+k  +e  +  +
  NODE_79109_length_823_cov_75.184000_g51621_i0.p1 64 HFVRDFDSRHSLIIYHNIPETKQQNKTYAEGvKgmK 99
                                                      99*****87776554444444444544444433333 PP

>> NODE_137940_length_349_cov_2.384058_g108028_i0.p1  type:5prime_partial len:91 gc:universal NODE_137940_length_349_cov
   #    score  bias  c-Evalue  i-Evalue hmmfrom  hmm to    alifrom  ali to    envfrom  env to     acc
 ---   ------ ----- --------- --------- ------- -------    ------- -------    ------- -------    ----
   1 !   59.9   0.0   4.1e-19   5.9e-15      10      80 ..       4      78 ..       1      85 [. 0.82

  Alignments for each domain:
  == domain 1  score: 59.9 bits;  conditional E-value: 4.1e-19
                                     burpitideAlign 10 llAllsllLlastieARkePgeywksvvknqptpeaiealldskkkt......knesvvkDl 65
                                                       ++ +  +lL+a+ ++ARkeP +ywksv+k+qp+peai+ +l   + +      k +s+vkD+
  NODE_137940_length_349_cov_2.384058_g108028_i0.p1  4 VFIFCFFLLFANFNHARKEPRDYWKSVMKDQPMPEAIKGRLHQDQASavdsgkKTNSFVKDF 65
                                                       44567789********************************9876654455667889****** PP

                                     burpitideAlign 66 evkpssfllvyqgnk 80
                                                       +++ s  l++y++n 
  NODE_137940_length_349_cov_2.384058_g108028_i0.p1 66 DSRHS--LIIYHSNL 78
                                                       *7665..69999985 PP

>> NODE_33496_length_1617_cov_963.031736_g20666_i0.p1  type:complete len:423 gc:universal NODE_33496_length_1617_cov_963
   #    score  bias  c-Evalue  i-Evalue hmmfrom  hmm to    alifrom  ali to    envfrom  env to     acc
 ---   ------ ----- --------- --------- ------- -------    ------- -------    ------- -------    ----
   1 !   23.1  43.0   6.6e-08   0.00094       4     247 ..       1     317 [.       1     416 [. 0.44

  Alignments for each domain:
  == domain 1  score: 23.1 bits;  conditional E-value: 6.6e-08
                                      burpitideAlign   4 mkSffallAllsllLlastieARkePgeywksvvknqptpeaiealldskkktknesvv 62 
                                                         mk ++ ++AllsllL+a+ti+AR++Pge   +++k++++pea ++ l            
  NODE_33496_length_1617_cov_963.031736_g20666_i0.p1   1 MKPSLEFFALLSLLLFAETIAARNAPGEGSSNEMKEKTMPEADKSFL------------ 47 
                                                         999************************************98877664............ PP

                                      burpitideAlign  63 kDlevkpssfllvyqgnkdg.................qskdkeekadlkkdfeikpsql 104
                                                         kD++++++++ +++q+                     q  +  ++  + k f+++++q 
  NODE_33496_length_1617_cov_963.031736_g20666_i0.p1  48 KDFDPNRPQYNYLSQDVMKNaflkdfdpnrpqynylsQ--EAMKN-AFLKHFDPNRPQY 103
                                                         66666666655555542221233333333333222111..11111.3344444444443 PP

                                      burpitideAlign 105 llwyyhnkndeskskees.........sfvkdfev.kPssllvwyrgnkngqsedkss. 152
                                                                          +          f+kdf++ +P+ + + ++  kn+  +d    
  NODE_33496_length_1617_cov_963.031736_g20666_i0.p1 104 -----------------NylsqeamknAFLKDFDPnRPQYNYLSQEAMKNAFLKDFNPn 145
                                                         .................011112222234566666555555554444444433332223 PP

                                      burpitideAlign 153 ...........sekkfvkdfepkPsqlllwyrgnk.dgqsvdesgksfvkdfep.kPss 198
                                                                     ++ f kdf+p++ q     + ++ ++         f kdf+p +P+ 
  NODE_33496_length_1617_cov_963.031736_g20666_i0.p1 146 rpqynylsqeaMKNAFLKDFDPNRPQYNYLSQEAMkNA---------FLKDFDPnRPQY 195
                                                         33333333333334445555554444433333332233.........233333333333 PP

                                      burpitideAlign 199 vlvwyrgnkngqsedksske..............fvkdfsvdPssllliykgnkvdpse 243
                                                         + + ++  kn+  +d   +               f +df++++ +   + ++++   ++
  NODE_33496_length_1617_cov_963.031736_g20666_i0.p1 196 NYLSQEDMKNAFLKDFDPNRpqynylsqtamknaFLNDFNPNRPQYNYLSQEAM---KD 251
                                                         333333333322222111112233333333333334444444444444444433...11 PP

                                      burpitideAlign 244 ........................................................... 243
                                                                                                                    
  NODE_33496_length_1617_cov_963.031736_g20666_i0.p1 252 aflkdfdpnrpqynylsqeamksaflkdfdpnrpqynylsqeamknaflkdfdpnrpqy 310
                                                         12222333333333331111111233333333333333322222222333333333333 PP

                                      burpitideAlign 244 ...neet 247
                                                            ++++
  NODE_33496_length_1617_cov_963.031736_g20666_i0.p1 311 nylSQKA 317
                                                         3332222 PP

>> NODE_89609_length_691_cov_1042.917476_g60482_i0.p2  type:complete len:142 gc:universal NODE_89609_length_691_cov_1042
   #    score  bias  c-Evalue  i-Evalue hmmfrom  hmm to    alifrom  ali to    envfrom  env to     acc
 ---   ------ ----- --------- --------- ------- -------    ------- -------    ------- -------    ----
   1 !   57.9   0.9   1.8e-18   2.5e-14     165     277 ..      10     104 ..       2     124 .. 0.89

  Alignments for each domain:
  == domain 1  score: 57.9 bits;  conditional E-value: 1.8e-18
                                      burpitideAlign 165 Psqlllwyrgnk.dgqsvdesgksfvkdfepkPssvlvwyrgnkngqsedksskefvkd 222
                                                         ++q++l+y+++k dgq++ ++++  v++++p     l++y+++++gq+ +++++  v++
  NODE_89609_length_691_cov_1042.917476_g60482_i0.p2  10 INQIPLFYYPKKeDGQEMKNAEQGAVINQIP-----LFYYPKKEDGQEIKNAEQGAVIN 63 
                                                         6899999999999999999999999999999.....99999999999999999999999 PP

                                      burpitideAlign 223 fsvdPssllliykgnkvdpseneetekesvvngqsvdPssqlllyrgnkkvesse 277
                                                               +++l+y+++k d++e+++te+  v+n+        ++l++++kk++++e
  NODE_89609_length_691_cov_1042.917476_g60482_i0.p2  64 ------QIPLFYYPKKEDGQEMKNTEQGAVINQ--------IPLFYYPKKEDGQE 104
                                                         ......999999999999999999999999965........99999999999998 PP

>> NODE_84719_length_750_cov_949.401773_g56202_i0.p3  type:5prime_partial len:108 gc:universal NODE_84719_length_750_cov
   #    score  bias  c-Evalue  i-Evalue hmmfrom  hmm to    alifrom  ali to    envfrom  env to     acc
 ---   ------ ----- --------- --------- ------- -------    ------- -------    ------- -------    ----
   1 !   54.9   0.3   1.4e-17     2e-13     165     272 ..      11     100 ..       1     105 [. 0.59

  Alignments for each domain:
  == domain 1  score: 54.9 bits;  conditional E-value: 1.4e-17
                                     burpitideAlign 165 Psqlllwyrgnk.dgqsvdesgksfvkdfepkPssvlvwyrgnkngqsedksskefvkdf 223
                                                        ++q++l+y+++k dgq+  ++++  v++++p     l++y+++++gq+++++++  v++ 
  NODE_84719_length_750_cov_949.401773_g56202_i0.p3  11 INQIPLFYYPKKeDGQEIKNAEQGAVINQIP-----LFYYPKKEDGQEMKNAEQRAVIN- 64 
                                                        4666666666666666666666666666666.....66666666666666666666666. PP

                                     burpitideAlign 224 svdPssllliykgnkvdpseneetekesvvngqsvdPssqlllyrgnkk 272
                                                             +++l+y+++k d++e++++e+  v+n+        ++l++++kk
  NODE_84719_length_750_cov_949.401773_g56202_i0.p3  65 -----QIPLFYYPKKEDGQEMKNAEQGAVINQ--------IPLFYYPKK 100
                                                        .....666666666666666666666666643........555555554 PP

>> NODE_110496_length_486_cov_2.215496_g80594_i0.p1  type:5prime_partial len:93 gc:universal NODE_110496_length_486_cov_
   #    score  bias  c-Evalue  i-Evalue hmmfrom  hmm to    alifrom  ali to    envfrom  env to     acc
 ---   ------ ----- --------- --------- ------- -------    ------- -------    ------- -------    ----
   1 !   49.7   0.1   5.4e-16   7.8e-12      17      92 ..       2      84 ..       1      91 [. 0.68

  Alignments for each domain:
  == domain 1  score: 49.7 bits;  conditional E-value: 5.4e-16
                                    burpitideAlign 17 lLlastieARkePgeywksvvknqptpeaiealld.......skkktknesvvkDlevkpssf 72
                                                      l +a+ i+ARkePg+yw sv+knqp+peai+ ll        + +++k +++v D++++ s  
  NODE_110496_length_486_cov_2.215496_g80594_i0.p1  2 LQFANLIHARKEPGDYWRSVMKNQPMPEAIKGLLHedptgaaLDSRKKMKQFVRDIDSRHS-- 62
                                                      6699**********************999999986222222123444778*******6655.. PP

                                    burpitideAlign 73 llvyqgnkdgqskdkeeka..d 92
                                                      l++y++   ++++dk  ++  +
  NODE_110496_length_486_cov_2.215496_g80594_i0.p1 63 LIIYHNSPESKQQDKTYAKdvK 84
                                                      5777776665555555442233 PP

>> NODE_28779_length_1738_cov_3019.327928_g17704_i0.p1  type:complete len:143 gc:universal NODE_28779_length_1738_cov_30
   #    score  bias  c-Evalue  i-Evalue hmmfrom  hmm to    alifrom  ali to    envfrom  env to     acc
 ---   ------ ----- --------- --------- ------- -------    ------- -------    ------- -------    ----
   1 !   47.8   0.6     2e-15   2.9e-11     122     176 ..      78     132 ..      68     140 .. 0.46

  Alignments for each domain:
  == domain 1  score: 47.8 bits;  conditional E-value: 2e-15
                                       burpitideAlign 122 ssfvkdfev.kPssllvwyrgnkngqsedksssekkfvkdfepkPsqlllwyrgnk 176
                                                          +sfvkdf++ +P+ +l++y+++ + qs+++++ +k+fvkdf+p++ ql+l y+++k
  NODE_28779_length_1738_cov_3019.327928_g17704_i0.p1  78 KSFVKDFDPnRPQLPLLYYSKK-DVQSQEPAETDKSFVKDFDPNRPQLPLLYYSKK 132
                                                          2444444444444444444444.444444444444444444444444444444443 PP

>> NODE_84719_length_750_cov_949.401773_g56202_i0.p2  type:complete len:116 gc:universal NODE_84719_length_750_cov_949.4
   #    score  bias  c-Evalue  i-Evalue hmmfrom  hmm to    alifrom  ali to    envfrom  env to     acc
 ---   ------ ----- --------- --------- ------- -------    ------- -------    ------- -------    ----
   1 !   42.3   0.2   9.6e-14   1.4e-09     165     244 ..      10      79 ..       1      95 [. 0.89

  Alignments for each domain:
  == domain 1  score: 42.3 bits;  conditional E-value: 9.6e-14
                                     burpitideAlign 165 Psqlllwyrgnk.dgqsvdesgksfvkdfepkPssvlvwyrgnkngqsedksskefvkdf 223
                                                        ++q++l+y+++k dgq+  ++++  v++++p     l++y+++++gq++++ ++  v++ 
  NODE_84719_length_750_cov_949.401773_g56202_i0.p2  10 INQIPLFYYPKKeDGQEIKNAEQGAVINQIP-----LFYYPKKEDGQEMKNTEQGAVIN- 63 
                                                        7999999999999999999999999999999.....99999999999999999999999. PP

                                     burpitideAlign 224 svdPssllliykgnkvdpsen 244
                                                             +++l+y+++k d++e+
  NODE_84719_length_750_cov_949.401773_g56202_i0.p2  64 -----QIPLFYYPKKEDGQEM 79 
                                                        .....9999999999999885 PP

>> NODE_103464_length_544_cov_1311.356688_g73607_i0.p1  type:5prime_partial len:79 gc:universal NODE_103464_length_544_c
   #    score  bias  c-Evalue  i-Evalue hmmfrom  hmm to    alifrom  ali to    envfrom  env to     acc
 ---   ------ ----- --------- --------- ------- -------    ------- -------    ------- -------    ----
   1 !   41.8   0.2   1.4e-13     2e-09     165     239 ..      11      75 ..       2      78 .. 0.93

  Alignments for each domain:
  == domain 1  score: 41.8 bits;  conditional E-value: 1.4e-13
                                       burpitideAlign 165 Psqlllwyrgnk.dgqsvdesgksfvkdfepkPssvlvwyrgnkngqsedksskefvk 221
                                                          ++q++l+y+++k dgq+  ++++  v++++p     l++y+++++gq+++++++  v+
  NODE_103464_length_544_cov_1311.356688_g73607_i0.p1  11 INQIPLFYYPKKeDGQEIKNAEQGAVINQIP-----LFYYPKKEDGQEMKNAEQGAVI 63 
                                                          79*****************************.....*****************99999 PP

                                       burpitideAlign 222 dfsvdPssllliykgnkv 239
                                                          +      +++l+y+++k 
  NODE_103464_length_544_cov_1311.356688_g73607_i0.p1  64 N------QIPLFYYPKKE 75 
                                                          9......*********94 PP

>> NODE_99385_length_583_cov_22.578431_g69646_i0.p1  type:5prime_partial len:127 gc:universal NODE_99385_length_583_cov_
   #    score  bias  c-Evalue  i-Evalue hmmfrom  hmm to    alifrom  ali to    envfrom  env to     acc
 ---   ------ ----- --------- --------- ------- -------    ------- -------    ------- -------    ----
   1 !   19.2   0.5     1e-06     0.015     113     228 ..      19     120 ..       2     126 .. 0.43

  Alignments for each domain:
  == domain 1  score: 19.2 bits;  conditional E-value: 1e-06
                                    burpitideAlign 113 ndeskskeessfvkdfevkPssllvwyrgnkngqsedksssekkfvkdfepkPsqlllwyr 173
                                                       +++ + k++ sf +d+e++P+     y +  + + +++      f +d+ep+P+       
  NODE_99385_length_583_cov_22.578431_g69646_i0.p1  19 DGDLEGKKSPSFAEDIEPRPNI--SAYGDDADLKGKKP----PTFAEDIEPRPNISAYGED 73 
                                                       4444444444555555555442..23333323333333....2355555555553333333 PP

                                    burpitideAlign 174 gnkdgqsvdesgksfvkdfepkPssvlvwyrgnkngqsedksskefvkdfsvdPs 228
                                                       g  +g    +++ sf  d ep+P+  +  y g ++g + +k  k+f  df+ +P+
  NODE_99385_length_583_cov_22.578431_g69646_i0.p1  74 GDLEG----KKSPSFAEDIEPRPN--ISAYGGDVDGLKGKK--KPFASDFEQEPN 120
                                                       32222....224445544444443..445555544444322..345555555553 PP

>> NODE_4600_length_3195_cov_18.278668_g2854_i0.p1  type:complete len:192 gc:universal NODE_4600_length_3195_cov_18.2786
   #    score  bias  c-Evalue  i-Evalue hmmfrom  hmm to    alifrom  ali to    envfrom  env to     acc
 ---   ------ ----- --------- --------- ------- -------    ------- -------    ------- -------    ----
   1 ?   10.8   0.0   0.00037       5.4       7      72 ..       5      78 ..       1      98 [. 0.77
   2 ?    5.4   0.0     0.017   2.4e+02      18      68 ..     105     155 ..     103     175 .. 0.89

  Alignments for each domain:
  == domain 1  score: 10.8 bits;  conditional E-value: 0.00037
                                   burpitideAlign  7 ffallA.llsllLlastieARkePgeywksvv............knqptpeaiealldskkktk 57
                                                     f +ll+ ll+llL+ ++ e +k+P+++  s+v            ++q  +  i+ +l+  k+++
  NODE_4600_length_3195_cov_18.278668_g2854_i0.p1  5 FSVLLSpLLLLLLMQRILEHCKDPKTQ--SKVldeilgsvsllaQDQYGNYVIQHVLEHGKRHE 66
                                                     5678999*****************554..44423556666677777777999999999999999 PP

                                   burpitideAlign 58 nesvvkDlevkpssf 72
                                                     +  ++k+l    + +
  NODE_4600_length_3195_cov_18.278668_g2854_i0.p1 67 RAIIIKELA---GKI 78
                                                     999999987...444 PP

  == domain 2  score: 5.4 bits;  conditional E-value: 0.017
                                   burpitideAlign  18 LlastieARkePgeywksvvknqptpeaiealldskkktknesvvkDlevk 68 
                                                      Ll++   ++++  e +++ +k+q+ +  ++++l+    +++e ++ +++v+
  NODE_4600_length_3195_cov_18.278668_g2854_i0.p1 105 LLVNEMLGSTDENEPLQAMMKDQFANYVVQKVLETCDDQQRELILSQIKVH 155
                                                      7788888999***********************999999999999999986 PP

>> NODE_123993_length_404_cov_3.407855_g94081_i0.p1  type:internal len:135 gc:universal NODE_123993_length_404_cov_3.407
   #    score  bias  c-Evalue  i-Evalue hmmfrom  hmm to    alifrom  ali to    envfrom  env to     acc
 ---   ------ ----- --------- --------- ------- -------    ------- -------    ------- -------    ----
   1 ?   15.6   0.3   1.3e-05      0.18      57     103 ..      29      76 ..      12     117 .. 0.87

  Alignments for each domain:
  == domain 1  score: 15.6 bits;  conditional E-value: 1.3e-05
                                    burpitideAlign  57 knesvvkDlevkpssfllvyqgnkdgqskdkeek.adlkkdfeikpsq 103
                                                       + + v +D+ ++++++  + q n+d +  +k +  ++l + fe +ps+
  NODE_123993_length_404_cov_3.407855_g94081_i0.p1  29 ETKLVGNDFRFHDTQNCNITQANQDVYHSQKLSDsLSLSNSFEFDPSS 76 
                                                       5566779*************************9988**********98 PP

>> NODE_124659_length_401_cov_2.582317_g94747_i0.p1  type:internal len:134 gc:universal NODE_124659_length_401_cov_2.582
   #    score  bias  c-Evalue  i-Evalue hmmfrom  hmm to    alifrom  ali to    envfrom  env to     acc
 ---   ------ ----- --------- --------- ------- -------    ------- -------    ------- -------    ----
   1 ?   14.3   0.1   3.3e-05      0.47      57      95 ..      37      89 ..      11     120 .. 0.76

  Alignments for each domain:
  == domain 1  score: 14.3 bits;  conditional E-value: 3.3e-05
                                    burpitideAlign 57 knesvvkDlevkpssfllvyqgnkdg......................qskdkeekadlkk 95
                                                      +   +++D++++p+s++  y  n++g                      +        + ++
  NODE_124659_length_401_cov_2.582317_g94747_i0.p1 37 ELMAGLEDFSPRPPSHFRSYSTNENGmvpakplwvqfeeeeeeeeeeeE--------EEDD 89
                                                      5566899****************************99875433221111........2222 PP

>> NODE_93339_length_648_cov_21.450435_g63883_i0.p2  type:complete len:93 gc:universal NODE_93339_length_648_cov_21.4504
   #    score  bias  c-Evalue  i-Evalue hmmfrom  hmm to    alifrom  ali to    envfrom  env to     acc
 ---   ------ ----- --------- --------- ------- -------    ------- -------    ------- -------    ----
   1 ?   10.5   1.8   0.00047       6.8       4      49 ..       1      49 [.       1      61 [. 0.80

  Alignments for each domain:
  == domain 1  score: 10.5 bits;  conditional E-value: 0.00047
                                    burpitideAlign  4 mkSffallAllsllLlastieARkePgeywksvvknqpt...peaieal 49
                                                      m S+ + +Alls +L as ++++k+P  +  +  +++++     a+ a+
  NODE_93339_length_648_cov_21.450435_g63883_i0.p2  1 MVSSSSSVALLSPTLSASMTTSSKSPASFSMALYIETTLflsSSAVSAA 49
                                                      6799999*******************98887777776665555555555 PP


Internal pipeline statistics summary:
-------------------------------------
Query model(s):                            1  (312 nodes)
Target sequences:                     315111  (51196684 residues searched)
Passed MSV filter:                     12364  (0.039237); expected 6302.2 (0.02)
Passed bias filter:                     6404  (0.020323); expected 6302.2 (0.02)
Passed Vit filter:                       605  (0.00191996); expected 315.1 (0.001)
Passed Fwd filter:                        22  (6.98167e-05); expected 3.2 (1e-05)
Initial search space (Z):             315111  [actual number of targets]
Domain search space  (domZ):              22  [number of targets reported over threshold]
# CPU time: 1.45u 0.18s 00:00:01.63 Elapsed: 00:00:04.89
# Mc/sec: 3260.70
//
[ok]
