# Supplementary material for: Mining raw plant transcriptomic data for new cyclopeptide alkaloids
Source: Beilstein J Org Chem. 2024 Jul 11;20:1548–59. doi: 10.3762/bjoc.20.138 (PMC11250218; doi:10.3762/bjoc.20.138)
Supplement: File 4 — The split burpitide precursor peptide HMM and output from all 700 transcriptomes as a compressed archive. [file Beilstein_J_Org_Chem-20-1548-s004.zip › final/SRR15860165.pep.hmm]

# hmmsearch :: search profile(s) against a sequence database
# HMMER 3.3 (Nov 2019); http://hmmer.org/
# Copyright (C) 2019 Howard Hughes Medical Institute.
# Freely distributed under the BSD open source license.
# - - - - - - - - - - - - - - - - - - - - - - - - - - - - - - - - - - - -
# query HMM file:                  ../hmms/burpitide.hmm
# target sequence database:        SRR15860165.pep
# - - - - - - - - - - - - - - - - - - - - - - - - - - - - - - - - - - - -

Query:       burpitideAlign  [M=312]
Scores for complete sequences (score includes all domains):
   --- full sequence ---   --- best 1 domain ---    -#dom-
    E-value  score  bias    E-value  score  bias    exp  N  Sequence                                              Description
    ------- ------ -----    ------- ------ -----   ---- --  --------                                              -----------
    7.3e-27   98.5   0.1    4.4e-25   92.6   0.1    2.4  1  NODE_34876_length_1176_cov_31239.183673_g18987_i0.p1   type:3prime_partial len:334 gc:u
    4.3e-20   76.2   0.4    1.4e-19   74.6   0.4    2.1  1  NODE_43165_length_925_cov_15009.180365_g24624_i0.p1    type:3prime_partial len:251 gc:u
    4.3e-20   76.2   0.4    1.4e-19   74.6   0.4    2.1  1  NODE_43166_length_925_cov_14771.840183_g24624_i1.p1    type:3prime_partial len:251 gc:u
    1.5e-19   74.4   0.8    5.7e-19   72.5   0.8    2.1  1  NODE_43167_length_925_cov_13839.568493_g24624_i2.p1    type:3prime_partial len:251 gc:u
    2.9e-16   63.7   0.0    6.3e-16   62.5   0.0    1.6  1  NODE_47792_length_810_cov_20524.458607_g28202_i0.p1    type:3prime_partial len:212 gc:u
    9.1e-13   52.2   0.0    3.8e-12   50.1   0.0    1.7  1  NODE_40202_length_1008_cov_44.251303_g22513_i0.p1      type:complete len:106 gc:univers
      5e-12   49.7   0.0      1e-11   48.7   0.0    1.4  1  NODE_43597_length_914_cov_1447.640462_g24958_i0.p2     type:complete len:106 gc:univers
    4.5e-11   46.6   0.1    9.5e-11   45.5   0.1    1.6  1  NODE_66787_length_509_cov_33524.406522_g45621_i0.p1    type:internal len:170 gc:univers
    7.7e-10   42.5   0.1    1.1e-09   42.1   0.1    1.3  1  NODE_76758_length_422_cov_20058.793566_g55543_i0.p1    type:internal len:141 gc:univers
    2.7e-09   40.7   0.0    3.7e-09   40.3   0.0    1.3  1  NODE_76757_length_422_cov_29001.340483_g55542_i0.p1    type:internal len:141 gc:univers
    4.9e-09   39.9   0.0    8.1e-09   39.2   0.0    1.4  1  NODE_74137_length_442_cov_12.165394_g52926_i0.p1       type:3prime_partial len:110 gc:u
      4e-08   36.9   4.5    7.2e-08   36.1   4.5    1.5  1  NODE_48194_length_801_cov_12.049202_g28530_i0.p2       type:5prime_partial len:156 gc:u
    1.8e-07   34.8   0.8    6.1e-07   33.0   0.8    2.0  1  NODE_72381_length_456_cov_20207.611794_g51173_i0.p1    type:internal len:153 gc:univers
    5.7e-06   29.8   0.1    1.1e-05   28.8   0.1    1.6  1  NODE_96726_length_317_cov_26893.093284_g75504_i0.p1    type:internal len:106 gc:univers
    0.00026   24.4   0.2    0.00077   22.8   0.2    2.0  1  NODE_45635_length_862_cov_9151.055351_g26482_i0.p2     type:5prime_partial len:93 gc:un
    0.00028   24.3   0.2     0.0014   22.0   0.2    2.4  1  NODE_105434_length_287_cov_38887.617647_g84212_i0.p2   type:internal len:96 gc:universa
    0.00041   23.7   0.1     0.0011   22.4   0.1    1.8  1  NODE_126912_length_235_cov_37971.720430_g105690_i0.p1  type:internal len:79 gc:universa
     0.0024   21.2   0.1     0.0048   20.2   0.1    1.6  1  NODE_121363_length_246_cov_38489.426396_g100141_i0.p1  type:internal len:83 gc:universa
     0.0053   20.1   0.0      0.013   18.8   0.0    1.7  1  NODE_108103_length_279_cov_34622.904348_g86881_i0.p1   type:internal len:93 gc:universa
  ------ inclusion threshold ------
      0.052   16.8   0.1      0.088   16.1   0.1    1.5  1  NODE_126913_length_235_cov_4636.290323_g105691_i0.p1   type:internal len:79 gc:universa
       0.13   15.5   0.0        0.2   14.9   0.0    1.4  1  NODE_130200_length_229_cov_34032.450000_g108978_i0.p2  type:internal len:76 gc:universa
       0.16   15.2   0.0        0.3   14.3   0.0    1.4  1  NODE_17658_length_1977_cov_296.721473_g9296_i0.p1      type:complete len:403 gc:univers
       0.17   15.1   0.1       0.18   15.1   0.1    1.0  1  NODE_65_length_12405_cov_24.953302_g22_i0.p3           type:complete len:112 gc:univers
        1.5   12.0   0.0        1.5   12.0   0.0    1.1  1  NODE_74758_length_437_cov_15.373711_g53546_i0.p1       type:complete len:87 gc:universa
        3.1   11.0   0.4        3.6   10.8   0.4    1.1  1  NODE_56229_length_648_cov_11.969950_g35532_i0.p1       type:complete len:80 gc:universa


Domain annotation for each sequence (and alignments):
>> NODE_34876_length_1176_cov_31239.183673_g18987_i0.p1  type:3prime_partial len:334 gc:universal NODE_34876_length_1176
   #    score  bias  c-Evalue  i-Evalue hmmfrom  hmm to    alifrom  ali to    envfrom  env to     acc
 ---   ------ ----- --------- --------- ------- -------    ------- -------    ------- -------    ----
   1 !   92.6   0.1   5.3e-29   4.4e-25      13     287 ..      10     304 ..       5     333 .] 0.67

  Alignments for each domain:
  == domain 1  score: 92.6 bits;  conditional E-value: 5.3e-29
                                        burpitideAlign  13 llsllLlastieARkePgeywksvvknqptpeaiealldskkktknesvvkDlevkp 69 
                                                           l ++lLlas + +R +Pg  w++++k+q  +++i +  +     + + +vkD+e++ 
  NODE_34876_length_1176_cov_31239.183673_g18987_i0.p1  10 LITILLLASSTNGRMDPGKSWGEIMKDQLDQDTITSN-EVGGTMEDKPFVKDFEPQS 65 
                                                           5689******************************999.444444779*******999 PP

                                        burpitideAlign  70 ssfllvyqgnkdgqskdkeek.a.......dlkkdfeikpsqlllwyyh.nkndesk 117
                                                           +  +++y +n+ +++  + +  +       ++ kdfe++   ++++yy+ n +++  
  NODE_34876_length_1176_cov_31239.183673_g18987_i0.p1  66 TIPIVYYGKNSVAKEFGPRSTiPivyygknSVAKDFEPRS-TIPIVYYGkNSVAKDF 121
                                                           99999999****9999999998899999777777887754.3444444403344444 PP

                                        burpitideAlign 118 skees.........sfvkdfevkPssllvwyrgnkngqsedkss.......sekkfv 158
                                                           ++ ++         s+ kdfe++   ++v+y +n ++q+ ++ s        ++++ 
  NODE_34876_length_1176_cov_31239.183673_g18987_i0.p1 122 EPRSTipivyygknSVAKDFEPRSTIPIVYYGKNSVAQDFEPRStipivyyGKNSVA 178
                                                           444448777777777779999999999999999999999999889999998678899 PP

                                        burpitideAlign 159 kdfepkPsqlllwyrgnkdgqsvdesgksfvkdfepkPssvlvwyrgnkngqsedks 215
                                                           kdfep+ s ++++y+g+   +s       + kdfep+   ++v+y +n  ++  ++ 
  NODE_34876_length_1176_cov_31239.183673_g18987_i0.p1 179 KDFEPR-STIPIVYYGK---NS-------VAKDFEPRSTIPIVYYGKNSVAKDFEPR 224
                                                           999985.7888999998...33.......5677777777777777777777776666 PP

                                        burpitideAlign 216 ske.........fvkdfsvdPssllliykgnkvdpse........neetekesvvng 255
                                                           s +         + kdf+++   ++l+y+g++++ ++         +   k+sv+++
  NODE_34876_length_1176_cov_31239.183673_g18987_i0.p1 225 STIplfyngkdlVAKDFEPRS-TIPLFYNGKDSVAKDfeprstipIVYYGKNSVAKD 280
                                                           655777777776666655543.66666666664444444444444333333344444 PP

                                        burpitideAlign 256 qsvdPssqlllyrgnkkvesseyeiNqngekn 287
                                                           ++  P s++++ ++ k+  +      +++e++
  NODE_34876_length_1176_cov_31239.183673_g18987_i0.p1 281 FE--PRSTIPIVYYGKNSVA------KDFEPR 304
                                                           32..3333333222122222......222222 PP

>> NODE_43165_length_925_cov_15009.180365_g24624_i0.p1  type:3prime_partial len:251 gc:universal NODE_43165_length_925_c
   #    score  bias  c-Evalue  i-Evalue hmmfrom  hmm to    alifrom  ali to    envfrom  env to     acc
 ---   ------ ----- --------- --------- ------- -------    ------- -------    ------- -------    ----
   1 !   74.6   0.4   1.6e-23   1.4e-19      13     274 ..      10     239 ..       5     249 .. 0.63

  Alignments for each domain:
  == domain 1  score: 74.6 bits;  conditional E-value: 1.6e-23
                                       burpitideAlign  13 llsllLlastieARkePgeywksvvknqptpeaiealldskkktknesvvkDlevkps 70 
                                                          l ++lLlas + +R +Pg  w++++k+q  +++i +  +     + + +vkD+e++ +
  NODE_43165_length_925_cov_15009.180365_g24624_i0.p1  10 LITILLLASSTNGRMDPGKSWGEIMKDQLDQDTITSN-EVGGTVEDKPFVKDFEPQST 66 
                                                          5689****************************99998.333333779*********** PP

                                       burpitideAlign  71 sfllvyqgnkdgqskdkeek.a.......dlkkdfeikpsqlllwyyhnkndeskske 120
                                                            +++y +n+ +++ ++ +  +       ++ kdfe++ s ++++yy+ kn+ +k+ e
  NODE_43165_length_925_cov_15009.180365_g24624_i0.p1  67 IPIFYYGKNSVAKEFEPRSTiPivyysknSVAKDFEPR-STIPVVYYG-KNSAAKDFE 122
                                                          *9*********999999999889999977777777764.556666666.444444444 PP

                                       burpitideAlign 121 es...........sfvkdfevkPssllvwyrgnkngqsedksssekkfvkdfepkPsq 167
                                                           +           s+ kdfe++   ++v+y +n    s           kdfep+ s 
  NODE_43165_length_925_cov_15009.180365_g24624_i0.p1 123 PRstipivyygknSVSKDFEPRSTIPIVYYGKN----S-------VAIAKDFEPR-ST 168
                                                          443355555555555577777777777777777....2.......2356788884.78 PP

                                       burpitideAlign 168 lllwyrgnkdgqsvdes...........gksfvkdfepkPssvlvwyrgnkngqsedk 214
                                                          ++++y+g+ d+  +d +             s+ kdfep+                   
  NODE_43165_length_925_cov_15009.180365_g24624_i0.p1 169 IPIFYHGK-DSVAKDFEprstipifyngKDSVAKDFEPRS------------------ 207
                                                          88888888.3333222233333444442222244444422.................. PP

                                       burpitideAlign 215 sskefvkdfsvdPssllliykgnkvdpseneetekesvvngqsvdPssqlllyrgnkk 272
                                                                         ++++y+g++            sv+++   +P s+++++++ k+
  NODE_43165_length_925_cov_15009.180365_g24624_i0.p1 208 --------------TIPIFYNGKD------------SVAKD--FEPRSTIPIFYNGKD 237
                                                          ..............3334444433............34444..223333444444333 PP

                                       burpitideAlign 273 ve 274
                                                            
  NODE_43165_length_925_cov_15009.180365_g24624_i0.p1 238 SV 239
                                                          22 PP

>> NODE_43166_length_925_cov_14771.840183_g24624_i1.p1  type:3prime_partial len:251 gc:universal NODE_43166_length_925_c
   #    score  bias  c-Evalue  i-Evalue hmmfrom  hmm to    alifrom  ali to    envfrom  env to     acc
 ---   ------ ----- --------- --------- ------- -------    ------- -------    ------- -------    ----
   1 !   74.6   0.4   1.6e-23   1.4e-19      13     274 ..      10     239 ..       5     249 .. 0.63

  Alignments for each domain:
  == domain 1  score: 74.6 bits;  conditional E-value: 1.6e-23
                                       burpitideAlign  13 llsllLlastieARkePgeywksvvknqptpeaiealldskkktknesvvkDlevkps 70 
                                                          l ++lLlas + +R +Pg  w++++k+q  +++i +  +     + + +vkD+e++ +
  NODE_43166_length_925_cov_14771.840183_g24624_i1.p1  10 LITILLLASSTNGRMDPGKSWGEIMKDQLDQDTITSN-EVGGTVEDKPFVKDFEPQST 66 
                                                          5689****************************99998.333333779*********** PP

                                       burpitideAlign  71 sfllvyqgnkdgqskdkeek.a.......dlkkdfeikpsqlllwyyhnkndeskske 120
                                                            +++y +n+ +++ ++ +  +       ++ kdfe++ s ++++yy+ kn+ +k+ e
  NODE_43166_length_925_cov_14771.840183_g24624_i1.p1  67 IPIFYYGKNSVAKEFEPRSTiPivyysknSVAKDFEPR-STIPVVYYG-KNSAAKDFE 122
                                                          *9*********999999999889999977777777764.556666666.444444444 PP

                                       burpitideAlign 121 es...........sfvkdfevkPssllvwyrgnkngqsedksssekkfvkdfepkPsq 167
                                                           +           s+ kdfe++   ++v+y +n    s           kdfep+ s 
  NODE_43166_length_925_cov_14771.840183_g24624_i1.p1 123 PRstipivyygknSVSKDFEPRSTIPIVYYGKN----S-------VAIAKDFEPR-ST 168
                                                          443355555555555577777777777777777....2.......2356788884.78 PP

                                       burpitideAlign 168 lllwyrgnkdgqsvdes...........gksfvkdfepkPssvlvwyrgnkngqsedk 214
                                                          ++++y+g+ d+  +d +             s+ kdfep+                   
  NODE_43166_length_925_cov_14771.840183_g24624_i1.p1 169 IPIFYHGK-DSVAKDFEprstipifyngKDSVAKDFEPRS------------------ 207
                                                          88888888.3333222233333444442222244444422.................. PP

                                       burpitideAlign 215 sskefvkdfsvdPssllliykgnkvdpseneetekesvvngqsvdPssqlllyrgnkk 272
                                                                         ++++y+g++            sv+++   +P s+++++++ k+
  NODE_43166_length_925_cov_14771.840183_g24624_i1.p1 208 --------------TIPIFYNGKD------------SVAKD--FEPRSTIPIFYNGKD 237
                                                          ..............3334444433............34444..223333444444333 PP

                                       burpitideAlign 273 ve 274
                                                            
  NODE_43166_length_925_cov_14771.840183_g24624_i1.p1 238 SV 239
                                                          22 PP

>> NODE_43167_length_925_cov_13839.568493_g24624_i2.p1  type:3prime_partial len:251 gc:universal NODE_43167_length_925_c
   #    score  bias  c-Evalue  i-Evalue hmmfrom  hmm to    alifrom  ali to    envfrom  env to     acc
 ---   ------ ----- --------- --------- ------- -------    ------- -------    ------- -------    ----
   1 !   72.5   0.8   6.8e-23   5.7e-19      13     273 ..      10     238 ..       5     249 .. 0.60

  Alignments for each domain:
  == domain 1  score: 72.5 bits;  conditional E-value: 6.8e-23
                                       burpitideAlign  13 llsllLlastieARkePgeywksvvknqptpeaiealldskkktknesvvkDlevkps 70 
                                                          l ++lLlas + +R +Pg  w++++k+q  +++i +  +     + + +vkD+e++ +
  NODE_43167_length_925_cov_13839.568493_g24624_i2.p1  10 LITILLLASSTNGRMDPGKSWGEIMKDQLDQDTITSN-EVGGTVEDKPFVKDFEPQST 66 
                                                          5689****************************99998.333333779*********** PP

                                       burpitideAlign  71 sfllvyqgnkdgqskdkeek.a.......dlkkdfeikpsqlllwyyhnkndeskske 120
                                                            +++y +n+ +++ ++ +  +       ++ kdfe++ s ++++yy+ kn+ +k+ e
  NODE_43167_length_925_cov_13839.568493_g24624_i2.p1  67 IPIFYYGKNSVAKEFEPRSTiPivyysknSVAKDFEPR-STIPVVYYG-KNSAAKDFE 122
                                                          *9*********999999999888999877777777764.556666666.444444444 PP

                                       burpitideAlign 121 es...........sfvkdfevkPssllvwyrgnkngqsedksssekkfvkdfepkPsq 167
                                                           +           s+ kdfe++   ++v+y +n +              kdfep+ s 
  NODE_43167_length_925_cov_13839.568493_g24624_i2.p1 123 PRstipivyygknSVSKDFEPRSTIPIVYYGKNSV-----------AIAKDFEPR-ST 168
                                                          44235444444444447777777777777776622...........345566663.56 PP

                                       burpitideAlign 168 lllwyrgnkdgqsvdesgksfvkdfepkPssvlvwyrgnkngqsedksskefvkdfsv 225
                                                          ++++y g+ d+         + kdfepk   ++ +y+g+   +s       + kdf++
  NODE_43167_length_925_cov_13839.568493_g24624_i2.p1 169 IPIFYNGK-DS---------VAKDFEPKSTIPI-FYNGK---DS-------VAKDFEP 205
                                                          66666666.32.........3344444322222.22222...11.......1123222 PP

                                       burpitideAlign 226 dPssllliykgnkvdpseneetekesvvngqsvdPssqlllyrgnkkv 273
                                                          + s ++++y+g++            sv+++   +P s+++++++ k+ 
  NODE_43167_length_925_cov_13839.568493_g24624_i2.p1 206 R-STIPIFYNGKD------------SVAKD--FEPRSTIPIFYNGKDS 238
                                                          2.23333333333............33433..2233334444433222 PP

>> NODE_47792_length_810_cov_20524.458607_g28202_i0.p1  type:3prime_partial len:212 gc:universal NODE_47792_length_810_c
   #    score  bias  c-Evalue  i-Evalue hmmfrom  hmm to    alifrom  ali to    envfrom  env to     acc
 ---   ------ ----- --------- --------- ------- -------    ------- -------    ------- -------    ----
   1 !   62.5   0.0   7.7e-20   6.3e-16      13     191 ..      10     200 ..       5     211 .] 0.66

  Alignments for each domain:
  == domain 1  score: 62.5 bits;  conditional E-value: 7.7e-20
                                       burpitideAlign  13 llsllLlastieARkePgeywksvvknqptpeaiealldskkktknesvvkDlevkps 70 
                                                          l ++lLlas + +R +Pg  w++++k+q  +++i +  +     + + +vkD+e++ +
  NODE_47792_length_810_cov_20524.458607_g28202_i0.p1  10 LITILLLASSTNGRMDPGKSWGEIMKDQLDQDTITSN-EVGGTMEDKPFVKDFEPQST 66 
                                                          5689******************************999.444444779*******9999 PP

                                       burpitideAlign  71 sfllvyqgnkdgqskdkeek.a.......dlkkdfeikpsqlllwyyhnkndeskske 120
                                                            +++y +n+ +++  + +  +       ++ kdfe++  + +++ y +kn+ +k+ e
  NODE_47792_length_810_cov_20524.458607_g28202_i0.p1  67 IPIVYYGKNSVAKEFGPRSTiPivyygknSVAKDFEPR--STIPIVYYGKNSVAKDFE 122
                                                          99999999999888888877777777755555555553..333333333444444444 PP

                                       burpitideAlign 121 essfv...........kdfevkPssllvwyrgnkngqsedkss.......sekkfvkd 160
                                                           +s +           kdfe +   ++v+y +n ++++ ++ s        ++++ +d
  NODE_47792_length_810_cov_20524.458607_g28202_i0.p1 123 PRSTIpkvyygkntlaKDFETRSTNPIVYYGKNSVAKDFEPRStipivyyGKNSVAQD 180
                                                          4433344455555555777777777777777776666665555566665544555666 PP

                                       burpitideAlign 161 fepkPsqlllwyrgnkdgqsvdesgksfvkd 191
                                                          fep+ s ++++y+g+ +         s+ kd
  NODE_47792_length_810_cov_20524.458607_g28202_i0.p1 181 FEPR-STIPIVYYGK-N---------SVAKD 200
                                                          6653.5555555555.2.........22333 PP

>> NODE_40202_length_1008_cov_44.251303_g22513_i0.p1  type:complete len:106 gc:universal NODE_40202_length_1008_cov_44.2
   #    score  bias  c-Evalue  i-Evalue hmmfrom  hmm to    alifrom  ali to    envfrom  env to     acc
 ---   ------ ----- --------- --------- ------- -------    ------- -------    ------- -------    ----
   1 !   50.1   0.0   4.6e-16   3.8e-12      11      86 ..       8      90 ..       1     102 [. 0.77

  Alignments for each domain:
  == domain 1  score: 50.1 bits;  conditional E-value: 4.6e-16
                                     burpitideAlign 11 lA.llsllLlastieARkePgeywksvvknqptpeaiealldskkkt.kne.....svvkDl 65
                                                       +A +++llL+ + i AR+ Pgeywk+v+k+qp+pea+  l+d    + ++e      +  D+
  NODE_40202_length_1008_cov_44.251303_g22513_i0.p1  8 FAlFFLLLLFFCEIDARRGPGEYWKKVMKDQPMPEALNGLFDQDMGNpDGEkrfwtHFKRDF 69
                                                       677**************************************999988844311222466899 PP

                                     burpitideAlign 66 evkpssfllvyqgnkdgqskd 86
                                                       +v p+ +++  q+    ++ d
  NODE_40202_length_1008_cov_44.251303_g22513_i0.p1 70 DVTPNAIIYHPQSHHHQEEED 90
                                                       999999887777777633333 PP

>> NODE_43597_length_914_cov_1447.640462_g24958_i0.p2  type:complete len:106 gc:universal NODE_43597_length_914_cov_1447
   #    score  bias  c-Evalue  i-Evalue hmmfrom  hmm to    alifrom  ali to    envfrom  env to     acc
 ---   ------ ----- --------- --------- ------- -------    ------- -------    ------- -------    ----
   1 !   48.7   0.0   1.2e-15     1e-11      19     102 ..       8      99 ..       7     101 .. 0.79

  Alignments for each domain:
  == domain 1  score: 48.7 bits;  conditional E-value: 1.2e-15
                                      burpitideAlign  19 lastieARkePgeywksvvknqptpeaiealldskkkt.knesvvkDlevkpssfllvy 76 
                                                         l+st+++Rk+Pgeywk+++k qp+peai+ l +       ++s +k+++++p+    +y
  NODE_43597_length_914_cov_1447.640462_g24958_i0.p2   8 LSSTVHGRKDPGEYWKEIMKGQPMPEAIKGLSGYTDGPvGENSLIKEFDPRPNI--STY 64 
                                                         69*****************************5555555989********88886..788 PP

                                      burpitideAlign  77 qgnkdg.........qskdkeekadlkkdfeikps 102
                                                         +++                +++k+++++dfe++p+
  NODE_43597_length_914_cov_1447.640462_g24958_i0.p2  65 HDDVGPnqvtadcntHDDGPASKKPFMDDFEPRPN 99 
                                                         876654666666654333334444********997 PP

>> NODE_66787_length_509_cov_33524.406522_g45621_i0.p1  type:internal len:170 gc:universal NODE_66787_length_509_cov_335
   #    score  bias  c-Evalue  i-Evalue hmmfrom  hmm to    alifrom  ali to    envfrom  env to     acc
 ---   ------ ----- --------- --------- ------- -------    ------- -------    ------- -------    ----
   1 !   45.5   0.1   1.1e-14   9.5e-11     109     241 ..      14     160 ..       1     168 [. 0.48

  Alignments for each domain:
  == domain 1  score: 45.5 bits;  conditional E-value: 1.1e-14
                                       burpitideAlign 109 yhnkndeskskees...........sfvkdfevkPssllvwyrgnkngqsedkss... 152
                                                          y+ kn+ +k+ e +           s+ kdfe++   ++v+y +n ++q+ ++ s   
  NODE_66787_length_509_cov_33524.406522_g45621_i0.p1  14 YG-KNSVAKDFEPRstipivyygknSVAKDFEPRSTIPIVYYGKNSVAQDFEPRStip 70 
                                                          22.2222222222212333333333333555555555555555555555555554555 PP

                                       burpitideAlign 153 ....sekkfvkdfepkPsqlllwyrgnkdgqsvdesgksfvkdfepkPssvlvwyrgn 206
                                                               ++++ kdfep+ s ++++y+g+           s+ kdfep+   ++v+y +n
  NODE_66787_length_509_cov_33524.406522_g45621_i0.p1  71 ivyyGKNSVAKDFEPR-STIPIVYYGK----------NSVAKDFEPRSTIPIVYYGKN 117
                                                          5554344555555553.4455555555..........235677777777777777777 PP

                                       burpitideAlign 207 kngqsedksske.........fvkdfsvdPssllliykgnkvdp 241
                                                            ++  ++ s +         + kdf+++   ++l+y+g++++ 
  NODE_66787_length_509_cov_33524.406522_g45621_i0.p1 118 SVAKDFEPRSTIplfytgkdlVAKDFEPRS-TIPLFYNGKDSVA 160
                                                          777766666655677777776666666543.6666776666333 PP

>> NODE_76758_length_422_cov_20058.793566_g55543_i0.p1  type:internal len:141 gc:universal NODE_76758_length_422_cov_200
   #    score  bias  c-Evalue  i-Evalue hmmfrom  hmm to    alifrom  ali to    envfrom  env to     acc
 ---   ------ ----- --------- --------- ------- -------    ------- -------    ------- -------    ----
   1 !   42.1   0.1   1.3e-13   1.1e-09     123     268 ..       3     138 ..       1     140 [] 0.59

  Alignments for each domain:
  == domain 1  score: 42.1 bits;  conditional E-value: 1.3e-13
                                       burpitideAlign 123 sfvkdfevkPssllvwyrgnkngqsedkss.......sekkfvkdfepkPsqlllwyr 173
                                                          s+ kdfe++   ++v+y +n ++++ ++ s        ++++ kdfep+ s ++++y+
  NODE_76758_length_422_cov_20058.793566_g55543_i0.p1   3 SVAKDFEPRSTIPIVYYGKNSVAKDFEPRStipivyyGKNSVAKDFEPR-STIPIVYY 59 
                                                          5667777777777777777777777777777777776557777777774.66666666 PP

                                       burpitideAlign 174 gnkdgqsvdes...........gksfvkdfepkPssvlvwyrgnkngqsedksskefv 220
                                                          g+ ++  +d +             s+ kdfep+   ++v+y +n  ++  ++      
  NODE_76758_length_422_cov_20058.793566_g55543_i0.p1  60 GK-NSVAQDLEprstipivyfgKISVAKDFEPRSTIPIVYYGKNSVAKDFQPR----- 111
                                                          66.44444444335566666633345777777777777777777443333322..... PP

                                       burpitideAlign 221 kdfsvdPssllliykgnkvdpseneetekesvvngqsvdPssqlllyr 268
                                                                 s ++l+ykgn+            sv++++  +P s+++l++
  NODE_76758_length_422_cov_20058.793566_g55543_i0.p1 112 -------STIPLFYKGND------------SVAKDF--EPRSTIPLFY 138
                                                          .......36667777776............555553..3444455554 PP

>> NODE_76757_length_422_cov_29001.340483_g55542_i0.p1  type:internal len:141 gc:universal NODE_76757_length_422_cov_290
   #    score  bias  c-Evalue  i-Evalue hmmfrom  hmm to    alifrom  ali to    envfrom  env to     acc
 ---   ------ ----- --------- --------- ------- -------    ------- -------    ------- -------    ----
   1 !   40.3   0.0   4.5e-13   3.7e-09      60     225 ..       3     130 ..       1     140 [] 0.38

  Alignments for each domain:
  == domain 1  score: 40.3 bits;  conditional E-value: 4.5e-13
                                       burpitideAlign  60 svvkDlevkpssfllvyqgnkdgqskdkeekadlkkdfeikpsqlllwyyhnkndesk 117
                                                          sv+                                                       
  NODE_76757_length_422_cov_29001.340483_g55542_i0.p1   3 SVA------------------------------------------------------- 5  
                                                          444....................................................... PP

                                       burpitideAlign 118 skeessfvkdfevkPssllvwyrgnkngqsedkss.......sekkfvkdfepkPsql 168
                                                                  kdfe++   ++v+y +n ++++ ++ s        ++++ kdfep+ s +
  NODE_76757_length_422_cov_29001.340483_g55542_i0.p1   6 --------KDFEPRSTIPIVYYGKNSVAKDFEPRStipivyyGKNSVAKDFEPR-STI 54 
                                                          ........5555555555555555555554444444455544334445555543.344 PP

                                       burpitideAlign 169 llwyrgnkdgqsvdes...........gksfvkdfepkPssvlvwyrgnkngqsedks 215
                                                          +++y+g+ ++  +d +             s+ kdfep+   ++v+y +n  ++  ++ 
  NODE_76757_length_422_cov_29001.340483_g55542_i0.p1  55 PIVYYGK-NSVAQDLEprstipivyfgKISVAKDFEPRSTIPIVYYGKNSVAKDFEPR 111
                                                          4444444.22222333223344444322233455555555555555555443333333 PP

                                       burpitideAlign 216 ske.........fvkdfsv 225
                                                          s +         + kdf++
  NODE_76757_length_422_cov_29001.340483_g55542_i0.p1 112 STIplfyngkdlVAKDFEP 130
                                                          3223333333333333222 PP

>> NODE_74137_length_442_cov_12.165394_g52926_i0.p1  type:3prime_partial len:110 gc:universal NODE_74137_length_442_cov_
   #    score  bias  c-Evalue  i-Evalue hmmfrom  hmm to    alifrom  ali to    envfrom  env to     acc
 ---   ------ ----- --------- --------- ------- -------    ------- -------    ------- -------    ----
   1 !   39.2   0.0   9.8e-13   8.1e-09      13     100 ..      10     104 ..       2     109 .] 0.82

  Alignments for each domain:
  == domain 1  score: 39.2 bits;  conditional E-value: 9.8e-13
                                    burpitideAlign  13 llsllLlastieARkePgeywksvvknqptpeaiealldskkktknesvvkDlevkpssfl 73 
                                                       l ++lLlas + +R +Pge w++++k q  +++i +  +     + + +vkD+e++ + ++
  NODE_74137_length_442_cov_12.165394_g52926_i0.p1  10 LITILLLASSANGRMDPGESWGEIMKGQLDQDTITSN-EVGGMVEDKPFVKDFEPQSNLAI 69 
                                                       678**********************999988888887.333333779************** PP

                                    burpitideAlign  74 lvyqgnkdgqskdkeek.a.......dlkkdfeik 100
                                                       l++++n+d++   + +  +       +  kdfe++
  NODE_74137_length_442_cov_12.165394_g52926_i0.p1  70 LYSRKNSDAKDFKPRSTiPivyygknSIAKDFEPQ 104
                                                       ********877777777667777776677777766 PP

>> NODE_48194_length_801_cov_12.049202_g28530_i0.p2  type:5prime_partial len:156 gc:universal NODE_48194_length_801_cov_
   #    score  bias  c-Evalue  i-Evalue hmmfrom  hmm to    alifrom  ali to    envfrom  env to     acc
 ---   ------ ----- --------- --------- ------- -------    ------- -------    ------- -------    ----
   1 !   36.1   4.5   8.6e-12   7.2e-08     137     259 ..       6     151 ..       2     155 .. 0.45

  Alignments for each domain:
  == domain 1  score: 36.1 bits;  conditional E-value: 8.6e-12
                                    burpitideAlign 137 vwyrgnkngqsedkss.......sekkfvkdfepkPsqlllwyrgnkdgqsvdes...... 184
                                                       v+y +n ++++ ++ s        +++  kdfep+ +  ++  r n ++++ ++       
  NODE_48194_length_801_cov_12.049202_g28530_i0.p2   6 VYYGKNSVAKDYEPRStipivyyGKNSIAKDFEPQSNLAIIYSRKNSEAKDFEPRstipif 66 
                                                       5555555555555555555555444555555555544444444444344443333555555 PP

                                    burpitideAlign 185 ...gksfvkdfepkPssvlvwyrgnkngqsedksske.fvkdfsvdPssllliykgnkvdp 241
                                                            s+ kdfep+ +  +++ r+n  +++ ++ s++   kdf+++ + ++l  ++n v +
  NODE_48194_length_801_cov_12.049202_g28530_i0.p2  67 yydKNSIAKDFEPQSNLAIIYSRKNSVAKNLEPRSAIsIAKDFEPQSNLAILYSRKNSVAK 127
                                                       5544445666666666666666666666666665555445555555443333333333222 PP

                                    burpitideAlign 242 se.......neetekesvvngqsvd 259
                                                        +        +++++++v+++ s  
  NODE_48194_length_801_cov_12.049202_g28530_i0.p2 128 -DfetrstiVGSKKESKVAEDKSFV 151
                                                       .224444443333334444333333 PP

>> NODE_72381_length_456_cov_20207.611794_g51173_i0.p1  type:internal len:153 gc:universal NODE_72381_length_456_cov_202
   #    score  bias  c-Evalue  i-Evalue hmmfrom  hmm to    alifrom  ali to    envfrom  env to     acc
 ---   ------ ----- --------- --------- ------- -------    ------- -------    ------- -------    ----
   1 !   33.0   0.8   7.4e-11   6.1e-07     166     276 ..       9     143 ..       1     151 [. 0.37

  Alignments for each domain:
  == domain 1  score: 33.0 bits;  conditional E-value: 7.4e-11
                                       burpitideAlign 166 sqlllwyrgnkdgqsvdes...........gksfvkdfepkPssvlvwyrgnkngqse 212
                                                          s ++++y g+ d+  +d +             s+ kdfep+   +++++ +n  ++  
  NODE_72381_length_456_cov_20207.611794_g51173_i0.p1   9 STIPIFYNGK-DSVAKDFEprstipifyqgKNSVAKDFEPRSTIPVFYHGKNSVAKDF 65 
                                                          3333333333.22222222223333333322223444444444444444444333333 PP

                                       burpitideAlign 213 dksske.........fvkdfsvdPssllliykgnkvdpse........neetekesvv 253
                                                          ++ s           + kdf+++   ++++y+g++++ ++           + k+sv+
  NODE_72381_length_456_cov_20207.611794_g51173_i0.p1  66 EPRSTLpifyngkdsVAKDFEPKS-TIPIFYNGKDSVAKDfeprstipIFYNGKDSVA 122
                                                          333333444444443444444443.444444444433333333333332223333666 PP

                                       burpitideAlign 254 ngqsvdPssqlllyrgnkkvess 276
                                                          ++   +P s+++++++ k+  ++
  NODE_72381_length_456_cov_20207.611794_g51173_i0.p1 123 KD--FEPRSTIPIFYNGKDSVAK 143
                                                          66..3455556666664444433 PP

>> NODE_96726_length_317_cov_26893.093284_g75504_i0.p1  type:internal len:106 gc:universal NODE_96726_length_317_cov_268
   #    score  bias  c-Evalue  i-Evalue hmmfrom  hmm to    alifrom  ali to    envfrom  env to     acc
 ---   ------ ----- --------- --------- ------- -------    ------- -------    ------- -------    ----
   1 !   28.8   0.1   1.4e-09   1.1e-05     123     211 ..      10      94 ..       3     105 .] 0.39

  Alignments for each domain:
  == domain 1  score: 28.8 bits;  conditional E-value: 1.4e-09
                                       burpitideAlign 123 sfvkdfevkPssllvwyrgnkngqsedkss.......sekkfvkdfepkPsqlllwyr 173
                                                          s+ kdfe++   ++v+y +n ++++ ++ s        ++++ kdfep+ s ++++y+
  NODE_96726_length_317_cov_26893.093284_g75504_i0.p1  10 SVAKDFEPRSTIPIVYYGKNSVAKDFEPRStipivyyGKNSVAKDFEPR-STIPIVYY 66 
                                                          4445555555555555555544444444444444443334444444442.33444444 PP

                                       burpitideAlign 174 gnkdgqsvdesgksfvkdfepkPssvlvwyrgnkngqs 211
                                                          g+   +s       + +dfep+   ++v+y +n  ++ 
  NODE_96726_length_317_cov_26893.093284_g75504_i0.p1  67 GK---NS-------VAQDFEPRSTIPIVYYGKNSVAKD 94 
                                                          44...11.......222333333333333333322222 PP

>> NODE_45635_length_862_cov_9151.055351_g26482_i0.p2  type:5prime_partial len:93 gc:universal NODE_45635_length_862_cov
   #    score  bias  c-Evalue  i-Evalue hmmfrom  hmm to    alifrom  ali to    envfrom  env to     acc
 ---   ------ ----- --------- --------- ------- -------    ------- -------    ------- -------    ----
   1 !   22.8   0.2   9.3e-08   0.00077     156     240 ..       4      85 ..       1      92 [. 0.53

  Alignments for each domain:
  == domain 1  score: 22.8 bits;  conditional E-value: 9.3e-08
                                      burpitideAlign 156 kfvkdfepkPsqlllwyrgnkdgqsvdes...........gksfvkdfepkPssvlvwy 203
                                                         ++ kdfep+ s ++++y g+ d+  +d +             s+ kdfep+   +l++y
  NODE_45635_length_862_cov_9151.055351_g26482_i0.p2   4 SVAKDFEPR-STIPIFYNGK-DSVAKDFEprstipifyngKDSVAKDFEPRSTIPLFYY 60 
                                                         456777764.6677777776.44444444556666666633334777777777777777 PP

                                      burpitideAlign 204 rgnkngqsedksskefvkdfsvdPssllliykgnkvd 240
                                                          +n  ++  ++ s             ++l+y+g++++
  NODE_45635_length_862_cov_9151.055351_g26482_i0.p2  61 GKNSVAKDFEPRS------------TIPLFYNGKDSV 85 
                                                         7774444433333............555555555532 PP

>> NODE_105434_length_287_cov_38887.617647_g84212_i0.p2  type:internal len:96 gc:universal NODE_105434_length_287_cov_38
   #    score  bias  c-Evalue  i-Evalue hmmfrom  hmm to    alifrom  ali to    envfrom  env to     acc
 ---   ------ ----- --------- --------- ------- -------    ------- -------    ------- -------    ----
   1 !   22.0   0.2   1.7e-07    0.0014     160     255 ..       4      84 ..       1      95 [] 0.29

  Alignments for each domain:
  == domain 1  score: 22.0 bits;  conditional E-value: 1.7e-07
                                        burpitideAlign 160 dfepkPsqlllwyrgnkdgqsvdes...........gksfvkdfepkPssvlvwyrg 205
                                                           dfep+ s ++l+y g+ d+  +d +             s+ kdfep+    +v+y +
  NODE_105434_length_287_cov_38887.617647_g84212_i0.p2   4 DFEPR-STIPLFYNGK-DSVAKDFEprstiplfyngKDSVAKDFEPRSTIHIVYYGK 58 
                                                           33332.3333333333.2222222222333333331112233333333333333333 PP

                                        burpitideAlign 206 nkngqsedksskefvkdfsvdPssllliykgnkvdpseneetekesvvng 255
                                                           n  ++           df+++ s ++++y+g++            sv+++
  NODE_105434_length_287_cov_38887.617647_g84212_i0.p2  59 NSVAK-----------DFEPR-STIPIVYYGKN------------SVAKD 84 
                                                           32222...........22211.12333333333............22222 PP

>> NODE_126912_length_235_cov_37971.720430_g105690_i0.p1  type:internal len:79 gc:universal NODE_126912_length_235_cov_3
   #    score  bias  c-Evalue  i-Evalue hmmfrom  hmm to    alifrom  ali to    envfrom  env to     acc
 ---   ------ ----- --------- --------- ------- -------    ------- -------    ------- -------    ----
   1 !   22.4   0.1   1.3e-07    0.0011     123     209 ..       3      65 ..       1      78 [] 0.38

  Alignments for each domain:
  == domain 1  score: 22.4 bits;  conditional E-value: 1.3e-07
                                         burpitideAlign 123 sfvkdfevkPssllvwyrgnkngqsedkss.......sekkfvkdfepkPsqlllw 171
                                                            s+ kdfe++   ++v+y +n ++++ ++ s        ++++ kdfep+ s ++++
  NODE_126912_length_235_cov_37971.720430_g105690_i0.p1   3 SVAKDFEPRSTIPIVYYGKNSVAKDFEPRStipivyyGKNSVAKDFEPR-STIPIV 57 
                                                            3444444444444444444444444433333444443333344444432.333333 PP

                                         burpitideAlign 172 yrgnkdgqsvdesgksfvkdfepkPssvlvwyrgnkng 209
                                                            y+g+                              n  +
  NODE_126912_length_235_cov_37971.720430_g105690_i0.p1  58 YYGK------------------------------NSVA 65 
                                                            3333..............................2222 PP

>> NODE_121363_length_246_cov_38489.426396_g100141_i0.p1  type:internal len:83 gc:universal NODE_121363_length_246_cov_3
   #    score  bias  c-Evalue  i-Evalue hmmfrom  hmm to    alifrom  ali to    envfrom  env to     acc
 ---   ------ ----- --------- --------- ------- -------    ------- -------    ------- -------    ----
   1 !   20.2   0.1   5.8e-07    0.0048     187     273 ..      10      70 ..       3      81 .. 0.39

  Alignments for each domain:
  == domain 1  score: 20.2 bits;  conditional E-value: 5.8e-07
                                         burpitideAlign 187 sfvkdfepkPssvlvwyrgnkngqsedksskefvkdfsvdPssllliykgnkvdps 242
                                                            s+ kdfep+   ++v+y +n  ++  ++ s             ++l+ykg++    
  NODE_121363_length_246_cov_38489.426396_g100141_i0.p1  10 SVAKDFEPRSTIPIVYYGKNSVAKDFEPRS------------TIPLFYKGKD---- 49 
                                                            344555555555555555553333333322............3333333333.... PP

                                         burpitideAlign 243 eneetekesvvngqsvdPssqlllyrgnkkv 273
                                                                    sv+++   +P s+++++++ k+ 
  NODE_121363_length_246_cov_38489.426396_g100141_i0.p1  50 --------SVAKD--FEPRSTIPIFYNGKDS 70 
                                                            ........33333..1222223333332222 PP

>> NODE_108103_length_279_cov_34622.904348_g86881_i0.p1  type:internal len:93 gc:universal NODE_108103_length_279_cov_34
   #    score  bias  c-Evalue  i-Evalue hmmfrom  hmm to    alifrom  ali to    envfrom  env to     acc
 ---   ------ ----- --------- --------- ------- -------    ------- -------    ------- -------    ----
   1 !   18.8   0.0   1.5e-06     0.013     126     238 ..      18      74 ..       5      92 .] 0.35

  Alignments for each domain:
  == domain 1  score: 18.8 bits;  conditional E-value: 1.5e-06
                                        burpitideAlign 126 kdfevkPssllvwyrgnkngqsedksssekkfvkdfepkPsqlllwyrgnkdgqsvd 182
                                                           kdfe++   ++v+y +n                                        
  NODE_108103_length_279_cov_34622.904348_g86881_i0.p1  18 KDFEPRSTIPIVYYGKNS--------------------------------------- 35 
                                                           333333333333333332....................................... PP

                                        burpitideAlign 183 esgksfvkdfepkPssvlvwyrgnkngqsedksskefvkdfsvdPssllliykgnk 238
                                                                + kdfep+   ++v+y +n  ++  ++ s             ++l+y+g++
  NODE_108103_length_279_cov_34622.904348_g86881_i0.p1  36 -----VAKDFEPRSTIPIVYYGKNSVAKDFEPRS------------TIPLFYNGKD 74 
                                                           .....23333333333333333332222222222............2222332222 PP

>> NODE_126913_length_235_cov_4636.290323_g105691_i0.p1  type:internal len:79 gc:universal NODE_126913_length_235_cov_46
   #    score  bias  c-Evalue  i-Evalue hmmfrom  hmm to    alifrom  ali to    envfrom  env to     acc
 ---   ------ ----- --------- --------- ------- -------    ------- -------    ------- -------    ----
   1 ?   16.1   0.1   1.1e-05     0.088      59     115 ..       2      64 ..       1      78 [] 0.45

  Alignments for each domain:
  == domain 1  score: 16.1 bits;  conditional E-value: 1.1e-05
                                        burpitideAlign  59 esvvkDlevkpssfllvyqgnkdgqskdkeek.a.......dlkkdfeikpsqlllw 107
                                                           +sv+kD+e++ +  ++ y +n+ +++ ++ +  +       ++ k    +p + +++
  NODE_126913_length_235_cov_4636.290323_g105691_i0.p1   2 NSVAKDFEPRSTIPIVNYGKNSVAKEYEPRSTiPivyngknSVAKY--FEPRSTIPI 56 
                                                           5677777766666666666666655555555544454442222222..223222222 PP

                                        burpitideAlign 108 yyhnknde 115
                                                            y +kn+ 
  NODE_126913_length_235_cov_4636.290323_g105691_i0.p1  57 VYYGKNSV 64 
                                                           22222222 PP

>> NODE_130200_length_229_cov_34032.450000_g108978_i0.p2  type:internal len:76 gc:universal NODE_130200_length_229_cov_3
   #    score  bias  c-Evalue  i-Evalue hmmfrom  hmm to    alifrom  ali to    envfrom  env to     acc
 ---   ------ ----- --------- --------- ------- -------    ------- -------    ------- -------    ----
   1 ?   14.9   0.0   2.4e-05       0.2     123     164 ..      18      66 ..       8      75 .] 0.45

  Alignments for each domain:
  == domain 1  score: 14.9 bits;  conditional E-value: 2.4e-05
                                         burpitideAlign 123 sfvkdfevkPssllvwyrgnkngqsedkss......sekkfv.kdfepk 164
                                                            s+ kdfe++   ++v+y +n ++++ ++ s      ++k++v kdfep+
  NODE_130200_length_229_cov_34032.450000_g108978_i0.p2  18 SVAKDFEPRSTIPIVYYGKNSVAKDFEPRStiplfyNGKDLVaKDFEPR 66 
                                                            3444444444444444444444444444444444443333322444442 PP

>> NODE_17658_length_1977_cov_296.721473_g9296_i0.p1  type:complete len:403 gc:universal NODE_17658_length_1977_cov_296.
   #    score  bias  c-Evalue  i-Evalue hmmfrom  hmm to    alifrom  ali to    envfrom  env to     acc
 ---   ------ ----- --------- --------- ------- -------    ------- -------    ------- -------    ----
   1 ?   14.3   0.0   3.6e-05       0.3       8      55 ..       8      54 ..       1      64 [. 0.82

  Alignments for each domain:
  == domain 1  score: 14.3 bits;  conditional E-value: 3.6e-05
                                     burpitideAlign  8 fallAllsllLlastieARkePgeywksvvknqptpeaiealldskkk 55
                                                       + +lA+l+++L a + +A  + +eywk+  + +p+p+ai ++l+s ++
  NODE_17658_length_1977_cov_296.721473_g9296_i0.p1  8 LPILAFLCVAL-AVACHATSSSEEYWKNLLPYTPMPKAIVESLQSDAS 54
                                                       669*****665.56778888889******************9977655 PP

>> NODE_65_length_12405_cov_24.953302_g22_i0.p3  type:complete len:112 gc:universal NODE_65_length_12405_cov_24.953302_g
   #    score  bias  c-Evalue  i-Evalue hmmfrom  hmm to    alifrom  ali to    envfrom  env to     acc
 ---   ------ ----- --------- --------- ------- -------    ------- -------    ------- -------    ----
   1 ?   15.1   0.1   2.1e-05      0.18     131     181 ..      16      68 ..       4      96 .. 0.70

  Alignments for each domain:
  == domain 1  score: 15.1 bits;  conditional E-value: 2.1e-05
                                burpitideAlign 131 kPssllvwyrgnkngqsedkss..sekkfvkdfepkPsqlllwyrgnkdgqsv 181
                                                   +P  ++ w + ++n+++++k+   +  k  k f++kP+q++++  ++ ++  +
  NODE_65_length_12405_cov_24.953302_g22_i0.p3  16 TPHRPFCWPERTRNSDEMQKEAqkNPHKHCKHFSSKPQQNPIVTSSAINEHQK 68 
                                                   56666777777777777777665555566677777777777766666555443 PP

>> NODE_74758_length_437_cov_15.373711_g53546_i0.p1  type:complete len:87 gc:universal NODE_74758_length_437_cov_15.3737
   #    score  bias  c-Evalue  i-Evalue hmmfrom  hmm to    alifrom  ali to    envfrom  env to     acc
 ---   ------ ----- --------- --------- ------- -------    ------- -------    ------- -------    ----
   1 ?   12.0   0.0   0.00019       1.5       2      42 ..       3      38 ..       1      61 [. 0.75

  Alignments for each domain:
  == domain 1  score: 12.0 bits;  conditional E-value: 0.00019
                                    burpitideAlign  2 elmkSffallAllsllLlastieARkePgeywksvvknqpt 42
                                                      ++m Sff+l+ l++++L  s++++R++P e++ +    q++
  NODE_74758_length_437_cov_15.373711_g53546_i0.p1  3 KVMNSFFTLILLVTFML--SVTTGRRSPAEQVLQ---SQHM 38
                                                      5799****997777555..7899*****998754...2333 PP

>> NODE_56229_length_648_cov_11.969950_g35532_i0.p1  type:complete len:80 gc:universal NODE_56229_length_648_cov_11.9699
   #    score  bias  c-Evalue  i-Evalue hmmfrom  hmm to    alifrom  ali to    envfrom  env to     acc
 ---   ------ ----- --------- --------- ------- -------    ------- -------    ------- -------    ----
   1 ?   10.8   0.4   0.00043       3.6       5      28 ..       3      27 ..       1      32 [. 0.92

  Alignments for each domain:
  == domain 1  score: 10.8 bits;  conditional E-value: 0.00043
                                    burpitideAlign  5 kSffallA.llsllLlastieARke 28
                                                      kS++ ++A + ++l las+++AR++
  NODE_56229_length_648_cov_11.969950_g35532_i0.p1  3 KSSIKITAfFIAILALASIAQARNS 27
                                                      9*******9999***********86 PP


Internal pipeline statistics summary:
-------------------------------------
Query model(s):                            1  (312 nodes)
Target sequences:                     207082  (33323180 residues searched)
Passed MSV filter:                      5687  (0.0274626); expected 4141.6 (0.02)
Passed bias filter:                     3242  (0.0156556); expected 4141.6 (0.02)
Passed Vit filter:                       335  (0.00161772); expected 207.1 (0.001)
Passed Fwd filter:                        25  (0.000120725); expected 2.1 (1e-05)
Initial search space (Z):             207082  [actual number of targets]
Domain search space  (domZ):              25  [number of targets reported over threshold]
# CPU time: 0.67u 0.12s 00:00:00.79 Elapsed: 00:00:03.63
# Mc/sec: 2858.84
//
[ok]
