# Supplementary material for: Mining raw plant transcriptomic data for new cyclopeptide alkaloids
Source: Beilstein J Org Chem. 2024 Jul 11;20:1548–59. doi: 10.3762/bjoc.20.138 (PMC11250218; doi:10.3762/bjoc.20.138)
Supplement: File 4 — The split burpitide precursor peptide HMM and output from all 700 transcriptomes as a compressed archive. [file Beilstein_J_Org_Chem-20-1548-s004.zip › final/SRR15909831.pep.hmm]

# hmmsearch :: search profile(s) against a sequence database
# HMMER 3.3 (Nov 2019); http://hmmer.org/
# Copyright (C) 2019 Howard Hughes Medical Institute.
# Freely distributed under the BSD open source license.
# - - - - - - - - - - - - - - - - - - - - - - - - - - - - - - - - - - - -
# query HMM file:                  ../hmms/burpitide.hmm
# target sequence database:        SRR15909831.pep
# - - - - - - - - - - - - - - - - - - - - - - - - - - - - - - - - - - - -

Query:       burpitideAlign  [M=312]
Scores for complete sequences (score includes all domains):
   --- full sequence ---   --- best 1 domain ---    -#dom-
    E-value  score  bias    E-value  score  bias    exp  N  Sequence                                           Description
    ------- ------ -----    ------- ------ -----   ---- --  --------                                           -----------
  ------ inclusion threshold ------
      0.012   18.2   0.0       0.02   17.6   0.0    1.3  1  NODE_14238_length_1232_cov_1635.980155_g9652_i0.p1  type:3prime_partial len:374 gc:u
       0.77   12.3   0.1        1.2   11.6   0.1    1.3  1  NODE_16102_length_1115_cov_15.745681_g10979_i0.p1   type:complete len:291 gc:univers
       0.89   12.1   0.1        1.4   11.5   0.1    1.2  1  NODE_16507_length_1091_cov_14.890963_g11266_i0.p1   type:5prime_partial len:306 gc:u


Domain annotation for each sequence (and alignments):
>> NODE_14238_length_1232_cov_1635.980155_g9652_i0.p1  type:3prime_partial len:374 gc:universal NODE_14238_length_1232_c
   #    score  bias  c-Evalue  i-Evalue hmmfrom  hmm to    alifrom  ali to    envfrom  env to     acc
 ---   ------ ----- --------- --------- ------- -------    ------- -------    ------- -------    ----
   1 ?   17.6   0.0   4.5e-07      0.02      10      51 ..       4      46 ..       1      59 [. 0.81

  Alignments for each domain:
  == domain 1  score: 17.6 bits;  conditional E-value: 4.5e-07
                                      burpitideAlign 10 llA.llsllLlastieARkePgeywksvvknqptpeaiealld 51
                                                        +l  l++llL + + +A+  ++ yw+sv +n+p+p+ai++ll 
  NODE_14238_length_1232_cov_1635.980155_g9652_i0.p1  4 FLPvLSLLLLSVAVSHASLPAQIYWHSVLPNTPMPDAIRDLLR 46
                                                        44424455577889***************************84 PP

>> NODE_16102_length_1115_cov_15.745681_g10979_i0.p1  type:complete len:291 gc:universal NODE_16102_length_1115_cov_15.7
   #    score  bias  c-Evalue  i-Evalue hmmfrom  hmm to    alifrom  ali to    envfrom  env to     acc
 ---   ------ ----- --------- --------- ------- -------    ------- -------    ------- -------    ----
   1 ?   11.6   0.1   2.9e-05       1.2      94     237 ..     227     269 ..     196     288 .. 0.56

  Alignments for each domain:
  == domain 1  score: 11.6 bits;  conditional E-value: 2.9e-05
                                     burpitideAlign  94 kkdfeikpsqlllwyyhnkndeskskeessfvkdfevkPssllvwyrgnkngqsedksss 153
                                                         ++                                                         
  NODE_16102_length_1115_cov_15.745681_g10979_i0.p1 227 SNP--------------------------------------------------------- 229
                                                        333......................................................... PP

                                     burpitideAlign 154 ekkfvkdfepkPsqlllwyrgnkdgqsvdesgksfvkdfepkPssvlvwyrgnkngqsed 213
                                                                                               e+ Ps+++++y g++++    
  NODE_16102_length_1115_cov_15.745681_g10979_i0.p1 230 --------------------------------------SEVSPSQFMPIYTGQVHAHLHR 251
                                                        ......................................3444444444444444444333 PP

                                     burpitideAlign 214 ksskefvkdfsvdPssllliykgn 237
                                                        ++        +v Ps++++iy g+
  NODE_16102_length_1115_cov_15.745681_g10979_i0.p1 252 PNP------SEVSPSQFIPIYTGQ 269
                                                        333......344444444444443 PP

>> NODE_16507_length_1091_cov_14.890963_g11266_i0.p1  type:5prime_partial len:306 gc:universal NODE_16507_length_1091_co
   #    score  bias  c-Evalue  i-Evalue hmmfrom  hmm to    alifrom  ali to    envfrom  env to     acc
 ---   ------ ----- --------- --------- ------- -------    ------- -------    ------- -------    ----
   1 ?   11.5   0.1   3.1e-05       1.4      94     237 ..     242     284 ..     212     303 .. 0.55

  Alignments for each domain:
  == domain 1  score: 11.5 bits;  conditional E-value: 3.1e-05
                                     burpitideAlign  94 kkdfeikpsqlllwyyhnkndeskskeessfvkdfevkPssllvwyrgnkngqsedksss 153
                                                         ++                                                         
  NODE_16507_length_1091_cov_14.890963_g11266_i0.p1 242 SNP--------------------------------------------------------- 244
                                                        333......................................................... PP

                                     burpitideAlign 154 ekkfvkdfepkPsqlllwyrgnkdgqsvdesgksfvkdfepkPssvlvwyrgnkngqsed 213
                                                                                               e+ Ps+++++y g++++    
  NODE_16507_length_1091_cov_14.890963_g11266_i0.p1 245 --------------------------------------SEVSPSQFMPIYTGQVHAHLHR 266
                                                        ......................................3444444444444444444333 PP

                                     burpitideAlign 214 ksskefvkdfsvdPssllliykgn 237
                                                        ++        +v Ps++++iy g+
  NODE_16507_length_1091_cov_14.890963_g11266_i0.p1 267 PNP------SEVSPSQFIPIYTGQ 284
                                                        333......344444444444443 PP


Internal pipeline statistics summary:
-------------------------------------
Query model(s):                            1  (312 nodes)
Target sequences:                     131373  (21399922 residues searched)
Passed MSV filter:                      3076  (0.0234142); expected 2627.5 (0.02)
Passed bias filter:                     1885  (0.0143485); expected 2627.5 (0.02)
Passed Vit filter:                       194  (0.00147671); expected 131.4 (0.001)
Passed Fwd filter:                         3  (2.28357e-05); expected 1.3 (1e-05)
Initial search space (Z):             131373  [actual number of targets]
Domain search space  (domZ):               3  [number of targets reported over threshold]
# CPU time: 0.44u 0.09s 00:00:00.53 Elapsed: 00:00:03.26
# Mc/sec: 2044.55
//
[ok]
