# Supplementary material for: Mining raw plant transcriptomic data for new cyclopeptide alkaloids
Source: Beilstein J Org Chem. 2024 Jul 11;20:1548–59. doi: 10.3762/bjoc.20.138 (PMC11250218; doi:10.3762/bjoc.20.138)
Supplement: File 4 — The split burpitide precursor peptide HMM and output from all 700 transcriptomes as a compressed archive. [file Beilstein_J_Org_Chem-20-1548-s004.zip › final/SRR15992315.pep.hmm]

# hmmsearch :: search profile(s) against a sequence database
# HMMER 3.3 (Nov 2019); http://hmmer.org/
# Copyright (C) 2019 Howard Hughes Medical Institute.
# Freely distributed under the BSD open source license.
# - - - - - - - - - - - - - - - - - - - - - - - - - - - - - - - - - - - -
# query HMM file:                  ../hmms/burpitide.hmm
# target sequence database:        SRR15992315.pep
# - - - - - - - - - - - - - - - - - - - - - - - - - - - - - - - - - - - -

Query:       burpitideAlign  [M=312]
Scores for complete sequences (score includes all domains):
   --- full sequence ---   --- best 1 domain ---    -#dom-
    E-value  score  bias    E-value  score  bias    exp  N  Sequence                                            Description
    ------- ------ -----    ------- ------ -----   ---- --  --------                                            -----------
    5.1e-11   45.6   0.1    1.3e-10   44.3   0.1    1.7  1  NODE_40940_length_819_cov_139.238606_g19489_i0.p1    type:complete len:144 gc:univers
    5.7e-10   42.1   0.2    2.2e-07   33.6   0.1    2.6  2  NODE_33254_length_1176_cov_2808.248413_g15206_i0.p1  type:complete len:132 gc:univers
    5.7e-10   42.1   0.2    2.2e-07   33.6   0.1    2.6  2  NODE_34327_length_1123_cov_2983.566667_g15709_i0.p1  type:complete len:132 gc:univers
      3e-08   36.5   0.1    9.8e-07   31.5   0.1    2.6  1  NODE_36074_length_1036_cov_725.444444_g15462_i1.p1   type:complete len:133 gc:univers
     0.0022   20.5   0.6      0.035   16.5   0.6    2.4  1  NODE_38098_length_942_cov_3076.568470_g17685_i0.p1   type:complete len:108 gc:univers
  ------ inclusion threshold ------
      0.013   17.9   0.4       0.19   14.2   0.4    2.4  1  NODE_33800_length_1149_cov_635.881970_g15462_i0.p1   type:complete len:109 gc:univers
          1   11.7   0.0          1   11.7   0.0    1.1  1  NODE_13732_length_2381_cov_57.662912_g5793_i2.p2     type:complete len:78 gc:universa
        1.5   11.2   0.0        1.8   10.9   0.0    1.1  1  NODE_44233_length_684_cov_52.936170_g22018_i0.p1     type:3prime_partial len:98 gc:un


Domain annotation for each sequence (and alignments):
>> NODE_40940_length_819_cov_139.238606_g19489_i0.p1  type:complete len:144 gc:universal NODE_40940_length_819_cov_139.2
   #    score  bias  c-Evalue  i-Evalue hmmfrom  hmm to    alifrom  ali to    envfrom  env to     acc
 ---   ------ ----- --------- --------- ------- -------    ------- -------    ------- -------    ----
   1 !   44.3   0.1   8.9e-15   1.3e-10       6     166 ..       4     137 ..       1     142 [. 0.74

  Alignments for each domain:
  == domain 1  score: 44.3 bits;  conditional E-value: 8.9e-15
                                     burpitideAlign   6 SffallAllsllLlastieARkeP..geywksvvknqptpeaiealldskkktknesvvk 63 
                                                        S+f l+ l+sl+L+a ++eAR +P   ++w++v+k++ + ea+e  +             
  NODE_40940_length_819_cov_139.238606_g19489_i0.p1   4 SSFILITLFSLALVAGITEARMAPgqYDNWQAVTKDEALVEAVEHIM------------- 50 
                                                        89**********************44466****************95............. PP

                                     burpitideAlign  64 Dlevkpssfllvyqgnkdgqskdkeek.adlkkdfeikpsqlllwyyhnkndeskskees 122
                                                            +  s+ l ++++ d+     ++k + +  dfe+ p+      y+   d++k + e+
  NODE_40940_length_819_cov_139.238606_g19489_i0.p1  51 ----HGESMSLASKKKGDCHTSGDKQKeKAFLRDFEPGPNAT---AYP---DDAKLQGET 100
                                                        ....34456788999999954444444478999999999999...555...344444556 PP

                                     burpitideAlign 123 sfvkdfevkPssllvwyrgnkngqsedksssekkfvkdfepkPs 166
                                                         fvkdfe+     +  ++++   ++  k    ++fvkdfep+P+
  NODE_40940_length_819_cov_139.238606_g19489_i0.p1 101 AFVKDFEP--RTSVTTRPDE---DAGLK--THEEFVKDFEPRPN 137
                                                        79999999..3334444444...23333..33579999999998 PP

>> NODE_33254_length_1176_cov_2808.248413_g15206_i0.p1  type:complete len:132 gc:universal NODE_33254_length_1176_cov_28
   #    score  bias  c-Evalue  i-Evalue hmmfrom  hmm to    alifrom  ali to    envfrom  env to     acc
 ---   ------ ----- --------- --------- ------- -------    ------- -------    ------- -------    ----
   1 !   33.6   0.1   1.5e-11   2.2e-07       8     134 ..       6     112 ..       1     113 [. 0.63
   2 !    5.9   0.0    0.0042        60      54      87 ..      95     125 ..      92     130 .. 0.63

  Alignments for each domain:
  == domain 1  score: 33.6 bits;  conditional E-value: 1.5e-11
                                       burpitideAlign   8 fallAllsllLlastieARkePgey..wksvvknqptpeaiealldskkkt.knesvv 62 
                                                          +  + llsl+L+as++eAR +Pg y  w+ v+k++ + e ie+l+  ++++       
  NODE_33254_length_1176_cov_2808.248413_g15206_i0.p1   6 LIPITLLSLALVASITEARMAPGQYnnWQGVAKDEAMVEVIEQLMHGESSSlA----- 58 
                                                          444669****************87666****************9743333321..... PP

                                       burpitideAlign  63 kDlevkpssfllvyqgnkdgqskdkeekadlkkdfeikpsqlllwyyhnkndeskske 120
                                                                 +s   ++ +n +       + + +  dfe++p+      y+  +++  + e
  NODE_33254_length_1176_cov_2808.248413_g15206_i0.p1  59 -----GKKSDCHTSIDNHN-------G-KAFVRDFEPRPNAS---AYP-DDAKL-KGE 98 
                                                          .....11222334444444.......2.25667777777766...333.22222.233 PP

                                       burpitideAlign 121 essfvkdfevkPss 134
                                                          +  f kdfe++Ps 
  NODE_33254_length_1176_cov_2808.248413_g15206_i0.p1  99 TAAFTKDFEPRPSN 112
                                                          33567777777764 PP

  == domain 2  score: 5.9 bits;  conditional E-value: 0.0042
                                       burpitideAlign  54 kktknesvvkDlevkpssfllvyqgnkdgqskdk 87 
                                                           k +   + kD+e++ps    vy+++++g +++k
  NODE_33254_length_1176_cov_2808.248413_g15206_i0.p1  95 LKGETAAFTKDFEPRPSN---VYPDEDAGLKAEK 125
                                                          455556666777777777...7777777655555 PP

>> NODE_34327_length_1123_cov_2983.566667_g15709_i0.p1  type:complete len:132 gc:universal NODE_34327_length_1123_cov_29
   #    score  bias  c-Evalue  i-Evalue hmmfrom  hmm to    alifrom  ali to    envfrom  env to     acc
 ---   ------ ----- --------- --------- ------- -------    ------- -------    ------- -------    ----
   1 !   33.6   0.1   1.5e-11   2.2e-07       8     134 ..       6     112 ..       1     113 [. 0.63
   2 !    5.9   0.0    0.0042        60      54      87 ..      95     125 ..      92     130 .. 0.63

  Alignments for each domain:
  == domain 1  score: 33.6 bits;  conditional E-value: 1.5e-11
                                       burpitideAlign   8 fallAllsllLlastieARkePgey..wksvvknqptpeaiealldskkkt.knesvv 62 
                                                          +  + llsl+L+as++eAR +Pg y  w+ v+k++ + e ie+l+  ++++       
  NODE_34327_length_1123_cov_2983.566667_g15709_i0.p1   6 LIPITLLSLALVASITEARMAPGQYnnWQGVAKDEAMVEVIEQLMHGESSSlA----- 58 
                                                          444669****************87666****************9743333321..... PP

                                       burpitideAlign  63 kDlevkpssfllvyqgnkdgqskdkeekadlkkdfeikpsqlllwyyhnkndeskske 120
                                                                 +s   ++ +n +       + + +  dfe++p+      y+  +++  + e
  NODE_34327_length_1123_cov_2983.566667_g15709_i0.p1  59 -----GKKSDCHTSIDNHN-------G-KAFVRDFEPRPNAS---AYP-DDAKL-KGE 98 
                                                          .....11222334444444.......2.25667777777766...333.22222.233 PP

                                       burpitideAlign 121 essfvkdfevkPss 134
                                                          +  f kdfe++Ps 
  NODE_34327_length_1123_cov_2983.566667_g15709_i0.p1  99 TAAFTKDFEPRPSN 112
                                                          33567777777764 PP

  == domain 2  score: 5.9 bits;  conditional E-value: 0.0042
                                       burpitideAlign  54 kktknesvvkDlevkpssfllvyqgnkdgqskdk 87 
                                                           k +   + kD+e++ps    vy+++++g +++k
  NODE_34327_length_1123_cov_2983.566667_g15709_i0.p1  95 LKGETAAFTKDFEPRPSN---VYPDEDAGLKAEK 125
                                                          455556666777777777...7777777655555 PP

>> NODE_36074_length_1036_cov_725.444444_g15462_i1.p1  type:complete len:133 gc:universal NODE_36074_length_1036_cov_725
   #    score  bias  c-Evalue  i-Evalue hmmfrom  hmm to    alifrom  ali to    envfrom  env to     acc
 ---   ------ ----- --------- --------- ------- -------    ------- -------    ------- -------    ----
   1 !   31.5   0.1   6.9e-11   9.8e-07       8     134 ..       6     112 ..       1     132 [. 0.61

  Alignments for each domain:
  == domain 1  score: 31.5 bits;  conditional E-value: 6.9e-11
                                      burpitideAlign   8 fallAllsllLlastieARkePgey..wksvvknqptpeaiealldskkktknesvvkD 64 
                                                         +  + ll+l+L+a+++eAR +Pg y  w+ v+k++ + e ie+l+  ++++        
  NODE_36074_length_1036_cov_725.444444_g15462_i1.p1   6 LIPITLLLLALVARITEARMAPGQYnnWQGVAKDEAMVEVIEQLMHGESSS-------- 56 
                                                         4446699***************87666****************97332222........ PP

                                      burpitideAlign  65 levkpssfllvyqgnkdgqskdkeek.adlkkdfeikpsqlllwyyhnkndeskskees 122
                                                                 l    +++d+   + + +   +  dfe++p+      y+  +++  + e+ 
  NODE_36074_length_1036_cov_725.444444_g15462_i1.p1  57 --------L--AGKKSDCHTSSDNHNgTAFVRDFEPRPNVS---AYP-DDAKL-KGETA 100
                                                         ........2..223334433333333336677777777755...333.22222.23333 PP

                                      burpitideAlign 123 sfvkdfevkPss 134
                                                          f kdfe++Ps 
  NODE_36074_length_1036_cov_725.444444_g15462_i1.p1 101 AFTKDFEPRPSL 112
                                                         467777777753 PP

>> NODE_38098_length_942_cov_3076.568470_g17685_i0.p1  type:complete len:108 gc:universal NODE_38098_length_942_cov_3076
   #    score  bias  c-Evalue  i-Evalue hmmfrom  hmm to    alifrom  ali to    envfrom  env to     acc
 ---   ------ ----- --------- --------- ------- -------    ------- -------    ------- -------    ----
   1 !   16.5   0.6   2.4e-06     0.035     123     200 ..      20      90 ..       2     105 .. 0.57

  Alignments for each domain:
  == domain 1  score: 16.5 bits;  conditional E-value: 2.4e-06
                                      burpitideAlign 123 sfvkdfevkPssllvwyrgnkngqsedksssekkfvkdfepkPsqlllwyrgnkdgqsv 181
                                                          +++++    ss l +++    + s+d+  ++k fv dfep+P+        +  g+  
  NODE_38098_length_942_cov_3076.568470_g17685_i0.p1  20 EVIEQLMHGESSSLAGKKSD-CHTSIDNH-NGKAFVRDFEPRPNASAYPDDAKLKGET- 75 
                                                         44555555555566666555.66666665.5677777777777665544444433333. PP

                                      burpitideAlign 182 desgksfvkdfepkPssvl 200
                                                               f+kdfep+Ps v 
  NODE_38098_length_942_cov_3076.568470_g17685_i0.p1  76 ----AAFTKDFEPRPSNVY 90 
                                                         ....566777777776654 PP

>> NODE_33800_length_1149_cov_635.881970_g15462_i0.p1  type:complete len:109 gc:universal NODE_33800_length_1149_cov_635
   #    score  bias  c-Evalue  i-Evalue hmmfrom  hmm to    alifrom  ali to    envfrom  env to     acc
 ---   ------ ----- --------- --------- ------- -------    ------- -------    ------- -------    ----
   1 ?   14.2   0.4   1.3e-05      0.19     123     197 ..      20      87 ..       2     108 .. 0.44

  Alignments for each domain:
  == domain 1  score: 14.2 bits;  conditional E-value: 1.3e-05
                                      burpitideAlign 123 sfvkdfevkPssllvwyrgnkngqsedksssekkfvkdfepkPsqlllwyrgnkdgqsv 181
                                                          +++++    ss l +++    + s+d+  ++  fv dfep+P+        +  g+  
  NODE_33800_length_1149_cov_635.881970_g15462_i0.p1  20 EVIEQLMHGESSSLAGKKSD-CHTSSDNH-NGTAFVRDFEPRPNVSAYPDDAKLKGE-- 74 
                                                         33444444444455555444.33333332.455555555555553332222222222.. PP

                                      burpitideAlign 182 desgksfvkdfepkPs 197
                                                            +  f+kdfep+Ps
  NODE_33800_length_1149_cov_635.881970_g15462_i0.p1  75 ---TAAFTKDFEPRPS 87 
                                                         ...2455555555554 PP

>> NODE_13732_length_2381_cov_57.662912_g5793_i2.p2  type:complete len:78 gc:universal NODE_13732_length_2381_cov_57.662
   #    score  bias  c-Evalue  i-Evalue hmmfrom  hmm to    alifrom  ali to    envfrom  env to     acc
 ---   ------ ----- --------- --------- ------- -------    ------- -------    ------- -------    ----
   1 ?   11.7   0.0   7.1e-05         1       4      38 ..       1      37 [.       1      68 [. 0.73

  Alignments for each domain:
  == domain 1  score: 11.7 bits;  conditional E-value: 7.1e-05
                                    burpitideAlign  4 mkSff..allAllsllLlastieARkePgeywksvvk 38
                                                      mkS++   + Al+  +L++++i+AR++ +e   s + 
  NODE_13732_length_2381_cov_57.662912_g5793_i2.p2  1 MKSLLfrCICALFYSILFVCAITARTDNDEVQFSSMT 37
                                                      666432257789999************9987666664 PP

>> NODE_44233_length_684_cov_52.936170_g22018_i0.p1  type:3prime_partial len:98 gc:universal NODE_44233_length_684_cov_5
   #    score  bias  c-Evalue  i-Evalue hmmfrom  hmm to    alifrom  ali to    envfrom  env to     acc
 ---   ------ ----- --------- --------- ------- -------    ------- -------    ------- -------    ----
   1 ?   10.9   0.0   0.00012       1.8       8      49 ..      17      51 ..      13      64 .. 0.79

  Alignments for each domain:
  == domain 1  score: 10.9 bits;  conditional E-value: 0.00012
                                    burpitideAlign  8 fallAllsllLlastieARkePgeywksvvknqptpeaieal 49
                                                      ++l+A+l+ll   s +++R+ P+e++ +          i + 
  NODE_44233_length_684_cov_52.936170_g22018_i0.p1 17 VVLFAVLCLLACCSEAQSRRLPKEEVDALK-------EIADQ 51
                                                      689**********************98843.......44444 PP


Internal pipeline statistics summary:
-------------------------------------
Query model(s):                            1  (312 nodes)
Target sequences:                     114344  (21384612 residues searched)
Passed MSV filter:                      4903  (0.0428794); expected 2286.9 (0.02)
Passed bias filter:                     2695  (0.0235692); expected 2286.9 (0.02)
Passed Vit filter:                       259  (0.00226509); expected 114.3 (0.001)
Passed Fwd filter:                         8  (6.99643e-05); expected 1.1 (1e-05)
Initial search space (Z):             114344  [actual number of targets]
Domain search space  (domZ):               8  [number of targets reported over threshold]
# CPU time: 0.55u 0.14s 00:00:00.69 Elapsed: 00:00:02.21
# Mc/sec: 3006.14
//
[ok]
