# Supplementary material for: Mining raw plant transcriptomic data for new cyclopeptide alkaloids
Source: Beilstein J Org Chem. 2024 Jul 11;20:1548–59. doi: 10.3762/bjoc.20.138 (PMC11250218; doi:10.3762/bjoc.20.138)
Supplement: File 4 — The split burpitide precursor peptide HMM and output from all 700 transcriptomes as a compressed archive. [file Beilstein_J_Org_Chem-20-1548-s004.zip › final/SRR16071539.pep.hmm]

# hmmsearch :: search profile(s) against a sequence database
# HMMER 3.3 (Nov 2019); http://hmmer.org/
# Copyright (C) 2019 Howard Hughes Medical Institute.
# Freely distributed under the BSD open source license.
# - - - - - - - - - - - - - - - - - - - - - - - - - - - - - - - - - - - -
# query HMM file:                  ../hmms/burpitide.hmm
# target sequence database:        SRR16071539.pep
# - - - - - - - - - - - - - - - - - - - - - - - - - - - - - - - - - - - -

Query:       burpitideAlign  [M=312]
Scores for complete sequences (score includes all domains):
   --- full sequence ---   --- best 1 domain ---    -#dom-
    E-value  score  bias    E-value  score  bias    exp  N  Sequence                                            Description
    ------- ------ -----    ------- ------ -----   ---- --  --------                                            -----------
    1.3e-24   90.3   0.0    2.3e-24   89.6   0.0    1.3  1  NODE_5582_length_2891_cov_1562.279631_g566_i1.p1     type:complete len:264 gc:univers
    1.4e-14   57.4   0.1      2e-14   56.9   0.1    1.2  1  NODE_69680_length_402_cov_12.100304_g50255_i0.p1     type:5prime_partial len:132 gc:u
    9.8e-13   51.3   0.0    1.2e-12   51.0   0.0    1.1  1  NODE_59704_length_523_cov_31.142222_g40305_i0.p1     type:5prime_partial len:100 gc:u
    3.3e-11   46.3   0.3    5.8e-11   45.5   0.3    1.4  1  NODE_837_length_4747_cov_836.286906_g566_i0.p1       type:complete len:207 gc:univers
      4e-07   32.9   0.0    5.4e-06   29.2   0.0    2.1  1  NODE_14453_length_2026_cov_2019.316948_g8481_i0.p2   type:5prime_partial len:144 gc:u
      4e-07   32.9   0.0    5.4e-06   29.2   0.0    2.1  1  NODE_32836_length_1209_cov_3414.253521_g18858_i0.p1  type:5prime_partial len:144 gc:u
     0.0081   18.8   0.4        0.1   15.2   0.0    2.1  2  NODE_43973_length_870_cov_7.690088_g26157_i0.p1      type:internal len:291 gc:univers
  ------ inclusion threshold ------
      0.024   17.2   0.6      0.079   15.5   0.0    2.0  2  NODE_27030_length_1419_cov_64.358841_g15496_i0.p1    type:complete len:385 gc:univers


Domain annotation for each sequence (and alignments):
>> NODE_5582_length_2891_cov_1562.279631_g566_i1.p1  type:complete len:264 gc:universal NODE_5582_length_2891_cov_1562.2
   #    score  bias  c-Evalue  i-Evalue hmmfrom  hmm to    alifrom  ali to    envfrom  env to     acc
 ---   ------ ----- --------- --------- ------- -------    ------- -------    ------- -------    ----
   1 !   89.6   0.0   1.4e-28   2.3e-24       4     205 ..      25     209 ..      12     221 .. 0.73

  Alignments for each domain:
  == domain 1  score: 89.6 bits;  conditional E-value: 1.4e-28
                                    burpitideAlign   4 mkSffallAllsllLlastieARkePgeywksvvknqpt........peaiealldskkkt 56 
                                                       mkS fal+ l sl+L as i AR++Pgeyw  v+kn+p+        p ++ +l d  k +
  NODE_5582_length_2891_cov_1562.279631_g566_i1.p1  25 MKSPFALILLISLALYASSIDARRDPGEYWRIVMKNEPMpvaiqrlmPRHTVPL-DDLKPQ 84 
                                                       ***************************************444444444444444.333444 PP

                                    burpitideAlign  57 knesvvkDlevkpssfllvyqgnkdgqskdkeekadlkkdfeikpsqlllwyyhnkndesk 117
                                                       +++s  k +e++p+     y+++++g+       + + kdfe++p      yyh+ ++ ++
  NODE_5582_length_2891_cov_1562.279631_g566_i1.p1  85 EEKSSSKHFEPRPTI--TAYYDDDAGK-------KFFAKDFEPRPTIT--AYYHGDVGLKQ 134
                                                       667888999988886..7777777732.......25899******876..88887777664 PP

                                    burpitideAlign 118 skeessfvkdfevkPssllvwyrgnkngqsedksssekkfvkdfepkPsqlllwyrgnkdg 178
                                                       +  +ssf kdfe++Ps    ++ ++  g ++ ks    +f kdfep+Ps     y++    
  NODE_5582_length_2891_cov_1562.279631_g566_i1.p1 135 E--KSSFAKDFEPRPSVTAYYHDDA--GLEQRKS----SFAKDFEPRPSL--TAYYHDD-- 183
                                                       4..3579********8666555555..6666664....399*******84..4444442.. PP

                                    burpitideAlign 179 qsvdesgksfvkdfepkPssvlvwyrg 205
                                                           ++  sf kdfep+P     +y+g
  NODE_5582_length_2891_cov_1562.279631_g566_i1.p1 184 AGLKQEKSSFAKDFEPRPTIT-AYYHG 209
                                                       2223447799*******9754.55665 PP

>> NODE_69680_length_402_cov_12.100304_g50255_i0.p1  type:5prime_partial len:132 gc:universal NODE_69680_length_402_cov_
   #    score  bias  c-Evalue  i-Evalue hmmfrom  hmm to    alifrom  ali to    envfrom  env to     acc
 ---   ------ ----- --------- --------- ------- -------    ------- -------    ------- -------    ----
   1 !   56.9   0.1   1.3e-18     2e-14       2     133 ..       6     125 ..       5     130 .. 0.73

  Alignments for each domain:
  == domain 1  score: 56.9 bits;  conditional E-value: 1.3e-18
                                    burpitideAlign   2 elmkSffallAllsllLlastieARkePgeywksvvknqptpeaiealldskkkt..knes 60 
                                                       e+mkS +al+ l+sl+L    + ARk+Pgeyw +v+k++p+peai+ l+    +   ++e+
  NODE_69680_length_402_cov_12.100304_g50255_i0.p1   6 EVMKSPIALILLFSLALY---TDARKDPGEYWRAVMKDEPMPEAIQHLMPRPHSVplSQEK 63 
                                                       68**99999999997775...78*************************8655444443333 PP

                                    burpitideAlign  61 v...vkDlevkpssfllvyqgnkdgqskdkeekadlkkdfeikpsqlllwyyhnkndesks 118
                                                       +      +e++p+    vy+++  +++++k+    + kdfe++p+      yh+ ++  k+
  NODE_69680_length_402_cov_12.100304_g50255_i0.p1  64 TdchKSSFEPRPNA--SVYHDDTKLKEAEKSL---FSKDFEPRPNVS---SYHDDDAGLKQ 116
                                                       31002235555554..7888888877777664...588899888866...78888888866 PP

                                    burpitideAlign 119 keessfvkdfevkPs 133
                                                       +      kdfe++P+
  NODE_69680_length_402_cov_12.100304_g50255_i0.p1 117 E------KDFEPRPN 125
                                                       5......68888887 PP

>> NODE_59704_length_523_cov_31.142222_g40305_i0.p1  type:5prime_partial len:100 gc:universal NODE_59704_length_523_cov_
   #    score  bias  c-Evalue  i-Evalue hmmfrom  hmm to    alifrom  ali to    envfrom  env to     acc
 ---   ------ ----- --------- --------- ------- -------    ------- -------    ------- -------    ----
   1 !   51.0   0.0   7.7e-17   1.2e-12       2     100 ..       6      95 ..       5      99 .. 0.84

  Alignments for each domain:
  == domain 1  score: 51.0 bits;  conditional E-value: 7.7e-17
                                    burpitideAlign   2 elmkSffallAllsllLlastieARkePgeywksvvknqptpeaiealldskkkt..knes 60 
                                                       e+mkS +al+ l+sl+L    + ARk+Pgeyw +v+k++p+peai+ l+    +   ++e+
  NODE_59704_length_523_cov_31.142222_g40305_i0.p1   6 EVMKSPIALILLFSLALY---TDARKDPGEYWRAVMKDEPMPEAIQHLMPRPHSVplSKEK 63 
                                                       68**99999999997775...78*************************9887777777666 PP

                                    burpitideAlign  61 vvkDlevkpssfllvyqgnkdgqskdkeekadlkkdfeik 100
                                                       +   +e++p  +l vy+++  +++++k+    + kdfe+k
  NODE_59704_length_523_cov_31.142222_g40305_i0.p1  64 T---FEPRP--NLSVYHDDTKLKEAEKSL---FSKDFEPK 95 
                                                       6...67555..679*******99999885...58999987 PP

>> NODE_837_length_4747_cov_836.286906_g566_i0.p1  type:complete len:207 gc:universal NODE_837_length_4747_cov_836.28690
   #    score  bias  c-Evalue  i-Evalue hmmfrom  hmm to    alifrom  ali to    envfrom  env to     acc
 ---   ------ ----- --------- --------- ------- -------    ------- -------    ------- -------    ----
   1 !   45.5   0.3   3.7e-15   5.8e-11      57     204 ..      28     151 ..       1     164 [. 0.41

  Alignments for each domain:
  == domain 1  score: 45.5 bits;  conditional E-value: 3.7e-15
                                  burpitideAlign  57 knesvvkDlevkpssfllvyqgnkdgqskdkeekadlkkdfeikpsqlllwyyhnkndesksk 119
                                                     +++s  k +e++p+     y+++++g+       + + kdfe++p      yyh+ ++ +++ 
  NODE_837_length_4747_cov_836.286906_g566_i0.p1  28 EEKSSSKHFEPRPTI--TAYYDDDAGK-------KFFAKDFEPRPTIT--AYYHGDVGLKQE- 78 
                                                     333333444444443..3333333321.......12445555555433..444443333322. PP

                                  burpitideAlign 120 eessfvkdfevkPssllvwyrgnkngqsedksssekkfvkdfepkPsqlllwyrgnkdgqsvd 182
                                                      +ssf kdfe++Ps    ++ ++  g ++ ks    +f kdfep+Ps     y++        
  NODE_837_length_4747_cov_836.286906_g566_i0.p1  79 -KSSFAKDFEPRPSVTAYYHDDA--GLEQRKS----SFAKDFEPRPSL--TAYYHDD--AGLK 130
                                                     .2334555555554333222222..3333332....244555555542..2222221..1111 PP

                                  burpitideAlign 183 esgksfvkdfepkPssvlvwyr 204
                                                     ++  sf kdfep+P     +y+
  NODE_837_length_4747_cov_836.286906_g566_i0.p1 131 QEKSSFAKDFEPRPTIT-AYYH 151
                                                     22344455555555432.2333 PP

>> NODE_14453_length_2026_cov_2019.316948_g8481_i0.p2  type:5prime_partial len:144 gc:universal NODE_14453_length_2026_c
   #    score  bias  c-Evalue  i-Evalue hmmfrom  hmm to    alifrom  ali to    envfrom  env to     acc
 ---   ------ ----- --------- --------- ------- -------    ------- -------    ------- -------    ----
   1 !   29.2   0.0   3.4e-10   5.4e-06      20     102 ..       2      82 ..       1      92 [. 0.68

  Alignments for each domain:
  == domain 1  score: 29.2 bits;  conditional E-value: 3.4e-10
                                      burpitideAlign  20 astieARkePgeywksvvknqpt........peaiealldskkktknesvvkDlevkps 70 
                                                         as i AR++Pgeyw  v+kn+p+        p ++ +l d  k ++++s  k +e++p+
  NODE_14453_length_2026_cov_2019.316948_g8481_i0.p2   2 ASSIDARRDPGEYWRIVMKNEPMpvaiqrlmPRHTVPL-DDLKPQEEKSSSKHFEPRPT 59 
                                                         6889*******************444444444444444.33344466777799998887 PP

                                      burpitideAlign  71 sfllvyqgnkdgqskdkeekadlkkdfeikps 102
                                                              y+++++g++        + kdfe++p 
  NODE_14453_length_2026_cov_2019.316948_g8481_i0.p2  60 I--TAYYDDDAGKK-------FFAKDFEPRPT 82 
                                                         6..77777777432.......46788888875 PP

>> NODE_32836_length_1209_cov_3414.253521_g18858_i0.p1  type:5prime_partial len:144 gc:universal NODE_32836_length_1209_
   #    score  bias  c-Evalue  i-Evalue hmmfrom  hmm to    alifrom  ali to    envfrom  env to     acc
 ---   ------ ----- --------- --------- ------- -------    ------- -------    ------- -------    ----
   1 !   29.2   0.0   3.4e-10   5.4e-06      20     102 ..       2      82 ..       1      92 [. 0.68

  Alignments for each domain:
  == domain 1  score: 29.2 bits;  conditional E-value: 3.4e-10
                                       burpitideAlign  20 astieARkePgeywksvvknqpt........peaiealldskkktknesvvkDlevkp 69 
                                                          as i AR++Pgeyw  v+kn+p+        p ++ +l d  k ++++s  k +e++p
  NODE_32836_length_1209_cov_3414.253521_g18858_i0.p1   2 ASSIDARRDPGEYWRIVMKNEPMpvaiqrlmPRHTVPL-DDLKPQEEKSSSKHFEPRP 58 
                                                          6889*******************444444444444444.3334446677779999888 PP

                                       burpitideAlign  70 ssfllvyqgnkdgqskdkeekadlkkdfeikps 102
                                                          +     y+++++g++        + kdfe++p 
  NODE_32836_length_1209_cov_3414.253521_g18858_i0.p1  59 TI--TAYYDDDAGKK-------FFAKDFEPRPT 82 
                                                          76..77777777432.......46788888875 PP

>> NODE_43973_length_870_cov_7.690088_g26157_i0.p1  type:internal len:291 gc:universal NODE_43973_length_870_cov_7.69008
   #    score  bias  c-Evalue  i-Evalue hmmfrom  hmm to    alifrom  ali to    envfrom  env to     acc
 ---   ------ ----- --------- --------- ------- -------    ------- -------    ------- -------    ----
   1 !   15.2   0.0   6.3e-06       0.1       7      53 ..      14      61 ..       8      73 .. 0.75
   2 ?    1.7   0.1     0.079   1.2e+03     119     262 ..     217     233 ..     152     265 .. 0.61

  Alignments for each domain:
  == domain 1  score: 15.2 bits;  conditional E-value: 6.3e-06
                                   burpitideAlign  7 ffallAllsllLlastieARkeP.geywksvvknqptpeaiealldsk 53
                                                     f+ +l  lsl+++as ++   +  ++yw+++ +n+p+p+ai+++l+ +
  NODE_43973_length_870_cov_7.690088_g26157_i0.p1 14 FLHILTYLSLAVVASYAALPASTgETYWNTKLPNTPMPKAIKESLQPS 61
                                                     66788899999999976644444369******************9655 PP

  == domain 2  score: 1.7 bits;  conditional E-value: 0.079
                                   burpitideAlign 119 keessfvkdfevkPssllvwyrgnkngqsedksssekkfvkdfepkPsqlllwyrgnkdgqs 180
                                                      +                                                             
  NODE_43973_length_870_cov_7.690088_g26157_i0.p1 217 S------------------------------------------------------------- 217
                                                      2............................................................. PP

                                   burpitideAlign 181 vdesgksfvkdfepkPssvlvwyrgnkngqsedksskefvkdfsvdPssllliykgnkvdps 242
                                                                                                                    
  NODE_43973_length_870_cov_7.690088_g26157_i0.p1   - --------------------------------------------------------------   -
                                                      .............................................................. PP

                                   burpitideAlign 243 eneetekesvvngqsvdPss 262
                                                          +e  ++ n++svdP+s
  NODE_43973_length_870_cov_7.690088_g26157_i0.p1 218 ----NEMPEILNQFSVDPNS 233
                                                      ....2223333334444433 PP

>> NODE_27030_length_1419_cov_64.358841_g15496_i0.p1  type:complete len:385 gc:universal NODE_27030_length_1419_cov_64.3
   #    score  bias  c-Evalue  i-Evalue hmmfrom  hmm to    alifrom  ali to    envfrom  env to     acc
 ---   ------ ----- --------- --------- ------- -------    ------- -------    ------- -------    ----
   1 ?   15.5   0.0     5e-06     0.079       5      51 ..       4      50 ..       1      61 [. 0.81
   2 ?   -0.3   0.1      0.32     5e+03      59      71 ..     212     224 ..     155     310 .. 0.73

  Alignments for each domain:
  == domain 1  score: 15.5 bits;  conditional E-value: 5e-06
                                     burpitideAlign  5 kSffallAllsllLlastieARkeP.geywksvvknqptpeaiealld 51
                                                       k f+ +l  lsl+L+as ++   +  ++yw+++ +n+p+p+ai+++l+
  NODE_27030_length_1419_cov_64.358841_g15496_i0.p1  4 K-FLHILTYLSLALVASYAALPASTgETYWNTKLPNTPMPKAIKESLQ 50
                                                       5.78899999*******77644444369*****************985 PP

  == domain 2  score: -0.3 bits;  conditional E-value: 0.32
                                     burpitideAlign  59 esvvkDlevkpss 71 
                                                         +++++++v+p+s
  NODE_27030_length_1419_cov_64.358841_g15496_i0.p1 212 PEILNQFSVEPNS 224
                                                        2333444444433 PP


Internal pipeline statistics summary:
-------------------------------------
Query model(s):                            1  (312 nodes)
Target sequences:                     125635  (23809430 residues searched)
Passed MSV filter:                      5400  (0.0429817); expected 2512.7 (0.02)
Passed bias filter:                     2768  (0.0220321); expected 2512.7 (0.02)
Passed Vit filter:                       270  (0.00214908); expected 125.6 (0.001)
Passed Fwd filter:                         8  (6.36765e-05); expected 1.3 (1e-05)
Initial search space (Z):             125635  [actual number of targets]
Domain search space  (domZ):               8  [number of targets reported over threshold]
# CPU time: 0.43u 0.08s 00:00:00.51 Elapsed: 00:00:02.20
# Mc/sec: 3363.16
//
[ok]
