# Supplementary material for: Mining raw plant transcriptomic data for new cyclopeptide alkaloids
Source: Beilstein J Org Chem. 2024 Jul 11;20:1548–59. doi: 10.3762/bjoc.20.138 (PMC11250218; doi:10.3762/bjoc.20.138)
Supplement: File 4 — The split burpitide precursor peptide HMM and output from all 700 transcriptomes as a compressed archive. [file Beilstein_J_Org_Chem-20-1548-s004.zip › final/SRR16074207.pep.hmm]

# hmmsearch :: search profile(s) against a sequence database
# HMMER 3.3 (Nov 2019); http://hmmer.org/
# Copyright (C) 2019 Howard Hughes Medical Institute.
# Freely distributed under the BSD open source license.
# - - - - - - - - - - - - - - - - - - - - - - - - - - - - - - - - - - - -
# query HMM file:                  ../hmms/burpitide.hmm
# target sequence database:        SRR16074207.pep
# - - - - - - - - - - - - - - - - - - - - - - - - - - - - - - - - - - - -

Query:       burpitideAlign  [M=312]
Scores for complete sequences (score includes all domains):
   --- full sequence ---   --- best 1 domain ---    -#dom-
    E-value  score  bias    E-value  score  bias    exp  N  Sequence                                          Description
    ------- ------ -----    ------- ------ -----   ---- --  --------                                          -----------
    7.5e-13   51.5  15.1    4.9e-08   35.7  15.1    3.1  1  NODE_14959_length_1872_cov_12.684269_g8932_i1.p1   type:complete len:345 gc:univers
    7.7e-13   51.5   0.0    1.1e-12   51.0   0.0    1.1  1  NODE_51616_length_481_cov_220.862745_g35673_i0.p1  type:5prime_partial len:121 gc:u
    7.7e-12   48.2  14.6    1.6e-08   37.2  14.5    2.9  1  NODE_14572_length_1898_cov_13.724384_g8932_i0.p1   type:complete len:344 gc:univers
    2.3e-11   46.6   0.1    5.4e-11   45.4   0.1    1.5  1  NODE_45594_length_596_cov_230.063098_g29762_i0.p1  type:5prime_partial len:113 gc:u
    6.7e-06   28.7   0.0    7.5e-06   28.5   0.0    1.0  1  NODE_69394_length_316_cov_1.794239_g53448_i0.p1    type:internal len:106 gc:univers


Domain annotation for each sequence (and alignments):
>> NODE_14959_length_1872_cov_12.684269_g8932_i1.p1  type:complete len:345 gc:universal NODE_14959_length_1872_cov_12.68
   #    score  bias  c-Evalue  i-Evalue hmmfrom  hmm to    alifrom  ali to    envfrom  env to     acc
 ---   ------ ----- --------- --------- ------- -------    ------- -------    ------- -------    ----
   1 !   35.7  15.1   2.3e-12   4.9e-08      60     291 ..      43     317 ..      16     343 .. 0.39

  Alignments for each domain:
  == domain 1  score: 35.7 bits;  conditional E-value: 2.3e-12
                                    burpitideAlign  60 svvkDlevkpssfllvyqgnkdgqskdkeekadlkkdfeikpsqlllwyyhnkndeskske 120
                                                       s++kD+++ p+     y++n+++ +k+        k fe++p      yyh+   e +++ 
  NODE_14959_length_1872_cov_12.684269_g8932_i1.p1  43 SFAKDFQPSPTT--TSYYDNEASLKKE--------KTFEPRPTVT--AYYHDAGLEHEKS- 90 
                                                       555555544444..4555555522222........2344444333..4444333333222. PP

                                    burpitideAlign 121 essfvkdfevkPssllvwyrgnkngqsedkss.................sekkfvkdfepk 164
                                                         sf kdfe++P      y++nk + +++ks+                 +  +f kdfep+
  NODE_14959_length_1872_cov_12.684269_g8932_i1.p1  91 --SFAKDFEPRPTTTS--YHENKASLKKEKSFertpvvtayyhdvgreqKILSFAKDFEPR 147
                                                       ..34455555444322..2222222222222224444444444444432222444444444 PP

                                    burpitideAlign 165 Psqlllwyrgnk..dgqsvdes...............gksfvkdfepkPssvlvwyrgnkn 208
                                                       P         +   +++s ++                  sf kdfep+P      y+ n+ 
  NODE_14959_length_1872_cov_12.684269_g8932_i1.p1 148 PTATSYHDDEASlkNEKSFEPRptvtsyyhdtsleheKSSFAKDFEPRPI--ATSYHDNEA 206
                                                       44433322222222222222223333333333333312233444444332..223333322 PP

                                    burpitideAlign 209 gqsedksske.........................................fvkdfsvdPs 228
                                                         +e+ks ++                                         + k f+++P 
  NODE_14959_length_1872_cov_12.684269_g8932_i1.p1 207 TLKEEKSFEPrptvtnyyhdvgigqeklsfakyfeprstatsyhddeaslkNEKSFEPRP- 266
                                                       222222221133333333333333333333333333333333333333322222333333. PP

                                    burpitideAlign 229 sllliykgnkvdpseneetekesvvngqsvdPssqlllyrgnkkvesseyeiNqngeknsk 289
                                                            y++         e+ek+s+++    +P s++  y+ n++  ++e    + +e+++ 
  NODE_14959_length_1872_cov_12.684269_g8932_i1.p1 267 -TATSYYHDA-----GLEQEKSSFAKY--FEPRSTVTSYHDNEASLKEE----KSFEPMPT 315
                                                       .233333333.....344555555554..34445566666655555555....33333333 PP

                                    burpitideAlign 290 an 291
                                                       an
  NODE_14959_length_1872_cov_12.684269_g8932_i1.p1 316 AN 317
                                                       32 PP

>> NODE_51616_length_481_cov_220.862745_g35673_i0.p1  type:5prime_partial len:121 gc:universal NODE_51616_length_481_cov
   #    score  bias  c-Evalue  i-Evalue hmmfrom  hmm to    alifrom  ali to    envfrom  env to     acc
 ---   ------ ----- --------- --------- ------- -------    ------- -------    ------- -------    ----
   1 !   51.0   0.0   4.9e-17   1.1e-12       2     133 ..       7     114 ..       6     118 .. 0.71

  Alignments for each domain:
  == domain 1  score: 51.0 bits;  conditional E-value: 4.9e-17
                                     burpitideAlign   2 elmkSffallAllsllLlastieARkePgeywksvvknqptpeaiealldskkktknesv 61 
                                                        e+mkS +al+ l+sl+L    + ARk+Pgeyw +v+k++p+pe+i+ l+  + ++k    
  NODE_51616_length_481_cov_220.862745_g35673_i0.p1   7 EVMKSPIALILLFSLILY---TDARKDPGEYWRAVMKDEPMPETIQHLMPQSHEEKI--- 60 
                                                        68******9999997775...68*************************866666653... PP

                                     burpitideAlign  62 vkDlevkpssfllvyqgnkdgqskdkeekadlkkdfeikpsqlllwyyhnkndeskskee 121
                                                            + + ss  +  + n  g+  d++ k   + dfe++p+      yh+ ++  k++  
  NODE_51616_length_481_cov_220.862745_g35673_i0.p1  61 ----DCHKSS--FEPRPNVSGYHDDTKLK---EGDFEPRPNVS---SYHDDDAGLKQE-- 106
                                                        ....333444..34444555555555544...45677777755...777777777664.. PP

                                     burpitideAlign 122 ssfvkdfevkPs 133
                                                            kdfe++P+
  NODE_51616_length_481_cov_220.862745_g35673_i0.p1 107 ----KDFEPRPN 114
                                                        ....67777776 PP

>> NODE_14572_length_1898_cov_13.724384_g8932_i0.p1  type:complete len:344 gc:universal NODE_14572_length_1898_cov_13.72
   #    score  bias  c-Evalue  i-Evalue hmmfrom  hmm to    alifrom  ali to    envfrom  env to     acc
 ---   ------ ----- --------- --------- ------- -------    ------- -------    ------- -------    ----
   1 !   37.2  14.5   7.6e-13   1.6e-08      57     290 ..      40     316 ..      19     343 .. 0.43

  Alignments for each domain:
  == domain 1  score: 37.2 bits;  conditional E-value: 7.6e-13
                                    burpitideAlign  57 knesvvkDlevkpssfllvyqgnkdgqskdkeekadlkkdfeikpsqlllwyyhnkndesk 117
                                                       +++s++kD+++ p+     y++n+++ +k+        k fe++p      yyh+   e +
  NODE_14572_length_1898_cov_13.724384_g8932_i0.p1  40 EKSSFAKDFQPSPTT--TSYYDNEASLKKE--------KTFEPRPTVT--AYYHDAGLEHE 88 
                                                       456777777766665..6677777732222........3455555544..66664444443 PP

                                    burpitideAlign 118 skeessfvkdfevkPssllvwyrgnkngqsedkss.................sekkfvkdf 161
                                                       ++   sf kdfe++P      y++nk + +++ks+                 +  +f kdf
  NODE_14572_length_1898_cov_13.724384_g8932_i0.p1  89 KS---SFAKDFEPRPTTTS--YHENKASLKKEKSFertpvvtayyhdvgreqKILSFAKDF 144
                                                       33...56666666665432..3333333333333336666666666666543333566666 PP

                                    burpitideAlign 162 epkPsqlllwyrgnk..dgqsvdes...............gksfvkdfepkPssvlvwyrg 205
                                                       ep+P         +   +++s ++                  sf kdfep+P         
  NODE_14572_length_1898_cov_13.724384_g8932_i0.p1 145 EPRPTATSYHDDEASlkNEKSFEPRptvtsyyhdtsleheKSSFAKDFEPRP--------- 196
                                                       6666554333332222233332222333333333333331333344444444......... PP

                                    burpitideAlign 206 nkngqsedksskefvkdfsvdPssllliykgnkvdpse....................... 243
                                                                               +   y+ n+   +e                       
  NODE_14572_length_1898_cov_13.724384_g8932_i0.p1 197 ------------------------IATSYHDNEATLKEeksfeprptvtnyyhdvgigqek 233
                                                       ........................3333333332222222333333333333333222223 PP

                                    burpitideAlign 244 ..............neetekesvvngqsvdPssqlllyrgnkkvesse............. 277
                                                                     +    + s+ n+ s +P ++   y+ n++  ++e             
  NODE_14572_length_1898_cov_13.724384_g8932_i0.p1 234 lsfakyfeprstatSYHDDEASLKNEKSFEPRPTATSYHDNEASLKEEksfepmptvtayy 294
                                                       4444444444444422222222333333333333333333333333332333333333222 PP

                                    burpitideAlign 278 .........yeiNqngeknska 290
                                                                +++ +++e+++ a
  NODE_14572_length_1898_cov_13.724384_g8932_i0.p1 295 rdaglehekSSFAKDFEPRPTA 316
                                                       2222222224444444444444 PP

>> NODE_45594_length_596_cov_230.063098_g29762_i0.p1  type:5prime_partial len:113 gc:universal NODE_45594_length_596_cov
   #    score  bias  c-Evalue  i-Evalue hmmfrom  hmm to    alifrom  ali to    envfrom  env to     acc
 ---   ------ ----- --------- --------- ------- -------    ------- -------    ------- -------    ----
   1 !   45.4   0.1   2.5e-15   5.4e-11       2     132 ..       7     105 ..       6     109 .. 0.64

  Alignments for each domain:
  == domain 1  score: 45.4 bits;  conditional E-value: 2.5e-15
                                     burpitideAlign   2 elmkSffallAllsllLlastieARkePgeywksvvknqptpeaiealldskkktknesv 61 
                                                        e+mkS +al+ l+sl+L    + ARk+Pgeyw +v+k++p+peai+ l+  + ++k   +
  NODE_45594_length_596_cov_230.063098_g29762_i0.p1   7 EVMKSPIALILLFSLILY---TDARKDPGEYWRAVMKDEPMPEAIQHLMPRSHEEK---I 60 
                                                        68******9999997775...68******************999999975544443...2 PP

                                     burpitideAlign  62 vkDlevkpssfllvyqgnkdgqskdkeekadlkkdfeikpsqlllwyyhnkndeskskee 121
                                                          D +      + +y+++  +++           dfe++p+      yh+ ++  k++  
  NODE_45594_length_596_cov_230.063098_g29762_i0.p1  61 --DCP-----KVSGYHDDTKLKE----------ADFEPRPNAS---SYHDDDAGLKQE-- 98 
                                                        ..333.....2445555544322..........2344444444...444444444332.. PP

                                     burpitideAlign 122 ssfvkdfevkP 132
                                                            kdfe++P
  NODE_45594_length_596_cov_230.063098_g29762_i0.p1  99 ----KDFEPRP 105
                                                        ....3444444 PP

>> NODE_69394_length_316_cov_1.794239_g53448_i0.p1  type:internal len:106 gc:universal NODE_69394_length_316_cov_1.79423
   #    score  bias  c-Evalue  i-Evalue hmmfrom  hmm to    alifrom  ali to    envfrom  env to     acc
 ---   ------ ----- --------- --------- ------- -------    ------- -------    ------- -------    ----
   1 !   28.5   0.0   3.5e-10   7.5e-06       3      90 ..       4      93 ..       2     104 .. 0.75

  Alignments for each domain:
  == domain 1  score: 28.5 bits;  conditional E-value: 3.5e-10
                                   burpitideAlign  3 lmkSffallA.llsllLlastieARkePgeywksvvknqptpeaieallds....kkkt.knes 60
                                                      m+S+  ++  llsl+Ll+    ++  P+eywk +++  p+p+a+ +ll      +k+t  n +
  NODE_69394_length_316_cov_1.794239_g53448_i0.p1  4 NMRSLSIFFLlLLSLTLLG--YVSSDGPEEYWKRKMNGDPMPKALSDLLHKdfptEKNTkRNHK 65
                                                     5886666655566666665..56899**********************9752222466678899 PP

                                   burpitideAlign 61 vvkDlevkpssfllvyqgnkdgqskdkeek 90
                                                     ++ D+++k +  +++y+++ d ++k +   
  NODE_69394_length_316_cov_1.794239_g53448_i0.p1 66 FLGDFDMKAN--IIIYHNDVDIYPKRPRPT 93
                                                     ******7765..6********999887655 PP


Internal pipeline statistics summary:
-------------------------------------
Query model(s):                            1  (312 nodes)
Target sequences:                     108084  (20023400 residues searched)
Passed MSV filter:                      4645  (0.0429758); expected 2161.7 (0.02)
Passed bias filter:                     2385  (0.0220662); expected 2161.7 (0.02)
Passed Vit filter:                       258  (0.00238703); expected 108.1 (0.001)
Passed Fwd filter:                         5  (4.62603e-05); expected 1.1 (1e-05)
Initial search space (Z):             108084  [actual number of targets]
Domain search space  (domZ):               5  [number of targets reported over threshold]
# CPU time: 0.58u 0.05s 00:00:00.63 Elapsed: 00:00:01.81
# Mc/sec: 3447.89
//
[ok]
