# Supplementary material for: Mining raw plant transcriptomic data for new cyclopeptide alkaloids
Source: Beilstein J Org Chem. 2024 Jul 11;20:1548–59. doi: 10.3762/bjoc.20.138 (PMC11250218; doi:10.3762/bjoc.20.138)
Supplement: File 4 — The split burpitide precursor peptide HMM and output from all 700 transcriptomes as a compressed archive. [file Beilstein_J_Org_Chem-20-1548-s004.zip › final/SRR16214518.pep.hmm]

# hmmsearch :: search profile(s) against a sequence database
# HMMER 3.3 (Nov 2019); http://hmmer.org/
# Copyright (C) 2019 Howard Hughes Medical Institute.
# Freely distributed under the BSD open source license.
# - - - - - - - - - - - - - - - - - - - - - - - - - - - - - - - - - - - -
# query HMM file:                  ../hmms/burpitide.hmm
# target sequence database:        SRR16214518.pep
# - - - - - - - - - - - - - - - - - - - - - - - - - - - - - - - - - - - -

Query:       burpitideAlign  [M=312]
Scores for complete sequences (score includes all domains):
   --- full sequence ---   --- best 1 domain ---    -#dom-
    E-value  score  bias    E-value  score  bias    exp  N  Sequence                                           Description
    ------- ------ -----    ------- ------ -----   ---- --  --------                                           -----------
    1.5e-07   34.3   0.1    3.7e-07   33.0   0.1    1.6  1  NODE_12361_length_1916_cov_14.614759_g4205_i1.p2    type:complete len:111 gc:univers
    1.5e-07   34.3   0.1    3.7e-07   33.0   0.1    1.6  1  NODE_6737_length_2438_cov_12.608457_g4205_i0.p1     type:complete len:111 gc:univers
     0.0017   21.0   0.0      0.002   20.8   0.0    1.0  1  NODE_46399_length_513_cov_860.286364_g31515_i0.p1   type:complete len:78 gc:universa
     0.0051   19.4   0.0     0.0065   19.0   0.0    1.1  1  NODE_17713_length_1592_cov_1571.516787_g6666_i1.p2  type:complete len:121 gc:univers
     0.0096   18.5   0.0      0.038   16.5   0.0    1.8  1  NODE_22904_length_1336_cov_8.646081_g13872_i0.p1    type:complete len:317 gc:univers
  ------ inclusion threshold ------
      0.011   18.3   0.0      0.015   17.9   0.0    1.1  1  NODE_39514_length_698_cov_1269.428800_g25081_i0.p1  type:complete len:175 gc:univers
      0.018   17.6   0.1       0.04   16.4   0.0    1.6  2  NODE_23789_length_1295_cov_1688.429624_g6666_i3.p1  type:complete len:314 gc:univers
      0.023   17.3   0.0      0.039   16.5   0.0    1.3  1  NODE_22523_length_1352_cov_88.962471_g2060_i2.p1    type:complete len:314 gc:univers
      0.025   17.1   0.2      0.051   16.1   0.0    1.5  2  NODE_10699_length_2044_cov_1403.562151_g6666_i0.p1  type:complete len:369 gc:univers
      0.025   17.1   0.2      0.051   16.1   0.0    1.5  2  NODE_19648_length_1489_cov_1972.247881_g6666_i2.p1  type:complete len:369 gc:univers
      0.027   17.0   0.2      0.054   16.0   0.0    1.5  2  NODE_17713_length_1592_cov_1571.516787_g6666_i1.p1  type:complete len:380 gc:univers
      0.028   17.0   0.0       0.58   12.6   0.0    2.1  2  NODE_3785_length_2958_cov_7.587522_g2430_i0.p2      type:complete len:303 gc:univers
      0.028   17.0   0.0       0.58   12.6   0.0    2.1  2  NODE_4102_length_2880_cov_7.928750_g2430_i1.p2      type:complete len:303 gc:univers
      0.051   16.1   0.0      0.072   15.6   0.0    1.1  1  NODE_40384_length_672_cov_1168.126878_g25844_i0.p1  type:3prime_partial len:176 gc:u
       0.28   13.7   0.0       0.28   13.7   0.0    1.0  1  NODE_64751_length_293_cov_4.509091_g49843_i0.p2     type:3prime_partial len:86 gc:un
       0.65   12.5   0.8       0.81   12.2   0.1    1.5  2  NODE_24879_length_1247_cov_22.294719_g15021_i0.p1   type:5prime_partial len:341 gc:u


Domain annotation for each sequence (and alignments):
>> NODE_12361_length_1916_cov_14.614759_g4205_i1.p2  type:complete len:111 gc:universal NODE_12361_length_1916_cov_14.61
   #    score  bias  c-Evalue  i-Evalue hmmfrom  hmm to    alifrom  ali to    envfrom  env to     acc
 ---   ------ ----- --------- --------- ------- -------    ------- -------    ------- -------    ----
   1 !   33.0   0.1   4.8e-11   3.7e-07       4      82 ..       1      85 [.       1     110 [. 0.72

  Alignments for each domain:
  == domain 1  score: 33.0 bits;  conditional E-value: 4.8e-11
                                    burpitideAlign  4 mkSffallA.llsllLlastieARkePgeywksvvknqptpeaiealldskkkt.....knes 60
                                                      mk ++a++  ++s+lLl ++ +AR+ P eyw+s +  +p++e +++l++++  +      +++
  NODE_12361_length_1916_cov_14.614759_g4205_i1.p2  1 MKALIAIFIiFSSVLLLLQVSHARNGPREYWESMM-GEPMQEEMKQLFNLQGAStdqdgPQKK 62
                                                      9988888889***********************88.***********9998655433442333 PP

                                    burpitideAlign 61 vv...kDlevkpssfllvyqgnkdg 82
                                                      +v   kD++ + s   ++y+ n+ +
  NODE_12361_length_1916_cov_14.614759_g4205_i1.p2 63 MVrfdKDFNTRHSF--ILYHPNDKL 85
                                                      44333677755554..667777664 PP

>> NODE_6737_length_2438_cov_12.608457_g4205_i0.p1  type:complete len:111 gc:universal NODE_6737_length_2438_cov_12.6084
   #    score  bias  c-Evalue  i-Evalue hmmfrom  hmm to    alifrom  ali to    envfrom  env to     acc
 ---   ------ ----- --------- --------- ------- -------    ------- -------    ------- -------    ----
   1 !   33.0   0.1   4.8e-11   3.7e-07       4      82 ..       1      85 [.       1     110 [. 0.72

  Alignments for each domain:
  == domain 1  score: 33.0 bits;  conditional E-value: 4.8e-11
                                   burpitideAlign  4 mkSffallA.llsllLlastieARkePgeywksvvknqptpeaiealldskkkt.....knesv 61
                                                     mk ++a++  ++s+lLl ++ +AR+ P eyw+s +  +p++e +++l++++  +      ++++
  NODE_6737_length_2438_cov_12.608457_g4205_i0.p1  1 MKALIAIFIiFSSVLLLLQVSHARNGPREYWESMM-GEPMQEEMKQLFNLQGAStdqdgPQKKM 63
                                                     9988888889***********************88.***********99986554334423334 PP

                                   burpitideAlign 62 v...kDlevkpssfllvyqgnkdg 82
                                                     v   kD++ + s   ++y+ n+ +
  NODE_6737_length_2438_cov_12.608457_g4205_i0.p1 64 VrfdKDFNTRHSF--ILYHPNDKL 85
                                                     4333677755554..667777664 PP

>> NODE_46399_length_513_cov_860.286364_g31515_i0.p1  type:complete len:78 gc:universal NODE_46399_length_513_cov_860.28
   #    score  bias  c-Evalue  i-Evalue hmmfrom  hmm to    alifrom  ali to    envfrom  env to     acc
 ---   ------ ----- --------- --------- ------- -------    ------- -------    ------- -------    ----
   1 !   20.8   0.0   2.5e-07     0.002       9      60 ..       9      61 ..       3      65 .. 0.85

  Alignments for each domain:
  == domain 1  score: 20.8 bits;  conditional E-value: 2.5e-07
                                     burpitideAlign  9 allA.llsllLlastieARkePgeywksvvknqptpeaiealldskkktknes 60
                                                        llA l+sl++   + +A  +P+ ywk+v +n+p+p+ + +ll  +  ++++ 
  NODE_46399_length_513_cov_860.286364_g31515_i0.p1  9 RLLAiLVSLAVALVASHAVLSPEVYWKTVLPNTPMPKVVTDLLHPELTEEKST 61
                                                       689999999999999***************************98887775544 PP

>> NODE_17713_length_1592_cov_1571.516787_g6666_i1.p2  type:complete len:121 gc:universal NODE_17713_length_1592_cov_157
   #    score  bias  c-Evalue  i-Evalue hmmfrom  hmm to    alifrom  ali to    envfrom  env to     acc
 ---   ------ ----- --------- --------- ------- -------    ------- -------    ------- -------    ----
   1 !   19.0   0.0   8.5e-07    0.0065       9      59 ..       9      60 ..       3      65 .. 0.85

  Alignments for each domain:
  == domain 1  score: 19.0 bits;  conditional E-value: 8.5e-07
                                      burpitideAlign  9 allA.llsllLlastieARkePgeywksvvknqptpeaiealldskkktkne 59
                                                         llA l+sl++   + +A  +P+ ywk+v +n+p+p+ + +ll  +  ++++
  NODE_17713_length_1592_cov_1571.516787_g6666_i1.p2  9 RLLAiLVSLAVALVASHAVLSPEVYWKTVLPNTPMPKVVTDLLHPELTEEKS 60
                                                        689999999999999***************************9887777554 PP

>> NODE_22904_length_1336_cov_8.646081_g13872_i0.p1  type:complete len:317 gc:universal NODE_22904_length_1336_cov_8.646
   #    score  bias  c-Evalue  i-Evalue hmmfrom  hmm to    alifrom  ali to    envfrom  env to     acc
 ---   ------ ----- --------- --------- ------- -------    ------- -------    ------- -------    ----
   1 !   16.5   0.0   4.9e-06     0.038      10      86 ..       8      83 ..       4     195 .. 0.75

  Alignments for each domain:
  == domain 1  score: 16.5 bits;  conditional E-value: 4.9e-06
                                    burpitideAlign 10 llAllsllLlastieARkePgeywksvvknqptpeaiealldskkktknesvvkDlevkpssf 72
                                                      ++All+l +++s  +A+  ++ yw+sv +n+p+p+++ +ll   +k+++     D++++   +
  NODE_22904_length_1336_cov_8.646081_g13872_i0.p1  8 IVALLCLGVVGS-CHASMPAELYWQSVFPNTPMPKSLHDLLRPVNKNNFVTLKDDIDIDAFGN 69
                                                      789999776666.688889999*******************8888887655556777776665 PP

                                    burpitideAlign 73 llvyqgnkdgqskd 86
                                                        ++      +s+d
  NODE_22904_length_1336_cov_8.646081_g13872_i0.p1 70 YAYSNPSAEFKSAD 83
                                                      55555444444444 PP

>> NODE_39514_length_698_cov_1269.428800_g25081_i0.p1  type:complete len:175 gc:universal NODE_39514_length_698_cov_1269
   #    score  bias  c-Evalue  i-Evalue hmmfrom  hmm to    alifrom  ali to    envfrom  env to     acc
 ---   ------ ----- --------- --------- ------- -------    ------- -------    ------- -------    ----
   1 ?   17.9   0.0   1.9e-06     0.015       9      59 ..       9      60 ..       3      65 .. 0.85

  Alignments for each domain:
  == domain 1  score: 17.9 bits;  conditional E-value: 1.9e-06
                                      burpitideAlign  9 allA.llsllLlastieARkePgeywksvvknqptpeaiealldskkktkne 59
                                                         llA l+sl++   + +A  +P+ ywk+v +n+p+p+ + +ll  +  ++++
  NODE_39514_length_698_cov_1269.428800_g25081_i0.p1  9 RLLAiLVSLAVALVASHAVLSPEVYWKTVLPNTPMPKVVTDLLHPELTEEKS 60
                                                        689999999999999***************************9887777554 PP

>> NODE_23789_length_1295_cov_1688.429624_g6666_i3.p1  type:complete len:314 gc:universal NODE_23789_length_1295_cov_168
   #    score  bias  c-Evalue  i-Evalue hmmfrom  hmm to    alifrom  ali to    envfrom  env to     acc
 ---   ------ ----- --------- --------- ------- -------    ------- -------    ------- -------    ----
   1 ?   16.4   0.0   5.2e-06      0.04       9      59 ..       9      60 ..       3      65 .. 0.85
   2 ?   -3.0   0.0       4.3   3.3e+04      57      71 ..     198     212 ..     182     220 .. 0.65

  Alignments for each domain:
  == domain 1  score: 16.4 bits;  conditional E-value: 5.2e-06
                                      burpitideAlign  9 allA.llsllLlastieARkePgeywksvvknqptpeaiealldskkktkne 59
                                                         llA l+sl++   + +A  +P+ ywk+v +n+p+p+ + +ll  +  ++++
  NODE_23789_length_1295_cov_1688.429624_g6666_i3.p1  9 RLLAiLVSLAVALVASHAVLSPEVYWKTVLPNTPMPKVVTDLLHPELTEEKS 60
                                                        589999999999999***************************9877777544 PP

  == domain 2  score: -3.0 bits;  conditional E-value: 4.3
                                      burpitideAlign  57 knesvvkDlevkpss 71 
                                                         k+ +++++++vkp+s
  NODE_23789_length_1295_cov_1688.429624_g6666_i3.p1 198 KFPKILEQFSVKPGS 212
                                                         334444555555544 PP

>> NODE_22523_length_1352_cov_88.962471_g2060_i2.p1  type:complete len:314 gc:universal NODE_22523_length_1352_cov_88.96
   #    score  bias  c-Evalue  i-Evalue hmmfrom  hmm to    alifrom  ali to    envfrom  env to     acc
 ---   ------ ----- --------- --------- ------- -------    ------- -------    ------- -------    ----
   1 ?   16.5   0.0     5e-06     0.039      10      79 ..       8      73 ..       3      94 .. 0.72

  Alignments for each domain:
  == domain 1  score: 16.5 bits;  conditional E-value: 5e-06
                                    burpitideAlign 10 llAllsllLlastieARkePgeywksvvknqptpeaiealldskkktknesvvkDlevkpssf 72
                                                      ++All+l +++s  +A+  ++ ywks+ +n+p+p+++++ll   +k+++ +   D e++++  
  NODE_22523_length_1352_cov_88.962471_g2060_i2.p1  8 IVALLCLGVVGS-CHASMPAELYWKSALPNTPMPKSLQDLLRPVNKNNFVKLKDDTEINQGV- 68
                                                      789999776666.688889999*******************887777766666677766655. PP

                                    burpitideAlign 73 llvyqgn 79
                                                        +y+++
  NODE_22523_length_1352_cov_88.962471_g2060_i2.p1 69 --GYTHE 73
                                                      ..33333 PP

>> NODE_10699_length_2044_cov_1403.562151_g6666_i0.p1  type:complete len:369 gc:universal NODE_10699_length_2044_cov_140
   #    score  bias  c-Evalue  i-Evalue hmmfrom  hmm to    alifrom  ali to    envfrom  env to     acc
 ---   ------ ----- --------- --------- ------- -------    ------- -------    ------- -------    ----
   1 ?   16.1   0.0   6.7e-06     0.051       9      59 ..       9      60 ..       3      65 .. 0.85
   2 ?   -3.5   0.0       6.3   4.9e+04      57      71 ..     198     212 ..     185     215 .. 0.60

  Alignments for each domain:
  == domain 1  score: 16.1 bits;  conditional E-value: 6.7e-06
                                      burpitideAlign  9 allA.llsllLlastieARkePgeywksvvknqptpeaiealldskkktkne 59
                                                         llA l+sl++   + +A  +P+ ywk+v +n+p+p+ + +ll  +  ++++
  NODE_10699_length_2044_cov_1403.562151_g6666_i0.p1  9 RLLAiLVSLAVALVASHAVLSPEVYWKTVLPNTPMPKVVTDLLHPELTEEKS 60
                                                        589999999999999***************************9877777544 PP

  == domain 2  score: -3.5 bits;  conditional E-value: 6.3
                                      burpitideAlign  57 knesvvkDlevkpss 71 
                                                         k+ +++++++vkp+s
  NODE_10699_length_2044_cov_1403.562151_g6666_i0.p1 198 KFPKILEQFSVKPGS 212
                                                         334444555555544 PP

>> NODE_19648_length_1489_cov_1972.247881_g6666_i2.p1  type:complete len:369 gc:universal NODE_19648_length_1489_cov_197
   #    score  bias  c-Evalue  i-Evalue hmmfrom  hmm to    alifrom  ali to    envfrom  env to     acc
 ---   ------ ----- --------- --------- ------- -------    ------- -------    ------- -------    ----
   1 ?   16.1   0.0   6.7e-06     0.051       9      59 ..       9      60 ..       3      65 .. 0.85
   2 ?   -3.5   0.0       6.3   4.9e+04      57      71 ..     198     212 ..     185     215 .. 0.60

  Alignments for each domain:
  == domain 1  score: 16.1 bits;  conditional E-value: 6.7e-06
                                      burpitideAlign  9 allA.llsllLlastieARkePgeywksvvknqptpeaiealldskkktkne 59
                                                         llA l+sl++   + +A  +P+ ywk+v +n+p+p+ + +ll  +  ++++
  NODE_19648_length_1489_cov_1972.247881_g6666_i2.p1  9 RLLAiLVSLAVALVASHAVLSPEVYWKTVLPNTPMPKVVTDLLHPELTEEKS 60
                                                        589999999999999***************************9877777544 PP

  == domain 2  score: -3.5 bits;  conditional E-value: 6.3
                                      burpitideAlign  57 knesvvkDlevkpss 71 
                                                         k+ +++++++vkp+s
  NODE_19648_length_1489_cov_1972.247881_g6666_i2.p1 198 KFPKILEQFSVKPGS 212
                                                         334444555555544 PP

>> NODE_17713_length_1592_cov_1571.516787_g6666_i1.p1  type:complete len:380 gc:universal NODE_17713_length_1592_cov_157
   #    score  bias  c-Evalue  i-Evalue hmmfrom  hmm to    alifrom  ali to    envfrom  env to     acc
 ---   ------ ----- --------- --------- ------- -------    ------- -------    ------- -------    ----
   1 ?   16.0   0.0     7e-06     0.054       9      59 ..       9      60 ..       3      65 .. 0.85
   2 ?   -3.6   0.0       6.7   5.2e+04      57      71 ..     198     212 ..     186     215 .. 0.60

  Alignments for each domain:
  == domain 1  score: 16.0 bits;  conditional E-value: 7e-06
                                      burpitideAlign  9 allA.llsllLlastieARkePgeywksvvknqptpeaiealldskkktkne 59
                                                         llA l+sl++   + +A  +P+ ywk+v +n+p+p+ + +ll  +  ++++
  NODE_17713_length_1592_cov_1571.516787_g6666_i1.p1  9 RLLAiLVSLAVALVASHAVLSPEVYWKTVLPNTPMPKVVTDLLHPELTEEKS 60
                                                        589999999999999***************************9877777544 PP

  == domain 2  score: -3.6 bits;  conditional E-value: 6.7
                                      burpitideAlign  57 knesvvkDlevkpss 71 
                                                         k+ +++++++vkp+s
  NODE_17713_length_1592_cov_1571.516787_g6666_i1.p1 198 KFPKILEQFSVKPGS 212
                                                         334444555555544 PP

>> NODE_3785_length_2958_cov_7.587522_g2430_i0.p2  type:complete len:303 gc:universal NODE_3785_length_2958_cov_7.587522
   #    score  bias  c-Evalue  i-Evalue hmmfrom  hmm to    alifrom  ali to    envfrom  env to     acc
 ---   ------ ----- --------- --------- ------- -------    ------- -------    ------- -------    ----
   1 ?   12.6   0.0   7.6e-05      0.58      23      51 ..      12      40 ..       3      55 .. 0.84
   2 ?    2.2   0.0      0.11   8.6e+02      57      71 ..     219     233 ..     183     272 .. 0.75

  Alignments for each domain:
  == domain 1  score: 12.6 bits;  conditional E-value: 7.6e-05
                                  burpitideAlign 23 ieARkePgeywksvvknqptpeaiealld 51
                                                     +A  +P+ yw +v +n+p+p+a+++ll 
  NODE_3785_length_2958_cov_7.587522_g2430_i0.p2 12 SHAALSPEAYWRTVLPNTPMPKAVRELLH 40
                                                    477789*********************85 PP

  == domain 2  score: 2.2 bits;  conditional E-value: 0.11
                                  burpitideAlign  57 knesvvkDlevkpss 71 
                                                     k ++v+k+++vkp+s
  NODE_3785_length_2958_cov_7.587522_g2430_i0.p2 219 KYKEVLKQFSVKPGS 233
                                                     223455555555554 PP

>> NODE_4102_length_2880_cov_7.928750_g2430_i1.p2  type:complete len:303 gc:universal NODE_4102_length_2880_cov_7.928750
   #    score  bias  c-Evalue  i-Evalue hmmfrom  hmm to    alifrom  ali to    envfrom  env to     acc
 ---   ------ ----- --------- --------- ------- -------    ------- -------    ------- -------    ----
   1 ?   12.6   0.0   7.6e-05      0.58      23      51 ..      12      40 ..       3      55 .. 0.84
   2 ?    2.2   0.0      0.11   8.6e+02      57      71 ..     219     233 ..     183     272 .. 0.75

  Alignments for each domain:
  == domain 1  score: 12.6 bits;  conditional E-value: 7.6e-05
                                  burpitideAlign 23 ieARkePgeywksvvknqptpeaiealld 51
                                                     +A  +P+ yw +v +n+p+p+a+++ll 
  NODE_4102_length_2880_cov_7.928750_g2430_i1.p2 12 SHAALSPEAYWRTVLPNTPMPKAVRELLH 40
                                                    477789*********************85 PP

  == domain 2  score: 2.2 bits;  conditional E-value: 0.11
                                  burpitideAlign  57 knesvvkDlevkpss 71 
                                                     k ++v+k+++vkp+s
  NODE_4102_length_2880_cov_7.928750_g2430_i1.p2 219 KYKEVLKQFSVKPGS 233
                                                     223455555555554 PP

>> NODE_40384_length_672_cov_1168.126878_g25844_i0.p1  type:3prime_partial len:176 gc:universal NODE_40384_length_672_co
   #    score  bias  c-Evalue  i-Evalue hmmfrom  hmm to    alifrom  ali to    envfrom  env to     acc
 ---   ------ ----- --------- --------- ------- -------    ------- -------    ------- -------    ----
   1 ?   15.6   0.0   9.4e-06     0.072       9      50 ..       9      51 ..       3      56 .. 0.90

  Alignments for each domain:
  == domain 1  score: 15.6 bits;  conditional E-value: 9.4e-06
                                      burpitideAlign  9 allA.llsllLlastieARkePgeywksvvknqptpeaieall 50
                                                         llA l+sl++   + +A  +P+ ywk+v +n+p+p+ + +ll
  NODE_40384_length_672_cov_1168.126878_g25844_i0.p1  9 RLLAiLVSLAVALVASHAVLSPEVYWKTVLPNTPMPKVVTDLL 51
                                                        689999999999999***********************99997 PP

>> NODE_64751_length_293_cov_4.509091_g49843_i0.p2  type:3prime_partial len:86 gc:universal NODE_64751_length_293_cov_4.
   #    score  bias  c-Evalue  i-Evalue hmmfrom  hmm to    alifrom  ali to    envfrom  env to     acc
 ---   ------ ----- --------- --------- ------- -------    ------- -------    ------- -------    ----
   1 ?   13.7   0.0   3.6e-05      0.28       6      47 ..       2      50 ..       1      77 [. 0.74

  Alignments for each domain:
  == domain 1  score: 13.7 bits;  conditional E-value: 3.6e-05
                                   burpitideAlign  6 SffallA.llsllLlastieARkePgeywksvvknqpt.......peaie 47
                                                     Sff ++  l++l Ll+ t+eA ++P +y+  v +n++t       +  + 
  NODE_64751_length_293_cov_4.509091_g49843_i0.p2  2 SFFRFFLtLFVLSLLSLTTEAQNDP-TYLYHVCSNTTTfirnspyQTDLN 50
                                                     77877766*****************.999999999988766554444444 PP

>> NODE_24879_length_1247_cov_22.294719_g15021_i0.p1  type:5prime_partial len:341 gc:universal NODE_24879_length_1247_co
   #    score  bias  c-Evalue  i-Evalue hmmfrom  hmm to    alifrom  ali to    envfrom  env to     acc
 ---   ------ ----- --------- --------- ------- -------    ------- -------    ------- -------    ----
   1 ?   12.2   0.1    0.0001      0.81      97     153 ..      18      77 ..      10     127 .. 0.64
   2 ?   -3.6   0.0       6.4     5e+04     101     115 ..     296     310 ..     289     326 .. 0.47

  Alignments for each domain:
  == domain 1  score: 12.2 bits;  conditional E-value: 0.0001
                                     burpitideAlign  97 feikpsqlllwyyhnkndeskskeessfvkdfev..kPssllvwyrgnkngqsedkss.s 153
                                                        ++ikpsq++l   ++k + s+++ e ++ kd +   +P+  lv+ +++   +++d+++ +
  NODE_24879_length_1247_cov_22.294719_g15021_i0.p1  18 TSIKPSQVILYAMGKKRKHSETHVEAPAKKDESApeRPKRTLVGWKEKGEVKESDSQGfR 77 
                                                        456666666666666666666666666666666666666655533333233333222222 PP

  == domain 2  score: -3.6 bits;  conditional E-value: 6.4
                                     burpitideAlign 101 psqlllwyyhnknde 115
                                                        p+q+  + +++k ++
  NODE_24879_length_1247_cov_22.294719_g15021_i0.p1 296 PNQIRALEKKQKAGK 310
                                                        333333333333322 PP


Internal pipeline statistics summary:
-------------------------------------
Query model(s):                            1  (312 nodes)
Target sequences:                     123505  (22052622 residues searched)
Passed MSV filter:                      4868  (0.0394154); expected 2470.1 (0.02)
Passed bias filter:                     2739  (0.0221772); expected 2470.1 (0.02)
Passed Vit filter:                       272  (0.00220234); expected 123.5 (0.001)
Passed Fwd filter:                        16  (0.000129549); expected 1.2 (1e-05)
Initial search space (Z):             123505  [actual number of targets]
Domain search space  (domZ):              16  [number of targets reported over threshold]
# CPU time: 0.44u 0.06s 00:00:00.50 Elapsed: 00:00:02.09
# Mc/sec: 3282.40
//
[ok]
