# Supplementary material for: Mining raw plant transcriptomic data for new cyclopeptide alkaloids
Source: Beilstein J Org Chem. 2024 Jul 11;20:1548–59. doi: 10.3762/bjoc.20.138 (PMC11250218; doi:10.3762/bjoc.20.138)
Supplement: File 4 — The split burpitide precursor peptide HMM and output from all 700 transcriptomes as a compressed archive. [file Beilstein_J_Org_Chem-20-1548-s004.zip › final/SRR16370740.pep.hmm]

# hmmsearch :: search profile(s) against a sequence database
# HMMER 3.3 (Nov 2019); http://hmmer.org/
# Copyright (C) 2019 Howard Hughes Medical Institute.
# Freely distributed under the BSD open source license.
# - - - - - - - - - - - - - - - - - - - - - - - - - - - - - - - - - - - -
# query HMM file:                  ../hmms/burpitide.hmm
# target sequence database:        SRR16370740.pep
# - - - - - - - - - - - - - - - - - - - - - - - - - - - - - - - - - - - -

Query:       burpitideAlign  [M=312]
Scores for complete sequences (score includes all domains):
   --- full sequence ---   --- best 1 domain ---    -#dom-
    E-value  score  bias    E-value  score  bias    exp  N  Sequence                                           Description
    ------- ------ -----    ------- ------ -----   ---- --  --------                                           -----------
    1.1e-78  268.2  26.2    7.9e-48  166.8  10.2    2.2  2  NODE_35288_length_1129_cov_23.380682_g21785_i0.p1   type:complete len:333 gc:univers
    2.1e-73  250.8  24.8    1.3e-39  139.8   6.0    2.3  2  NODE_32043_length_1249_cov_305.116497_g19727_i0.p1  type:complete len:324 gc:univers
    3.3e-17   66.2   0.1    4.9e-17   65.6   0.1    1.3  1  NODE_52931_length_557_cov_10.603306_g35561_i0.p1    type:complete len:112 gc:univers
    8.3e-17   64.9   2.4    6.2e-16   62.0   2.4    2.0  1  NODE_40674_length_942_cov_138.669735_g25399_i0.p1   type:complete len:190 gc:univers
    7.9e-13   51.8  37.5     0.0011   21.8  37.5    5.5  1  NODE_24564_length_1567_cov_327.180054_g6049_i5.p1   type:5prime_partial len:434 gc:u
      2e-12   50.5  41.9      0.034   16.9  41.9    5.7  1  NODE_21910_length_1691_cov_362.724351_g6049_i4.p1   type:complete len:449 gc:univers
    7.6e-11   45.3  18.3    1.1e-07   34.9  18.3    3.2  1  NODE_33017_length_1210_cov_33.615655_g20324_i0.p1   type:complete len:310 gc:univers
    0.00052   22.9   0.0    0.00062   22.6   0.0    1.1  1  NODE_7185_length_2781_cov_362.375923_g4534_i0.p2    type:complete len:171 gc:univers
    0.00052   22.9   0.0    0.00062   22.6   0.0    1.1  1  NODE_7989_length_2686_cov_375.705702_g4534_i1.p2    type:complete len:171 gc:univers
     0.0015   21.3   0.0     0.0018   21.1   0.0    1.1  1  NODE_44938_length_793_cov_1741.176389_g28552_i0.p1  type:3prime_partial len:185 gc:u
     0.0019   21.0   0.0      0.003   20.4   0.0    1.3  1  NODE_28037_length_1412_cov_7.782674_g17305_i0.p1    type:complete len:404 gc:univers
  ------ inclusion threshold ------
       0.29   13.8   5.6        1.1   12.0   5.6    1.9  1  NODE_9607_length_2508_cov_124.252156_g6049_i0.p2    type:complete len:129 gc:univers
        1.2   11.8   0.0        1.5   11.5   0.0    1.3  1  NODE_34583_length_1153_cov_36.443519_g21323_i0.p1   type:complete len:324 gc:univers


Domain annotation for each sequence (and alignments):
>> NODE_35288_length_1129_cov_23.380682_g21785_i0.p1  type:complete len:333 gc:universal NODE_35288_length_1129_cov_23.3
   #    score  bias  c-Evalue  i-Evalue hmmfrom  hmm to    alifrom  ali to    envfrom  env to     acc
 ---   ------ ----- --------- --------- ------- -------    ------- -------    ------- -------    ----
   1 !  166.8  10.2   7.3e-52   7.9e-48       4     214 ..       1     196 [.       1     200 [. 0.95
   2 !  107.7   8.2   6.9e-34   7.4e-30      58     184 ..     199     328 ..     194     331 .. 0.95

  Alignments for each domain:
  == domain 1  score: 166.8 bits;  conditional E-value: 7.3e-52
                                     burpitideAlign   4 mkSffallAllsllLlastieARkePgeywksvvknqptpeaiealldskkktknesvvk 63 
                                                        m+Sf++++A++++l  a+ti+ARk+P+ + + ++                    +es+vk
  NODE_35288_length_1129_cov_23.380682_g21785_i0.p1   1 MRSFLSFFAVFCILSSAETIAARKAPDRQRTVEA--------------------EESFVK 40 
                                                        9*************************76655544....................3899** PP

                                     burpitideAlign  64 Dlevkpssfllvyqgnkdgqskdkeek.adlkkdfeikpsqlllwyyhnkndeskskees 122
                                                        D+++++++f+l+y+++kdg+s++ +e+ + + kdf+++++q++l+yy++k+++  ++ e 
  NODE_35288_length_1129_cov_23.380682_g21785_i0.p1  41 DFDPNRPQFPLIYYSKKDGKSQEVAENdKAFVKDFDSNRPQFPLIYYSKKDGQILKPIEA 100
                                                        *******************9999999988****************************999 PP

                                     burpitideAlign 123 ..sfvkdfev.kPssllvwyrgnkngqsedksssekkfvkdfepkPsqlllwyrgnkdgq 179
                                                          sfvkdf++ +P+++l++y+++ +g+s++  +++k+fvkdf+p++ q++l+y+++kdg+
  NODE_35288_length_1129_cov_23.380682_g21785_i0.p1 101 deSFVKDFDPnRPQFPLIYYSKK-DGKSQEAVENDKSFVKDFDPNRPQFPLIYYSKKDGK 159
                                                        9*******************999.*******99*************************** PP

                                     burpitideAlign 180 svdes..gksfvkdfep.kPssvlvwyrgnkngqsedk 214
                                                        s++ +  +ks vkdf+p +P+++l +y+++ +gqs ++
  NODE_35288_length_1129_cov_23.380682_g21785_i0.p1 160 SQEAAenDKSYVKDFDPnRPQFPLTYYSKK-DGQSLKP 196
                                                        *9988779*********************9.***9876 PP

  == domain 2  score: 107.7 bits;  conditional E-value: 6.9e-34
                                     burpitideAlign  58 nesvvkDlevkpssfllvyqgnkdgqskdkeek.adlkkdfeikpsqlllwyyhnkndes 116
                                                         es+vkD++++ ++f+l+y+++kdg++++  e+ +++ kdf+++++q++l+yy++k+++s
  NODE_35288_length_1129_cov_23.380682_g21785_i0.p1 199 DESFVKDFDPNSPQFPLIYYSKKDGKPQEAIENdKSFVKDFDPNRPQFPLIYYSKKDGQS 258
                                                        599**********************9999999988************************* PP

                                     burpitideAlign 117 kskees..sfvkdfev.kPssllvwyrgnkngqsedksssekkfvkdfepkPsqlllwyr 173
                                                         ++ e+  sfv+df+  +P+++l++y+++  gqs+++++ +++fvkdf+p++ q++l+y+
  NODE_35288_length_1129_cov_23.380682_g21785_i0.p1 259 SKPTETdqSFVNDFDQnRPQFPLIYYSKK-YGQSQEPTEMDRSFVKDFDPNRPQFPLIYY 317
                                                        **************************999.****************************** PP

                                     burpitideAlign 174 gnkdgqsvdes 184
                                                        + kdg+ ++ +
  NODE_35288_length_1129_cov_23.380682_g21785_i0.p1 318 SRKDGKTQEAA 328
                                                        *****998766 PP

>> NODE_32043_length_1249_cov_305.116497_g19727_i0.p1  type:complete len:324 gc:universal NODE_32043_length_1249_cov_305
   #    score  bias  c-Evalue  i-Evalue hmmfrom  hmm to    alifrom  ali to    envfrom  env to     acc
 ---   ------ ----- --------- --------- ------- -------    ------- -------    ------- -------    ----
   1 !  139.8   6.0   1.2e-43   1.3e-39       4     185 ..       1     165 [.       1     170 [. 0.95
   2 !  117.0  12.4   1.1e-36   1.2e-32      57     195 ..     166     309 ..     163     313 .. 0.93

  Alignments for each domain:
  == domain 1  score: 139.8 bits;  conditional E-value: 1.2e-43
                                      burpitideAlign   4 mkSffallAllsllLlastieARkePgeywksvvknqptpeaiealldskkktknesvv 62 
                                                         m+Sf+ ++A++s+lL  +ti+ARk+P+ +w  ++                    +e +v
  NODE_32043_length_1249_cov_305.116497_g19727_i0.p1   1 MRSFLFFFAIFSILLSIKTIAARKAPDRQWIVEA--------------------EEPFV 39 
                                                         9*****************************9977....................4789* PP

                                      burpitideAlign  63 kDlevkpssfllvyqgnkdgqskdkeek.adlkkdfeikpsqlllwyyhnkndeskske 120
                                                         kD+++++++f+l+y+++k gqs +++e  +++ +df+++++q++l+yy++k ++s + +
  NODE_32043_length_1249_cov_305.116497_g19727_i0.p1  40 KDFDPNRPQFPLIYYSKKEGQSHEPSEIdKSFVNDFDPNRPQFPLIYYSKKEGQSPELQ 98 
                                                         ****************************99*************************9999 PP

                                      burpitideAlign 121 es..sfvkdfev.kPssllvwyrgnkngqsedksssekkfvkdfepkPsqlllwyrgnk 176
                                                         e+  sfvkdf++ +P+++l++y+++  gqs ++ + +++fvkdf+p++ q++l+y+++ 
  NODE_32043_length_1249_cov_305.116497_g19727_i0.p1  99 ETdkSFVKDFDPnRPQFPLIYYSKK-YGQSLKPIETDESFVKDFDPNRPQFPLIYYSKN 156
                                                         999*******************999.********************************* PP

                                      burpitideAlign 177 dgqsvdesg 185
                                                         dg+s++ ++
  NODE_32043_length_1249_cov_305.116497_g19727_i0.p1 157 DGKSQEDAE 165
                                                         ****98874 PP

  == domain 2  score: 117.0 bits;  conditional E-value: 1.1e-36
                                      burpitideAlign  57 knesvvkDlevkpssfllvyqgnkdgqskdkeek.adlkkdfeikpsqlllwyyhnknd 114
                                                         + +s+vkD+++++++f+l+y+++kdg s  + e  +++ +df+++++q++l+yy++k++
  NODE_32043_length_1249_cov_305.116497_g19727_i0.p1 166 NDKSFVKDFDSNRPQFPLIYYSKKDGHSLKPTETgQSFVNDFDPNRPQFPLIYYSKKDG 224
                                                         55899*********************9999999999*********************** PP

                                      burpitideAlign 115 eskskees..sfvkdfev.kPssllvwyrgnkngqsedksssekkfvkdfepkPsqlll 170
                                                         +s+++ e+  sfvkdf++ +P+++lv+y+++ +g+s++ + ++k+fvkdf+p++ q++l
  NODE_32043_length_1249_cov_305.116497_g19727_i0.p1 225 QSQEPVETdkSFVKDFDPnRPQFPLVYYSKK-DGKSQEGADNDKSFVKDFDPNRPQFPL 282
                                                         *****9999*******************999.*****9999****************** PP

                                      burpitideAlign 171 wyrgnkdgqsvdes..gksfvkdfepk 195
                                                         +y+++ dgqs++ +  +ksfv+d   k
  NODE_32043_length_1249_cov_305.116497_g19727_i0.p1 283 IYYSKTDGQSQEATknDKSFVNDYGSK 309
                                                         **********9887889****997655 PP

>> NODE_52931_length_557_cov_10.603306_g35561_i0.p1  type:complete len:112 gc:universal NODE_52931_length_557_cov_10.603
   #    score  bias  c-Evalue  i-Evalue hmmfrom  hmm to    alifrom  ali to    envfrom  env to     acc
 ---   ------ ----- --------- --------- ------- -------    ------- -------    ------- -------    ----
   1 !   65.6   0.1   4.5e-21   4.9e-17       4      92 ..       1      97 [.       1     110 [. 0.75

  Alignments for each domain:
  == domain 1  score: 65.6 bits;  conditional E-value: 4.5e-21
                                    burpitideAlign  4 mkSffallAllsllLlastieARkePgeywksvvknqptpeaiealldskkkt.......kne 59
                                                      mk+ff+ l ++ llL+a+ i+ARkePgeyw sv+++q +peai+ ll    +        k +
  NODE_52931_length_557_cov_10.603306_g35561_i0.p1  1 MKTFFSCLIFSFLLLFANLIHARKEPGEYWRSVMNDQAMPEAIKGLLHEDPSGsgldsgkKMK 63
                                                      9**********************************************7655433343345778 PP

                                    burpitideAlign 60 svvkDlevkpssfllvyqgnkdgqskdkeeka...d 92
                                                      ++v D++++ s  l++y++   ++++dk  ++   d
  NODE_52931_length_557_cov_10.603306_g35561_i0.p1 64 QFVRDFDSRHS--LIIYHNVPEAKEQDKTHAVdvkD 97
                                                      99999996554..57777777766666666632432 PP

>> NODE_40674_length_942_cov_138.669735_g25399_i0.p1  type:complete len:190 gc:universal NODE_40674_length_942_cov_138.6
   #    score  bias  c-Evalue  i-Evalue hmmfrom  hmm to    alifrom  ali to    envfrom  env to     acc
 ---   ------ ----- --------- --------- ------- -------    ------- -------    ------- -------    ----
   1 !   62.0   2.4   5.7e-20   6.2e-16       4     198 ..       1     184 [.       1     189 [. 0.70

  Alignments for each domain:
  == domain 1  score: 62.0 bits;  conditional E-value: 5.7e-20
                                     burpitideAlign   4 mkSffallAllsllLlas.tieARkePgeywksvvknqptpeaiealldskkkt...... 56 
                                                        mkSf+ ++A+l llL+a  +++AR+++ge w +v+k+qp+pea+++l+  ++ +      
  NODE_40674_length_942_cov_138.669735_g25399_i0.p1   1 MKSFLPFFAFLPLLLFADtIAAARTDAGEHWRAVMKDQPMPEALKELVRIEAASagseek 60 
                                                        9****************94457899**********************9877666542111 PP

                                     burpitideAlign  57 knesvvkDlevkpssfllvyqgnkdg......qskdkeek.a..dlkkdfeikpsqlllw 107
                                                         + s+   +e k+                    ++ +e+  +   + +d+e++p+     
  NODE_40674_length_942_cov_138.669735_g25399_i0.p1  61 TKCSTPASIELKEEK----------IivedfeLPVKPEGDgKksIFSNDLEPEPNLS--A 108
                                                        123344455555555..........23444442233333333347999999999855..5 PP

                                     burpitideAlign 108 yyhnkndeskskeessfvkdfevkPssllvwyrgnkngqsedksssekkfvkdfepkPsq 167
                                                        y ++   ++k+k   sf  dfe+       w +    g++ + ++++k f+ dfep Ps 
  NODE_40674_length_942_cov_138.669735_g25399_i0.p1 109 YGDDAKLKAKKK---SFTSDFEP-------WPSTRAYGDDAKLEGEKKTFTSDFEPWPSA 158
                                                        555444444443...68899999.......5555555555555566778999******** PP

                                     burpitideAlign 168 lllwyrgnkdgqsvdesgksfvkdfepkPss 198
                                                             + +  g+      ksf  df+p+P  
  NODE_40674_length_942_cov_138.669735_g25399_i0.p1 159 SAYGDHAKLKGKK-----KSFPGDFKPEPTA 184
                                                        9999999966666.....9999999999975 PP

>> NODE_24564_length_1567_cov_327.180054_g6049_i5.p1  type:5prime_partial len:434 gc:universal NODE_24564_length_1567_co
   #    score  bias  c-Evalue  i-Evalue hmmfrom  hmm to    alifrom  ali to    envfrom  env to     acc
 ---   ------ ----- --------- --------- ------- -------    ------- -------    ------- -------    ----
   1 !   21.8  37.5     1e-07    0.0011       3     261 ..       8     340 ..       6     427 .. 0.48

  Alignments for each domain:
  == domain 1  score: 21.8 bits;  conditional E-value: 1e-07
                                     burpitideAlign   3 lmkSffallAllsl.lLlastieARkePgeywksvvknqptpeaiealldskkktknesv 61 
                                                        +mkS++a++All+l lL+++t +ARk  +e  k+++k+++ +  +e         + +s+
  NODE_24564_length_1567_cov_327.180054_g6049_i5.p1   8 IMKSSLAFFALLCLlLLFSETHAARKVLEEGSKNEMKEKEKTP-TE---------SDKSF 57 
                                                        7*********776615677799**************6654422.22.........34789 PP

                                     burpitideAlign  62 vkDlevkpssfllvyqgnkdg...............qskdkeekadlkkdfeikpsqlll 106
                                                        +kD++++++++ ++yq                     s+++ ++  + +df ++++q   
  NODE_24564_length_1567_cov_327.180054_g6049_i5.p1  58 LKDFDPNRPQYNYLYQAAMKNaflkdfdpnrpqynyLSQETMKN-AFLQDFYPNRPQYNY 116
                                                        99999999999999987644336777777777666523333333.455555555555522 PP

                                     burpitideAlign 107 wyyhnkndeskskeessfvkdfev.kPssllvwyrgnkngqsedkss............s 153
                                                        +       +  +k  + f+kdf++ +P+ + + ++  kn+  +d                
  NODE_24564_length_1567_cov_327.180054_g6049_i5.p1 117 LS------QEAMK--NAFLKDFDPnRPQYNYLSQEAMKNAFLKDFDPnrpqynylsqeaM 168
                                                        21......11221..134566666555555555444444433332223333344444333 PP

                                     burpitideAlign 154 ekkfvkdfepkPsqlllwyrgnk.dgqsvdes..............gksfvkdfep.kPs 197
                                                        ++ f kdf+p++ q     + ++ ++  +d                   f kdf p +P+
  NODE_24564_length_1567_cov_327.180054_g6049_i5.p1 169 KNAFLKDFDPNRPQYNYLSQEAMkNAFLKDFNpnrpqynylsqeamKNAFLKDFNPnRPQ 228
                                                        344555555554444333333322433333334444444443333322223333333333 PP

                                     burpitideAlign 198 svlvwyrgnkngqsedksske..............fvkdfsvdPssllliykgnkvdpse 243
                                                         + + ++  kn+  +d   +               f kdf++++ +   + ++++    +
  NODE_24564_length_1567_cov_327.180054_g6049_i5.p1 229 YNYLSQEAMKNAFLKDFDPNRpqynylsqdamknaFLKDFDPNRPQYNYLSQEAM----K 284
                                                        3333333332322222111112333333333333333444444433333333333....0 PP

                                     burpitideAlign 244 ........................................neetekesvvngqsvdPs 261
                                                                                                ++e+ k+s+ ++   dP+
  NODE_24564_length_1567_cov_327.180054_g6049_i5.p1 285 naflkdfdpnrpqynylsqeamknaflkefdpnrpqynylSQEAMKNSFLKD--FDPN 340
                                                        1223333333333344422222233444444555555555444555555544..2333 PP

>> NODE_21910_length_1691_cov_362.724351_g6049_i4.p1  type:complete len:449 gc:universal NODE_21910_length_1691_cov_362.
   #    score  bias  c-Evalue  i-Evalue hmmfrom  hmm to    alifrom  ali to    envfrom  env to     acc
 ---   ------ ----- --------- --------- ------- -------    ------- -------    ------- -------    ----
   1 !   16.9  41.9   3.1e-06     0.034       4     244 ..       1     317 [.       1     442 [. 0.44

  Alignments for each domain:
  == domain 1  score: 16.9 bits;  conditional E-value: 3.1e-06
                                     burpitideAlign   4 mkSffallAllsl.lLlastieARkePgeywksvvknqptpeaiealldskkktknesvv 62 
                                                        mkS++a++All+l lL+++t +ARk  +e  k+++k+++ +  +e         + +s++
  NODE_21910_length_1691_cov_362.724351_g6049_i4.p1   1 MKSSLAFFALLCLlLLFSETHAARKVLEEGSKNEMKEKEKTP-TE---------SDKSFL 50 
                                                        9********776615677799**************6655422.12.........346888 PP

                                     burpitideAlign  63 kDlevkpssfllvyqgnkdg.................qskdkeekadlkkdfeikpsqll 105
                                                        kD++++++++ +++q+                     q  +  ++  + kdf+++++q  
  NODE_21910_length_1691_cov_362.724351_g6049_i4.p1  51 KDFDPNRPQYNYLSQEAMKNaflkdfdpnrpqynylsQ--EAMKN-AFLKDFDPNRPQYN 107
                                                        88888888877777765443355666555555443221..11112.45566666555552 PP

                                     burpitideAlign 106 lw.yyhnkndeskskees..............sfvkdfev.kPssllvwyrgnkngqsed 149
                                                         + ++ +kn+  k+ + +               f+kdf++ +P+ + + ++  kn+  +d
  NODE_21910_length_1691_cov_362.724351_g6049_i4.p1 108 YLsQETMKNAFLKDFNPNrpqynylsqeamknAFLKDFDPnRPQYNYLSQEAMKNAFLKD 167
                                                        220222222222221111222222222222223334444444444433333333332222 PP

                                     burpitideAlign 150 kss............sekkfvkdfepkPsqlllwyrgnk.dgqsvdes............ 184
                                                                        ++ f kdf+p++ q     + ++ ++  +d              
  NODE_21910_length_1691_cov_362.724351_g6049_i4.p1 168 FDPnrpqynylsqeaMKNAFLKDFDPNRPQYNYLSQEAMkNAFLKDFNpnrpqynylsqe 227
                                                        211222223333222223333333333333222222221122222222333333333222 PP

                                     burpitideAlign 185 ..gksfvkdfepkPssvlvwyrgnkngqsedksskefvkdfsvdPssllliykgnkvdps 242
                                                                                 n+         f kdf++++ +   + ++++  + 
  NODE_21910_length_1691_cov_362.724351_g6049_i4.p1 228 amK----------------------NA---------FLKDFNPNRPQYNYLSQEAM--K- 253
                                                        221......................22.........33333333333333333333..1. PP

                                     burpitideAlign 243 e........................................................... 243
                                                        +                                                           
  NODE_21910_length_1691_cov_362.724351_g6049_i4.p1 254 Naflkdfdpnrpqynylsqdamknaflkdfdpnrpqynylsqeamknaflkdfdpnrpqy 313
                                                        012222222222223321111111122222222222233311111112222222222333 PP

                                     burpitideAlign 244 ...n 244
                                                           +
  NODE_21910_length_1691_cov_362.724351_g6049_i4.p1 314 nylS 317
                                                        3331 PP

>> NODE_33017_length_1210_cov_33.615655_g20324_i0.p1  type:complete len:310 gc:universal NODE_33017_length_1210_cov_33.6
   #    score  bias  c-Evalue  i-Evalue hmmfrom  hmm to    alifrom  ali to    envfrom  env to     acc
 ---   ------ ----- --------- --------- ------- -------    ------- -------    ------- -------    ----
   1 !   34.9  18.3     1e-11   1.1e-07       4     253 ..       1     231 [.       1     299 [. 0.50

  Alignments for each domain:
  == domain 1  score: 34.9 bits;  conditional E-value: 1e-11
                                     burpitideAlign   4 mkSffallAllsllLlastieARkePgeywksvvknqptpeaiealldskkktknesvvk 63 
                                                        mk ++a+lAll+llL+a+t++ARk  +e  k+++k+++t+e+ ++             +k
  NODE_33017_length_1210_cov_33.615655_g20324_i0.p1   1 MKCSLAFLALLCLLLFAETNAARKVLEEGSKTEMKEKTTTETDKSF------------LK 48 
                                                        9*********************************999998876665............7* PP

                                     burpitideAlign  64 Dlevkpssfllvyqgnkdg...............qskdkeekadlkkdfeikpsqlllwy 108
                                                        D++++++++ +++q+                    s+d  ++  + k+f+++++q     
  NODE_33017_length_1210_cov_33.615655_g20324_i0.p1  49 DFDPNRPQYNYLSQDAMKNtflkefdpnspqynyLSQDAMKN-TFLKEFDPNRPQY---N 104
                                                        ********8888886544356665544444433322222222.5556666666665...3 PP

                                     burpitideAlign 109 yhnkndeskskeessfvkdfev.kPssllvwyrgnkngqsedksssekkfvkdfepkPsq 167
                                                        y  +++ +       f+k+f++ +P+ + + +      +++     ++ f kdf+p++ q
  NODE_33017_length_1210_cov_33.615655_g20324_i0.p1 105 YLSQDAMK-----DAFLKEFDPnRPQYNYLSQ------DAM-----KNAFLKDFDPNRPQ 148
                                                        33222222.....2466777775554443322......222.....24567777777766 PP

                                     burpitideAlign 168 lllwyrgnkdgqsvdesgksfvkdfep.kPssvlvwyrgnkngqsedksskefvkdfsvd 226
                                                             + +          k f k+f+p +P+          n  s+d  +k f k+f+++
  NODE_33017_length_1210_cov_33.615655_g20324_i0.p1 149 YNYLSQDA--------MKKAFLKEFDPnRPQY---------NYLSQDDMKKAFLKEFDPN 191
                                                        55443333........2344444443311111.........1112222222333444444 PP

                                     burpitideAlign 227 Pssllliykgnkvdpse...............neetekesvv 253
                                                        + +   + + ++  +++               ++++ k+ + 
  NODE_33017_length_1210_cov_33.615655_g20324_i0.p1 192 RPQYNYLSQDAM--NKAfleefdpnrprynylSQDAMKSAFL 231
                                                        444433333333..1112222333333333332222222222 PP

>> NODE_7185_length_2781_cov_362.375923_g4534_i0.p2  type:complete len:171 gc:universal NODE_7185_length_2781_cov_362.37
   #    score  bias  c-Evalue  i-Evalue hmmfrom  hmm to    alifrom  ali to    envfrom  env to     acc
 ---   ------ ----- --------- --------- ------- -------    ------- -------    ------- -------    ----
   1 !   22.6   0.0   5.7e-08   0.00062       4      51 ..      29      74 ..      15      86 .. 0.84

  Alignments for each domain:
  == domain 1  score: 22.6 bits;  conditional E-value: 5.7e-08
                                    burpitideAlign  4 mkSffallAllsllLlastieARkePgeywksvvknqptpeaiealld 51
                                                      mk +  +lA+++l+++as  +A  +P++ywk++ +n+p+p+ +++ l 
  NODE_7185_length_2781_cov_362.375923_g4534_i0.p2 29 MKVLSPVLAFVALAVVAS--HAALSPEDYWKNKLPNTPMPKVVQEILH 74
                                                      888888999999777776..78899*******************9985 PP

>> NODE_7989_length_2686_cov_375.705702_g4534_i1.p2  type:complete len:171 gc:universal NODE_7989_length_2686_cov_375.70
   #    score  bias  c-Evalue  i-Evalue hmmfrom  hmm to    alifrom  ali to    envfrom  env to     acc
 ---   ------ ----- --------- --------- ------- -------    ------- -------    ------- -------    ----
   1 !   22.6   0.0   5.7e-08   0.00062       4      51 ..      29      74 ..      15      86 .. 0.84

  Alignments for each domain:
  == domain 1  score: 22.6 bits;  conditional E-value: 5.7e-08
                                    burpitideAlign  4 mkSffallAllsllLlastieARkePgeywksvvknqptpeaiealld 51
                                                      mk +  +lA+++l+++as  +A  +P++ywk++ +n+p+p+ +++ l 
  NODE_7989_length_2686_cov_375.705702_g4534_i1.p2 29 MKVLSPVLAFVALAVVAS--HAALSPEDYWKNKLPNTPMPKVVQEILH 74
                                                      888888999999777776..78899*******************9985 PP

>> NODE_44938_length_793_cov_1741.176389_g28552_i0.p1  type:3prime_partial len:185 gc:universal NODE_44938_length_793_co
   #    score  bias  c-Evalue  i-Evalue hmmfrom  hmm to    alifrom  ali to    envfrom  env to     acc
 ---   ------ ----- --------- --------- ------- -------    ------- -------    ------- -------    ----
   1 !   21.1   0.0   1.7e-07    0.0018       4      51 ..       1      46 [.       1      58 [. 0.82

  Alignments for each domain:
  == domain 1  score: 21.1 bits;  conditional E-value: 1.7e-07
                                      burpitideAlign  4 mkSffallAllsllLlastieARkePgeywksvvknqptpeaiealld 51
                                                        mk +  +lA+++l+++as  +A  +P++ywk++ +n+p+p+ +++ l 
  NODE_44938_length_793_cov_1741.176389_g28552_i0.p1  1 MKVLSPVLAFVALAVVAS--HAALSPEDYWKNKLPNTPMPKVVQEILH 46
                                                        777777899999777776..78899*******************9985 PP

>> NODE_28037_length_1412_cov_7.782674_g17305_i0.p1  type:complete len:404 gc:universal NODE_28037_length_1412_cov_7.782
   #    score  bias  c-Evalue  i-Evalue hmmfrom  hmm to    alifrom  ali to    envfrom  env to     acc
 ---   ------ ----- --------- --------- ------- -------    ------- -------    ------- -------    ----
   1 !   20.4   0.0   2.8e-07     0.003       4      53 ..       1      50 [.       1      60 [. 0.89

  Alignments for each domain:
  == domain 1  score: 20.4 bits;  conditional E-value: 2.8e-07
                                    burpitideAlign  4 mkSffallAllsllLlastieARkePgeywksvvknqptpeaiealldsk 53
                                                      mk f  +lA+l+l+++a + +A   P+ yw+++ +n+p+p+ ++++l  +
  NODE_28037_length_1412_cov_7.782674_g17305_i0.p1  1 MKVFSPVLAFLALAVVALASHAALLPEQYWNNKLPNTPMPKLVQEMLHPE 50
                                                      899999**************************************998655 PP

>> NODE_9607_length_2508_cov_124.252156_g6049_i0.p2  type:complete len:129 gc:universal NODE_9607_length_2508_cov_124.25
   #    score  bias  c-Evalue  i-Evalue hmmfrom  hmm to    alifrom  ali to    envfrom  env to     acc
 ---   ------ ----- --------- --------- ------- -------    ------- -------    ------- -------    ----
   1 ?   12.0   5.6   9.7e-05       1.1      55     164 ..      22     116 ..       2     122 .. 0.61

  Alignments for each domain:
  == domain 1  score: 12.0 bits;  conditional E-value: 9.7e-05
                                    burpitideAlign  55 ktknesvvkDlevkpssfllvyqgnkdgqskdkeekadlkkdfeikpsqlllwyyhnknde 115
                                                       +  ++s++kD++++++++ +++q+           k  + k+f+++++q       n  ++
  NODE_9607_length_2508_cov_124.252156_g6049_i0.p2  22 EAMKNSFLKDFDPNRPQYNYLSQEAMK--------K-AFLKEFDPNRPQY------NYLSQ 67 
                                                       335689999999999997777765544........2.4677777777777......22233 PP

                                    burpitideAlign 116 skskeessfvkdfev.kPssllvwyrgnkngqsedkss..sekkfvkdfepk 164
                                                         +ke+  f+k+f++ +P+ + + + +++++ ++d++s  s +k +k +epk
  NODE_9607_length_2508_cov_124.252156_g6049_i0.p2  68 EAMKEA--FLKEFDPnRPQYNYLSQ-EAMDALKKDDQSheSTEKDGKTHEPK 116
                                                       334333..47777776776666654.44466666665544444445545554 PP

>> NODE_34583_length_1153_cov_36.443519_g21323_i0.p1  type:complete len:324 gc:universal NODE_34583_length_1153_cov_36.4
   #    score  bias  c-Evalue  i-Evalue hmmfrom  hmm to    alifrom  ali to    envfrom  env to     acc
 ---   ------ ----- --------- --------- ------- -------    ------- -------    ------- -------    ----
   1 ?   11.5   0.0   0.00014       1.5      30      69 ..      35      74 ..      12     169 .. 0.87

  Alignments for each domain:
  == domain 1  score: 11.5 bits;  conditional E-value: 0.00014
                                     burpitideAlign 30 geywksvvknqptpeaiealldskkktknesvvkDlevkp 69
                                                       ++ywksv +n+p+p++++ ll  + +  n +v+ D+    
  NODE_34583_length_1153_cov_36.443519_g21323_i0.p1 35 QTYWKSVFPNTPMPKSLQILLAPSPSAGNTKVLADMVHSN 74
                                                       79*******************9999999999999986555 PP


Internal pipeline statistics summary:
-------------------------------------
Query model(s):                            1  (312 nodes)
Target sequences:                     141090  (27068870 residues searched)
Passed MSV filter:                      5571  (0.0394854); expected 2821.8 (0.02)
Passed bias filter:                     3025  (0.0214402); expected 2821.8 (0.02)
Passed Vit filter:                       298  (0.00211213); expected 141.1 (0.001)
Passed Fwd filter:                        13  (9.21398e-05); expected 1.4 (1e-05)
Initial search space (Z):             141090  [actual number of targets]
Domain search space  (domZ):              13  [number of targets reported over threshold]
# CPU time: 0.83u 0.09s 00:00:00.92 Elapsed: 00:00:02.70
# Mc/sec: 3124.15
//
[ok]
