# Supplementary material for: Mining raw plant transcriptomic data for new cyclopeptide alkaloids
Source: Beilstein J Org Chem. 2024 Jul 11;20:1548–59. doi: 10.3762/bjoc.20.138 (PMC11250218; doi:10.3762/bjoc.20.138)
Supplement: File 4 — The split burpitide precursor peptide HMM and output from all 700 transcriptomes as a compressed archive. [file Beilstein_J_Org_Chem-20-1548-s004.zip › final/SRR16508315.pep.hmm]

# hmmsearch :: search profile(s) against a sequence database
# HMMER 3.3 (Nov 2019); http://hmmer.org/
# Copyright (C) 2019 Howard Hughes Medical Institute.
# Freely distributed under the BSD open source license.
# - - - - - - - - - - - - - - - - - - - - - - - - - - - - - - - - - - - -
# query HMM file:                  ../hmms/burpitide.hmm
# target sequence database:        SRR16508315.pep
# - - - - - - - - - - - - - - - - - - - - - - - - - - - - - - - - - - - -

Query:       burpitideAlign  [M=312]
Scores for complete sequences (score includes all domains):
   --- full sequence ---   --- best 1 domain ---    -#dom-
    E-value  score  bias    E-value  score  bias    exp  N  Sequence                                            Description
    ------- ------ -----    ------- ------ -----   ---- --  --------                                            -----------
    1.6e-19   75.0   6.4    5.5e-17   66.7   6.4    3.8  1  NODE_50635_length_1119_cov_2517.181308_g30410_i0.p1  type:complete len:242 gc:univers
    2.5e-19   74.4   6.7    4.9e-17   66.9   6.7    3.8  1  NODE_54228_length_1041_cov_3546.765121_g30410_i1.p1  type:complete len:245 gc:univers
    1.1e-15   62.5   0.0    1.3e-15   62.2   0.0    1.1  1  NODE_89214_length_518_cov_10.948827_g62334_i0.p2     type:5prime_partial len:120 gc:u
    4.8e-14   57.0   0.0    4.8e-14   57.0   0.0    1.0  1  NODE_78859_length_627_cov_212.702422_g52457_i0.p2    type:complete len:94 gc:universa
    9.7e-14   56.0   0.0    1.1e-13   55.8   0.0    1.1  1  NODE_84068_length_568_cov_5.537572_g57358_i0.p1      type:complete len:107 gc:univers
    4.5e-13   53.9   1.6    3.1e-12   51.1   1.2    1.9  1  NODE_56266_length_998_cov_2552.551106_g34244_i0.p1   type:complete len:168 gc:univers
    4.9e-12   50.4   3.2    1.8e-10   45.3   2.7    2.0  1  NODE_53267_length_1061_cov_2311.682806_g32177_i0.p1  type:complete len:171 gc:univers
    4.9e-12   50.4   3.2    1.8e-10   45.3   2.7    2.0  1  NODE_55308_length_1018_cov_2271.493292_g32177_i1.p1  type:complete len:171 gc:univers
      3e-10   44.6   0.0    3.9e-10   44.2   0.0    1.3  1  NODE_83951_length_569_cov_53.030769_g57247_i0.p1     type:complete len:93 gc:universa
    2.3e-09   41.7   0.2    3.7e-08   37.7   0.2    2.0  1  NODE_84541_length_563_cov_1926.912451_g57815_i0.p1   type:3prime_partial len:129 gc:u
     0.0045   21.0   3.4     0.0066   20.4   2.9    1.6  2  NODE_65080_length_833_cov_2264.757653_g32177_i2.p1   type:complete len:132 gc:univers
     0.0046   21.0   4.7      0.089   16.7   4.8    2.4  1  NODE_11373_length_2679_cov_475.877567_g6890_i0.p2    type:5prime_partial len:377 gc:u
     0.0051   20.8   4.8      0.037   18.0   3.4    2.4  1  NODE_40510_length_1368_cov_1027.329037_g6890_i1.p1   type:5prime_partial len:387 gc:u
  ------ inclusion threshold ------
       0.08   16.9   1.6       0.49   14.3   1.6    2.0  1  NODE_173159_length_246_cov_1.583756_g146163_i0.p1    type:internal len:82 gc:universa
       0.73   13.7   0.0       0.83   13.5   0.0    1.2  1  NODE_50339_length_1126_cov_10.122563_g30205_i0.p1    type:3prime_partial len:187 gc:u


Domain annotation for each sequence (and alignments):
>> NODE_50635_length_1119_cov_2517.181308_g30410_i0.p1  type:complete len:242 gc:universal NODE_50635_length_1119_cov_25
   #    score  bias  c-Evalue  i-Evalue hmmfrom  hmm to    alifrom  ali to    envfrom  env to     acc
 ---   ------ ----- --------- --------- ------- -------    ------- -------    ------- -------    ----
   1 !   66.7   6.4   2.5e-21   5.5e-17      10     261 ..       4     226 ..       1     240 [. 0.60

  Alignments for each domain:
  == domain 1  score: 66.7 bits;  conditional E-value: 2.5e-21
                                       burpitideAlign  10 llA..llsllLlastieARkePgeywksvvknqptpea..iealldskkktknesvvk 63 
                                                          ++A  +lsl+Lla+ i ARk+ geyw+ vvk++ ++e+   e+++   k   +es +k
  NODE_50635_length_1119_cov_2517.181308_g30410_i0.p1   4 IIAscILSLALLACSINARKDGGEYWQGVVKDEGMQENglGESSIFDVKPRYGESYAK 61 
                                                          677799*****************************55422466654444456677777 PP

                                       burpitideAlign  64 Dlevkpssfllvyqgnkdgqskdkeekadlkkdfeikpsqlllwyyhnkndeskskee 121
                                                          D+           +        d + k ++  +fe++ps     y +n  +++++   
  NODE_50635_length_1119_cov_2517.181308_g30410_i0.p1  62 DFA----------HI------DDVNHK-GFVREFEPRPSAT--AYVGNLKPQNEK--- 97 
                                                          777..........11......122233.5566666666666..222222333322... PP

                                       burpitideAlign 122 ssfvkdfevkPssllvwyrgnkngqsedkss.............sekkfvkdfepkPs 166
                                                           sf  +fe++Ps        +++++s    +             + k+fvkdfep+Ps
  NODE_50635_length_1119_cov_2517.181308_g30410_i0.p1  98 -SFARNFEPRPSATSYVD--TRDEKSLVRDFeprpsvtsyvdnlKPKSFVKDFEPRPS 152
                                                          .44445555555433222..22222222222234444445555567888999999988 PP

                                       burpitideAlign 167 qlllwyrgnkdgqsvdesgksfvkdfepkPssvlvwyrgnkngqsedksskefvkdfs 224
                                                              +   +   ++    +ks+v++fep+Ps    +  + k+++s       fv df+
  NODE_50635_length_1119_cov_2517.181308_g30410_i0.p1 153 ITSYVDNLK--PED----EKSIVRNFEPRPSATSYVNLKPKDETS-------FVRDFE 197
                                                          655554444..444....588888888888888888888777776.......788888 PP

                                       burpitideAlign 225 vdPssllliykgnkvdpseneetekesvvngqsvdPs 261
                                                          ++Ps   +  + n+v+p     +e++s vn+++++P+
  NODE_50635_length_1119_cov_2517.181308_g30410_i0.p1 198 PRPS---ITSYVNNVKP-----KEEKSHVNDFEPRPN 226
                                                          8883...4444444344.....447777888888887 PP

>> NODE_54228_length_1041_cov_3546.765121_g30410_i1.p1  type:complete len:245 gc:universal NODE_54228_length_1041_cov_35
   #    score  bias  c-Evalue  i-Evalue hmmfrom  hmm to    alifrom  ali to    envfrom  env to     acc
 ---   ------ ----- --------- --------- ------- -------    ------- -------    ------- -------    ----
   1 !   66.9   6.7   2.2e-21   4.9e-17      10     264 ..       4     230 ..       1     243 [. 0.66

  Alignments for each domain:
  == domain 1  score: 66.9 bits;  conditional E-value: 2.2e-21
                                       burpitideAlign  10 llA..llsllLlastieARkePgeywksvvknqptpeaiealldskkktknesvvkDl 65 
                                                          ++A  +lsl+Lla+ i ARk+ geyw+ +vk++ ++e+   ++       +es + D+
  NODE_54228_length_1041_cov_3546.765121_g30410_i1.p1   4 IIAscILSLALLACSINARKDGGEYWQGIVKDEGMQENGCHTF-------GESSIFDV 54 
                                                          677799*****************************77777665.......45555555 PP

                                       burpitideAlign  66 evkpssfllvyqgnkdg.qskdkeekadlkkdfeikpsqlllwyyhnkndeskskees 122
                                                          +++ +       + kd     d + k ++  +fe++ps     y +n  +++++    
  NODE_54228_length_1041_cov_3546.765121_g30410_i1.p1  55 KPRYGE-----SFAKDFaHTDDVNHK-GFVREFEPRPSVT--AYVGNLKPQNEK---- 100
                                                          544444.....222222022233444.8888888888877..333333344433.... PP

                                       burpitideAlign 123 sfvkdfevkPssllvwyrgnkngqsedkss.............sekkfvkdfepkPsq 167
                                                          sf  +fe++Ps        +++++s    +             + k+fvkdfep+Ps 
  NODE_54228_length_1041_cov_3546.765121_g30410_i1.p1 101 SFARNFEPRPSATSYVD--TRDEKSLVRDFeprpsvtsyvdnlKPKSFVKDFEPRPSI 156
                                                          56667777776654333..333333333333555556666777889999999999986 PP

                                       burpitideAlign 168 lllwyrgnkdgqsvdesgksfvkdfepkPssvlvwyrgnkngqsedksskefvkdfsv 225
                                                             +   +   ++    +ks+v++fep+Ps    +  + k+++s       fv df++
  NODE_54228_length_1041_cov_3546.765121_g30410_i1.p1 157 TSYVDNLK--PED----EKSIVRNFEPRPSATSYVNLKPKDETS-------FVRDFEP 201
                                                          65555544..444....689999999999999998888888887.......8999999 PP

                                       burpitideAlign 226 dPssllliykgnkvdpseneetekesvvngqsvdPssql 264
                                                          +Ps   +  + n+v+p     +e++s vn+++++P+  +
  NODE_54228_length_1041_cov_3546.765121_g30410_i1.p1 202 RPS---ITSYVNNVKP-----KEEKSHVNDFEPRPN--V 230
                                                          994...4444555444.....458888889999998..3 PP

>> NODE_89214_length_518_cov_10.948827_g62334_i0.p2  type:5prime_partial len:120 gc:universal NODE_89214_length_518_cov_
   #    score  bias  c-Evalue  i-Evalue hmmfrom  hmm to    alifrom  ali to    envfrom  env to     acc
 ---   ------ ----- --------- --------- ------- -------    ------- -------    ------- -------    ----
   1 !   62.2   0.0     6e-20   1.3e-15       2      98 ..       9     107 ..       8     117 .. 0.73

  Alignments for each domain:
  == domain 1  score: 62.2 bits;  conditional E-value: 6e-20
                                    burpitideAlign   2 elmkSffallAllsllL..lastieARkePgeywksvvknqptpeaiealldskk...kt. 56 
                                                       e+mkS+ a+l l+sl+L  l++   AR++Pg+ywks++k+qp+peai+ ll       ++ 
  NODE_89214_length_518_cov_10.948827_g62334_i0.p2   9 EIMKSISAFLLLFSLFLlvLVNLSDARRDPGDYWKSIMKDQPIPEAIKGLLHRDLpyaSDa 69 
                                                       579*99999997776551167899***************************8754221336 PP

                                    burpitideAlign  57 .knesvvkDlevkpssfllvyqgnkdgqskdkeek.adlkkdfe 98 
                                                        +n+ ++kD++v p+ +++  + ++       +ek +   +dfe
  NODE_89214_length_518_cov_10.948827_g62334_i0.p2  70 rENDHFLKDFDVTPNAIIYHAHVEDK------DEKkPACVEDFE 107
                                                       799*************6665555544......333233334444 PP

>> NODE_78859_length_627_cov_212.702422_g52457_i0.p2  type:complete len:94 gc:universal NODE_78859_length_627_cov_212.70
   #    score  bias  c-Evalue  i-Evalue hmmfrom  hmm to    alifrom  ali to    envfrom  env to     acc
 ---   ------ ----- --------- --------- ------- -------    ------- -------    ------- -------    ----
   1 !   57.0   0.0   2.2e-18   4.8e-14       7      86 ..       5      86 ..       1      93 [. 0.80

  Alignments for each domain:
  == domain 1  score: 57.0 bits;  conditional E-value: 2.2e-18
                                     burpitideAlign  7 ffallA.llsllLlastieARkePgeywksvvknqpt.peaiealldskkktknesvvkDle 66
                                                           ++ llsllL+a +  ARk+Pge wk++v +++t p ai++l+d  ++ k +++v D++
  NODE_78859_length_627_cov_212.702422_g52457_i0.p2  5 KALSTSlLLSLLLFAYVCDARKDPGELWKAAVMDEETmPNAIKDLIDVGSNMKIDRFVRDFD 66
                                                       45556789*********************999655544************************ PP

                                     burpitideAlign 67 vkpssfllvyqgnkdgqskd 86
                                                       vkp+ +++ +++   ++++ 
  NODE_78859_length_627_cov_212.702422_g52457_i0.p2 67 VKPNVIIYHSRDHAHAEKQK 86
                                                       ****9666666655544333 PP

>> NODE_84068_length_568_cov_5.537572_g57358_i0.p1  type:complete len:107 gc:universal NODE_84068_length_568_cov_5.53757
   #    score  bias  c-Evalue  i-Evalue hmmfrom  hmm to    alifrom  ali to    envfrom  env to     acc
 ---   ------ ----- --------- --------- ------- -------    ------- -------    ------- -------    ----
   1 !   55.8   0.0   5.1e-18   1.1e-13       7      88 ..       5      90 ..       1     105 [. 0.75

  Alignments for each domain:
  == domain 1  score: 55.8 bits;  conditional E-value: 5.1e-18
                                   burpitideAlign  7 ffallA.llsllLlastieARkePgeywksvvknqptpeaiealldskkkt.....knesvvkD 64
                                                     +fa+l  +lsllL+++ + AR ePg+ywks++k+qp+peai+ l+   + +     k++ ++ D
  NODE_84068_length_568_cov_5.537572_g57358_i0.p1  5 IFAFLLlILSLLLFVNLNDAREEPGDYWKSIMKDQPIPEAIKTLFHRDSPHlsesiKKDHFLRD 68
                                                     466666899***********************************97654333336799****** PP

                                   burpitideAlign 65 levkpssfllvyqgnkdgqskdke 88
                                                     ++v p+   ++y+    g++  k 
  NODE_84068_length_568_cov_5.537572_g57358_i0.p1 69 FDVTPNA--IIYHARVEGKEEKKP 90
                                                     ******9..788888876444432 PP

>> NODE_56266_length_998_cov_2552.551106_g34244_i0.p1  type:complete len:168 gc:universal NODE_56266_length_998_cov_2552
   #    score  bias  c-Evalue  i-Evalue hmmfrom  hmm to    alifrom  ali to    envfrom  env to     acc
 ---   ------ ----- --------- --------- ------- -------    ------- -------    ------- -------    ----
   1 !   51.1   1.2   1.4e-16   3.1e-12       4     133 ..      11     137 ..       2     141 .. 0.59

  Alignments for each domain:
  == domain 1  score: 51.1 bits;  conditional E-value: 1.4e-16
                                      burpitideAlign   4 mkSffallAllsllLlastieARkePgeywksvvknqptpeaiealldskkktknesvv 62 
                                                         m+  + ++++l++++    ieARk+Pge w sv+k+qp+ ea++ l            v
  NODE_56266_length_998_cov_2552.551106_g34244_i0.p1  11 MA--LMIFSVLLIAV-DHSIEARKDPGEHWISVMKEQPMLEALQVL------------V 54 
                                                         44..55555555443.3479***********************999............7 PP

                                      burpitideAlign  63 kDlevkpssfllvyqgnkdg....................qskdkeekadlkkdfeikp 101
                                                          Dl++ ps+      +n d                     + kd + k+ + kdfe++p
  NODE_56266_length_998_cov_2552.551106_g34244_i0.p1  55 PDLDSSPSQ----LNKNVDDchtselgsdinkldqlvedfKHKDHDHKQRFAKDFEPRP 109
                                                         899999999....3444442244444444444444554444444333334555555555 PP

                                      burpitideAlign 102 sqlllwyyhnkndeskskeessfvkdfevkPs 133
                                                         +    +y+++  ++ +s+  + fvkdfe++P+
  NODE_56266_length_998_cov_2552.551106_g34244_i0.p1 110 NVS--LYNGDDIVDHESE--KKFVKDFEPRPK 137
                                                         544..4555444444332..224555555554 PP

>> NODE_53267_length_1061_cov_2311.682806_g32177_i0.p1  type:complete len:171 gc:universal NODE_53267_length_1061_cov_23
   #    score  bias  c-Evalue  i-Evalue hmmfrom  hmm to    alifrom  ali to    envfrom  env to     acc
 ---   ------ ----- --------- --------- ------- -------    ------- -------    ------- -------    ----
   1 !   45.3   2.7   7.9e-15   1.8e-10      10     134 ..      10     138 ..       1     157 [. 0.67

  Alignments for each domain:
  == domain 1  score: 45.3 bits;  conditional E-value: 7.9e-15
                                       burpitideAlign  10 llA.llsllLlas..tieARkePgeywksvvknqptpeaiealldskkkt.knesvvk 63 
                                                          ++A ++s+lL+a    ieARk+ geyw sv+k++p+pea++ l+ + ++  + ++ + 
  NODE_53267_length_1061_cov_2311.682806_g32177_i0.p1  10 VMAlIFSVLLIAAdhSIEARKDLGEYWISVMKEEPMPEALQVLVPLDSSPsQLNKNAD 67 
                                                          5678888888887678***************************966666633344444 PP

                                       burpitideAlign  64 Dlevkpssfllvyqgnkdg..................qskdkeeka.dlkkdfeikps 102
                                                          D                                     ++d +  +  + kdfe++p+
  NODE_53267_length_1061_cov_2311.682806_g32177_i0.p1  68 DCH---------------TpelgaeinkldqlvedfkHKADHDHHKqRFVKDFEPRPN 110
                                                          444...............0222222222334556665444444442499999999999 PP

                                       burpitideAlign 103 qlllwyyhnkndeskskeessfvkdfevkPss 134
                                                               y +++++  +s+  + f+kdfe++P+ 
  NODE_53267_length_1061_cov_2311.682806_g32177_i0.p1 111 VS--AYDGDNDVGHESE--KKFIKDFEPRPNV 138
                                                          76..7888888888664..3479999999974 PP

>> NODE_55308_length_1018_cov_2271.493292_g32177_i1.p1  type:complete len:171 gc:universal NODE_55308_length_1018_cov_22
   #    score  bias  c-Evalue  i-Evalue hmmfrom  hmm to    alifrom  ali to    envfrom  env to     acc
 ---   ------ ----- --------- --------- ------- -------    ------- -------    ------- -------    ----
   1 !   45.3   2.7   7.9e-15   1.8e-10      10     134 ..      10     138 ..       1     157 [. 0.67

  Alignments for each domain:
  == domain 1  score: 45.3 bits;  conditional E-value: 7.9e-15
                                       burpitideAlign  10 llA.llsllLlas..tieARkePgeywksvvknqptpeaiealldskkkt.knesvvk 63 
                                                          ++A ++s+lL+a    ieARk+ geyw sv+k++p+pea++ l+ + ++  + ++ + 
  NODE_55308_length_1018_cov_2271.493292_g32177_i1.p1  10 VMAlIFSVLLIAAdhSIEARKDLGEYWISVMKEEPMPEALQVLVPLDSSPsQLNKNAD 67 
                                                          5678888888887678***************************966666633344444 PP

                                       burpitideAlign  64 Dlevkpssfllvyqgnkdg..................qskdkeeka.dlkkdfeikps 102
                                                          D                                     ++d +  +  + kdfe++p+
  NODE_55308_length_1018_cov_2271.493292_g32177_i1.p1  68 DCH---------------TpelgaeinkldqlvedfkHKADHDHHKqRFVKDFEPRPN 110
                                                          444...............0222222222334556665444444442499999999999 PP

                                       burpitideAlign 103 qlllwyyhnkndeskskeessfvkdfevkPss 134
                                                               y +++++  +s+  + f+kdfe++P+ 
  NODE_55308_length_1018_cov_2271.493292_g32177_i1.p1 111 VS--AYDGDNDVGHESE--KKFIKDFEPRPNV 138
                                                          76..7888888888664..3479999999974 PP

>> NODE_83951_length_569_cov_53.030769_g57247_i0.p1  type:complete len:93 gc:universal NODE_83951_length_569_cov_53.0307
   #    score  bias  c-Evalue  i-Evalue hmmfrom  hmm to    alifrom  ali to    envfrom  env to     acc
 ---   ------ ----- --------- --------- ------- -------    ------- -------    ------- -------    ----
   1 !   44.2   0.0   1.8e-14   3.9e-10       9      79 ..       5      78 ..       1      92 [. 0.75

  Alignments for each domain:
  == domain 1  score: 44.2 bits;  conditional E-value: 1.8e-14
                                    burpitideAlign  9 allAllsllL..lastieARkePgeywksvvknqptpeaiealldskkkt...knesvvkDle 66
                                                       + +l+ l+L  la+++ ARk+Pgeywks ++ + +p+ai +l+d +      + + +v ++e
  NODE_83951_length_569_cov_53.030769_g57247_i0.p1  5 HFSSLFILFLvsLACIADARKDPGEYWKSTMSGEAMPKAIHDLMDQNPVLdsmNLDHFVRNFE 67
                                                      455566666623679*****************************988533336889******* PP

                                    burpitideAlign 67 vkpssfllvyqgn 79
                                                       kp+   ++y+  
  NODE_83951_length_569_cov_53.030769_g57247_i0.p1 68 TKPNV--IIYHTR 78
                                                      ***98..555544 PP

>> NODE_84541_length_563_cov_1926.912451_g57815_i0.p1  type:3prime_partial len:129 gc:universal NODE_84541_length_563_co
   #    score  bias  c-Evalue  i-Evalue hmmfrom  hmm to    alifrom  ali to    envfrom  env to     acc
 ---   ------ ----- --------- --------- ------- -------    ------- -------    ------- -------    ----
   1 !   37.7   0.2   1.7e-12   3.7e-08      10     133 ..      10     111 ..       1     127 [. 0.64

  Alignments for each domain:
  == domain 1  score: 37.7 bits;  conditional E-value: 1.7e-12
                                      burpitideAlign  10 llA.llsllLlas..tieARkePgeywksvvknqptpeaiealldskkktknesvvkDl 65 
                                                         ++A ++s+lL+a    ieARk+ geyw sv+k+qp+pea++ l+              l
  NODE_84541_length_563_cov_1926.912451_g57815_i0.p1  10 VMAlIFSVLLIAAdhSIEARKDLGEYWISVMKEQPMPEALQVLVP-------------L 55 
                                                         5678888888887678***************************84.............4 PP

                                      burpitideAlign  66 evkpssfllvyqgnkdgqskdkeekadlkkdfeikpsqlllwyyhnkndeskskeessf 124
                                                         ++ ps+       nk++    ++e      + ei+    l++   ++ ++   k+ + f
  NODE_84541_length_563_cov_1926.912451_g57815_i0.p1  56 DSSPSQ------LNKNADDCHTSEL-----GVEINKLDQLIVEDFKHKADHDHKQRT-F 102
                                                         444444......3444333333333.....445555555455444444444333333.6 PP

                                      burpitideAlign 125 vkdfevkPs 133
                                                         vkdfe++P+
  NODE_84541_length_563_cov_1926.912451_g57815_i0.p1 103 VKDFEPRPN 111
                                                         666666654 PP

>> NODE_65080_length_833_cov_2264.757653_g32177_i2.p1  type:complete len:132 gc:universal NODE_65080_length_833_cov_2264
   #    score  bias  c-Evalue  i-Evalue hmmfrom  hmm to    alifrom  ali to    envfrom  env to     acc
 ---   ------ ----- --------- --------- ------- -------    ------- -------    ------- -------    ----
   1 ?   -1.3   0.0       1.3   2.8e+04      37      56 ..       1      20 [.       1      31 [. 0.74
   2 !   20.4   2.9     3e-07    0.0066     178     243 ..      52     111 ..      20     131 .. 0.57

  Alignments for each domain:
  == domain 1  score: -1.3 bits;  conditional E-value: 1.3
                                      burpitideAlign 37 vknqptpeaiealldskkkt 56
                                                        +k++p+pea++ l+ + ++ 
  NODE_65080_length_833_cov_2264.757653_g32177_i2.p1  1 MKEEPMPEALQVLVPLDSSP 20
                                                        68999999999988666554 PP

  == domain 2  score: 20.4 bits;  conditional E-value: 3e-07
                                      burpitideAlign 178 gqsvdesgksfvkdfepkPssvlvwyrgnkngqsedksskefvkdfsvdPssllliykg 236
                                                         + + d+  + fvkdfep+P+  +  y g ++   e  s+k f+kdf+++P  ++  y  
  NODE_65080_length_833_cov_2264.757653_g32177_i2.p1  52 KADHDHHKQRFVKDFEPRPN--VSAYDGDNDVGHE--SEKKFIKDFEPRP--NVSAYTD 104
                                                         33444555666666666554..3344443233322..2334556666555..3444444 PP

                                      burpitideAlign 237 nkvdpse 243
                                                          +v +s+
  NODE_65080_length_833_cov_2264.757653_g32177_i2.p1 105 DHVHSSK 111
                                                         4443333 PP

>> NODE_11373_length_2679_cov_475.877567_g6890_i0.p2  type:5prime_partial len:377 gc:universal NODE_11373_length_2679_co
   #    score  bias  c-Evalue  i-Evalue hmmfrom  hmm to    alifrom  ali to    envfrom  env to     acc
 ---   ------ ----- --------- --------- ------- -------    ------- -------    ------- -------    ----
   1 !   16.7   4.8     4e-06     0.089       8      52 ..      34      76 ..      28     251 .. 0.77

  Alignments for each domain:
  == domain 1  score: 16.7 bits;  conditional E-value: 4e-06
                                     burpitideAlign  8 fallAllsllLlastieARkePgeywksvvknqptpeaieallds 52
                                                       + ++A+ls+++++s +++    +eyw+sv +n+p+p+a+++ll+ 
  NODE_11373_length_2679_cov_475.877567_g6890_i0.p2 34 LPFIAFLSVAIVVSHAASP--SEEYWNSVLPNTPMPKAVKDLLQP 76
                                                       5699****99999987764..379******************832 PP

>> NODE_40510_length_1368_cov_1027.329037_g6890_i1.p1  type:5prime_partial len:387 gc:universal NODE_40510_length_1368_c
   #    score  bias  c-Evalue  i-Evalue hmmfrom  hmm to    alifrom  ali to    envfrom  env to     acc
 ---   ------ ----- --------- --------- ------- -------    ------- -------    ------- -------    ----
   1 !   18.0   3.4   1.7e-06     0.037       8      52 ..      34      76 ..      28     231 .. 0.77

  Alignments for each domain:
  == domain 1  score: 18.0 bits;  conditional E-value: 1.7e-06
                                      burpitideAlign  8 fallAllsllLlastieARkePgeywksvvknqptpeaieallds 52
                                                        + ++A+ls+++++s +++    +eyw+sv +n+p+p+a+++ll+ 
  NODE_40510_length_1368_cov_1027.329037_g6890_i1.p1 34 LPFIAFLSVAIVVSHAASP--SEEYWNSVLPNTPMPKAVKDLLQP 76
                                                        5699****99999987764..379******************832 PP

>> NODE_173159_length_246_cov_1.583756_g146163_i0.p1  type:internal len:82 gc:universal NODE_173159_length_246_cov_1.583
   #    score  bias  c-Evalue  i-Evalue hmmfrom  hmm to    alifrom  ali to    envfrom  env to     acc
 ---   ------ ----- --------- --------- ------- -------    ------- -------    ------- -------    ----
   1 ?   14.3   1.6   2.2e-05      0.49     185     230 ..      16      55 ..       3      73 .. 0.49

  Alignments for each domain:
  == domain 1  score: 14.3 bits;  conditional E-value: 2.2e-05
                                     burpitideAlign 185 gksfvkdfepkPssvlvwyrgnkngqsedksskefvkdfsvdPssl 230
                                                        +ksfv++fep+Ps  l  y  n  +q+e+     fv +f+++Ps +
  NODE_173159_length_246_cov_1.583756_g146163_i0.p1  16 EKSFVREFEPRPS--LTSYVDNLKPQNEK----SFVRNFEPRPSIA 55 
                                                        4555555555554..33344443344432....2455555555433 PP

>> NODE_50339_length_1126_cov_10.122563_g30205_i0.p1  type:3prime_partial len:187 gc:universal NODE_50339_length_1126_co
   #    score  bias  c-Evalue  i-Evalue hmmfrom  hmm to    alifrom  ali to    envfrom  env to     acc
 ---   ------ ----- --------- --------- ------- -------    ------- -------    ------- -------    ----
   1 ?   13.5   0.0   3.7e-05      0.83     126     184 ..      20      70 ..       3     126 .. 0.70

  Alignments for each domain:
  == domain 1  score: 13.5 bits;  conditional E-value: 3.7e-05
                                     burpitideAlign 126 kdfev.kPssllvwyrgnkngqsedksssekkfvkdfepkPsqlllwyrgnkdgqsvdes 184
                                                        +d+++ +Ps++++ + +        k    + + kdfep++ +++++++g+   +s+++ 
  NODE_50339_length_1126_cov_10.122563_g30205_i0.p1  20 NDLPSfTPSKPIIDKVDH-----HLK----QVNEKDFEPQIVSIGPIHHGKDHVKSMEQH 70 
                                                        666665555555543222.....222....235689999999999999999777777765 PP


Internal pipeline statistics summary:
-------------------------------------
Query model(s):                            1  (312 nodes)
Target sequences:                     332078  (52699508 residues searched)
Passed MSV filter:                     12340  (0.0371599); expected 6641.6 (0.02)
Passed bias filter:                     6742  (0.0203025); expected 6641.6 (0.02)
Passed Vit filter:                       739  (0.00222538); expected 332.1 (0.001)
Passed Fwd filter:                        16  (4.81815e-05); expected 3.3 (1e-05)
Initial search space (Z):             332078  [actual number of targets]
Domain search space  (domZ):              15  [number of targets reported over threshold]
# CPU time: 1.11u 0.13s 00:00:01.24 Elapsed: 00:00:05.39
# Mc/sec: 3047.60
//
[ok]
