# Supplementary material for: Mining raw plant transcriptomic data for new cyclopeptide alkaloids
Source: Beilstein J Org Chem. 2024 Jul 11;20:1548–59. doi: 10.3762/bjoc.20.138 (PMC11250218; doi:10.3762/bjoc.20.138)
Supplement: File 4 — The split burpitide precursor peptide HMM and output from all 700 transcriptomes as a compressed archive. [file Beilstein_J_Org_Chem-20-1548-s004.zip › final/SRR16526573.pep.hmm]

# hmmsearch :: search profile(s) against a sequence database
# HMMER 3.3 (Nov 2019); http://hmmer.org/
# Copyright (C) 2019 Howard Hughes Medical Institute.
# Freely distributed under the BSD open source license.
# - - - - - - - - - - - - - - - - - - - - - - - - - - - - - - - - - - - -
# query HMM file:                  ../hmms/burpitide.hmm
# target sequence database:        SRR16526573.pep
# - - - - - - - - - - - - - - - - - - - - - - - - - - - - - - - - - - - -

Query:       burpitideAlign  [M=312]
Scores for complete sequences (score includes all domains):
   --- full sequence ---   --- best 1 domain ---    -#dom-
    E-value  score  bias    E-value  score  bias    exp  N  Sequence                                           Description
    ------- ------ -----    ------- ------ -----   ---- --  --------                                           -----------
  ------ inclusion threshold ------
       0.15   16.0   0.0       0.17   15.8   0.0    1.0  1  NODE_78352_length_740_cov_108.734633_g36341_i1.p1   type:5prime_partial len:109 gc:u
       0.26   15.2   0.0        0.3   15.0   0.0    1.0  1  NODE_75308_length_805_cov_100.866120_g36341_i0.p1   type:5prime_partial len:89 gc:un
        1.3   12.9   0.0        1.5   12.7   0.0    1.0  1  NODE_79606_length_715_cov_2810.037383_g36520_i1.p1  type:complete len:136 gc:univers
        2.8   11.8   0.0        3.4   11.5   0.0    1.0  1  NODE_110825_length_371_cov_11.409396_g70077_i0.p1   type:5prime_partial len:96 gc:un


Domain annotation for each sequence (and alignments):
>> NODE_78352_length_740_cov_108.734633_g36341_i1.p1  type:5prime_partial len:109 gc:universal NODE_78352_length_740_cov
   #    score  bias  c-Evalue  i-Evalue hmmfrom  hmm to    alifrom  ali to    envfrom  env to     acc
 ---   ------ ----- --------- --------- ------- -------    ------- -------    ------- -------    ----
   1 ?   15.8   0.0   2.1e-06      0.17       8      62 ..      29      84 ..      22      89 .. 0.84

  Alignments for each domain:
  == domain 1  score: 15.8 bits;  conditional E-value: 2.1e-06
                                     burpitideAlign  8 fallAllsllLlastieARkeP.geywksvvknqptpeaiealldskkktknesvv 62
                                                         +l+ll+++Lla + +A  +P   yw+sv +n+ +p ai + +d     +++s+v
  NODE_78352_length_740_cov_108.734633_g36341_i1.p1 29 DRFLSLLAMFLLAAVSHAALSPqLVYWHSVLPNTRMPSAISDFIDPDVLAEEKSGV 84
                                                       568999999*************668***************9999876666555555 PP

>> NODE_75308_length_805_cov_100.866120_g36341_i0.p1  type:5prime_partial len:89 gc:universal NODE_75308_length_805_cov_
   #    score  bias  c-Evalue  i-Evalue hmmfrom  hmm to    alifrom  ali to    envfrom  env to     acc
 ---   ------ ----- --------- --------- ------- -------    ------- -------    ------- -------    ----
   1 ?   15.0   0.0   3.6e-06       0.3       8      51 ..      29      73 ..      22      79 .. 0.88

  Alignments for each domain:
  == domain 1  score: 15.0 bits;  conditional E-value: 3.6e-06
                                     burpitideAlign  8 fallAllsllLlastieARkeP.geywksvvknqptpeaiealld 51
                                                         +l+ll+++Lla + +A  +P   yw+sv +n+ +p ai + +d
  NODE_75308_length_805_cov_100.866120_g36341_i0.p1 29 DRFLSLLAMFLLAAVSHAALSPqLVYWHSVLPNTRMPSAISDFID 73
                                                       569999999*************668**************998875 PP

>> NODE_79606_length_715_cov_2810.037383_g36520_i1.p1  type:complete len:136 gc:universal NODE_79606_length_715_cov_2810
   #    score  bias  c-Evalue  i-Evalue hmmfrom  hmm to    alifrom  ali to    envfrom  env to     acc
 ---   ------ ----- --------- --------- ------- -------    ------- -------    ------- -------    ----
   1 ?   12.7   0.0   1.8e-05       1.5       4      30 ..      30      56 ..      10      68 .. 0.90

  Alignments for each domain:
  == domain 1  score: 12.7 bits;  conditional E-value: 1.8e-05
                                      burpitideAlign  4 mkSffallAllsllLlastieARkePg 30
                                                        m+S+  ++A+l+l+ l++  +AR +P+
  NODE_79606_length_715_cov_2810.037383_g36520_i1.p1 30 MRSTGLVVAFLALVFLVNLSAAREDPD 56
                                                        **************************7 PP

>> NODE_110825_length_371_cov_11.409396_g70077_i0.p1  type:5prime_partial len:96 gc:universal NODE_110825_length_371_cov
   #    score  bias  c-Evalue  i-Evalue hmmfrom  hmm to    alifrom  ali to    envfrom  env to     acc
 ---   ------ ----- --------- --------- ------- -------    ------- -------    ------- -------    ----
   1 ?   11.5   0.0   4.1e-05       3.4       2      39 ..      14      49 ..      13      68 .. 0.75

  Alignments for each domain:
  == domain 1  score: 11.5 bits;  conditional E-value: 4.1e-05
                                     burpitideAlign  2 elmkSffallA.llsllLlastieARkePgeywksvvkn 39
                                                       ++mk   + +A ll+++L+asti A +  +e ++s +k 
  NODE_110825_length_371_cov_11.409396_g70077_i0.p1 14 SIMK---TAIAfLLVVALIASTIDAANPKEEHVNSRMKK 49
                                                       5788...6677789999**********99******9943 PP


Internal pipeline statistics summary:
-------------------------------------
Query model(s):                            1  (312 nodes)
Target sequences:                     334309  (51253460 residues searched)
Passed MSV filter:                      9715  (0.0290599); expected 6686.2 (0.02)
Passed bias filter:                     6140  (0.0183662); expected 6686.2 (0.02)
Passed Vit filter:                       583  (0.0017439); expected 334.3 (0.001)
Passed Fwd filter:                         4  (1.1965e-05); expected 3.3 (1e-05)
Initial search space (Z):             334309  [actual number of targets]
Domain search space  (domZ):               4  [number of targets reported over threshold]
# CPU time: 1.32u 0.31s 00:00:01.63 Elapsed: 00:00:05.16
# Mc/sec: 3097.46
//
[ok]
