# Supplementary material for: Mining raw plant transcriptomic data for new cyclopeptide alkaloids
Source: Beilstein J Org Chem. 2024 Jul 11;20:1548–59. doi: 10.3762/bjoc.20.138 (PMC11250218; doi:10.3762/bjoc.20.138)
Supplement: File 4 — The split burpitide precursor peptide HMM and output from all 700 transcriptomes as a compressed archive. [file Beilstein_J_Org_Chem-20-1548-s004.zip › final/SRR16883166.pep.hmm]

# hmmsearch :: search profile(s) against a sequence database
# HMMER 3.3 (Nov 2019); http://hmmer.org/
# Copyright (C) 2019 Howard Hughes Medical Institute.
# Freely distributed under the BSD open source license.
# - - - - - - - - - - - - - - - - - - - - - - - - - - - - - - - - - - - -
# query HMM file:                  ../hmms/burpitide.hmm
# target sequence database:        SRR16883166.pep
# - - - - - - - - - - - - - - - - - - - - - - - - - - - - - - - - - - - -

Query:       burpitideAlign  [M=312]
Scores for complete sequences (score includes all domains):
   --- full sequence ---   --- best 1 domain ---    -#dom-
    E-value  score  bias    E-value  score  bias    exp  N  Sequence                                           Description
    ------- ------ -----    ------- ------ -----   ---- --  --------                                           -----------
    1.4e-17   67.2   1.0    1.7e-17   66.9   1.0    1.0  1  NODE_52733_length_488_cov_4.308434_g28949_i0.p1     type:complete len:118 gc:univers
    1.1e-06   31.4   3.3    1.8e-05   27.4   3.3    2.2  1  NODE_38300_length_934_cov_172.212544_g17415_i0.p1   type:complete len:219 gc:univers
    8.1e-06   28.6   0.0    3.4e-05   26.5   0.0    1.8  1  NODE_67622_length_296_cov_2.098655_g43822_i0.p1     type:internal len:99 gc:universa
    9.8e-05   25.0   0.0    0.00011   24.9   0.0    1.1  1  NODE_46731_length_650_cov_1183.116118_g7044_i2.p1   type:complete len:90 gc:universa
    0.00011   24.8   0.2    0.00098   21.7   0.0    2.1  2  NODE_39565_length_888_cov_3718.601227_g18143_i0.p1  type:3prime_partial len:262 gc:u
    0.00011   24.8   0.2    0.00098   21.7   0.0    2.1  2  NODE_39566_length_888_cov_3628.750920_g18144_i0.p1  type:3prime_partial len:262 gc:u
     0.0002   24.0   0.0    0.00025   23.7   0.0    1.1  1  NODE_14999_length_2058_cov_665.469521_g7044_i0.p1   type:3prime_partial len:126 gc:u
     0.0002   24.0   0.0    0.00025   23.7   0.0    1.1  1  NODE_15180_length_2045_cov_669.747465_g7044_i1.p1   type:3prime_partial len:126 gc:u
    0.00034   23.2   0.0    0.00047   22.8   0.0    1.2  1  NODE_4655_length_3333_cov_536.079755_g2295_i0.p2    type:complete len:172 gc:univers


Domain annotation for each sequence (and alignments):
>> NODE_52733_length_488_cov_4.308434_g28949_i0.p1  type:complete len:118 gc:universal NODE_52733_length_488_cov_4.30843
   #    score  bias  c-Evalue  i-Evalue hmmfrom  hmm to    alifrom  ali to    envfrom  env to     acc
 ---   ------ ----- --------- --------- ------- -------    ------- -------    ------- -------    ----
   1 !   66.9   1.0   1.3e-21   1.7e-17       4     116 ..       1     112 [.       1     116 [. 0.78

  Alignments for each domain:
  == domain 1  score: 66.9 bits;  conditional E-value: 1.3e-21
                                   burpitideAlign   4 mkSffallAllsllLlastieARkePgeywksvvknqptpeaiealldskkkt..knesvvk 63 
                                                      mkS+fa   + sllL+as   ARkePg+ywks++k++p+p+a+++l+    +   k + +vk
  NODE_52733_length_488_cov_4.308434_g28949_i0.p1   1 MKSIFASSIIISLLLFASLGYARKEPGDYWKSIMKDKPMPKALKDLFPQADERmvKMDHFVK 62 
                                                      897777766*************************************988887799******* PP

                                   burpitideAlign  64 Dlevkpssfllvyqgnkdgqskdkeekadlkkdfeikpsqlllwyyhnkndes 116
                                                      D++ k ss  ++y+  +   +++k++  + +k ++ +p  ++  y ++  ++s
  NODE_52733_length_488_cov_4.308434_g28949_i0.p1  63 DFDRKSSSVSIIYHRRSE-PETEKQKH-QEDKSLKTEP-KFPSAYTQKAKENS 112
                                                      ***************999.55555544.2333333333.23344555555554 PP

>> NODE_38300_length_934_cov_172.212544_g17415_i0.p1  type:complete len:219 gc:universal NODE_38300_length_934_cov_172.2
   #    score  bias  c-Evalue  i-Evalue hmmfrom  hmm to    alifrom  ali to    envfrom  env to     acc
 ---   ------ ----- --------- --------- ------- -------    ------- -------    ------- -------    ----
   1 !   27.4   3.3   1.4e-09   1.8e-05       5     205 ..       4     172 ..       1     218 [. 0.61

  Alignments for each domain:
  == domain 1  score: 27.4 bits;  conditional E-value: 1.4e-09
                                     burpitideAlign   5 kSffallA.llsllLlastieARkePgeywksvvknqpt.peaiealldskkktknesvv 62 
                                                        k ff+    l++llL+a+ i ARk+ g+ w  vvknq +  e+++ l+     ++++s++
  NODE_38300_length_934_cov_172.212544_g17415_i0.p1   4 KAFFVHSTvLSLLLLFANMIDARKDLGDDWSIVVKNQDIpGESTQGLI----PEDQGSTI 59 
                                                        55666555789999*************************779999998....77889998 PP

                                     burpitideAlign  63 kDlevkpssfllvyqgnkdgqskdkeekadlkkdfeikpsqlllwyyhnkndeskskees 122
                                                           +        + +  +d  s  + ek+ ++k fe+ p     +     n+ + ++ ++
  NODE_38300_length_934_cov_172.212544_g17415_i0.p1  60 SKTK-------AYCHTHDD--SEHTMEKPFVNKKFELMPDVS--IS---DNGIKPKDRQR 105
                                                        7777.......44445555..344444445678888888755..22...33333344566 PP

                                     burpitideAlign 123 sfvkdfevkPssllvwyrgnkngqsedksssekkfvkdfepkPsqlllwyrgnkdgqsvd 182
                                                        sf k+fe+ P   l +y +      ++++ ++k f k+fe  P   l +y +      + 
  NODE_38300_length_934_cov_172.212544_g17415_i0.p1 106 SFAKNFELMPD--LSIYDNG-----IKPT-KQKAFAKNFELMPD--LSIYDNGI----KP 151
                                                        89999999775..5666555.....2333.34567788888775..44444331....11 PP

                                     burpitideAlign 183 esgksfvkdfepkPssvlvwyrg 205
                                                        +++k f k+fe+ P   + +y +
  NODE_38300_length_934_cov_172.212544_g17415_i0.p1 152 TKQKFFAKNFELMPD--VSIYDN 172
                                                        223445666666444..344444 PP

>> NODE_67622_length_296_cov_2.098655_g43822_i0.p1  type:internal len:99 gc:universal NODE_67622_length_296_cov_2.098655
   #    score  bias  c-Evalue  i-Evalue hmmfrom  hmm to    alifrom  ali to    envfrom  env to     acc
 ---   ------ ----- --------- --------- ------- -------    ------- -------    ------- -------    ----
   1 !   26.5   0.0   2.5e-09   3.4e-05      13      61 ..       1      46 [.       1      98 [] 0.66

  Alignments for each domain:
  == domain 1  score: 26.5 bits;  conditional E-value: 2.5e-09
                                   burpitideAlign 13 llsllLlastieARkePgeywksvvknqpt.peaiealldskkktknesv 61
                                                     +++llL+a+ i ARk+  +yw  vvknq +  e+++ l+     +++ s+
  NODE_67622_length_296_cov_2.098655_g43822_i0.p1  1 FSLLLLFANMIDARKDLRDYWRIVVKNQDMpGESTQGLI----PEDQAST 46
                                                     789***************************768888887....3333333 PP

>> NODE_46731_length_650_cov_1183.116118_g7044_i2.p1  type:complete len:90 gc:universal NODE_46731_length_650_cov_1183.1
   #    score  bias  c-Evalue  i-Evalue hmmfrom  hmm to    alifrom  ali to    envfrom  env to     acc
 ---   ------ ----- --------- --------- ------- -------    ------- -------    ------- -------    ----
   1 !   24.9   0.0   7.8e-09   0.00011       8      52 ..       6      48 ..       1      60 [. 0.83

  Alignments for each domain:
  == domain 1  score: 24.9 bits;  conditional E-value: 7.8e-09
                                     burpitideAlign  8 fallAllsllLlastieARkePgeywksvvknqptpeaieallds 52
                                                       + +lA+lsl+L+as  +A  +P+ ywk+v +n p+p+a+++ll+ 
  NODE_46731_length_650_cov_1183.116118_g7044_i2.p1  6 LPILAFLSLALVAS--HAAISPELYWKTVLPNSPMPKAVKDLLQP 48
                                                       5699********98..56789*********************954 PP

>> NODE_39565_length_888_cov_3718.601227_g18143_i0.p1  type:3prime_partial len:262 gc:universal NODE_39565_length_888_co
   #    score  bias  c-Evalue  i-Evalue hmmfrom  hmm to    alifrom  ali to    envfrom  env to     acc
 ---   ------ ----- --------- --------- ------- -------    ------- -------    ------- -------    ----
   1 !   21.7   0.0   7.2e-08   0.00098       8      51 ..       6      47 ..       1      59 [. 0.84
   2 ?    1.2   0.0      0.13   1.7e+03     119     136 ..     184     201 ..     116     233 .. 0.61

  Alignments for each domain:
  == domain 1  score: 21.7 bits;  conditional E-value: 7.2e-08
                                      burpitideAlign  8 fallAllsllLlastieARkePgeywksvvknqptpeaiealld 51
                                                        + +lA+lsl+L+as  +A  +P+ ywk+v +n p+p+a+++ll+
  NODE_39565_length_888_cov_3718.601227_g18143_i0.p1  6 LPILAFLSLALVAS--HAAISPELYWKTVLPNSPMPKAVKDLLQ 47
                                                        5689********98..56789*********************95 PP

  == domain 2  score: 1.2 bits;  conditional E-value: 0.13
                                      burpitideAlign 119 kees..sfvkdfevkPssll 136
                                                         +  +   ++++f+vkP+s+ 
  NODE_39565_length_888_cov_3718.601227_g18143_i0.p1 184 D--KlpEIFNQFSVKPGSVE 201
                                                         2..12345577777777765 PP

>> NODE_39566_length_888_cov_3628.750920_g18144_i0.p1  type:3prime_partial len:262 gc:universal NODE_39566_length_888_co
   #    score  bias  c-Evalue  i-Evalue hmmfrom  hmm to    alifrom  ali to    envfrom  env to     acc
 ---   ------ ----- --------- --------- ------- -------    ------- -------    ------- -------    ----
   1 !   21.7   0.0   7.2e-08   0.00098       8      51 ..       6      47 ..       1      59 [. 0.84
   2 ?    1.2   0.0      0.13   1.7e+03     119     136 ..     184     201 ..     116     233 .. 0.61

  Alignments for each domain:
  == domain 1  score: 21.7 bits;  conditional E-value: 7.2e-08
                                      burpitideAlign  8 fallAllsllLlastieARkePgeywksvvknqptpeaiealld 51
                                                        + +lA+lsl+L+as  +A  +P+ ywk+v +n p+p+a+++ll+
  NODE_39566_length_888_cov_3628.750920_g18144_i0.p1  6 LPILAFLSLALVAS--HAAISPELYWKTVLPNSPMPKAVKDLLQ 47
                                                        5689********98..56789*********************95 PP

  == domain 2  score: 1.2 bits;  conditional E-value: 0.13
                                      burpitideAlign 119 kees..sfvkdfevkPssll 136
                                                         +  +   ++++f+vkP+s+ 
  NODE_39566_length_888_cov_3628.750920_g18144_i0.p1 184 D--KlpEIFNQFSVKPGSVE 201
                                                         2..12345577777777765 PP

>> NODE_14999_length_2058_cov_665.469521_g7044_i0.p1  type:3prime_partial len:126 gc:universal NODE_14999_length_2058_co
   #    score  bias  c-Evalue  i-Evalue hmmfrom  hmm to    alifrom  ali to    envfrom  env to     acc
 ---   ------ ----- --------- --------- ------- -------    ------- -------    ------- -------    ----
   1 !   23.7   0.0   1.8e-08   0.00025       8      51 ..       6      47 ..       1      59 [. 0.83

  Alignments for each domain:
  == domain 1  score: 23.7 bits;  conditional E-value: 1.8e-08
                                     burpitideAlign  8 fallAllsllLlastieARkePgeywksvvknqptpeaiealld 51
                                                       + +lA+lsl+L+as  +A  +P+ ywk+v +n p+p+a+++ll+
  NODE_14999_length_2058_cov_665.469521_g7044_i0.p1  6 LPILAFLSLALVAS--HAAISPELYWKTVLPNSPMPKAVKDLLQ 47
                                                       5699********98..56789*********************95 PP

>> NODE_15180_length_2045_cov_669.747465_g7044_i1.p1  type:3prime_partial len:126 gc:universal NODE_15180_length_2045_co
   #    score  bias  c-Evalue  i-Evalue hmmfrom  hmm to    alifrom  ali to    envfrom  env to     acc
 ---   ------ ----- --------- --------- ------- -------    ------- -------    ------- -------    ----
   1 !   23.7   0.0   1.8e-08   0.00025       8      51 ..       6      47 ..       1      59 [. 0.83

  Alignments for each domain:
  == domain 1  score: 23.7 bits;  conditional E-value: 1.8e-08
                                     burpitideAlign  8 fallAllsllLlastieARkePgeywksvvknqptpeaiealld 51
                                                       + +lA+lsl+L+as  +A  +P+ ywk+v +n p+p+a+++ll+
  NODE_15180_length_2045_cov_669.747465_g7044_i1.p1  6 LPILAFLSLALVAS--HAAISPELYWKTVLPNSPMPKAVKDLLQ 47
                                                       5699********98..56789*********************95 PP

>> NODE_4655_length_3333_cov_536.079755_g2295_i0.p2  type:complete len:172 gc:universal NODE_4655_length_3333_cov_536.07
   #    score  bias  c-Evalue  i-Evalue hmmfrom  hmm to    alifrom  ali to    envfrom  env to     acc
 ---   ------ ----- --------- --------- ------- -------    ------- -------    ------- -------    ----
   1 !   22.8   0.0   3.5e-08   0.00047       8      51 ..       6      47 ..       1      59 [. 0.83

  Alignments for each domain:
  == domain 1  score: 22.8 bits;  conditional E-value: 3.5e-08
                                    burpitideAlign  8 fallAllsllLlastieARkePgeywksvvknqptpeaiealld 51
                                                      + +lA+lsl+L+as  +A  +P+ ywk+v +n p+p+a+++ll+
  NODE_4655_length_3333_cov_536.079755_g2295_i0.p2  6 LPILAFLSLALVAS--HAAISPELYWKTVLPNSPMPKAVKDLLQ 47
                                                      5699********98..56789*********************95 PP


Internal pipeline statistics summary:
-------------------------------------
Query model(s):                            1  (312 nodes)
Target sequences:                     121811  (24134447 residues searched)
Passed MSV filter:                      5157  (0.0423361); expected 2436.2 (0.02)
Passed bias filter:                     2745  (0.0225349); expected 2436.2 (0.02)
Passed Vit filter:                       271  (0.00222476); expected 121.8 (0.001)
Passed Fwd filter:                         9  (7.3885e-05); expected 1.2 (1e-05)
Initial search space (Z):             121811  [actual number of targets]
Domain search space  (domZ):               9  [number of targets reported over threshold]
# CPU time: 0.46u 0.06s 00:00:00.52 Elapsed: 00:00:02.21
# Mc/sec: 3395.86
//
[ok]
