# Supplementary material for: Mining raw plant transcriptomic data for new cyclopeptide alkaloids
Source: Beilstein J Org Chem. 2024 Jul 11;20:1548–59. doi: 10.3762/bjoc.20.138 (PMC11250218; doi:10.3762/bjoc.20.138)
Supplement: File 4 — The split burpitide precursor peptide HMM and output from all 700 transcriptomes as a compressed archive. [file Beilstein_J_Org_Chem-20-1548-s004.zip › final/SRR16944075.pep.hmm]

# hmmsearch :: search profile(s) against a sequence database
# HMMER 3.3 (Nov 2019); http://hmmer.org/
# Copyright (C) 2019 Howard Hughes Medical Institute.
# Freely distributed under the BSD open source license.
# - - - - - - - - - - - - - - - - - - - - - - - - - - - - - - - - - - - -
# query HMM file:                  ../hmms/burpitide.hmm
# target sequence database:        SRR16944075.pep
# - - - - - - - - - - - - - - - - - - - - - - - - - - - - - - - - - - - -

Query:       burpitideAlign  [M=312]
Scores for complete sequences (score includes all domains):
   --- full sequence ---   --- best 1 domain ---    -#dom-
    E-value  score  bias    E-value  score  bias    exp  N  Sequence                                            Description
    ------- ------ -----    ------- ------ -----   ---- --  --------                                            -----------
  ------ inclusion threshold ------
      0.022   17.9   0.0      0.062   16.4   0.0    1.8  2  NODE_7948_length_2929_cov_1289.303922_g4844_i0.p1    type:complete len:354 gc:univers
      0.028   17.5   0.0      0.074   16.1   0.0    1.8  2  NODE_3591_length_3872_cov_1859.307449_g2301_i0.p1    type:complete len:334 gc:univers
      0.028   17.5   0.0      0.074   16.1   0.0    1.8  2  NODE_8685_length_2821_cov_2928.953785_g5287_i0.p1    type:complete len:334 gc:univers
      0.028   17.5   0.0      0.074   16.1   0.0    1.8  2  NODE_9383_length_2728_cov_3065.964595_g5688_i0.p1    type:complete len:334 gc:univers
      0.029   17.5   0.1      0.082   16.0   0.0    1.8  2  NODE_3591_length_3872_cov_1859.307449_g2301_i0.p2    type:complete len:316 gc:univers
       0.03   17.4   0.1      0.087   15.9   0.0    1.8  2  NODE_8685_length_2821_cov_2928.953785_g5287_i0.p2    type:complete len:319 gc:univers
       0.03   17.4   0.1      0.087   15.9   0.0    1.8  2  NODE_9383_length_2728_cov_3065.964595_g5688_i0.p2    type:complete len:319 gc:univers
      0.044   16.9   0.0      0.081   16.0   0.0    1.3  1  NODE_32266_length_1220_cov_841.010462_g15004_i1.p1   type:5prime_partial len:359 gc:u
      0.048   16.7   0.0      0.092   15.8   0.0    1.4  1  NODE_26384_length_1492_cov_906.268499_g15004_i0.p1   type:5prime_partial len:386 gc:u
      0.079   16.0   0.2       0.35   13.9   0.0    1.7  2  NODE_62692_length_464_cov_10409.258312_g44424_i0.p1  type:5prime_partial len:134 gc:u
      0.083   16.0   0.0       0.13   15.4   0.0    1.3  1  NODE_35645_length_1088_cov_324.630542_g16481_i1.p1   type:3prime_partial len:319 gc:u
      0.086   15.9   0.2       0.36   13.9   0.0    1.7  2  NODE_23886_length_1620_cov_4104.517130_g13591_i0.p1  type:5prime_partial len:136 gc:u
      0.093   15.8   0.2       0.29   14.2   0.1    1.6  2  NODE_11686_length_2464_cov_3827.853199_g6959_i0.p2   type:3prime_partial len:155 gc:u
      0.097   15.7   0.2       0.37   13.8   0.0    1.7  2  NODE_62691_length_464_cov_15865.138107_g44423_i0.p1  type:5prime_partial len:137 gc:u
        0.1   15.7   0.2       0.52   13.3   0.0    1.8  2  NODE_59238_length_504_cov_9068.368910_g40979_i0.p1   type:3prime_partial len:114 gc:u
       0.12   15.5   0.2       0.46   13.5   0.0    1.7  2  NODE_58969_length_507_cov_19116.474654_g40711_i0.p1  type:internal len:170 gc:univers
       0.13   15.3   0.3       0.35   13.9   0.3    1.6  1  NODE_52951_length_597_cov_18828.698473_g34806_i0.p1  type:3prime_partial len:171 gc:u
       0.16   15.0   0.2       0.58   13.2   0.0    1.6  2  NODE_57715_length_524_cov_19663.906874_g39468_i0.p1  type:internal len:175 gc:univers
       0.17   15.0   0.2       0.47   13.5   0.2    1.6  1  NODE_57133_length_532_cov_17773.899782_g38893_i0.p1  type:internal len:178 gc:univers
       0.18   14.8   0.1       0.49   13.4   0.1    1.6  1  NODE_38825_length_967_cov_20261.907159_g22661_i0.p1  type:5prime_partial len:185 gc:u
       0.18   14.8   0.2        0.5   13.4   0.2    1.6  1  NODE_38825_length_967_cov_20261.907159_g22661_i0.p2  type:5prime_partial len:185 gc:u
       0.19   14.8   0.1       0.53   13.3   0.1    1.6  1  NODE_54223_length_576_cov_18156.399602_g36048_i0.p1  type:internal len:193 gc:univers
        0.2   14.7   0.1       0.53   13.3   0.1    1.6  1  NODE_54107_length_578_cov_18084.590099_g35936_i0.p1  type:internal len:193 gc:univers
       0.21   14.6   0.1        0.5   13.4   0.1    1.6  1  NODE_29644_length_1335_cov_5856.481775_g16864_i0.p1  type:5prime_partial len:188 gc:u
       0.21   14.6   0.1        0.5   13.4   0.1    1.6  1  NODE_32086_length_1227_cov_6401.980936_g16864_i1.p1  type:5prime_partial len:188 gc:u
       0.24   14.5   0.0        0.3   14.1   0.0    1.1  1  NODE_21805_length_1735_cov_649.859807_g6165_i2.p2    type:5prime_partial len:149 gc:u
       0.24   14.5   0.0        0.3   14.1   0.0    1.1  1  NODE_35177_length_1105_cov_934.446705_g20214_i0.p1   type:5prime_partial len:149 gc:u
       0.25   14.4   0.2       0.95   12.5   0.0    1.7  2  NODE_48431_length_690_cov_19100.426256_g30547_i0.p1  type:3prime_partial len:151 gc:u
       0.26   14.3   0.0       0.35   13.9   0.0    1.1  1  NODE_37979_length_999_cov_1024.457883_g22067_i0.p1   type:5prime_partial len:157 gc:u
       0.31   14.1   0.0       0.36   13.9   0.0    1.1  1  NODE_48039_length_699_cov_12184.750799_g30187_i0.p2  type:complete len:97 gc:universa
       0.42   13.6   0.1          1   12.4   0.1    1.6  1  NODE_41536_length_877_cov_24730.569652_g24674_i0.p1  type:internal len:293 gc:univers
       0.44   13.6   0.1        1.1   12.3   0.1    1.6  1  NODE_41535_length_877_cov_24781.798507_g24673_i0.p1  type:internal len:293 gc:univers
       0.45   13.5   0.1       0.78   12.8   0.1    1.3  1  NODE_50902_length_636_cov_7590.577265_g32849_i0.p1   type:internal len:212 gc:univers
       0.55   13.2   0.0        1.1   12.3   0.0    1.4  1  NODE_45554_length_757_cov_7274.815789_g27973_i0.p1   type:internal len:253 gc:univers
        0.6   13.1   0.0       0.92   12.5   0.0    1.3  1  NODE_42801_length_836_cov_12342.225426_g25674_i0.p1  type:complete len:138 gc:univers
       0.63   13.1   0.1        1.4   11.9   0.0    1.6  1  NODE_42047_length_860_cov_11523.973316_g25077_i0.p1  type:3prime_partial len:171 gc:u
        0.7   12.9   0.0        1.1   12.3   0.0    1.2  1  NODE_1571_length_4908_cov_2071.892451_g1010_i0.p2    type:complete len:147 gc:univers
        0.7   12.9   0.0        1.1   12.3   0.0    1.2  1  NODE_1837_length_4708_cov_2144.354045_g1010_i1.p2    type:complete len:147 gc:univers
        1.1   12.2   0.0        1.8   11.6   0.0    1.2  1  NODE_45920_length_748_cov_15603.324444_g28294_i0.p1  type:3prime_partial len:199 gc:u
        1.2   12.1   0.0        1.2   12.1   0.0    1.1  1  NODE_114779_length_248_cov_6002.417143_g96502_i0.p2  type:internal len:83 gc:universa
        1.3   12.0   0.0          2   11.4   0.0    1.2  1  NODE_1571_length_4908_cov_2071.892451_g1010_i0.p3    type:3prime_partial len:118 gc:u
        1.3   12.0   0.0          2   11.4   0.0    1.2  1  NODE_18321_length_1946_cov_2998.327282_g10566_i0.p3  type:3prime_partial len:118 gc:u
        1.3   12.0   0.0          2   11.4   0.0    1.2  1  NODE_1837_length_4708_cov_2144.354045_g1010_i1.p3    type:3prime_partial len:118 gc:u
        1.3   12.0   0.0          2   11.4   0.0    1.2  1  NODE_42047_length_860_cov_11523.973316_g25077_i0.p2  type:3prime_partial len:118 gc:u
        1.3   12.0   0.0          2   11.4   0.0    1.2  1  NODE_42801_length_836_cov_12342.225426_g25674_i0.p2  type:3prime_partial len:118 gc:u
        1.3   12.0   0.0          2   11.4   0.0    1.2  1  NODE_48039_length_699_cov_12184.750799_g30187_i0.p1  type:3prime_partial len:118 gc:u
        1.3   12.0   0.0        1.8   11.6   0.0    1.2  1  NODE_56293_length_544_cov_2590.184713_g38071_i0.p1   type:5prime_partial len:155 gc:u
        1.8   11.6   0.0        2.1   11.3   0.0    1.2  1  NODE_31212_length_1265_cov_545.434564_g5421_i1.p1    type:complete len:281 gc:univers
        3.6   10.6   0.0        3.6   10.6   0.0    1.5  1  NODE_50432_length_646_cov_4442.062827_g32396_i0.p1   type:internal len:215 gc:univers


Domain annotation for each sequence (and alignments):
>> NODE_7948_length_2929_cov_1289.303922_g4844_i0.p1  type:complete len:354 gc:universal NODE_7948_length_2929_cov_1289.
   #    score  bias  c-Evalue  i-Evalue hmmfrom  hmm to    alifrom  ali to    envfrom  env to     acc
 ---   ------ ----- --------- --------- ------- -------    ------- -------    ------- -------    ----
   1 ?   16.4   0.0   1.7e-05     0.062       5      79 ..      34      94 ..      30     158 .. 0.69
   2 ?    0.1   0.0       1.5   5.5e+03     143     185 ..      95     145 ..      89     305 .. 0.61

  Alignments for each domain:
  == domain 1  score: 16.4 bits;  conditional E-value: 1.7e-05
                                     burpitideAlign  5 kSffallAllsllLlastieARkePgeywksvvknqptpeaiealldskkktknesvvkDle 66
                                                       +S+ a l +l+++L + + +A   ++ yw++v +n+p+p ai +ll       +  vv D +
  NODE_7948_length_2929_cov_1289.303922_g4844_i0.p1 34 RSTGAQLPFLLFALAVGASHAPSPAEVYWHKVLPNTPMPSAITDLL-------HHDVVDDEK 88
                                                       556666666676777777777666699******************9.......677777777 PP

                                     burpitideAlign 67 vkpssfllvyqgn 79
                                                       +++         n
  NODE_7948_length_2929_cov_1289.303922_g4844_i0.p1 89 SDRRV-------N 94
                                                       77655.......3 PP

  == domain 2  score: 0.1 bits;  conditional E-value: 1.5
                                     burpitideAlign 143 kngqsedkss..sekkfvkdfepkPsqlllwyrgnkdgqsvdes......g 185
                                                        +ng++ + s+  ++k++v ++ p  s+ +l  + +  +q +d+s      +
  NODE_7948_length_2929_cov_1289.303922_g4844_i0.p1  95 VNGKDTSVSVgyKGKPVVVNVKPYYSGPFLYNYAATQSQIQDPSvtlfflE 145
                                                        444444444455555555555555555555555554444445544444442 PP

>> NODE_3591_length_3872_cov_1859.307449_g2301_i0.p1  type:complete len:334 gc:universal NODE_3591_length_3872_cov_1859.
   #    score  bias  c-Evalue  i-Evalue hmmfrom  hmm to    alifrom  ali to    envfrom  env to     acc
 ---   ------ ----- --------- --------- ------- -------    ------- -------    ------- -------    ----
   1 ?   16.1   0.0     2e-05     0.074       5      79 ..      14      74 ..      10     143 .. 0.68
   2 ?    0.3   0.0       1.3   4.9e+03     144     185 ..      76     125 ..      70     287 .. 0.60

  Alignments for each domain:
  == domain 1  score: 16.1 bits;  conditional E-value: 2e-05
                                     burpitideAlign  5 kSffallAllsllLlastieARkePgeywksvvknqptpeaiealldskkktknesvvkDle 66
                                                       +S+ a l +l+++L + + +A   ++ yw++v +n+p+p ai +ll       +  vv D +
  NODE_3591_length_3872_cov_1859.307449_g2301_i0.p1 14 RSTGAQLPFLLFALAVGASHAPSPAEVYWHKVLPNTPMPSAITDLL-------HHDVVADEK 68
                                                       556666666677777777777666699******************9.......677777777 PP

                                     burpitideAlign 67 vkpssfllvyqgn 79
                                                       +++         n
  NODE_3591_length_3872_cov_1859.307449_g2301_i0.p1 69 SDRRV-------N 74
                                                       66655.......3 PP

  == domain 2  score: 0.3 bits;  conditional E-value: 1.3
                                     burpitideAlign 144 ngqsedkss..sekkfvkdfepkPsqlllwyrgnkdgqsvdes......g 185
                                                        ng++ + s+  ++k++v ++ p  s+ +l  + +  +q +d+s      +
  NODE_3591_length_3872_cov_1859.307449_g2301_i0.p1  76 NGKDTSVSVgyKGKPVVVNVKPYYSGPFLYNYAATQSQIQDPSvtlfflE 125
                                                        45544444455555555555555555555555554555455554444442 PP

>> NODE_8685_length_2821_cov_2928.953785_g5287_i0.p1  type:complete len:334 gc:universal NODE_8685_length_2821_cov_2928.
   #    score  bias  c-Evalue  i-Evalue hmmfrom  hmm to    alifrom  ali to    envfrom  env to     acc
 ---   ------ ----- --------- --------- ------- -------    ------- -------    ------- -------    ----
   1 ?   16.1   0.0     2e-05     0.074       5      79 ..      14      74 ..      10     143 .. 0.68
   2 ?    0.3   0.0       1.3   4.9e+03     144     185 ..      76     125 ..      70     287 .. 0.60

  Alignments for each domain:
  == domain 1  score: 16.1 bits;  conditional E-value: 2e-05
                                     burpitideAlign  5 kSffallAllsllLlastieARkePgeywksvvknqptpeaiealldskkktknesvvkDle 66
                                                       +S+ a l +l+++L + + +A   ++ yw++v +n+p+p ai +ll       +  vv D +
  NODE_8685_length_2821_cov_2928.953785_g5287_i0.p1 14 RSTGAQLPFLLFALAVGASHAPSPAEVYWHKVLPNTPMPSAITDLL-------HHDVVADEK 68
                                                       556666666677777777777666699******************9.......677777777 PP

                                     burpitideAlign 67 vkpssfllvyqgn 79
                                                       +++         n
  NODE_8685_length_2821_cov_2928.953785_g5287_i0.p1 69 SDRRV-------N 74
                                                       66655.......3 PP

  == domain 2  score: 0.3 bits;  conditional E-value: 1.3
                                     burpitideAlign 144 ngqsedkss..sekkfvkdfepkPsqlllwyrgnkdgqsvdes......g 185
                                                        ng++ + s+  ++k++v ++ p  s+ +l  + +  +q +d+s      +
  NODE_8685_length_2821_cov_2928.953785_g5287_i0.p1  76 NGKDTSVSVgyKGKPVVVNVKPYYSGPFLYNYAATQSQIQDPSvtlfflE 125
                                                        45544444455555555555555555555555554555455554444442 PP

>> NODE_9383_length_2728_cov_3065.964595_g5688_i0.p1  type:complete len:334 gc:universal NODE_9383_length_2728_cov_3065.
   #    score  bias  c-Evalue  i-Evalue hmmfrom  hmm to    alifrom  ali to    envfrom  env to     acc
 ---   ------ ----- --------- --------- ------- -------    ------- -------    ------- -------    ----
   1 ?   16.1   0.0     2e-05     0.074       5      79 ..      14      74 ..      10     143 .. 0.68
   2 ?    0.3   0.0       1.3   4.9e+03     144     185 ..      76     125 ..      70     287 .. 0.60

  Alignments for each domain:
  == domain 1  score: 16.1 bits;  conditional E-value: 2e-05
                                     burpitideAlign  5 kSffallAllsllLlastieARkePgeywksvvknqptpeaiealldskkktknesvvkDle 66
                                                       +S+ a l +l+++L + + +A   ++ yw++v +n+p+p ai +ll       +  vv D +
  NODE_9383_length_2728_cov_3065.964595_g5688_i0.p1 14 RSTGAQLPFLLFALAVGASHAPSPAEVYWHKVLPNTPMPSAITDLL-------HHDVVADEK 68
                                                       556666666677777777777666699******************9.......677777777 PP

                                     burpitideAlign 67 vkpssfllvyqgn 79
                                                       +++         n
  NODE_9383_length_2728_cov_3065.964595_g5688_i0.p1 69 SDRRV-------N 74
                                                       66655.......3 PP

  == domain 2  score: 0.3 bits;  conditional E-value: 1.3
                                     burpitideAlign 144 ngqsedkss..sekkfvkdfepkPsqlllwyrgnkdgqsvdes......g 185
                                                        ng++ + s+  ++k++v ++ p  s+ +l  + +  +q +d+s      +
  NODE_9383_length_2728_cov_3065.964595_g5688_i0.p1  76 NGKDTSVSVgyKGKPVVVNVKPYYSGPFLYNYAATQSQIQDPSvtlfflE 125
                                                        45544444455555555555555555555555554555455554444442 PP

>> NODE_3591_length_3872_cov_1859.307449_g2301_i0.p2  type:complete len:316 gc:universal NODE_3591_length_3872_cov_1859.
   #    score  bias  c-Evalue  i-Evalue hmmfrom  hmm to    alifrom  ali to    envfrom  env to     acc
 ---   ------ ----- --------- --------- ------- -------    ------- -------    ------- -------    ----
   1 ?   16.0   0.0   2.2e-05     0.082      13      71 ..       4      58 ..       1     123 [. 0.71
   2 ?    0.4   0.0       1.2   4.5e+03     144     185 ..      61     110 ..      56     272 .. 0.59

  Alignments for each domain:
  == domain 1  score: 16.0 bits;  conditional E-value: 2.2e-05
                                     burpitideAlign 13 llsllLlastieARkeP...geywksvvknqptpeaiealldskkktknesvvkDlevkpss 71
                                                       +l +lL+a ++ A+ +P   + yw++v +n+p+p ai +ll       +  vv D ++++  
  NODE_3591_length_3872_cov_1859.307449_g2301_i0.p2  4 FLPFLLFALAVGASHAPspaEVYWHKVLPNTPMPSAITDLL-------HHDVVADEKSDRRV 58
                                                       6778888888888888877789******************9.......67777777766655 PP

  == domain 2  score: 0.4 bits;  conditional E-value: 1.2
                                     burpitideAlign 144 ngqsedkss..sekkfvkdfepkPsqlllwyrgnkdgqsvdes......g 185
                                                        ng++ + s+  ++k++v ++ p  s+ +l  + +  +q +d+s      +
  NODE_3591_length_3872_cov_1859.307449_g2301_i0.p2  61 NGKDTSVSVgyKGKPVVVNVKPYYSGPFLYNYAATQSQIQDPSvtlfflE 110
                                                        45544444455555555555555555555555554555555554444442 PP

>> NODE_8685_length_2821_cov_2928.953785_g5287_i0.p2  type:complete len:319 gc:universal NODE_8685_length_2821_cov_2928.
   #    score  bias  c-Evalue  i-Evalue hmmfrom  hmm to    alifrom  ali to    envfrom  env to     acc
 ---   ------ ----- --------- --------- ------- -------    ------- -------    ------- -------    ----
   1 ?   15.9   0.0   2.4e-05     0.087      13      71 ..       4      58 ..       1     121 [. 0.72
   2 ?    0.4   0.0       1.3   4.6e+03     144     185 ..      61     110 ..      56     272 .. 0.60

  Alignments for each domain:
  == domain 1  score: 15.9 bits;  conditional E-value: 2.4e-05
                                     burpitideAlign 13 llsllLlastieARkeP...geywksvvknqptpeaiealldskkktknesvvkDlevkpss 71
                                                       +l +lL+a ++ A+ +P   + yw++v +n+p+p ai +ll       +  vv D ++++  
  NODE_8685_length_2821_cov_2928.953785_g5287_i0.p2  4 FLPFLLFALAVGASHAPspaEVYWHKVLPNTPMPSAITDLL-------HHDVVADEKSDRRV 58
                                                       6778888888888888877789******************9.......66777777766655 PP

  == domain 2  score: 0.4 bits;  conditional E-value: 1.3
                                     burpitideAlign 144 ngqsedkss..sekkfvkdfepkPsqlllwyrgnkdgqsvdes......g 185
                                                        ng++ + s+  ++k++v ++ p  s+ +l  + +  +q +d+s      +
  NODE_8685_length_2821_cov_2928.953785_g5287_i0.p2  61 NGKDTSVSVgyKGKPVVVNVKPYYSGPFLYNYAATQSQIQDPSvtlfflE 110
                                                        45544444455555555555555555555555554555555554444442 PP

>> NODE_9383_length_2728_cov_3065.964595_g5688_i0.p2  type:complete len:319 gc:universal NODE_9383_length_2728_cov_3065.
   #    score  bias  c-Evalue  i-Evalue hmmfrom  hmm to    alifrom  ali to    envfrom  env to     acc
 ---   ------ ----- --------- --------- ------- -------    ------- -------    ------- -------    ----
   1 ?   15.9   0.0   2.4e-05     0.087      13      71 ..       4      58 ..       1     121 [. 0.72
   2 ?    0.4   0.0       1.3   4.6e+03     144     185 ..      61     110 ..      56     272 .. 0.60

  Alignments for each domain:
  == domain 1  score: 15.9 bits;  conditional E-value: 2.4e-05
                                     burpitideAlign 13 llsllLlastieARkeP...geywksvvknqptpeaiealldskkktknesvvkDlevkpss 71
                                                       +l +lL+a ++ A+ +P   + yw++v +n+p+p ai +ll       +  vv D ++++  
  NODE_9383_length_2728_cov_3065.964595_g5688_i0.p2  4 FLPFLLFALAVGASHAPspaEVYWHKVLPNTPMPSAITDLL-------HHDVVADEKSDRRV 58
                                                       6778888888888888877789******************9.......66777777766655 PP

  == domain 2  score: 0.4 bits;  conditional E-value: 1.3
                                     burpitideAlign 144 ngqsedkss..sekkfvkdfepkPsqlllwyrgnkdgqsvdes......g 185
                                                        ng++ + s+  ++k++v ++ p  s+ +l  + +  +q +d+s      +
  NODE_9383_length_2728_cov_3065.964595_g5688_i0.p2  61 NGKDTSVSVgyKGKPVVVNVKPYYSGPFLYNYAATQSQIQDPSvtlfflE 110
                                                        45544444455555555555555555555555554555555554444442 PP

>> NODE_32266_length_1220_cov_841.010462_g15004_i1.p1  type:5prime_partial len:359 gc:universal NODE_32266_length_1220_c
   #    score  bias  c-Evalue  i-Evalue hmmfrom  hmm to    alifrom  ali to    envfrom  env to     acc
 ---   ------ ----- --------- --------- ------- -------    ------- -------    ------- -------    ----
   1 ?   16.0   0.0   2.2e-05     0.081      12      51 ..      25      64 ..      17      74 .. 0.83

  Alignments for each domain:
  == domain 1  score: 16.0 bits;  conditional E-value: 2.2e-05
                                      burpitideAlign 12 AllsllLlastieARkePgeywksvvknqptpeaiealld 51
                                                         l+ llL a + +A  +P+ yw+sv +n+p+p+ai + l+
  NODE_32266_length_1220_cov_841.010462_g15004_i1.p1 25 LLSFLLLAAAVGHAALSPQLYWHSVLPNTPMPKAISNILS 64
                                                        345556777899***********************99885 PP

>> NODE_26384_length_1492_cov_906.268499_g15004_i0.p1  type:5prime_partial len:386 gc:universal NODE_26384_length_1492_c
   #    score  bias  c-Evalue  i-Evalue hmmfrom  hmm to    alifrom  ali to    envfrom  env to     acc
 ---   ------ ----- --------- --------- ------- -------    ------- -------    ------- -------    ----
   1 ?   15.8   0.0   2.5e-05     0.092      12      51 ..      25      64 ..      17      73 .. 0.83

  Alignments for each domain:
  == domain 1  score: 15.8 bits;  conditional E-value: 2.5e-05
                                      burpitideAlign 12 AllsllLlastieARkePgeywksvvknqptpeaiealld 51
                                                         l+ llL a + +A  +P+ yw+sv +n+p+p+ai + l+
  NODE_26384_length_1492_cov_906.268499_g15004_i0.p1 25 LLSFLLLAAAVGHAALSPQLYWHSVLPNTPMPKAISNILS 64
                                                        345556777899***********************99875 PP

>> NODE_62692_length_464_cov_10409.258312_g44424_i0.p1  type:5prime_partial len:134 gc:universal NODE_62692_length_464_c
   #    score  bias  c-Evalue  i-Evalue hmmfrom  hmm to    alifrom  ali to    envfrom  env to     acc
 ---   ------ ----- --------- --------- ------- -------    ------- -------    ------- -------    ----
   1 ?   13.9   0.0   9.5e-05      0.35       4      48 ..       4      46 ..       2      51 .. 0.84
   2 ?   -0.2   0.1       1.9   6.8e+03     177     197 ..      59      79 ..      50      97 .. 0.66

  Alignments for each domain:
  == domain 1  score: 13.9 bits;  conditional E-value: 9.5e-05
                                       burpitideAlign  4 mkSffallAllsllLlastieARkePgeywksvvknqptpeaiea 48
                                                         m+ f+++l++++  L +++ +A   ++ yw+sv +n+p+p ai +
  NODE_62692_length_464_cov_10409.258312_g44424_i0.p1  4 MARFLVFLSFFL--LAVEACHAALPADVYWNSVLPNTPMPSAIHD 46
                                                         777888888887..67778888889999************99976 PP

  == domain 2  score: -0.2 bits;  conditional E-value: 1.9
                                       burpitideAlign 177 dgqsvdesgksfvkdfepkPs 197
                                                          d+++  + gk ++ d++ +Ps
  NODE_62692_length_464_cov_10409.258312_g44424_i0.p1  59 DKSDNKNYGKAVTEDQIQDPS 79 
                                                          555555556666666666665 PP

>> NODE_35645_length_1088_cov_324.630542_g16481_i1.p1  type:3prime_partial len:319 gc:universal NODE_35645_length_1088_c
   #    score  bias  c-Evalue  i-Evalue hmmfrom  hmm to    alifrom  ali to    envfrom  env to     acc
 ---   ------ ----- --------- --------- ------- -------    ------- -------    ------- -------    ----
   1 ?   15.4   0.0   3.5e-05      0.13       9      65 ..       3      54 ..       1      74 [. 0.80

  Alignments for each domain:
  == domain 1  score: 15.4 bits;  conditional E-value: 3.5e-05
                                      burpitideAlign  9 allA.llsllLlastieARkePgeywksvvknqptpeaiealldskkktknesvvkDl 65
                                                         +lA l+ ++L++ + +A   ++ yw+sv +n+p+p ai+ ++        + +v D+
  NODE_35645_length_1088_cov_324.630542_g16481_i1.p1  3 LFLAfLSIFALTVGACHAALPADVYWNSVLPNTPMPSAIRHVI------RSGVFVDDM 54
                                                        5788455556777888888888*******************99......556666665 PP

>> NODE_23886_length_1620_cov_4104.517130_g13591_i0.p1  type:5prime_partial len:136 gc:universal NODE_23886_length_1620_
   #    score  bias  c-Evalue  i-Evalue hmmfrom  hmm to    alifrom  ali to    envfrom  env to     acc
 ---   ------ ----- --------- --------- ------- -------    ------- -------    ------- -------    ----
   1 ?   13.9   0.0   9.8e-05      0.36       4      48 ..       4      46 ..       2      51 .. 0.84
   2 ?   -0.3   0.1       1.9   7.1e+03     177     197 ..      59      79 ..      47      96 .. 0.68

  Alignments for each domain:
  == domain 1  score: 13.9 bits;  conditional E-value: 9.8e-05
                                       burpitideAlign  4 mkSffallAllsllLlastieARkePgeywksvvknqptpeaiea 48
                                                         m+ f+++l++++  L +++ +A   ++ yw+sv +n+p+p ai +
  NODE_23886_length_1620_cov_4104.517130_g13591_i0.p1  4 MARFLVFLSFFL--LAVEACHAALPADVYWNSVLPNTPMPSAIHD 46
                                                         777888888887..67778888889999************99976 PP

  == domain 2  score: -0.3 bits;  conditional E-value: 1.9
                                       burpitideAlign 177 dgqsvdesgksfvkdfepkPs 197
                                                          d+++  + gk ++ d++ +Ps
  NODE_23886_length_1620_cov_4104.517130_g13591_i0.p1  59 DKSDNKNYGKAVTEDQIQDPS 79 
                                                          555555556666666666665 PP

>> NODE_11686_length_2464_cov_3827.853199_g6959_i0.p2  type:3prime_partial len:155 gc:universal NODE_11686_length_2464_c
   #    score  bias  c-Evalue  i-Evalue hmmfrom  hmm to    alifrom  ali to    envfrom  env to     acc
 ---   ------ ----- --------- --------- ------- -------    ------- -------    ------- -------    ----
   1 ?   14.2   0.1   7.9e-05      0.29       3      48 ..       4      47 ..       1      64 [. 0.85
   2 ?   -0.4   0.0       2.2     8e+03     177     197 ..      60      80 ..      51     114 .. 0.74

  Alignments for each domain:
  == domain 1  score: 14.2 bits;  conditional E-value: 7.9e-05
                                      burpitideAlign  3 lmkSffallAllsllLlastieARkePgeywksvvknqptpeaiea 48
                                                        +m+ f+++l++++  L +++ +A   ++ yw+sv +n+p+p ai +
  NODE_11686_length_2464_cov_3827.853199_g6959_i0.p2  4 SMARFLVFLSFFL--LAVEACHAALPADVYWNSVLPNTPMPSAIHD 47
                                                        4777888888887..67778888889999************99976 PP

  == domain 2  score: -0.4 bits;  conditional E-value: 2.2
                                      burpitideAlign 177 dgqsvdesgksfvkdfepkPs 197
                                                         d+++  + gk ++ d++ +Ps
  NODE_11686_length_2464_cov_3827.853199_g6959_i0.p2  60 DKSDNKNYGKAVTEDQIQDPS 80 
                                                         555555556666666666665 PP

>> NODE_62691_length_464_cov_15865.138107_g44423_i0.p1  type:5prime_partial len:137 gc:universal NODE_62691_length_464_c
   #    score  bias  c-Evalue  i-Evalue hmmfrom  hmm to    alifrom  ali to    envfrom  env to     acc
 ---   ------ ----- --------- --------- ------- -------    ------- -------    ------- -------    ----
   1 ?   13.8   0.0    0.0001      0.37       4      48 ..       4      46 ..       2      50 .. 0.84
   2 ?   -0.6   0.1       2.6   9.4e+03     177     197 ..      59      79 ..      50      88 .. 0.66

  Alignments for each domain:
  == domain 1  score: 13.8 bits;  conditional E-value: 0.0001
                                       burpitideAlign  4 mkSffallAllsllLlastieARkePgeywksvvknqptpeaiea 48
                                                         m+ f+++l++++  L +++ +A   ++ yw+sv +n+p+p ai +
  NODE_62691_length_464_cov_15865.138107_g44423_i0.p1  4 MARFLVFLSFFL--LAVEACHAALPADVYWNSVLPNTPMPSAIHD 46
                                                         777888888887..67778888889999************99976 PP

  == domain 2  score: -0.6 bits;  conditional E-value: 2.6
                                       burpitideAlign 177 dgqsvdesgksfvkdfepkPs 197
                                                          d+++  + gk ++ d++ +Ps
  NODE_62691_length_464_cov_15865.138107_g44423_i0.p1  59 DKSDNKNYGKAVTEDQIQDPS 79 
                                                          555555667777777766665 PP

>> NODE_59238_length_504_cov_9068.368910_g40979_i0.p1  type:3prime_partial len:114 gc:universal NODE_59238_length_504_co
   #    score  bias  c-Evalue  i-Evalue hmmfrom  hmm to    alifrom  ali to    envfrom  env to     acc
 ---   ------ ----- --------- --------- ------- -------    ------- -------    ------- -------    ----
   1 ?   13.3   0.0   0.00014      0.52       4      48 ..       1      43 [.       1      49 [. 0.84
   2 ?    0.4   0.1       1.2   4.5e+03     177     198 ..      56      77 ..      46      85 .. 0.65

  Alignments for each domain:
  == domain 1  score: 13.3 bits;  conditional E-value: 0.00014
                                      burpitideAlign  4 mkSffallAllsllLlastieARkePgeywksvvknqptpeaiea 48
                                                        m+ f+++l++++  L +++ +A   ++ yw+sv +n+p+p ai +
  NODE_59238_length_504_cov_9068.368910_g40979_i0.p1  1 MARFLVFLSFFL--LAVEACHAALPADVYWNSVLPNTPMPSAIHD 43
                                                        566788888887..77778888889999************99976 PP

  == domain 2  score: 0.4 bits;  conditional E-value: 1.2
                                      burpitideAlign 177 dgqsvdesgksfvkdfepkPss 198
                                                         d+++  + gk ++ d++ +Ps 
  NODE_59238_length_504_cov_9068.368910_g40979_i0.p1  56 DKSDNKNYGKAVTEDQIQDPSA 77 
                                                         5555566677777777777765 PP

>> NODE_58969_length_507_cov_19116.474654_g40711_i0.p1  type:internal len:170 gc:universal NODE_58969_length_507_cov_191
   #    score  bias  c-Evalue  i-Evalue hmmfrom  hmm to    alifrom  ali to    envfrom  env to     acc
 ---   ------ ----- --------- --------- ------- -------    ------- -------    ------- -------    ----
   1 ?   13.5   0.0   0.00013      0.46       3      48 ..      19      62 ..      15      67 .. 0.84
   2 ?   -0.7   0.1       2.7     1e+04     177     197 ..      75      95 ..      64     104 .. 0.64

  Alignments for each domain:
  == domain 1  score: 13.5 bits;  conditional E-value: 0.00013
                                       burpitideAlign  3 lmkSffallAllsllLlastieARkePgeywksvvknqptpeaiea 48
                                                         +m+ f+++l++++  L +++ +A   ++ yw+sv +n+p+p ai +
  NODE_58969_length_507_cov_19116.474654_g40711_i0.p1 19 SMARFLVFLSFFL--LAVEACHAALPADVYWNSVLPNTPMPSAIHD 62
                                                         4777888888887..67778888889999************99976 PP

  == domain 2  score: -0.7 bits;  conditional E-value: 2.7
                                       burpitideAlign 177 dgqsvdesgksfvkdfepkPs 197
                                                          d+++  + gk ++ d++ +Ps
  NODE_58969_length_507_cov_19116.474654_g40711_i0.p1  75 DKSDNKNYGKAVTEDQIQDPS 95 
                                                          455555556666666666665 PP

>> NODE_52951_length_597_cov_18828.698473_g34806_i0.p1  type:3prime_partial len:171 gc:universal NODE_52951_length_597_c
   #    score  bias  c-Evalue  i-Evalue hmmfrom  hmm to    alifrom  ali to    envfrom  env to     acc
 ---   ------ ----- --------- --------- ------- -------    ------- -------    ------- -------    ----
   1 ?   13.9   0.3   9.6e-05      0.35       3      49 ..      20      64 ..      12     106 .. 0.87

  Alignments for each domain:
  == domain 1  score: 13.9 bits;  conditional E-value: 9.6e-05
                                       burpitideAlign  3 lmkSffallAllsllLlastieARkePgeywksvvknqptpeaieal 49
                                                         +m+ f+++l++++  L +++ +A   ++ yw+sv +n+p+p ai ++
  NODE_52951_length_597_cov_18828.698473_g34806_i0.p1 20 SMARFLVFLSFFL--LAVEACHAALPADVYWNSVLPNTPMPSAIHDM 64
                                                         4777888888887..67778888889999***********9999765 PP

>> NODE_57715_length_524_cov_19663.906874_g39468_i0.p1  type:internal len:175 gc:universal NODE_57715_length_524_cov_196
   #    score  bias  c-Evalue  i-Evalue hmmfrom  hmm to    alifrom  ali to    envfrom  env to     acc
 ---   ------ ----- --------- --------- ------- -------    ------- -------    ------- -------    ----
   1 ?   13.2   0.0   0.00016      0.58       4      48 ..       4      46 ..       2      51 .. 0.84
   2 ?   -0.7   0.1       2.7   9.9e+03     177     197 ..      59      79 ..      50     113 .. 0.75

  Alignments for each domain:
  == domain 1  score: 13.2 bits;  conditional E-value: 0.00016
                                       burpitideAlign  4 mkSffallAllsllLlastieARkePgeywksvvknqptpeaiea 48
                                                         m+ f+++l++++  L +++ +A   ++ yw+sv +n+p+p ai +
  NODE_57715_length_524_cov_19663.906874_g39468_i0.p1  4 MARFLVFLSFFL--LAVEACHAALPADVYWNSVLPNTPMPSAIHD 46
                                                         777888888887..67778888889999************99976 PP

  == domain 2  score: -0.7 bits;  conditional E-value: 2.7
                                       burpitideAlign 177 dgqsvdesgksfvkdfepkPs 197
                                                          d+++  + gk ++ d++ +Ps
  NODE_57715_length_524_cov_19663.906874_g39468_i0.p1  59 DKSDNKNYGKAVTEDQIQDPS 79 
                                                          555555556666666666665 PP

>> NODE_57133_length_532_cov_17773.899782_g38893_i0.p1  type:internal len:178 gc:universal NODE_57133_length_532_cov_177
   #    score  bias  c-Evalue  i-Evalue hmmfrom  hmm to    alifrom  ali to    envfrom  env to     acc
 ---   ------ ----- --------- --------- ------- -------    ------- -------    ------- -------    ----
   1 ?   13.5   0.2   0.00013      0.47       4      49 ..       4      47 ..       2      88 .. 0.88

  Alignments for each domain:
  == domain 1  score: 13.5 bits;  conditional E-value: 0.00013
                                       burpitideAlign  4 mkSffallAllsllLlastieARkePgeywksvvknqptpeaieal 49
                                                         m+ f+++l++++  L +++ +A   ++ yw+sv +n+p+p ai ++
  NODE_57133_length_532_cov_17773.899782_g38893_i0.p1  4 MARFLVFLSFFL--LAVEACHAALPADVYWNSVLPNTPMPSAIHDM 47
                                                         777888888887..67778888889999***********9999765 PP

>> NODE_38825_length_967_cov_20261.907159_g22661_i0.p1  type:5prime_partial len:185 gc:universal NODE_38825_length_967_c
   #    score  bias  c-Evalue  i-Evalue hmmfrom  hmm to    alifrom  ali to    envfrom  env to     acc
 ---   ------ ----- --------- --------- ------- -------    ------- -------    ------- -------    ----
   1 ?   13.4   0.1   0.00013      0.49       4      49 ..       4      47 ..       2      90 .. 0.87

  Alignments for each domain:
  == domain 1  score: 13.4 bits;  conditional E-value: 0.00013
                                       burpitideAlign  4 mkSffallAllsllLlastieARkePgeywksvvknqptpeaieal 49
                                                         m+ f+++l++++  L +++ +A   ++ yw+sv +n+p+p ai ++
  NODE_38825_length_967_cov_20261.907159_g22661_i0.p1  4 MARFLVFLSFFL--LAVEACHAALPADVYWNSVLPNTPMPSAIHDM 47
                                                         777888888887..67778888889999***********9999765 PP

>> NODE_38825_length_967_cov_20261.907159_g22661_i0.p2  type:5prime_partial len:185 gc:universal NODE_38825_length_967_c
   #    score  bias  c-Evalue  i-Evalue hmmfrom  hmm to    alifrom  ali to    envfrom  env to     acc
 ---   ------ ----- --------- --------- ------- -------    ------- -------    ------- -------    ----
   1 ?   13.4   0.2   0.00014       0.5       4      49 ..       4      47 ..       2      89 .. 0.87

  Alignments for each domain:
  == domain 1  score: 13.4 bits;  conditional E-value: 0.00014
                                       burpitideAlign  4 mkSffallAllsllLlastieARkePgeywksvvknqptpeaieal 49
                                                         m+ f+++l++++  L +++ +A   ++ yw+sv +n+p+p ai ++
  NODE_38825_length_967_cov_20261.907159_g22661_i0.p2  4 MARFLVFLSFFL--LAVEACHAALPADVYWNSVLPNTPMPSAIHDM 47
                                                         777888888887..67778888889999***********9999765 PP

>> NODE_54223_length_576_cov_18156.399602_g36048_i0.p1  type:internal len:193 gc:universal NODE_54223_length_576_cov_181
   #    score  bias  c-Evalue  i-Evalue hmmfrom  hmm to    alifrom  ali to    envfrom  env to     acc
 ---   ------ ----- --------- --------- ------- -------    ------- -------    ------- -------    ----
   1 ?   13.3   0.1   0.00015      0.53       4      49 ..       4      47 ..       2      88 .. 0.88

  Alignments for each domain:
  == domain 1  score: 13.3 bits;  conditional E-value: 0.00015
                                       burpitideAlign  4 mkSffallAllsllLlastieARkePgeywksvvknqptpeaieal 49
                                                         m+ f+++l++++  L +++ +A   ++ yw+sv +n+p+p ai ++
  NODE_54223_length_576_cov_18156.399602_g36048_i0.p1  4 MARFLVFLSFFL--LAVEACHAALPADVYWNSVLPNTPMPSAIHDM 47
                                                         777888888887..67778888889999***********9999765 PP

>> NODE_54107_length_578_cov_18084.590099_g35936_i0.p1  type:internal len:193 gc:universal NODE_54107_length_578_cov_180
   #    score  bias  c-Evalue  i-Evalue hmmfrom  hmm to    alifrom  ali to    envfrom  env to     acc
 ---   ------ ----- --------- --------- ------- -------    ------- -------    ------- -------    ----
   1 ?   13.3   0.1   0.00015      0.53       4      49 ..       4      47 ..       2      88 .. 0.88

  Alignments for each domain:
  == domain 1  score: 13.3 bits;  conditional E-value: 0.00015
                                       burpitideAlign  4 mkSffallAllsllLlastieARkePgeywksvvknqptpeaieal 49
                                                         m+ f+++l++++  L +++ +A   ++ yw+sv +n+p+p ai ++
  NODE_54107_length_578_cov_18084.590099_g35936_i0.p1  4 MARFLVFLSFFL--LAVEACHAALPADVYWNSVLPNTPMPSAIHDM 47
                                                         777888888887..67778888889999***********9999765 PP

>> NODE_29644_length_1335_cov_5856.481775_g16864_i0.p1  type:5prime_partial len:188 gc:universal NODE_29644_length_1335_
   #    score  bias  c-Evalue  i-Evalue hmmfrom  hmm to    alifrom  ali to    envfrom  env to     acc
 ---   ------ ----- --------- --------- ------- -------    ------- -------    ------- -------    ----
   1 ?   13.4   0.1   0.00014       0.5       4      49 ..       4      47 ..       2      90 .. 0.87

  Alignments for each domain:
  == domain 1  score: 13.4 bits;  conditional E-value: 0.00014
                                       burpitideAlign  4 mkSffallAllsllLlastieARkePgeywksvvknqptpeaieal 49
                                                         m+ f+++l++++  L +++ +A   ++ yw+sv +n+p+p ai ++
  NODE_29644_length_1335_cov_5856.481775_g16864_i0.p1  4 MARFLVFLSFFL--LAVEACHAALPADVYWNSVLPNTPMPSAIHDM 47
                                                         777888888887..67778888889999***********9999765 PP

>> NODE_32086_length_1227_cov_6401.980936_g16864_i1.p1  type:5prime_partial len:188 gc:universal NODE_32086_length_1227_
   #    score  bias  c-Evalue  i-Evalue hmmfrom  hmm to    alifrom  ali to    envfrom  env to     acc
 ---   ------ ----- --------- --------- ------- -------    ------- -------    ------- -------    ----
   1 ?   13.4   0.1   0.00014       0.5       4      49 ..       4      47 ..       2      90 .. 0.87

  Alignments for each domain:
  == domain 1  score: 13.4 bits;  conditional E-value: 0.00014
                                       burpitideAlign  4 mkSffallAllsllLlastieARkePgeywksvvknqptpeaieal 49
                                                         m+ f+++l++++  L +++ +A   ++ yw+sv +n+p+p ai ++
  NODE_32086_length_1227_cov_6401.980936_g16864_i1.p1  4 MARFLVFLSFFL--LAVEACHAALPADVYWNSVLPNTPMPSAIHDM 47
                                                         777888888887..67778888889999***********9999765 PP

>> NODE_21805_length_1735_cov_649.859807_g6165_i2.p2  type:5prime_partial len:149 gc:universal NODE_21805_length_1735_co
   #    score  bias  c-Evalue  i-Evalue hmmfrom  hmm to    alifrom  ali to    envfrom  env to     acc
 ---   ------ ----- --------- --------- ------- -------    ------- -------    ------- -------    ----
   1 ?   14.1   0.0   8.3e-05       0.3       3      49 ..      12      56 ..       7      67 .. 0.85

  Alignments for each domain:
  == domain 1  score: 14.1 bits;  conditional E-value: 8.3e-05
                                     burpitideAlign  3 lmkSffallAllsllLlastieARkePgeywksvvknqptpeaieal 49
                                                       +m+ f+++l++++  L +++ +A   ++ yw+sv +n+p+p ai ++
  NODE_21805_length_1735_cov_649.859807_g6165_i2.p2 12 SMARFLVFLSFFL--LAVEACHAALPADVYWNSVLPNTPMPSAIHDM 56
                                                       4777888888887..67778888889999************999765 PP

>> NODE_35177_length_1105_cov_934.446705_g20214_i0.p1  type:5prime_partial len:149 gc:universal NODE_35177_length_1105_c
   #    score  bias  c-Evalue  i-Evalue hmmfrom  hmm to    alifrom  ali to    envfrom  env to     acc
 ---   ------ ----- --------- --------- ------- -------    ------- -------    ------- -------    ----
   1 ?   14.1   0.0   8.3e-05       0.3       3      49 ..      12      56 ..       7      67 .. 0.85

  Alignments for each domain:
  == domain 1  score: 14.1 bits;  conditional E-value: 8.3e-05
                                      burpitideAlign  3 lmkSffallAllsllLlastieARkePgeywksvvknqptpeaieal 49
                                                        +m+ f+++l++++  L +++ +A   ++ yw+sv +n+p+p ai ++
  NODE_35177_length_1105_cov_934.446705_g20214_i0.p1 12 SMARFLVFLSFFL--LAVEACHAALPADVYWNSVLPNTPMPSAIHDM 56
                                                        4777888888887..67778888889999************999765 PP

>> NODE_48431_length_690_cov_19100.426256_g30547_i0.p1  type:3prime_partial len:151 gc:universal NODE_48431_length_690_c
   #    score  bias  c-Evalue  i-Evalue hmmfrom  hmm to    alifrom  ali to    envfrom  env to     acc
 ---   ------ ----- --------- --------- ------- -------    ------- -------    ------- -------    ----
   1 ?   12.5   0.0   0.00026      0.95       4      48 ..       1      43 [.       1      47 [. 0.83
   2 ?   -0.7   0.1       2.7     1e+04     177     197 ..      56      76 ..      48      89 .. 0.66

  Alignments for each domain:
  == domain 1  score: 12.5 bits;  conditional E-value: 0.00026
                                       burpitideAlign  4 mkSffallAllsllLlastieARkePgeywksvvknqptpeaiea 48
                                                         m+ f+++l++++  L +++ +A   ++ yw+sv +n+p+p ai +
  NODE_48431_length_690_cov_19100.426256_g30547_i0.p1  1 MARFLVFLSFFL--LAVEACHAALPADVYWNSVLPNTPMPSAIHD 43
                                                         566788888887..77778888889999************99976 PP

  == domain 2  score: -0.7 bits;  conditional E-value: 2.7
                                       burpitideAlign 177 dgqsvdesgksfvkdfepkPs 197
                                                          d+++  + gk ++ d++ +Ps
  NODE_48431_length_690_cov_19100.426256_g30547_i0.p1  56 DKSDNKNYGKAVTEDQIQDPS 76 
                                                          555555556666666666665 PP

>> NODE_37979_length_999_cov_1024.457883_g22067_i0.p1  type:5prime_partial len:157 gc:universal NODE_37979_length_999_co
   #    score  bias  c-Evalue  i-Evalue hmmfrom  hmm to    alifrom  ali to    envfrom  env to     acc
 ---   ------ ----- --------- --------- ------- -------    ------- -------    ------- -------    ----
   1 ?   13.9   0.0   9.4e-05      0.35       3      49 ..      12      56 ..       7      66 .. 0.85

  Alignments for each domain:
  == domain 1  score: 13.9 bits;  conditional E-value: 9.4e-05
                                      burpitideAlign  3 lmkSffallAllsllLlastieARkePgeywksvvknqptpeaieal 49
                                                        +m+ f+++l++++  L +++ +A   ++ yw+sv +n+p+p ai ++
  NODE_37979_length_999_cov_1024.457883_g22067_i0.p1 12 SMARFLVFLSFFL--LAVEACHAALPADVYWNSVLPNTPMPSAIHDM 56
                                                        4777888888887..67778888889999************999765 PP

>> NODE_48039_length_699_cov_12184.750799_g30187_i0.p2  type:complete len:97 gc:universal NODE_48039_length_699_cov_1218
   #    score  bias  c-Evalue  i-Evalue hmmfrom  hmm to    alifrom  ali to    envfrom  env to     acc
 ---   ------ ----- --------- --------- ------- -------    ------- -------    ------- -------    ----
   1 ?   13.9   0.0   9.7e-05      0.36       3      48 ..      16      59 ..       3      73 .. 0.87

  Alignments for each domain:
  == domain 1  score: 13.9 bits;  conditional E-value: 9.7e-05
                                       burpitideAlign  3 lmkSffallAllsllLlastieARkePgeywksvvknqptpeaiea 48
                                                         +m+ f+++l++++  L +++ +A   ++ yw+sv +n+p+p ai +
  NODE_48039_length_699_cov_12184.750799_g30187_i0.p2 16 SMARFLVFLSFSL--LAVEACHAALPADLYWNSVLPNTPMPSAIHD 59
                                                         4887899999887..67778888888899************99976 PP

>> NODE_41536_length_877_cov_24730.569652_g24674_i0.p1  type:internal len:293 gc:universal NODE_41536_length_877_cov_247
   #    score  bias  c-Evalue  i-Evalue hmmfrom  hmm to    alifrom  ali to    envfrom  env to     acc
 ---   ------ ----- --------- --------- ------- -------    ------- -------    ------- -------    ----
   1 ?   12.4   0.1   0.00027         1       4      49 ..       4      47 ..       2      95 .. 0.87

  Alignments for each domain:
  == domain 1  score: 12.4 bits;  conditional E-value: 0.00027
                                       burpitideAlign  4 mkSffallAllsllLlastieARkePgeywksvvknqptpeaieal 49
                                                         m+ f+++l++++  L +++ +A   ++ yw+sv +n+p+p ai ++
  NODE_41536_length_877_cov_24730.569652_g24674_i0.p1  4 MARFLVFLSFFL--LAVEACHAALPADVYWNSVLPNTPMPSAIHDM 47
                                                         777888888887..67778888889999***********9999765 PP

>> NODE_41535_length_877_cov_24781.798507_g24673_i0.p1  type:internal len:293 gc:universal NODE_41535_length_877_cov_247
   #    score  bias  c-Evalue  i-Evalue hmmfrom  hmm to    alifrom  ali to    envfrom  env to     acc
 ---   ------ ----- --------- --------- ------- -------    ------- -------    ------- -------    ----
   1 ?   12.3   0.1   0.00029       1.1       4      49 ..       4      47 ..       2      91 .. 0.87

  Alignments for each domain:
  == domain 1  score: 12.3 bits;  conditional E-value: 0.00029
                                       burpitideAlign  4 mkSffallAllsllLlastieARkePgeywksvvknqptpeaieal 49
                                                         m+ f+++l++++  L +++ +A   ++ yw+sv +n+p+p ai ++
  NODE_41535_length_877_cov_24781.798507_g24673_i0.p1  4 MARFLVFLSFFL--LAVEACHAALPADVYWNSVLPNTPMPSAIHDM 47
                                                         777888888887..67778888889999***********9999765 PP

>> NODE_50902_length_636_cov_7590.577265_g32849_i0.p1  type:internal len:212 gc:universal NODE_50902_length_636_cov_7590
   #    score  bias  c-Evalue  i-Evalue hmmfrom  hmm to    alifrom  ali to    envfrom  env to     acc
 ---   ------ ----- --------- --------- ------- -------    ------- -------    ------- -------    ----
   1 ?   12.8   0.1   0.00021      0.78       3      48 ..      29      72 ..      19      75 .. 0.85

  Alignments for each domain:
  == domain 1  score: 12.8 bits;  conditional E-value: 0.00021
                                      burpitideAlign  3 lmkSffallAllsllLlastieARkePgeywksvvknqptpeaiea 48
                                                        +m+ f+++l++++  L +++ +A   ++ yw+sv +n+p+p ai +
  NODE_50902_length_636_cov_7590.577265_g32849_i0.p1 29 SMAHFLVFLSFFL--LAVEACHAALPADLYWNSVLPNTPMPSAIHD 72
                                                        4887888888887..67778888899999************99976 PP

>> NODE_45554_length_757_cov_7274.815789_g27973_i0.p1  type:internal len:253 gc:universal NODE_45554_length_757_cov_7274
   #    score  bias  c-Evalue  i-Evalue hmmfrom  hmm to    alifrom  ali to    envfrom  env to     acc
 ---   ------ ----- --------- --------- ------- -------    ------- -------    ------- -------    ----
   1 ?   12.3   0.0   0.00029       1.1       3      48 ..      29      72 ..      20      75 .. 0.85

  Alignments for each domain:
  == domain 1  score: 12.3 bits;  conditional E-value: 0.00029
                                      burpitideAlign  3 lmkSffallAllsllLlastieARkePgeywksvvknqptpeaiea 48
                                                        +m+ f+++l++++  L +++ +A   ++ yw+sv +n+p+p ai +
  NODE_45554_length_757_cov_7274.815789_g27973_i0.p1 29 SMAHFLVFLSFFL--LAVEACHAALPADLYWNSVLPNTPMPSAIHD 72
                                                        4887888888887..67778888899999************99976 PP

>> NODE_42801_length_836_cov_12342.225426_g25674_i0.p1  type:complete len:138 gc:universal NODE_42801_length_836_cov_123
   #    score  bias  c-Evalue  i-Evalue hmmfrom  hmm to    alifrom  ali to    envfrom  env to     acc
 ---   ------ ----- --------- --------- ------- -------    ------- -------    ------- -------    ----
   1 ?   12.5   0.0   0.00025      0.92       3      48 ..      16      59 ..       3      65 .. 0.86

  Alignments for each domain:
  == domain 1  score: 12.5 bits;  conditional E-value: 0.00025
                                       burpitideAlign  3 lmkSffallAllsllLlastieARkePgeywksvvknqptpeaiea 48
                                                         +m+ f+++l++++  L +++ +A   ++ yw+sv +n+p+p ai +
  NODE_42801_length_836_cov_12342.225426_g25674_i0.p1 16 SMARFLVFLSFSL--LAVEACHAALPADLYWNSVLPNTPMPSAIHD 59
                                                         4787899999887..67778888888899************99976 PP

>> NODE_42047_length_860_cov_11523.973316_g25077_i0.p1  type:3prime_partial len:171 gc:universal NODE_42047_length_860_c
   #    score  bias  c-Evalue  i-Evalue hmmfrom  hmm to    alifrom  ali to    envfrom  env to     acc
 ---   ------ ----- --------- --------- ------- -------    ------- -------    ------- -------    ----
   1 ?   11.9   0.0   0.00039       1.4       3      48 ..      16      59 ..       4      65 .. 0.86

  Alignments for each domain:
  == domain 1  score: 11.9 bits;  conditional E-value: 0.00039
                                       burpitideAlign  3 lmkSffallAllsllLlastieARkePgeywksvvknqptpeaiea 48
                                                         +m+ f+++l++++  L +++ +A   ++ yw+sv +n+p+p ai +
  NODE_42047_length_860_cov_11523.973316_g25077_i0.p1 16 SMARFLVFLSFSL--LAVEACHAALPADLYWNSVLPNTPMPSAIHD 59
                                                         4777889999887..67778888888899************99976 PP

>> NODE_1571_length_4908_cov_2071.892451_g1010_i0.p2  type:complete len:147 gc:universal NODE_1571_length_4908_cov_2071.
   #    score  bias  c-Evalue  i-Evalue hmmfrom  hmm to    alifrom  ali to    envfrom  env to     acc
 ---   ------ ----- --------- --------- ------- -------    ------- -------    ------- -------    ----
   1 ?   12.3   0.0   0.00029       1.1       3      48 ..      16      59 ..       4      65 .. 0.86

  Alignments for each domain:
  == domain 1  score: 12.3 bits;  conditional E-value: 0.00029
                                     burpitideAlign  3 lmkSffallAllsllLlastieARkePgeywksvvknqptpeaiea 48
                                                       +m+ f+++l++++  L +++ +A   ++ yw+sv +n+p+p ai +
  NODE_1571_length_4908_cov_2071.892451_g1010_i0.p2 16 SMARFLVFLSFSL--LAVEACHAALPADLYWNSVLPNTPMPSAIHD 59
                                                       4787889999887..67778888888899************99976 PP

>> NODE_1837_length_4708_cov_2144.354045_g1010_i1.p2  type:complete len:147 gc:universal NODE_1837_length_4708_cov_2144.
   #    score  bias  c-Evalue  i-Evalue hmmfrom  hmm to    alifrom  ali to    envfrom  env to     acc
 ---   ------ ----- --------- --------- ------- -------    ------- -------    ------- -------    ----
   1 ?   12.3   0.0   0.00029       1.1       3      48 ..      16      59 ..       4      65 .. 0.86

  Alignments for each domain:
  == domain 1  score: 12.3 bits;  conditional E-value: 0.00029
                                     burpitideAlign  3 lmkSffallAllsllLlastieARkePgeywksvvknqptpeaiea 48
                                                       +m+ f+++l++++  L +++ +A   ++ yw+sv +n+p+p ai +
  NODE_1837_length_4708_cov_2144.354045_g1010_i1.p2 16 SMARFLVFLSFSL--LAVEACHAALPADLYWNSVLPNTPMPSAIHD 59
                                                       4787889999887..67778888888899************99976 PP

>> NODE_45920_length_748_cov_15603.324444_g28294_i0.p1  type:3prime_partial len:199 gc:universal NODE_45920_length_748_c
   #    score  bias  c-Evalue  i-Evalue hmmfrom  hmm to    alifrom  ali to    envfrom  env to     acc
 ---   ------ ----- --------- --------- ------- -------    ------- -------    ------- -------    ----
   1 ?   11.6   0.0   0.00048       1.8       3      48 ..      16      59 ..       4      65 .. 0.85

  Alignments for each domain:
  == domain 1  score: 11.6 bits;  conditional E-value: 0.00048
                                       burpitideAlign  3 lmkSffallAllsllLlastieARkePgeywksvvknqptpeaiea 48
                                                         +m+ f+++l++++  L +++ +A   ++ yw+sv +n+p+p ai +
  NODE_45920_length_748_cov_15603.324444_g28294_i0.p1 16 SMARFLVFLSFSL--LAVEACHAALPADLYWNSVLPNTPMPSAIHD 59
                                                         4777889999887..67778888888899************99986 PP

>> NODE_114779_length_248_cov_6002.417143_g96502_i0.p2  type:internal len:83 gc:universal NODE_114779_length_248_cov_600
   #    score  bias  c-Evalue  i-Evalue hmmfrom  hmm to    alifrom  ali to    envfrom  env to     acc
 ---   ------ ----- --------- --------- ------- -------    ------- -------    ------- -------    ----
   1 ?   12.1   0.0   0.00034       1.2       4      48 ..      32      74 ..      11      77 .. 0.83

  Alignments for each domain:
  == domain 1  score: 12.1 bits;  conditional E-value: 0.00034
                                       burpitideAlign  4 mkSffallAllsllLlastieARkePgeywksvvknqptpeaiea 48
                                                         m+ f  l++l+  lL +++ +A   ++ yw+sv +n+p+p ai +
  NODE_114779_length_248_cov_6002.417143_g96502_i0.p2 32 MARF--LVSLSFSLLAVEACHAALPADLYWNSVLPNTPMPSAIHD 74
                                                         5533..455555568889999999999*************99976 PP

>> NODE_1571_length_4908_cov_2071.892451_g1010_i0.p3  type:3prime_partial len:118 gc:universal NODE_1571_length_4908_cov
   #    score  bias  c-Evalue  i-Evalue hmmfrom  hmm to    alifrom  ali to    envfrom  env to     acc
 ---   ------ ----- --------- --------- ------- -------    ------- -------    ------- -------    ----
   1 ?   11.4   0.0   0.00054         2       4      48 ..       1      43 [.       1      50 [. 0.84

  Alignments for each domain:
  == domain 1  score: 11.4 bits;  conditional E-value: 0.00054
                                     burpitideAlign  4 mkSffallAllsllLlastieARkePgeywksvvknqptpeaiea 48
                                                       m+ f+++l++++  L +++ +A   ++ yw+sv +n+p+p ai +
  NODE_1571_length_4908_cov_2071.892451_g1010_i0.p3  1 MARFLVFLSFSL--LAVEACHAALPADLYWNSVLPNTPMPSAIHD 43
                                                       566888888887..67778888888899************99976 PP

>> NODE_18321_length_1946_cov_2998.327282_g10566_i0.p3  type:3prime_partial len:118 gc:universal NODE_18321_length_1946_
   #    score  bias  c-Evalue  i-Evalue hmmfrom  hmm to    alifrom  ali to    envfrom  env to     acc
 ---   ------ ----- --------- --------- ------- -------    ------- -------    ------- -------    ----
   1 ?   11.4   0.0   0.00054         2       4      48 ..       1      43 [.       1      50 [. 0.84

  Alignments for each domain:
  == domain 1  score: 11.4 bits;  conditional E-value: 0.00054
                                       burpitideAlign  4 mkSffallAllsllLlastieARkePgeywksvvknqptpeaiea 48
                                                         m+ f+++l++++  L +++ +A   ++ yw+sv +n+p+p ai +
  NODE_18321_length_1946_cov_2998.327282_g10566_i0.p3  1 MARFLVFLSFSL--LAVEACHAALPADLYWNSVLPNTPMPSAIHD 43
                                                         566888888887..67778888888899************99976 PP

>> NODE_1837_length_4708_cov_2144.354045_g1010_i1.p3  type:3prime_partial len:118 gc:universal NODE_1837_length_4708_cov
   #    score  bias  c-Evalue  i-Evalue hmmfrom  hmm to    alifrom  ali to    envfrom  env to     acc
 ---   ------ ----- --------- --------- ------- -------    ------- -------    ------- -------    ----
   1 ?   11.4   0.0   0.00054         2       4      48 ..       1      43 [.       1      50 [. 0.84

  Alignments for each domain:
  == domain 1  score: 11.4 bits;  conditional E-value: 0.00054
                                     burpitideAlign  4 mkSffallAllsllLlastieARkePgeywksvvknqptpeaiea 48
                                                       m+ f+++l++++  L +++ +A   ++ yw+sv +n+p+p ai +
  NODE_1837_length_4708_cov_2144.354045_g1010_i1.p3  1 MARFLVFLSFSL--LAVEACHAALPADLYWNSVLPNTPMPSAIHD 43
                                                       566888888887..67778888888899************99976 PP

>> NODE_42047_length_860_cov_11523.973316_g25077_i0.p2  type:3prime_partial len:118 gc:universal NODE_42047_length_860_c
   #    score  bias  c-Evalue  i-Evalue hmmfrom  hmm to    alifrom  ali to    envfrom  env to     acc
 ---   ------ ----- --------- --------- ------- -------    ------- -------    ------- -------    ----
   1 ?   11.4   0.0   0.00054         2       4      48 ..       1      43 [.       1      50 [. 0.84

  Alignments for each domain:
  == domain 1  score: 11.4 bits;  conditional E-value: 0.00054
                                       burpitideAlign  4 mkSffallAllsllLlastieARkePgeywksvvknqptpeaiea 48
                                                         m+ f+++l++++  L +++ +A   ++ yw+sv +n+p+p ai +
  NODE_42047_length_860_cov_11523.973316_g25077_i0.p2  1 MARFLVFLSFSL--LAVEACHAALPADLYWNSVLPNTPMPSAIHD 43
                                                         566888888887..67778888888899************99976 PP

>> NODE_42801_length_836_cov_12342.225426_g25674_i0.p2  type:3prime_partial len:118 gc:universal NODE_42801_length_836_c
   #    score  bias  c-Evalue  i-Evalue hmmfrom  hmm to    alifrom  ali to    envfrom  env to     acc
 ---   ------ ----- --------- --------- ------- -------    ------- -------    ------- -------    ----
   1 ?   11.4   0.0   0.00054         2       4      48 ..       1      43 [.       1      50 [. 0.84

  Alignments for each domain:
  == domain 1  score: 11.4 bits;  conditional E-value: 0.00054
                                       burpitideAlign  4 mkSffallAllsllLlastieARkePgeywksvvknqptpeaiea 48
                                                         m+ f+++l++++  L +++ +A   ++ yw+sv +n+p+p ai +
  NODE_42801_length_836_cov_12342.225426_g25674_i0.p2  1 MARFLVFLSFSL--LAVEACHAALPADLYWNSVLPNTPMPSAIHD 43
                                                         566888888887..67778888888899************99976 PP

>> NODE_48039_length_699_cov_12184.750799_g30187_i0.p1  type:3prime_partial len:118 gc:universal NODE_48039_length_699_c
   #    score  bias  c-Evalue  i-Evalue hmmfrom  hmm to    alifrom  ali to    envfrom  env to     acc
 ---   ------ ----- --------- --------- ------- -------    ------- -------    ------- -------    ----
   1 ?   11.4   0.0   0.00054         2       4      48 ..       1      43 [.       1      50 [. 0.84

  Alignments for each domain:
  == domain 1  score: 11.4 bits;  conditional E-value: 0.00054
                                       burpitideAlign  4 mkSffallAllsllLlastieARkePgeywksvvknqptpeaiea 48
                                                         m+ f+++l++++  L +++ +A   ++ yw+sv +n+p+p ai +
  NODE_48039_length_699_cov_12184.750799_g30187_i0.p1  1 MARFLVFLSFSL--LAVEACHAALPADLYWNSVLPNTPMPSAIHD 43
                                                         566888888887..67778888888899************99976 PP

>> NODE_56293_length_544_cov_2590.184713_g38071_i0.p1  type:5prime_partial len:155 gc:universal NODE_56293_length_544_co
   #    score  bias  c-Evalue  i-Evalue hmmfrom  hmm to    alifrom  ali to    envfrom  env to     acc
 ---   ------ ----- --------- --------- ------- -------    ------- -------    ------- -------    ----
   1 ?   11.6   0.0   0.00048       1.8       4      49 ..      28      71 ..      15      88 .. 0.78

  Alignments for each domain:
  == domain 1  score: 11.6 bits;  conditional E-value: 0.00048
                                      burpitideAlign  4 mkSffallAllsllLlastieARkePgeywksvvknqptpeaieal 49
                                                        m+ f+++  ll +l+ +++ +A   ++ ywksv +n+p+p ai ++
  NODE_56293_length_544_cov_2590.184713_g38071_i0.p1 28 MACFLVF--LLFFLVAVEAYHAALPADVYWKSVLPNTPMPSAIHDV 71
                                                        4433333..34445667799999999*************9998765 PP

>> NODE_31212_length_1265_cov_545.434564_g5421_i1.p1  type:complete len:281 gc:universal NODE_31212_length_1265_cov_545.
   #    score  bias  c-Evalue  i-Evalue hmmfrom  hmm to    alifrom  ali to    envfrom  env to     acc
 ---   ------ ----- --------- --------- ------- -------    ------- -------    ------- -------    ----
   1 ?   11.3   0.0   0.00058       2.1      10      54 ..       4      49 ..       1     133 [. 0.73

  Alignments for each domain:
  == domain 1  score: 11.3 bits;  conditional E-value: 0.00058
                                     burpitideAlign 10 llAllsllLlas.tieARkePgeywksvvknqptpeaiealldskk 54
                                                       +l +ls++Lla  +  A   ++ yw+sv +n+p+p ai +++    
  NODE_31212_length_1265_cov_545.434564_g5421_i1.p1  4 FLGFLSFFLLAVgACRAALPADLYWNSVLPNTPMPSAISDAIRPDV 49
                                                       55555555554314455555689***********888877764443 PP

>> NODE_50432_length_646_cov_4442.062827_g32396_i0.p1  type:internal len:215 gc:universal NODE_50432_length_646_cov_4442
   #    score  bias  c-Evalue  i-Evalue hmmfrom  hmm to    alifrom  ali to    envfrom  env to     acc
 ---   ------ ----- --------- --------- ------- -------    ------- -------    ------- -------    ----
   1 ?   10.6   0.0   0.00097       3.6       4      49 ..      41      84 ..      35     101 .. 0.76

  Alignments for each domain:
  == domain 1  score: 10.6 bits;  conditional E-value: 0.00097
                                      burpitideAlign  4 mkSffallA.llsllLlastieARkePgeywksvvknqptpeaieal 49
                                                        m+    +l  ll +l+ +++ +A   ++ ywksv +n+p+p ai ++
  NODE_50432_length_646_cov_4442.062827_g32396_i0.p1 41 MAC---FLVfLLFFLVAVEAYHAALPADVYWKSVLPNTPMPSAIHDV 84
                                                        442...333234445667789999999*************9998765 PP


Internal pipeline statistics summary:
-------------------------------------
Query model(s):                            1  (312 nodes)
Target sequences:                     180004  (29603569 residues searched)
Passed MSV filter:                      6317  (0.0350937); expected 3600.1 (0.02)
Passed bias filter:                     3944  (0.0219106); expected 3600.1 (0.02)
Passed Vit filter:                       591  (0.00328326); expected 180.0 (0.001)
Passed Fwd filter:                        49  (0.000272216); expected 1.8 (1e-05)
Initial search space (Z):             180004  [actual number of targets]
Domain search space  (domZ):              49  [number of targets reported over threshold]
# CPU time: 0.96u 0.06s 00:00:01.02 Elapsed: 00:00:02.88
# Mc/sec: 3203.15
//
[ok]
