# Supplementary material for: Mining raw plant transcriptomic data for new cyclopeptide alkaloids
Source: Beilstein J Org Chem. 2024 Jul 11;20:1548–59. doi: 10.3762/bjoc.20.138 (PMC11250218; doi:10.3762/bjoc.20.138)
Supplement: File 4 — The split burpitide precursor peptide HMM and output from all 700 transcriptomes as a compressed archive. [file Beilstein_J_Org_Chem-20-1548-s004.zip › final/SRR16953441.pep.hmm]

# hmmsearch :: search profile(s) against a sequence database
# HMMER 3.3 (Nov 2019); http://hmmer.org/
# Copyright (C) 2019 Howard Hughes Medical Institute.
# Freely distributed under the BSD open source license.
# - - - - - - - - - - - - - - - - - - - - - - - - - - - - - - - - - - - -
# query HMM file:                  ../hmms/burpitide.hmm
# target sequence database:        SRR16953441.pep
# - - - - - - - - - - - - - - - - - - - - - - - - - - - - - - - - - - - -

Query:       burpitideAlign  [M=312]
Scores for complete sequences (score includes all domains):
   --- full sequence ---   --- best 1 domain ---    -#dom-
    E-value  score  bias    E-value  score  bias    exp  N  Sequence                                           Description
    ------- ------ -----    ------- ------ -----   ---- --  --------                                           -----------
    9.7e-16   62.3   0.1    1.1e-15   62.2   0.1    1.0  1  NODE_120910_length_409_cov_8.407738_g81279_i0.p1    type:complete len:89 gc:universa
    3.1e-14   57.4   0.1    3.5e-14   57.2   0.1    1.0  1  NODE_121439_length_406_cov_6.351351_g81807_i0.p1    type:5prime_partial len:89 gc:un
    1.7e-13   55.0   0.2    1.8e-13   54.9   0.2    1.0  1  NODE_124690_length_389_cov_1.303797_g85054_i0.p1    type:complete len:87 gc:universa
      5e-08   37.0   0.0      4e-07   34.0   0.0    2.1  1  NODE_130444_length_361_cov_1.069444_g90806_i0.p1    type:internal len:121 gc:univers
    0.00089   23.0   4.5     0.0011   22.7   4.5    1.2  1  NODE_150335_length_285_cov_1.089623_g110694_i0.p1   type:internal len:96 gc:universa
  ------ inclusion threshold ------
      0.027   18.2   0.0      0.041   17.6   0.0    1.3  1  NODE_58063_length_1103_cov_34.081553_g27877_i0.p1   type:3prime_partial len:323 gc:u
      0.038   17.7   0.0      0.058   17.1   0.0    1.3  1  NODE_41412_length_1396_cov_200.254724_g18881_i1.p1  type:complete len:358 gc:univers
       0.04   17.6   0.0      0.058   17.1   0.0    1.2  1  NODE_41410_length_1396_cov_371.235072_g18881_i0.p1  type:complete len:358 gc:univers
       0.04   17.6   0.0      0.058   17.1   0.0    1.2  1  NODE_36903_length_1494_cov_319.557354_g11166_i1.p1  type:complete len:358 gc:univers
       0.42   14.3   0.2       0.48   14.1   0.2    1.0  1  NODE_3470_length_3366_cov_18.171272_g1460_i0.p7     type:complete len:81 gc:universa
       0.42   14.3   0.2       0.48   14.1   0.2    1.0  1  NODE_3588_length_3343_cov_18.500917_g1460_i1.p6     type:complete len:81 gc:universa
       0.42   14.3   0.2       0.48   14.1   0.2    1.0  1  NODE_3827_length_3281_cov_17.174564_g1460_i2.p6     type:complete len:81 gc:universa
       0.55   13.9   0.1       0.57   13.8   0.1    1.0  1  NODE_90222_length_668_cov_53.146218_g43293_i1.p1    type:complete len:77 gc:universa
        2.2   11.9   0.0        3.3   11.3   0.0    1.2  1  NODE_39614_length_1434_cov_15.063924_g17955_i0.p1   type:5prime_partial len:394 gc:u
        2.8   11.6   0.1        3.5   11.3   0.1    1.0  1  NODE_50285_length_1232_cov_2.465919_g23500_i0.p3    type:3prime_partial len:91 gc:un


Domain annotation for each sequence (and alignments):
>> NODE_120910_length_409_cov_8.407738_g81279_i0.p1  type:complete len:89 gc:universal NODE_120910_length_409_cov_8.4077
   #    score  bias  c-Evalue  i-Evalue hmmfrom  hmm to    alifrom  ali to    envfrom  env to     acc
 ---   ------ ----- --------- --------- ------- -------    ------- -------    ------- -------    ----
   1 !   62.2   0.1   5.9e-20   1.1e-15       4      81 ..       4      82 ..       1      87 [. 0.85

  Alignments for each domain:
  == domain 1  score: 62.2 bits;  conditional E-value: 5.9e-20
                                    burpitideAlign  4 mkSffallA..llsllLlastieARkePgeywksvvknqptpeaiealldskkkt..knesvv 62
                                                       k   a+ A  llsllL+a +  ARk+Pge wksv+ ++ +p+ai++ll++++++  k + +v
  NODE_120910_length_409_cov_8.407738_g81279_i0.p1  4 SK---AFSAffLLSLLLFAYVGDARKDPGELWKSVMDEEAMPKAIKDLLGLSSNSnsKSDHFV 63
                                                      45...3344449999**********************************99988878999*** PP

                                    burpitideAlign 63 kDlevkpssfllvyqgnkd 81
                                                       +++vkps +++ +++ + 
  NODE_120910_length_409_cov_8.407738_g81279_i0.p1 64 RNFDVKPSVIIYHSHEHDK 82
                                                      *********9999887665 PP

>> NODE_121439_length_406_cov_6.351351_g81807_i0.p1  type:5prime_partial len:89 gc:universal NODE_121439_length_406_cov_
   #    score  bias  c-Evalue  i-Evalue hmmfrom  hmm to    alifrom  ali to    envfrom  env to     acc
 ---   ------ ----- --------- --------- ------- -------    ------- -------    ------- -------    ----
   1 !   57.2   0.1   1.9e-18   3.5e-14       4      80 ..       7      85 ..       3      88 .. 0.85

  Alignments for each domain:
  == domain 1  score: 57.2 bits;  conditional E-value: 1.9e-18
                                    burpitideAlign  4 mkSffallA..llsllLlastieARkeP.geywksvvknqptpeaiealldskkkt..knesv 61
                                                       k   a+ A  llsllL+a +  ARk+P ge wksv+ ++ +p+ai++ll s++++  k +++
  NODE_121439_length_406_cov_6.351351_g81807_i0.p1  7 SK---AFSAffLLSLLLFAYVGDARKDPaGELWKSVMDEEAMPKAIKDLLISSSSSnsKSDRF 66
                                                      45...3444449999*************9*******************997776666899*** PP

                                    burpitideAlign 62 vkDlevkpssfllvyqgnk 80
                                                      v +++vkps +++ +++ +
  NODE_121439_length_406_cov_6.351351_g81807_i0.p1 67 VRNFDVKPSAIIYHSHEHD 85
                                                      **********999998765 PP

>> NODE_124690_length_389_cov_1.303797_g85054_i0.p1  type:complete len:87 gc:universal NODE_124690_length_389_cov_1.3037
   #    score  bias  c-Evalue  i-Evalue hmmfrom  hmm to    alifrom  ali to    envfrom  env to     acc
 ---   ------ ----- --------- --------- ------- -------    ------- -------    ------- -------    ----
   1 !   54.9   0.2   9.6e-18   1.8e-13       4      80 ..       4      83 ..       1      86 [. 0.84

  Alignments for each domain:
  == domain 1  score: 54.9 bits;  conditional E-value: 9.6e-18
                                    burpitideAlign  4 mkSffallA..llsllLlastieARkePgeywksvvknqptpeaiealldskkkt....knes 60
                                                       k   a+ A  lls+lL+a +  ARk+ ge wksv+ ++ +p+ai++ll+s++++    k + 
  NODE_124690_length_389_cov_1.303797_g85054_i0.p1  4 SK---AFSAffLLSILLFAYVGDARKDTGELWKSVMDEEAMPKAIKDLLSSSSNSnsnsKSDL 63
                                                      45...34444499************************************99988766667788 PP

                                    burpitideAlign 61 vvkDlevkpssfllvyqgnk 80
                                                      +v +++vkps +++ +++ +
  NODE_124690_length_389_cov_1.303797_g85054_i0.p1 64 FVRNFDVKPSVIIYHSHEHD 83
                                                      ***********999888765 PP

>> NODE_130444_length_361_cov_1.069444_g90806_i0.p1  type:internal len:121 gc:universal NODE_130444_length_361_cov_1.069
   #    score  bias  c-Evalue  i-Evalue hmmfrom  hmm to    alifrom  ali to    envfrom  env to     acc
 ---   ------ ----- --------- --------- ------- -------    ------- -------    ------- -------    ----
   1 !   34.0   0.0   2.2e-11     4e-07       4      71 ..       5      83 ..       2     105 .. 0.71

  Alignments for each domain:
  == domain 1  score: 34.0 bits;  conditional E-value: 2.2e-11
                                    burpitideAlign  4 mkSffallA.llsllLlastieARkePgeywksvvknqpt........peaieal..ldskkk 55
                                                      m+    ++A +lsl+L+a+ i ARk+ geyw+ vvk+ ++         +++ ++  +d k k
  NODE_130444_length_361_cov_1.069444_g90806_i0.p1  5 MR---YIIAcILSLALVACSIDARKDGGEYWQGVVKDHKMqegvasndCHTLDESssIDGKPK 64
                                                      55...68999******************************78887777555544311333333 PP

                                    burpitideAlign 56 t...knesvvkDlevkpss 71
                                                      +     +  vk++e++ps 
  NODE_130444_length_361_cov_1.069444_g90806_i0.p1 65 HeksLAKVLVKEFEPRPSV 83
                                                      3211234567888888776 PP

>> NODE_150335_length_285_cov_1.089623_g110694_i0.p1  type:internal len:96 gc:universal NODE_150335_length_285_cov_1.089
   #    score  bias  c-Evalue  i-Evalue hmmfrom  hmm to    alifrom  ali to    envfrom  env to     acc
 ---   ------ ----- --------- --------- ------- -------    ------- -------    ------- -------    ----
   1 !   22.7   4.5   6.2e-08    0.0011      55     136 ..       5      70 ..       1      93 [. 0.60

  Alignments for each domain:
  == domain 1  score: 22.7 bits;  conditional E-value: 6.2e-08
                                     burpitideAlign  55 ktknesvvkDlevkpssfllvyqgnkdgqskdkeekadlkkdfeikpsqlllwyyhnknd 114
                                                        k+  +s vkD+e++p+   l y+++ d  skd +   +  kdfe++p+          ++
  NODE_150335_length_285_cov_1.089623_g110694_i0.p1   5 KD-DKSSVKDFEPRPNI--LAYTDDVD--SKDAK---SYVKDFEPRPNVS----AYTDDV 52 
                                                        33.35667888866664..78888888..55544...3478888888755....333566 PP

                                     burpitideAlign 115 eskskeessfvkdfevkPssll 136
                                                         sk++++s  vkdfe +P+  +
  NODE_150335_length_285_cov_1.089623_g110694_i0.p1  53 GSKDDKSS--VKDFEQRPN--I 70 
                                                        66666666..788888775..3 PP

>> NODE_58063_length_1103_cov_34.081553_g27877_i0.p1  type:3prime_partial len:323 gc:universal NODE_58063_length_1103_co
   #    score  bias  c-Evalue  i-Evalue hmmfrom  hmm to    alifrom  ali to    envfrom  env to     acc
 ---   ------ ----- --------- --------- ------- -------    ------- -------    ------- -------    ----
   1 ?   17.6   0.0   2.2e-06     0.041       8      51 ..       6      47 ..       1      59 [. 0.80

  Alignments for each domain:
  == domain 1  score: 17.6 bits;  conditional E-value: 2.2e-06
                                     burpitideAlign  8 fallAllsllLlastieARkePgeywksvvknqptpeaiealld 51
                                                       + ++A+ls+++++s  +A    +eyw+sv +n+p+p+ai++ll+
  NODE_58063_length_1103_cov_34.081553_g27877_i0.p1  6 LPIIAFLSVAIVVS--HAALPSEEYWNSVLPNTPMPKAIKDLLQ 47
                                                       56899999888877..5556669*******************96 PP

>> NODE_41412_length_1396_cov_200.254724_g18881_i1.p1  type:complete len:358 gc:universal NODE_41412_length_1396_cov_200
   #    score  bias  c-Evalue  i-Evalue hmmfrom  hmm to    alifrom  ali to    envfrom  env to     acc
 ---   ------ ----- --------- --------- ------- -------    ------- -------    ------- -------    ----
   1 ?   17.1   0.0   3.1e-06     0.058       8      51 ..       6      47 ..       1      59 [. 0.82

  Alignments for each domain:
  == domain 1  score: 17.1 bits;  conditional E-value: 3.1e-06
                                      burpitideAlign  8 fallAllsllLlastieARkePgeywksvvknqptpeaiealld 51
                                                        + ++A+ls+++++s  +A    +eyw+sv +n+p+p+ai++ll+
  NODE_41412_length_1396_cov_200.254724_g18881_i1.p1  6 LPIIAFLSVAIVVS--HAALPSEEYWNSVLPNTPMPKAIKDLLQ 47
                                                        56899999888877..5556669*******************85 PP

>> NODE_41410_length_1396_cov_371.235072_g18881_i0.p1  type:complete len:358 gc:universal NODE_41410_length_1396_cov_371
   #    score  bias  c-Evalue  i-Evalue hmmfrom  hmm to    alifrom  ali to    envfrom  env to     acc
 ---   ------ ----- --------- --------- ------- -------    ------- -------    ------- -------    ----
   1 ?   17.1   0.0   3.1e-06     0.058       8      51 ..       6      47 ..       1      59 [. 0.82

  Alignments for each domain:
  == domain 1  score: 17.1 bits;  conditional E-value: 3.1e-06
                                      burpitideAlign  8 fallAllsllLlastieARkePgeywksvvknqptpeaiealld 51
                                                        + ++A+ls+++++s  +A    +eyw+sv +n+p+p+ai++ll+
  NODE_41410_length_1396_cov_371.235072_g18881_i0.p1  6 LPIIAFLSVAIVVS--HAALPSEEYWNSVLPNTPMPKAIKDLLQ 47
                                                        56899999888877..5556669*******************85 PP

>> NODE_36903_length_1494_cov_319.557354_g11166_i1.p1  type:complete len:358 gc:universal NODE_36903_length_1494_cov_319
   #    score  bias  c-Evalue  i-Evalue hmmfrom  hmm to    alifrom  ali to    envfrom  env to     acc
 ---   ------ ----- --------- --------- ------- -------    ------- -------    ------- -------    ----
   1 ?   17.1   0.0   3.1e-06     0.058       8      51 ..       6      47 ..       1      59 [. 0.82

  Alignments for each domain:
  == domain 1  score: 17.1 bits;  conditional E-value: 3.1e-06
                                      burpitideAlign  8 fallAllsllLlastieARkePgeywksvvknqptpeaiealld 51
                                                        + ++A+ls+++++s  +A    +eyw+sv +n+p+p+ai++ll+
  NODE_36903_length_1494_cov_319.557354_g11166_i1.p1  6 LPIIAFLSVAIVVS--HAALPSEEYWNSVLPNTPMPKAIKDLLQ 47
                                                        56899999888877..5556669*******************85 PP

>> NODE_3470_length_3366_cov_18.171272_g1460_i0.p7  type:complete len:81 gc:universal NODE_3470_length_3366_cov_18.17127
   #    score  bias  c-Evalue  i-Evalue hmmfrom  hmm to    alifrom  ali to    envfrom  env to     acc
 ---   ------ ----- --------- --------- ------- -------    ------- -------    ------- -------    ----
   1 ?   14.1   0.2   2.6e-05      0.48      54     105 ..       9      56 ..       4      61 .. 0.72

  Alignments for each domain:
  == domain 1  score: 14.1 bits;  conditional E-value: 2.6e-05
                                   burpitideAlign  54 kktknesvvkDlevkpssfllvyqgnkdgqskdkeekadlkkdfeikpsqll 105
                                                      kk +   ++ D  + ++ f+++y++nkd +  + + +    kd+ ikp++  
  NODE_3470_length_3366_cov_18.171272_g1460_i0.p7   9 KKPNSHVGAVDCRNPEQKFPFLYPHNKD-EDDERS-N--SIKDQLIKPNSAT 56 
                                                      4446677788999999999999999999.333333.3..5899999999875 PP

>> NODE_3588_length_3343_cov_18.500917_g1460_i1.p6  type:complete len:81 gc:universal NODE_3588_length_3343_cov_18.50091
   #    score  bias  c-Evalue  i-Evalue hmmfrom  hmm to    alifrom  ali to    envfrom  env to     acc
 ---   ------ ----- --------- --------- ------- -------    ------- -------    ------- -------    ----
   1 ?   14.1   0.2   2.6e-05      0.48      54     105 ..       9      56 ..       4      61 .. 0.72

  Alignments for each domain:
  == domain 1  score: 14.1 bits;  conditional E-value: 2.6e-05
                                   burpitideAlign  54 kktknesvvkDlevkpssfllvyqgnkdgqskdkeekadlkkdfeikpsqll 105
                                                      kk +   ++ D  + ++ f+++y++nkd +  + + +    kd+ ikp++  
  NODE_3588_length_3343_cov_18.500917_g1460_i1.p6   9 KKPNSHVGAVDCRNPEQKFPFLYPHNKD-EDDERS-N--SIKDQLIKPNSAT 56 
                                                      4446677788999999999999999999.333333.3..5899999999875 PP

>> NODE_3827_length_3281_cov_17.174564_g1460_i2.p6  type:complete len:81 gc:universal NODE_3827_length_3281_cov_17.17456
   #    score  bias  c-Evalue  i-Evalue hmmfrom  hmm to    alifrom  ali to    envfrom  env to     acc
 ---   ------ ----- --------- --------- ------- -------    ------- -------    ------- -------    ----
   1 ?   14.1   0.2   2.6e-05      0.48      54     105 ..       9      56 ..       4      61 .. 0.72

  Alignments for each domain:
  == domain 1  score: 14.1 bits;  conditional E-value: 2.6e-05
                                   burpitideAlign  54 kktknesvvkDlevkpssfllvyqgnkdgqskdkeekadlkkdfeikpsqll 105
                                                      kk +   ++ D  + ++ f+++y++nkd +  + + +    kd+ ikp++  
  NODE_3827_length_3281_cov_17.174564_g1460_i2.p6   9 KKPNSHVGAVDCRNPEQKFPFLYPHNKD-EDDERS-N--SIKDQLIKPNSAT 56 
                                                      4446677788999999999999999999.333333.3..5899999999875 PP

>> NODE_90222_length_668_cov_53.146218_g43293_i1.p1  type:complete len:77 gc:universal NODE_90222_length_668_cov_53.1462
   #    score  bias  c-Evalue  i-Evalue hmmfrom  hmm to    alifrom  ali to    envfrom  env to     acc
 ---   ------ ----- --------- --------- ------- -------    ------- -------    ------- -------    ----
   1 ?   13.8   0.1   3.1e-05      0.57       9      49 ..       7      45 ..       1      59 [. 0.76

  Alignments for each domain:
  == domain 1  score: 13.8 bits;  conditional E-value: 3.1e-05
                                    burpitideAlign  9 allAllsllLlastieARkePgeywksvvknqptpeaieal 49
                                                       ++A  +llL++   +AR++P+   + +++n+ ++e+++a 
  NODE_90222_length_668_cov_53.146218_g43293_i1.p1  7 FFVA--LLLLFSLCSAARRNPTVHENVEASNEVMTEKTQAE 45
                                                      3333..3568999********8877888899***9988875 PP

>> NODE_39614_length_1434_cov_15.063924_g17955_i0.p1  type:5prime_partial len:394 gc:universal NODE_39614_length_1434_co
   #    score  bias  c-Evalue  i-Evalue hmmfrom  hmm to    alifrom  ali to    envfrom  env to     acc
 ---   ------ ----- --------- --------- ------- -------    ------- -------    ------- -------    ----
   1 ?   11.3   0.0   0.00018       3.3     155     291 ..     189     379 ..     160     389 .. 0.73

  Alignments for each domain:
  == domain 1  score: 11.3 bits;  conditional E-value: 0.00018
                                     burpitideAlign 155 kkfvkdfepkPsqlllwyrgnkdgqsvdesgksfvkdfepkPssvlvwyrgnkngqsedk 214
                                                         ++ +df+p P +ll +++ + d +sv +  k++  + +   +s+ + y+g  +  +   
  NODE_39614_length_1434_cov_15.063924_g17955_i0.p1 189 APNIEDFSPGPGSLLHIKELK-DVDSVAKRMKYLAENESAFNESLRWKYEGPSDTFK--- 244
                                                        577888888888888888888.88888888888887777766666666777633332... PP

                                     burpitideAlign 215 sskefvkdfsvdPssllliykgnkvdpse............................... 243
                                                            +v+   v+ s  l iy   k+++++                               
  NODE_39614_length_1434_cov_15.063924_g17955_i0.p1 245 ---ALVDMAAVHSSCRLCIYLATKIQEKDeirpefknrpckcisgslttyhiyvrergrf 301
                                                        ...345556677777888888888777777888888888888888888888888887777 PP

                                     burpitideAlign 244 ............neetekesvvngqsvdPssqlllyrgnkkvesse.............. 277
                                                                      e+ ++ vv+++  +  + +++++ ++     e              
  NODE_39614_length_1434_cov_15.063924_g17955_i0.p1 302 qmesiflrsdnlRLEALSSAVVEKF--RSMKHVPIWKSERP----Esirggdelkvhkiy 355
                                                        7777777777666666677777664..33445888887333....133357789999999 PP

                                     burpitideAlign 278 ..........yeiNqngeknskan 291
                                                                  y++N ng++  k  
  NODE_39614_length_1434_cov_15.063924_g17955_i0.p1 356 pvglterqalYSFNFNGDSDFKKH 379
                                                        999999999988888888877765 PP

>> NODE_50285_length_1232_cov_2.465919_g23500_i0.p3  type:3prime_partial len:91 gc:universal NODE_50285_length_1232_cov_
   #    score  bias  c-Evalue  i-Evalue hmmfrom  hmm to    alifrom  ali to    envfrom  env to     acc
 ---   ------ ----- --------- --------- ------- -------    ------- -------    ------- -------    ----
   1 ?   11.3   0.1   0.00019       3.5      15      54 ..       9      51 ..       6      55 .. 0.89

  Alignments for each domain:
  == domain 1  score: 11.3 bits;  conditional E-value: 0.00019
                                    burpitideAlign 15 sllLlastieARkePgeywksvv...knqptpeaiealldskk 54
                                                      s +++as i+A +eP++y ++      n+ ++e + alld+k+
  NODE_50285_length_1232_cov_2.465919_g23500_i0.p3  9 SHAVVASSIAAVTEPTTYAQASLypeWNKAMKEELDALLDNKT 51
                                                      56899****************98888899**********9985 PP


Internal pipeline statistics summary:
-------------------------------------
Query model(s):                            1  (312 nodes)
Target sequences:                     278389  (52323651 residues searched)
Passed MSV filter:                     10951  (0.039337); expected 5567.8 (0.02)
Passed bias filter:                     5759  (0.0206869); expected 5567.8 (0.02)
Passed Vit filter:                       622  (0.00223428); expected 278.4 (0.001)
Passed Fwd filter:                        15  (5.38814e-05); expected 2.8 (1e-05)
Initial search space (Z):             278389  [actual number of targets]
Domain search space  (domZ):              15  [number of targets reported over threshold]
# CPU time: 0.98u 0.10s 00:00:01.08 Elapsed: 00:00:04.66
# Mc/sec: 3498.04
//
[ok]
