# Supplementary material for: Mining raw plant transcriptomic data for new cyclopeptide alkaloids
Source: Beilstein J Org Chem. 2024 Jul 11;20:1548–59. doi: 10.3762/bjoc.20.138 (PMC11250218; doi:10.3762/bjoc.20.138)
Supplement: File 4 — The split burpitide precursor peptide HMM and output from all 700 transcriptomes as a compressed archive. [file Beilstein_J_Org_Chem-20-1548-s004.zip › final/SRR17053252.pep.hmm]

# hmmsearch :: search profile(s) against a sequence database
# HMMER 3.3 (Nov 2019); http://hmmer.org/
# Copyright (C) 2019 Howard Hughes Medical Institute.
# Freely distributed under the BSD open source license.
# - - - - - - - - - - - - - - - - - - - - - - - - - - - - - - - - - - - -
# query HMM file:                  ../hmms/burpitide.hmm
# target sequence database:        SRR17053252.pep
# - - - - - - - - - - - - - - - - - - - - - - - - - - - - - - - - - - - -

Query:       burpitideAlign  [M=312]
Scores for complete sequences (score includes all domains):
   --- full sequence ---   --- best 1 domain ---    -#dom-
    E-value  score  bias    E-value  score  bias    exp  N  Sequence                                            Description
    ------- ------ -----    ------- ------ -----   ---- --  --------                                            -----------
    6.8e-23   84.8  19.3    1.2e-16   64.3  18.1    2.6  1  NODE_30489_length_1470_cov_238.829635_g16930_i0.p1   type:complete len:350 gc:univers
      2e-22   83.2  16.7    2.6e-17   66.4  16.7    2.4  1  NODE_39993_length_1153_cov_193.091667_g16930_i1.p1   type:complete len:331 gc:univers
    7.4e-18   68.2   5.8    1.6e-17   67.1   5.8    1.6  1  NODE_56368_length_712_cov_155.533646_g33038_i0.p1    type:internal len:238 gc:univers
    1.2e-07   34.8   0.0    1.3e-07   34.6   0.0    1.1  1  NODE_70879_length_449_cov_163.417553_g46877_i0.p2    type:3prime_partial len:133 gc:u
    1.8e-07   34.1   0.0    1.9e-07   34.0   0.0    1.1  1  NODE_73503_length_419_cov_237.355491_g49500_i0.p2    type:3prime_partial len:123 gc:u
      8e-07   32.0   0.8     0.0008   22.1   0.0    2.4  2  NODE_46066_length_974_cov_1135.157603_g25553_i0.p1   type:complete len:184 gc:univers
    0.00027   23.7   0.0    0.00031   23.5   0.0    1.1  1  NODE_23340_length_1749_cov_2046.099045_g10732_i3.p2  type:complete len:148 gc:univers
     0.0004   23.1   0.0    0.00061   22.5   0.0    1.3  1  NODE_26898_length_1604_cov_334.491835_g13147_i1.p1   type:complete len:297 gc:univers
    0.00041   23.1   0.0    0.00061   22.5   0.0    1.3  1  NODE_27802_length_1569_cov_229.944519_g13147_i2.p1   type:complete len:297 gc:univers
     0.0015   21.2   0.0     0.0022   20.7   0.0    1.4  1  NODE_22677_length_1775_cov_747.861340_g7772_i1.p1    type:complete len:335 gc:univers
     0.0032   20.2   0.0     0.0037   19.9   0.0    1.1  1  NODE_23341_length_1749_cov_2037.434368_g10732_i4.p2  type:complete len:148 gc:univers
     0.0045   19.7   0.0     0.0049   19.5   0.0    1.0  1  NODE_12139_length_2362_cov_245.064657_g890_i3.p2     type:3prime_partial len:108 gc:u
     0.0053   19.4   0.0     0.0061   19.2   0.0    1.1  1  NODE_81686_length_352_cov_496.842294_g57682_i0.p1    type:3prime_partial len:108 gc:u
      0.007   19.0   0.0      0.013   18.2   0.0    1.4  1  NODE_12139_length_2362_cov_245.064657_g890_i3.p1     type:complete len:350 gc:univers
      0.007   19.0   0.0      0.013   18.2   0.0    1.4  1  NODE_1355_length_4477_cov_355.938238_g890_i0.p1      type:complete len:350 gc:univers
      0.007   19.0   0.0      0.013   18.2   0.0    1.4  1  NODE_2098_length_4016_cov_352.975399_g890_i1.p1      type:complete len:350 gc:univers
  ------ inclusion threshold ------
      0.011   18.4   0.0      0.012   18.3   0.0    1.0  1  NODE_6409_length_2946_cov_154.364427_g890_i2.p5      type:complete len:78 gc:universa
      0.024   17.3   0.0      0.039   16.6   0.0    1.4  1  NODE_38120_length_1212_cov_36.057946_g20935_i0.p1    type:complete len:298 gc:univers
      0.027   17.1   0.0       0.04   16.6   0.0    1.2  1  NODE_1355_length_4477_cov_355.938238_g890_i0.p2      type:complete len:329 gc:univers
      0.048   16.3   0.2       0.12   15.0   0.2    1.7  1  NODE_53240_length_787_cov_148.371148_g30550_i0.p1    type:complete len:105 gc:univers
      0.056   16.1   0.0      0.063   15.9   0.0    1.2  1  NODE_53666_length_777_cov_201.345170_g17189_i1.p1    type:5prime_partial len:124 gc:u
       0.18   14.4   0.9        0.2   14.3   0.9    1.0  1  NODE_15859_length_2118_cov_9.227384_g4813_i1.p4      type:5prime_partial len:75 gc:un
       0.18   14.4   0.9        0.2   14.3   0.9    1.0  1  NODE_48447_length_911_cov_10.874702_g4813_i4.p3      type:5prime_partial len:75 gc:un
       0.51   12.9   0.0       0.82   12.2   0.0    1.4  1  NODE_21978_length_1808_cov_3.998271_g12494_i0.p1     type:complete len:418 gc:univers


Domain annotation for each sequence (and alignments):
>> NODE_30489_length_1470_cov_238.829635_g16930_i0.p1  type:complete len:350 gc:universal NODE_30489_length_1470_cov_238
   #    score  bias  c-Evalue  i-Evalue hmmfrom  hmm to    alifrom  ali to    envfrom  env to     acc
 ---   ------ ----- --------- --------- ------- -------    ------- -------    ------- -------    ----
   1 !   64.3  18.1   2.2e-20   1.2e-16       5     285 ..       3     289 ..       1     332 [. 0.50

  Alignments for each domain:
  == domain 1  score: 64.3 bits;  conditional E-value: 2.2e-20
                                      burpitideAlign   5 kSffallAllsllLlastieARkePgeywksvvknqptpeaiealldskkktknesvvk 63 
                                                         +S+ a+ Al+ llL++s   AR  P  ywk+v+k++ +peai+ l+  +k++++   + 
  NODE_30489_length_1470_cov_238.829635_g16930_i0.p1   3 ASTSAFCALFYLLLIGSPSYARPQPAQYWKTVMKDEAMPEAIQGLM--EKSESRPPLIS 59 
                                                         58999****************************************7..55555555555 PP

                                      burpitideAlign  64 Dlevkpssfllvyqgnkdgqskdkeekadlkkdfeikpsqlllwyyhnkndeskskees 122
                                                           + kp  +  + +g      k+  ++     d e++p+     y+++k  + k+    
  NODE_30489_length_1470_cov_238.829635_g16930_i0.p1  60 HNNLKPDCHTSTAPGTALNNRKSRHSA----RDIEPRPNIS--AYQGDK--KLKK--GA 108
                                                         555556555555555444323333333....4444444433..333322..2222..23 PP

                                      burpitideAlign 123 sfvkdfevkPssllvwyrgnkngqsedksssekkfvkdfepkPs.qlllwyrgnkdgqs 180
                                                         sfv+d+e++P+  +  y++   ++  d    +++f+kd+ep+P+ +  +  +  k g+s
  NODE_30489_length_1470_cov_238.829635_g16930_i0.p1 109 SFVDDIEPRPN--ISSYHDD--EKLRD----NESFDKDIEPRPNiSAYQGDEKLKKGES 159
                                                         56666666654..3333333..22222....2346666666665222333333333333 PP

                                      burpitideAlign 181 vdes..................gksfvkdfepkPssvlvwyrgnkngqsedksskefvk 221
                                                                                +sf+kd ep+P+  +  y+g   ++   k+++ fv+
  NODE_30489_length_1470_cov_238.829635_g16930_i0.p1 160 FADDieprpnissyhddeklrdNESFDKDIEPRPN--ISAYQGD--EKL--KKGESFVD 212
                                                         32224444444444444444444444444444443..4445553..222..12223555 PP

                                      burpitideAlign 222 dfsvdPssllliykgnkvdpse..................neetekesvvngqsvdPss 262
                                                         d +++P  ++  y+  k   ++                  ++ tekes+ ++ +++P+ 
  NODE_30489_length_1470_cov_238.829635_g16930_i0.p1 213 DIEPRP--NISSYHAEKLRDNDsfdkdieprpnisayqgdKKLTEKESFTKDIEPRPN- 268
                                                         544444..34444444422222222223333333333333255556666655444444. PP

                                      burpitideAlign 263 qlllyrgnkkvesseyeiNqnge 285
                                                          +  y g++k  +s+  + ++ e
  NODE_30489_length_1470_cov_238.829635_g16930_i0.p1 269 -ISAYNGDDKLAKSD-AFSKDIE 289
                                                         .55555555555555.3333333 PP

>> NODE_39993_length_1153_cov_193.091667_g16930_i1.p1  type:complete len:331 gc:universal NODE_39993_length_1153_cov_193
   #    score  bias  c-Evalue  i-Evalue hmmfrom  hmm to    alifrom  ali to    envfrom  env to     acc
 ---   ------ ----- --------- --------- ------- -------    ------- -------    ------- -------    ----
   1 !   66.4  16.7   4.7e-21   2.6e-17       5     304 ..       3     259 ..       1     330 [. 0.55

  Alignments for each domain:
  == domain 1  score: 66.4 bits;  conditional E-value: 4.7e-21
                                      burpitideAlign   5 kSffallAllsllLlastieARkePgeywksvvknqptpeaiealldskkktknesvvk 63 
                                                         +S+ a+ Al+ llL++s   AR  P  ywk+v+k++ +peai+ l+  +k++++   + 
  NODE_39993_length_1153_cov_193.091667_g16930_i1.p1   3 ASTSAFCALFYLLLIGSPSYARPQPAQYWKTVMKDEAMPEAIQGLM--EKSESRPPLIS 59 
                                                         58999****************************************7..55556566666 PP

                                      burpitideAlign  64 Dlevkpssfllvyqgnkdgqskdkeekadlkkdfeikpsqlllwyyhnkndeskskees 122
                                                           + kp  +  + +g      k+  ++     d e++p+     y+++k  + k+    
  NODE_39993_length_1153_cov_193.091667_g16930_i1.p1  60 HNNLKPDCHTSTAPGTALNNRKSRHSA----RDIEPRPNIS--AYQGDK--KLKK--GA 108
                                                         666666666666555554333443333....5555555533..444433..2322..23 PP

                                      burpitideAlign 123 sfvkdfevkPssllvwyrgnkngqsedksssekkfvkdfepkPsqlllwyrgnkdgqsv 181
                                                         sfv+d+e++P+  +  y++   ++  d    +++f+kd+ep+P+  +  y+g     ++
  NODE_39993_length_1153_cov_193.091667_g16930_i1.p1 109 SFVDDIEPRPN--ISSYHDD--EKLRD----NESFDKDIEPRPN--ISAYQGD----EK 153
                                                         67888888775..3444444..22333....3457787777776..4455555....22 PP

                                      burpitideAlign 182 desgksfvkdfepkPssvlvwyrgnkngqsedksskefvkdfsvdPssllliykgnkvd 240
                                                          ++g+sf  d ep+P+  +  y+   +++ +d++s  f kd +++P  ++  y+g +  
  NODE_39993_length_1153_cov_193.091667_g16930_i1.p1 154 LKKGESFADDIEPRPN--ISSYHD--DEKLRDNES--FDKDIEPRP--NISAYQGDE-- 202
                                                         2345555555555444..333443..334444444..444444444..444444444.. PP

                                      burpitideAlign 241 pseneetekesvvngqsvdPssqlllyrgnkkvesseyeiNqngeknskaneelgvaKk 299
                                                             + +++es+v++ +++P+  +  y+ ++k  ++e ++ ++ e++++ +   g  K 
  NODE_39993_length_1153_cov_193.091667_g16930_i1.p1 203 ----KLKKGESFVDDIEPRPN--ISSYHDDEKLRDNE-SFDKDIEPRPNISAYQGDKKL 254
                                                         ....33344444444333333..44444444444444.333333333333222222222 PP

                                      burpitideAlign 300 vstde 304
                                                          ++++
  NODE_39993_length_1153_cov_193.091667_g16930_i1.p1 255 TENES 259
                                                         22222 PP

>> NODE_56368_length_712_cov_155.533646_g33038_i0.p1  type:internal len:238 gc:universal NODE_56368_length_712_cov_155.5
   #    score  bias  c-Evalue  i-Evalue hmmfrom  hmm to    alifrom  ali to    envfrom  env to     acc
 ---   ------ ----- --------- --------- ------- -------    ------- -------    ------- -------    ----
   1 !   67.1   5.8     3e-21   1.6e-17       4     267 ..      14     236 ..      11     237 .] 0.71

  Alignments for each domain:
  == domain 1  score: 67.1 bits;  conditional E-value: 3e-21
                                     burpitideAlign   4 mk.SffallAllsllLlastieARkePgeywksvvknqptpeaiealldskkktknesvv 62 
                                                        mk S+ a+ Al+ llL+++   AR  P  ywk+v+k++ +peai+ l++++++ +     
  NODE_56368_length_712_cov_155.533646_g33038_i0.p1  14 MKaSISAFCALFYLLLIGNPSYARPQPAQYWKTVMKDEAMPEAIQGLMEMSESRSPLISH 73 
                                                        5516667888*************************************8666655534444 PP

                                     burpitideAlign  63 kDlevkpssfllvyqgnkdgqskdkeekadlkkdfeikpsqlllwyyhnkndeskskees 122
                                                        ++l+  p  +  + +g      k++ ++     + e++p+     y++  +++ k+    
  NODE_56368_length_712_cov_155.533646_g33038_i0.p1  74 NNLK--PDCHTSTATGTALNNRKSEHSA----RNIEPRPNVS--AYQG--DEKLKKG--E 121
                                                        4444..5555555554444334444444....6667776654..4443..4455444..4 PP

                                     burpitideAlign 123 sfvkdfevkPssllvwyrgnkngqsedksssekkfvkdfepkPsqlllwyrgnkdgqsvd 182
                                                        sfv+d+e++P+     y++   ++  d    +++f+kd+ep+P+  +  y+g     ++ 
  NODE_56368_length_712_cov_155.533646_g33038_i0.p1 122 SFVDDIEPRPNV--SSYHDD--EKLRD----NESFDKDIEPRPN--VSAYQGD----EKL 167
                                                        78******9974..445544..33333....45799*9999997..6788888....445 PP

                                     burpitideAlign 183 esgksfvkdfepkPssvlvwyrgnkngqsedksskefvkdfsvdPssllliykgnkvdps 242
                                                        ++g sfv d ep+P+  +  y+   +++ +d++s  f kd +++P  ++  y+g +    
  NODE_56368_length_712_cov_155.533646_g33038_i0.p1 168 KKGASFVDDIEPRPN--ISSYHD--DEKLRDNES--FDKDIEPRP--NISAYQGDE---- 215
                                                        6799*****999997..677777..577778888..899977777..889999998.... PP

                                     burpitideAlign 243 eneetekesvvngqsvdPssqllly 267
                                                          + +++es+v++ +++P+  +  y
  NODE_56368_length_712_cov_155.533646_g33038_i0.p1 216 --KLKKGESFVDDIEPRPN--ISSY 236
                                                        ..77899******999988..5555 PP

>> NODE_70879_length_449_cov_163.417553_g46877_i0.p2  type:3prime_partial len:133 gc:universal NODE_70879_length_449_cov
   #    score  bias  c-Evalue  i-Evalue hmmfrom  hmm to    alifrom  ali to    envfrom  env to     acc
 ---   ------ ----- --------- --------- ------- -------    ------- -------    ------- -------    ----
   1 !   34.6   0.0   2.4e-11   1.3e-07       7     101 ..       5     103 ..       1     128 [. 0.75

  Alignments for each domain:
  == domain 1  score: 34.6 bits;  conditional E-value: 2.4e-11
                                     burpitideAlign   7 ffallAllsllLlastieARkePgeywksvvknqptpeaiealldskkktknesvvkDle 66 
                                                        +f ++Alls++ +as ++  ++ ++yw sv +n+p+p++i +ll+s +  + +s+v +le
  NODE_70879_length_449_cov_163.417553_g46877_i0.p2   5 LFRFFALLSVAFVASHAA--TSSEDYWRSVLPNTPMPKSISQLLQSPEWIDDKSMVFNLE 62 
                                                        489999999888888655..55667******************966666699******** PP

                                     burpitideAlign  67 vkpssfllvyqgnkdgqskdkeek.a.......dlkkdfeikp 101
                                                        vkp+   +++    d q +dk+++         ++  d+  + 
  NODE_70879_length_449_cov_163.417553_g46877_i0.p2  63 VKPNH-DYISAASTD-QHTDKDGNrIflyghaaSASTDQHTDK 103
                                                        ****8.888888888.899999885566766664444444444 PP

>> NODE_73503_length_419_cov_237.355491_g49500_i0.p2  type:3prime_partial len:123 gc:universal NODE_73503_length_419_cov
   #    score  bias  c-Evalue  i-Evalue hmmfrom  hmm to    alifrom  ali to    envfrom  env to     acc
 ---   ------ ----- --------- --------- ------- -------    ------- -------    ------- -------    ----
   1 !   34.0   0.0   3.5e-11   1.9e-07       7      90 ..       5      84 ..       1     120 [. 0.79

  Alignments for each domain:
  == domain 1  score: 34.0 bits;  conditional E-value: 3.5e-11
                                     burpitideAlign  7 ffallAllsllLlastieARkePgeywksvvknqptpeaiealldskkktknesvvkDlevk 68
                                                       +f ++Alls++ +as ++  ++ ++yw sv +n+p+p++i +ll+s +  + +s+v +levk
  NODE_73503_length_419_cov_237.355491_g49500_i0.p2  5 LFRFFALLSVAFVASHAA--TSSEDYWRSVLPNTPMPKSISQLLQSPEWIDDKSMVFNLEVK 64
                                                       489999999888888655..55667******************966666699********** PP

                                     burpitideAlign 69 pssfllvyqgnkdgqskdkeek 90
                                                       p+   +++    d q +dk+++
  NODE_73503_length_419_cov_237.355491_g49500_i0.p2 65 PNH-DYISAASTD-QHTDKDGN 84
                                                       **8.788888888.88888887 PP

>> NODE_46066_length_974_cov_1135.157603_g25553_i0.p1  type:complete len:184 gc:universal NODE_46066_length_974_cov_1135
   #    score  bias  c-Evalue  i-Evalue hmmfrom  hmm to    alifrom  ali to    envfrom  env to     acc
 ---   ------ ----- --------- --------- ------- -------    ------- -------    ------- -------    ----
   1 !   22.1   0.0   1.5e-07    0.0008       4      47 ..       1      52 [.       1      70 [. 0.73
   2 !    7.9   0.9    0.0032        17     155     277 ..      72     172 ..      50     179 .. 0.53

  Alignments for each domain:
  == domain 1  score: 22.1 bits;  conditional E-value: 1.5e-07
                                      burpitideAlign  4 mkSffallAllsllLlastieARkePgeywksvvknqpt.........peaie 47
                                                        mkS++al+A+l+++++a+t ++R  +g yw+  ++n+             ++ 
  NODE_46066_length_974_cov_1135.157603_g25553_i0.p1  1 MKSIVALFAVLAFFMIANTSHGRPGAGGYWHV-MNNEAVpmiqdlmlmRNSAD 52
                                                        9******************************8.65665534544444444444 PP

  == domain 2  score: 7.9 bits;  conditional E-value: 0.0032
                                      burpitideAlign 155 kkfvkdfepkPsqlllwyrgnkdgqsvdesgksfvkdfepkPssvlvwyrgnkngqsed 213
                                                         k  v   e++P   l +y+g  ++     +gk ++ d e +P   l +y+g  + + ++
  NODE_46066_length_974_cov_1135.157603_g25553_i0.p1  72 KLTVD--ESDPIPDLSIYHGD-SH----LKGKNSDVD-ESDPIPDLSIYHGDSHLKGKN 122
                                                         33444..55666666666665.22....235555433.335666666666653333222 PP

                                      burpitideAlign 214 ksskefvkdfsvdPssllliykgnkvdpseneetekesvvngqsvdPssqlllyrgnkk 272
                                                         + +   v+  ++dP     iy++  +       + ++s ++++++ P   + +y+gn+ 
  NODE_46066_length_974_cov_1135.157603_g25553_i0.p1 123 S-D---VE--ESDPIPDATIYHNDSIL------KGENSYIDEFNPIPD--VRIYHGNSP 167
                                                         2.2...22..23444455556655533......334566666555555..888999888 PP

                                      burpitideAlign 273 vesse 277
                                                         ++++e
  NODE_46066_length_974_cov_1135.157603_g25553_i0.p1 168 MKGKE 172
                                                         88887 PP

>> NODE_23340_length_1749_cov_2046.099045_g10732_i3.p2  type:complete len:148 gc:universal NODE_23340_length_1749_cov_20
   #    score  bias  c-Evalue  i-Evalue hmmfrom  hmm to    alifrom  ali to    envfrom  env to     acc
 ---   ------ ----- --------- --------- ------- -------    ------- -------    ------- -------    ----
   1 !   23.5   0.0   5.7e-08   0.00031       7      53 ..       5      49 ..       1      63 [. 0.78

  Alignments for each domain:
  == domain 1  score: 23.5 bits;  conditional E-value: 5.7e-08
                                       burpitideAlign  7 ffallAllsllLlastieARkePgeywksvvknqptpeaiealldsk 53
                                                         +f ++Alls+l +as +    + ++ywksv +n+p+p++i +ll+s 
  NODE_23340_length_1749_cov_2046.099045_g10732_i3.p2  5 LFHFFALLSVLFVASHA--ALSSEDYWKSVLPNTPMPKSISELLQSP 49
                                                         599***99977777654..455667******************9654 PP

>> NODE_26898_length_1604_cov_334.491835_g13147_i1.p1  type:complete len:297 gc:universal NODE_26898_length_1604_cov_334
   #    score  bias  c-Evalue  i-Evalue hmmfrom  hmm to    alifrom  ali to    envfrom  env to     acc
 ---   ------ ----- --------- --------- ------- -------    ------- -------    ------- -------    ----
   1 !   22.5   0.0   1.1e-07   0.00061       7      82 ..       5      75 ..       1     101 [. 0.80

  Alignments for each domain:
  == domain 1  score: 22.5 bits;  conditional E-value: 1.1e-07
                                      burpitideAlign  7 ffallAllsllLlastieARkePgeywksvvknqptpeaiealldskkktknesvvkDlev 67
                                                        +f ++Alls++ +as  +A  + ++yw sv +n+p+p++i +ll+s +  + +s++ D+  
  NODE_26898_length_1604_cov_334.491835_g13147_i1.p1  5 LFHFFALLSVAFVAS--HAAQSSEDYWRSVLPNTPMPKSISELLQSPEWMDDKSTAVDVG- 62
                                                        588999999888877..56677788******************97777668888888876. PP

                                      burpitideAlign 68 kpssfllvyqgnkdg 82
                                                            ++ v +gn+dg
  NODE_26898_length_1604_cov_334.491835_g13147_i1.p1 63 --EGNVGVNTGNSDG 75
                                                        ..4445566666665 PP

>> NODE_27802_length_1569_cov_229.944519_g13147_i2.p1  type:complete len:297 gc:universal NODE_27802_length_1569_cov_229
   #    score  bias  c-Evalue  i-Evalue hmmfrom  hmm to    alifrom  ali to    envfrom  env to     acc
 ---   ------ ----- --------- --------- ------- -------    ------- -------    ------- -------    ----
   1 !   22.5   0.0   1.1e-07   0.00061       7      82 ..       5      75 ..       1     101 [. 0.80

  Alignments for each domain:
  == domain 1  score: 22.5 bits;  conditional E-value: 1.1e-07
                                      burpitideAlign  7 ffallAllsllLlastieARkePgeywksvvknqptpeaiealldskkktknesvvkDlev 67
                                                        +f ++Alls++ +as  +A  + ++yw sv +n+p+p++i +ll+s +  + +s++ D+  
  NODE_27802_length_1569_cov_229.944519_g13147_i2.p1  5 LFHFFALLSVAFVAS--HAAQSSEDYWRSVLPNTPMPKSISELLQSPEWMDDKSTAVDVG- 62
                                                        588999999888877..56677788******************97777668888888876. PP

                                      burpitideAlign 68 kpssfllvyqgnkdg 82
                                                            ++ v +gn+dg
  NODE_27802_length_1569_cov_229.944519_g13147_i2.p1 63 --EGNVGVNTGNSDG 75
                                                        ..4445566666665 PP

>> NODE_22677_length_1775_cov_747.861340_g7772_i1.p1  type:complete len:335 gc:universal NODE_22677_length_1775_cov_747.
   #    score  bias  c-Evalue  i-Evalue hmmfrom  hmm to    alifrom  ali to    envfrom  env to     acc
 ---   ------ ----- --------- --------- ------- -------    ------- -------    ------- -------    ----
   1 !   20.7   0.0   4.1e-07    0.0022       8      74 ..       6      70 ..       1     141 [. 0.77

  Alignments for each domain:
  == domain 1  score: 20.7 bits;  conditional E-value: 4.1e-07
                                     burpitideAlign  8 fallAllsllLlastieARkePgeywksvvknqptpeaiealldskkktknesvvkDlevkp 69
                                                       f ++Alls++ ++s ++     ++yw sv +n+p+p++i +ll+s +  +++s v +l+vk 
  NODE_22677_length_1775_cov_747.861340_g7772_i1.p1  6 FRFFALLSVAFVGSHAAL--TIEDYWRSVLPNTPMPKSISQLLQSPEWMDEKSKVYNLKVKS 65
                                                       788888887777665444..4467******************977777799*********** PP

                                     burpitideAlign 70 ssfll 74
                                                       +++ +
  NODE_22677_length_1775_cov_747.861340_g7772_i1.p1 66 NQAYI 70
                                                       *9543 PP

>> NODE_23341_length_1749_cov_2037.434368_g10732_i4.p2  type:complete len:148 gc:universal NODE_23341_length_1749_cov_20
   #    score  bias  c-Evalue  i-Evalue hmmfrom  hmm to    alifrom  ali to    envfrom  env to     acc
 ---   ------ ----- --------- --------- ------- -------    ------- -------    ------- -------    ----
   1 !   19.9   0.0   6.8e-07    0.0037       7      53 ..       5      49 ..       1      63 [. 0.77

  Alignments for each domain:
  == domain 1  score: 19.9 bits;  conditional E-value: 6.8e-07
                                       burpitideAlign  7 ffallAllsllLlastieARkePgeywksvvknqptpeaiealldsk 53
                                                         +f ++Alls++ +as   A  + ++yw sv +n+p+p++i +ll+s 
  NODE_23341_length_1749_cov_2037.434368_g10732_i4.p2  5 LFHFFALLSVVFVASH--AALSSEDYWRSVLPNTPMPKSISELLQSP 49
                                                         5899999996666664..5556677******************9654 PP

>> NODE_12139_length_2362_cov_245.064657_g890_i3.p2  type:3prime_partial len:108 gc:universal NODE_12139_length_2362_cov
   #    score  bias  c-Evalue  i-Evalue hmmfrom  hmm to    alifrom  ali to    envfrom  env to     acc
 ---   ------ ----- --------- --------- ------- -------    ------- -------    ------- -------    ----
   1 !   19.5   0.0     9e-07    0.0049       8      50 ..       6      46 ..       1      61 [. 0.83

  Alignments for each domain:
  == domain 1  score: 19.5 bits;  conditional E-value: 9e-07
                                    burpitideAlign  8 fallAllsllLlastieARkePgeywksvvknqptpeaieall 50
                                                      + ++Alls++ ++s ++ ++   +ywksv +n+p+p++i +ll
  NODE_12139_length_2362_cov_245.064657_g890_i3.p2  6 LRFFALLSVAFVVSHAAVSTQ--DYWKSVLPNTPMPKSISELL 46
                                                      568999998888887776665..6****************998 PP

>> NODE_81686_length_352_cov_496.842294_g57682_i0.p1  type:3prime_partial len:108 gc:universal NODE_81686_length_352_cov
   #    score  bias  c-Evalue  i-Evalue hmmfrom  hmm to    alifrom  ali to    envfrom  env to     acc
 ---   ------ ----- --------- --------- ------- -------    ------- -------    ------- -------    ----
   1 !   19.2   0.0   1.1e-06    0.0061       8      50 ..       6      46 ..       1      55 [. 0.83

  Alignments for each domain:
  == domain 1  score: 19.2 bits;  conditional E-value: 1.1e-06
                                     burpitideAlign  8 fallAllsllLlastieARkePgeywksvvknqptpeaieall 50
                                                       + ++Alls++ ++s ++ ++   +ywksv +n+p+p++i +ll
  NODE_81686_length_352_cov_496.842294_g57682_i0.p1  6 LRFFALLSVAFVVSHAAVSTQ--DYWKSVLPNTPMPKSISELL 46
                                                       568999998888887776665..6****************998 PP

>> NODE_12139_length_2362_cov_245.064657_g890_i3.p1  type:complete len:350 gc:universal NODE_12139_length_2362_cov_245.0
   #    score  bias  c-Evalue  i-Evalue hmmfrom  hmm to    alifrom  ali to    envfrom  env to     acc
 ---   ------ ----- --------- --------- ------- -------    ------- -------    ------- -------    ----
   1 !   18.2   0.0   2.4e-06     0.013       7      52 ..       5      50 ..       1      61 [. 0.91

  Alignments for each domain:
  == domain 1  score: 18.2 bits;  conditional E-value: 2.4e-06
                                    burpitideAlign  7 ffallAllsllLlastieARkePgeywksvvknqptpeaieallds 52
                                                      ff ++All ++ ++s ++ + + ++ywk v +n+p+p++i +ll+s
  NODE_12139_length_2362_cov_245.064657_g890_i3.p1  5 FFRFFALLNVAFVTSHAAVSVSSEDYWKIVLPNTPMPKSISELLGS 50
                                                      799****************************************976 PP

>> NODE_1355_length_4477_cov_355.938238_g890_i0.p1  type:complete len:350 gc:universal NODE_1355_length_4477_cov_355.938
   #    score  bias  c-Evalue  i-Evalue hmmfrom  hmm to    alifrom  ali to    envfrom  env to     acc
 ---   ------ ----- --------- --------- ------- -------    ------- -------    ------- -------    ----
   1 !   18.2   0.0   2.4e-06     0.013       7      52 ..       5      50 ..       1      61 [. 0.91

  Alignments for each domain:
  == domain 1  score: 18.2 bits;  conditional E-value: 2.4e-06
                                   burpitideAlign  7 ffallAllsllLlastieARkePgeywksvvknqptpeaieallds 52
                                                     ff ++All ++ ++s ++ + + ++ywk v +n+p+p++i +ll+s
  NODE_1355_length_4477_cov_355.938238_g890_i0.p1  5 FFRFFALLNVAFVTSHAAVSVSSEDYWKIVLPNTPMPKSISELLGS 50
                                                     799****************************************976 PP

>> NODE_2098_length_4016_cov_352.975399_g890_i1.p1  type:complete len:350 gc:universal NODE_2098_length_4016_cov_352.975
   #    score  bias  c-Evalue  i-Evalue hmmfrom  hmm to    alifrom  ali to    envfrom  env to     acc
 ---   ------ ----- --------- --------- ------- -------    ------- -------    ------- -------    ----
   1 !   18.2   0.0   2.4e-06     0.013       7      52 ..       5      50 ..       1      61 [. 0.91

  Alignments for each domain:
  == domain 1  score: 18.2 bits;  conditional E-value: 2.4e-06
                                   burpitideAlign  7 ffallAllsllLlastieARkePgeywksvvknqptpeaieallds 52
                                                     ff ++All ++ ++s ++ + + ++ywk v +n+p+p++i +ll+s
  NODE_2098_length_4016_cov_352.975399_g890_i1.p1  5 FFRFFALLNVAFVTSHAAVSVSSEDYWKIVLPNTPMPKSISELLGS 50
                                                     799****************************************976 PP

>> NODE_6409_length_2946_cov_154.364427_g890_i2.p5  type:complete len:78 gc:universal NODE_6409_length_2946_cov_154.3644
   #    score  bias  c-Evalue  i-Evalue hmmfrom  hmm to    alifrom  ali to    envfrom  env to     acc
 ---   ------ ----- --------- --------- ------- -------    ------- -------    ------- -------    ----
   1 ?   18.3   0.0   2.2e-06     0.012       7      50 ..      29      72 ..      20      76 .. 0.78

  Alignments for each domain:
  == domain 1  score: 18.3 bits;  conditional E-value: 2.2e-06
                                   burpitideAlign  7 ffallAllsllLlastieARkePgeywksvvknqptpeaieall 50
                                                     f+++++++ + +   + +A  + ++ywksv +n+p+p++i +ll
  NODE_6409_length_2946_cov_154.364427_g890_i2.p5 29 FLTFFSISIFQVAFVVSHAAVSTQDYWKSVLPNTPMPKSISELL 72
                                                     4455555555555558888888999****************998 PP

>> NODE_38120_length_1212_cov_36.057946_g20935_i0.p1  type:complete len:298 gc:universal NODE_38120_length_1212_cov_36.0
   #    score  bias  c-Evalue  i-Evalue hmmfrom  hmm to    alifrom  ali to    envfrom  env to     acc
 ---   ------ ----- --------- --------- ------- -------    ------- -------    ------- -------    ----
   1 ?   16.6   0.0   7.2e-06     0.039       8      56 ..       6      53 ..       1     104 [. 0.81

  Alignments for each domain:
  == domain 1  score: 16.6 bits;  conditional E-value: 7.2e-06
                                     burpitideAlign  8 fallAllsllLlas.tieARkePgeywksvvknqptpeaiealldskkkt 56
                                                       f ++Alls++ +as ++ +++e  +yw sv +n+p+p++i   l s+  +
  NODE_38120_length_1212_cov_36.057946_g20935_i0.p1  6 FRFFALLSVAFVASyATISSTE--DYWRSVLPNTPMPKSISTILPSSFVK 53
                                                       89***99999999945556665..5***************9998665433 PP

>> NODE_1355_length_4477_cov_355.938238_g890_i0.p2  type:complete len:329 gc:universal NODE_1355_length_4477_cov_355.938
   #    score  bias  c-Evalue  i-Evalue hmmfrom  hmm to    alifrom  ali to    envfrom  env to     acc
 ---   ------ ----- --------- --------- ------- -------    ------- -------    ------- -------    ----
   1 ?   16.6   0.0   7.2e-06      0.04       8      50 ..       6      46 ..       1      70 [. 0.84

  Alignments for each domain:
  == domain 1  score: 16.6 bits;  conditional E-value: 7.2e-06
                                   burpitideAlign  8 fallAllsllLlastieARkePgeywksvvknqptpeaieall 50
                                                     + ++Alls++ ++s ++ ++   +ywksv +n+p+p++i +ll
  NODE_1355_length_4477_cov_355.938238_g890_i0.p2  6 LRFFALLSVAFVVSHAAVSTQ--DYWKSVLPNTPMPKSISELL 46
                                                     568999998888887776665..6****************998 PP

>> NODE_53240_length_787_cov_148.371148_g30550_i0.p1  type:complete len:105 gc:universal NODE_53240_length_787_cov_148.3
   #    score  bias  c-Evalue  i-Evalue hmmfrom  hmm to    alifrom  ali to    envfrom  env to     acc
 ---   ------ ----- --------- --------- ------- -------    ------- -------    ------- -------    ----
   1 ?   15.0   0.2   2.2e-05      0.12       4      82 ..       1      95 [.       1     104 [. 0.67

  Alignments for each domain:
  == domain 1  score: 15.0 bits;  conditional E-value: 2.2e-05
                                     burpitideAlign  4 mkSffallAllsllLlastieARkePgeywksvv.....................knqpt.. 42
                                                       m S  all  l+llL+ast  AR +P+eyw+                         +qp   
  NODE_53240_length_787_cov_148.371148_g30550_i0.p1  1 MHSKSALLVSLALLLIAST-YARPSPTEYWHVLKgeampmfqdfdttnydaalfyHDQPAlt 61
                                                       6677788877887777776.69*********9777666777666666666666665565566 PP

                                     burpitideAlign 43 .peaiealldskkkt.knesvvkDlevkpssfllvyqgnkdg 82
                                                         + +++++  k +  + +++++D +        +y+g+  +
  NODE_53240_length_787_cov_148.371148_g30550_i0.p1 62 eDKFVQSSVHEKLNVdNSDQIITDGS--------IYHGDPHL 95
                                                       66667777766666666677777766........55555555 PP

>> NODE_53666_length_777_cov_201.345170_g17189_i1.p1  type:5prime_partial len:124 gc:universal NODE_53666_length_777_cov
   #    score  bias  c-Evalue  i-Evalue hmmfrom  hmm to    alifrom  ali to    envfrom  env to     acc
 ---   ------ ----- --------- --------- ------- -------    ------- -------    ------- -------    ----
   1 ?   15.9   0.0   1.2e-05     0.063       4      54 ..      11      69 ..       6     114 .. 0.72

  Alignments for each domain:
  == domain 1  score: 15.9 bits;  conditional E-value: 1.2e-05
                                     burpitideAlign  4 mkSffallAllsllLlastieA.RkePgeywksvvknqpt.........peaiealldskk 54
                                                       m  ++a++All++lL+a+t  A R   g yw+     + +           ++e++l +kk
  NODE_53666_length_777_cov_201.345170_g17189_i1.p1 11 MQ-SLAVFALLAILLIANTSYAaRPGRGQYWHVMK-GEAMpinqylmdtRNSAEYALINKK 69
                                                       55.799************97650555599**9855.4444344444676666777764443 PP

>> NODE_15859_length_2118_cov_9.227384_g4813_i1.p4  type:5prime_partial len:75 gc:universal NODE_15859_length_2118_cov_9
   #    score  bias  c-Evalue  i-Evalue hmmfrom  hmm to    alifrom  ali to    envfrom  env to     acc
 ---   ------ ----- --------- --------- ------- -------    ------- -------    ------- -------    ----
   1 ?   14.3   0.9   3.6e-05       0.2     138     204 ..      11      73 ..       3      74 .. 0.83

  Alignments for each domain:
  == domain 1  score: 14.3 bits;  conditional E-value: 3.6e-05
                                   burpitideAlign 138 wyrgnkngqsedksssekkfvkdfepkPsqlllwyrgnkdgqsvdesgksfvkdfepkPssv 199
                                                      +y+   n+qs++++s   ++++ +e++   l+  + +  ++ s ++++k+f+  ++++Ps  
  NODE_15859_length_2118_cov_9.227384_g4813_i1.p4  11 IYQT--NHQSSSSTS--YPLMEKAEIQAPPLVSHHTHHSSSHSAEQKTKPFDHIQQLNPSTH 68 
                                                      5554..588888865..699999999999999999999999999999*****9********9 PP

                                   burpitideAlign 200 lvwyr 204
                                                      l++ +
  NODE_15859_length_2118_cov_9.227384_g4813_i1.p4  69 LPYPQ 73 
                                                      99976 PP

>> NODE_48447_length_911_cov_10.874702_g4813_i4.p3  type:5prime_partial len:75 gc:universal NODE_48447_length_911_cov_10
   #    score  bias  c-Evalue  i-Evalue hmmfrom  hmm to    alifrom  ali to    envfrom  env to     acc
 ---   ------ ----- --------- --------- ------- -------    ------- -------    ------- -------    ----
   1 ?   14.3   0.9   3.6e-05       0.2     138     204 ..      11      73 ..       3      74 .. 0.83

  Alignments for each domain:
  == domain 1  score: 14.3 bits;  conditional E-value: 3.6e-05
                                   burpitideAlign 138 wyrgnkngqsedksssekkfvkdfepkPsqlllwyrgnkdgqsvdesgksfvkdfepkPssv 199
                                                      +y+   n+qs++++s   ++++ +e++   l+  + +  ++ s ++++k+f+  ++++Ps  
  NODE_48447_length_911_cov_10.874702_g4813_i4.p3  11 IYQT--NHQSSSSTS--YPLMEKAEIQAPPLVSHHTHHSSSHSAEQKTKPFDHIQQLNPSTH 68 
                                                      5554..588888865..699999999999999999999999999999*****9********9 PP

                                   burpitideAlign 200 lvwyr 204
                                                      l++ +
  NODE_48447_length_911_cov_10.874702_g4813_i4.p3  69 LPYPQ 73 
                                                      99976 PP

>> NODE_21978_length_1808_cov_3.998271_g12494_i0.p1  type:complete len:418 gc:universal NODE_21978_length_1808_cov_3.998
   #    score  bias  c-Evalue  i-Evalue hmmfrom  hmm to    alifrom  ali to    envfrom  env to     acc
 ---   ------ ----- --------- --------- ------- -------    ------- -------    ------- -------    ----
   1 ?   12.2   0.0   0.00015      0.82      58     143 ..     105     192 ..      96     397 .. 0.70

  Alignments for each domain:
  == domain 1  score: 12.2 bits;  conditional E-value: 0.00015
                                    burpitideAlign  58 nesvvkDlevkpssfllvyqgnkdgqskdkeek.a...dlkkdfeikpsqlllwyyhnknd 114
                                                       ++  vkDle   + +l++yq+ +   s+   ++ +   d+  + + +   ++l+y h+ +d
  NODE_21978_length_1808_cov_3.998271_g12494_i0.p1 105 KQVPVKDLEG-KTVALYFYQDSQWP-SRWLTKNlKdayDNLTPAKKDEFEVVLVYTHDSDD 163
                                                       3556999995.45559999888874.3322223233479999999999************* PP

                                    burpitideAlign 115 eskskeessfvkdfevkPssllvwyrgnk 143
                                                        +   +++sf++ +   P+ +l++++  +
  NODE_21978_length_1808_cov_3.998271_g12494_i0.p1 164 APGYASKNSFWNTLYTMPWLALPFKHPRV 192
                                                       *************************9762 PP


Internal pipeline statistics summary:
-------------------------------------
Query model(s):                            1  (312 nodes)
Target sequences:                     131299  (26090879 residues searched)
Passed MSV filter:                      5617  (0.0427802); expected 2626.0 (0.02)
Passed bias filter:                     2958  (0.0225287); expected 2626.0 (0.02)
Passed Vit filter:                       317  (0.00241434); expected 131.3 (0.001)
Passed Fwd filter:                        24  (0.000182789); expected 1.3 (1e-05)
Initial search space (Z):             131299  [actual number of targets]
Domain search space  (domZ):              24  [number of targets reported over threshold]
# CPU time: 0.49u 0.08s 00:00:00.56 Elapsed: 00:00:02.29
# Mc/sec: 3542.27
//
[ok]
