# Supplementary material for: Mining raw plant transcriptomic data for new cyclopeptide alkaloids
Source: Beilstein J Org Chem. 2024 Jul 11;20:1548–59. doi: 10.3762/bjoc.20.138 (PMC11250218; doi:10.3762/bjoc.20.138)
Supplement: File 4 — The split burpitide precursor peptide HMM and output from all 700 transcriptomes as a compressed archive. [file Beilstein_J_Org_Chem-20-1548-s004.zip › final/SRR17129369.pep.hmm]

# hmmsearch :: search profile(s) against a sequence database
# HMMER 3.3 (Nov 2019); http://hmmer.org/
# Copyright (C) 2019 Howard Hughes Medical Institute.
# Freely distributed under the BSD open source license.
# - - - - - - - - - - - - - - - - - - - - - - - - - - - - - - - - - - - -
# query HMM file:                  ../hmms/burpitide.hmm
# target sequence database:        SRR17129369.pep
# - - - - - - - - - - - - - - - - - - - - - - - - - - - - - - - - - - - -

Query:       burpitideAlign  [M=312]
Scores for complete sequences (score includes all domains):
   --- full sequence ---   --- best 1 domain ---    -#dom-
    E-value  score  bias    E-value  score  bias    exp  N  Sequence                                         Description
    ------- ------ -----    ------- ------ -----   ---- --  --------                                         -----------
    3.1e-14   56.7   0.0    3.6e-14   56.5   0.0    1.1  1  NODE_51705_length_704_cov_13.045959_g28697_i0.p1  type:complete len:109 gc:univers
    3.3e-14   56.6   0.0    4.4e-14   56.2   0.0    1.2  1  NODE_72545_length_378_cov_3.704918_g49077_i0.p1   type:complete len:106 gc:univers
    2.2e-13   53.9   0.5    2.4e-12   50.5   0.6    1.9  1  NODE_54305_length_639_cov_3.722615_g31068_i0.p1   type:5prime_partial len:176 gc:u
    0.00081   22.5   0.2     0.0023   21.0   0.0    1.7  2  NODE_1494_length_4928_cov_96.311843_g875_i0.p2    type:complete len:362 gc:univers
    0.00081   22.5   0.2     0.0023   21.0   0.0    1.7  2  NODE_1628_length_4822_cov_99.611076_g875_i1.p2    type:complete len:362 gc:univers
    0.00081   22.5   0.2     0.0023   21.0   0.0    1.7  2  NODE_2099_length_4511_cov_80.629112_g875_i2.p2    type:complete len:362 gc:univers
  ------ inclusion threshold ------
       0.12   15.4   0.3       0.13   15.3   0.3    1.0  1  NODE_54421_length_636_cov_18.536412_g31175_i0.p1  type:5prime_partial len:91 gc:un


Domain annotation for each sequence (and alignments):
>> NODE_51705_length_704_cov_13.045959_g28697_i0.p1  type:complete len:109 gc:universal NODE_51705_length_704_cov_13.045
   #    score  bias  c-Evalue  i-Evalue hmmfrom  hmm to    alifrom  ali to    envfrom  env to     acc
 ---   ------ ----- --------- --------- ------- -------    ------- -------    ------- -------    ----
   1 !   56.5   0.0   1.5e-18   3.6e-14       4      98 ..       1      96 [.       1     107 [. 0.72

  Alignments for each domain:
  == domain 1  score: 56.5 bits;  conditional E-value: 1.5e-18
                                    burpitideAlign  4 mkSffallAllsllL..lastieARkePgeywksvvknqptpeaiealldskk...kt..kne 59
                                                      mkS+ a+l l+sl+L  l++   ARk+ g+yw s++k+qp+peai++ll       ++  +n+
  NODE_51705_length_704_cov_13.045959_g28697_i0.p1  1 MKSISAFLLLFSLFLlvLVNLSDARKDQGDYWRSIMKDQPIPEAIKDLLHRDLpyaSDarEND 63
                                                      8888888876665441167899***************************8754221336799* PP

                                    burpitideAlign 60 svvkDlevkpssfllvyqgnkdgqskdkeekadlkkdfe 98
                                                       ++kD++v p+ +++  + ++       eek++  +dfe
  NODE_51705_length_704_cov_13.045959_g28697_i0.p1 64 HFLKDFDVTPNAIIYHAHVEDK------EEKKPCVEDFE 96
                                                      ************6665555555......33323333333 PP

>> NODE_72545_length_378_cov_3.704918_g49077_i0.p1  type:complete len:106 gc:universal NODE_72545_length_378_cov_3.70491
   #    score  bias  c-Evalue  i-Evalue hmmfrom  hmm to    alifrom  ali to    envfrom  env to     acc
 ---   ------ ----- --------- --------- ------- -------    ------- -------    ------- -------    ----
   1 !   56.2   0.0   1.8e-18   4.4e-14       4      88 ..       1      90 [.       1     104 [. 0.75

  Alignments for each domain:
  == domain 1  score: 56.2 bits;  conditional E-value: 1.8e-18
                                   burpitideAlign  4 mkS.ffallAllsllLlastieARkePgeywksvvknqptpeaiealldskkkt.....knesv 61
                                                     m+S +fa+l +lsllL+++ + AR +Pg+ywks++k+qp+peai+ l+   + +     k++ +
  NODE_72545_length_378_cov_3.704918_g49077_i0.p1  1 MRSgIFAFLLVLSLLLFVNLNDAREDPGDYWKSIMKDQPIPEAIKTLFHRDSPHpsesmKKDHF 64
                                                     5543577777**************************************8765333345799*** PP

                                   burpitideAlign 62 vkDlevkpssfllvyqgnkdg.qskdke 88
                                                     + D++v p    ++y+    g q+k + 
  NODE_72545_length_378_cov_3.704918_g49077_i0.p1 65 LRDFDVTPLG--IIYHAHVEGkQEKKPC 90
                                                     *********9..6677766653444433 PP

>> NODE_54305_length_639_cov_3.722615_g31068_i0.p1  type:5prime_partial len:176 gc:universal NODE_54305_length_639_cov_3
   #    score  bias  c-Evalue  i-Evalue hmmfrom  hmm to    alifrom  ali to    envfrom  env to     acc
 ---   ------ ----- --------- --------- ------- -------    ------- -------    ------- -------    ----
   1 !   50.5   0.6   9.7e-17   2.4e-12      10     136 ..      29     146 ..      19     169 .. 0.65

  Alignments for each domain:
  == domain 1  score: 50.5 bits;  conditional E-value: 9.7e-17
                                   burpitideAlign  10 llA.llsllLlas..tieARkePgeywksvvknqptpeaiealldskkktknesvvkDlevk 68 
                                                      ++A ++s+lLla    ieARk+Pgeyw sv+k+qp+pea++ l+              l++ 
  NODE_54305_length_639_cov_3.722615_g31068_i0.p1  29 MMAlIFSVLLLAAdhSIEARKDPGEYWISVMKEQPMPEALQVLVP-------------LDSS 77 
                                                      4578666666665478***************************84.............4444 PP

                                   burpitideAlign  69 pssfllvyqgnkdgqskdkeek.a....dlkkdfeik..psqlllwyyhnkndeskskeess 123
                                                      ps+   + ++ +d+  +++ ++      +l +df+ k    q +++++++ ++  +s+  + 
  NODE_54305_length_639_cov_3.722615_g31068_i0.p1  78 PSQ---LNKNADDC-HTSELGAeInkldHLVEDFKHKdhDKQRFVIREDGDDAGHESE--KK 133
                                                      555...22222222.22222221134555666666652247899******99999775..44 PP

                                   burpitideAlign 124 fvkdfevkPssll 136
                                                      fvkdfe++Ps   
  NODE_54305_length_639_cov_3.722615_g31068_i0.p1 134 FVKDFEPRPSASA 146
                                                      7********9754 PP

>> NODE_1494_length_4928_cov_96.311843_g875_i0.p2  type:complete len:362 gc:universal NODE_1494_length_4928_cov_96.31184
   #    score  bias  c-Evalue  i-Evalue hmmfrom  hmm to    alifrom  ali to    envfrom  env to     acc
 ---   ------ ----- --------- --------- ------- -------    ------- -------    ------- -------    ----
   1 !   21.0   0.0   9.5e-08    0.0023       7      53 ..       5      49 ..       1      60 [. 0.82
   2 ?   -1.3   0.0      0.58   1.4e+04      92     102 ..     194     204 ..     115     217 .. 0.57

  Alignments for each domain:
  == domain 1  score: 21.0 bits;  conditional E-value: 9.5e-08
                                  burpitideAlign  7 ffallAllsllLlastieARkePgeywksvvknqptpeaiealldsk 53
                                                    ff ++++l+l+L+as  +A   P++yw+sv + +p+p+ai +ll+ +
  NODE_1494_length_4928_cov_96.311843_g875_i0.p2  5 FFCIFSFLTLALVAS--HAALTPEDYWNSVLPSTPMPKAISDLLQPE 49
                                                    7999*****999998..67789*********************9644 PP

  == domain 2  score: -1.3 bits;  conditional E-value: 0.58
                                  burpitideAlign  92 dlkkdfeikps 102
                                                     +  + f++kp 
  NODE_1494_length_4928_cov_96.311843_g875_i0.p2 194 EILNTFSVKPK 204
                                                     22222222222 PP

>> NODE_1628_length_4822_cov_99.611076_g875_i1.p2  type:complete len:362 gc:universal NODE_1628_length_4822_cov_99.61107
   #    score  bias  c-Evalue  i-Evalue hmmfrom  hmm to    alifrom  ali to    envfrom  env to     acc
 ---   ------ ----- --------- --------- ------- -------    ------- -------    ------- -------    ----
   1 !   21.0   0.0   9.5e-08    0.0023       7      53 ..       5      49 ..       1      60 [. 0.82
   2 ?   -1.3   0.0      0.58   1.4e+04      92     102 ..     194     204 ..     115     217 .. 0.57

  Alignments for each domain:
  == domain 1  score: 21.0 bits;  conditional E-value: 9.5e-08
                                  burpitideAlign  7 ffallAllsllLlastieARkePgeywksvvknqptpeaiealldsk 53
                                                    ff ++++l+l+L+as  +A   P++yw+sv + +p+p+ai +ll+ +
  NODE_1628_length_4822_cov_99.611076_g875_i1.p2  5 FFCIFSFLTLALVAS--HAALTPEDYWNSVLPSTPMPKAISDLLQPE 49
                                                    7999*****999998..67789*********************9644 PP

  == domain 2  score: -1.3 bits;  conditional E-value: 0.58
                                  burpitideAlign  92 dlkkdfeikps 102
                                                     +  + f++kp 
  NODE_1628_length_4822_cov_99.611076_g875_i1.p2 194 EILNTFSVKPK 204
                                                     22222222222 PP

>> NODE_2099_length_4511_cov_80.629112_g875_i2.p2  type:complete len:362 gc:universal NODE_2099_length_4511_cov_80.62911
   #    score  bias  c-Evalue  i-Evalue hmmfrom  hmm to    alifrom  ali to    envfrom  env to     acc
 ---   ------ ----- --------- --------- ------- -------    ------- -------    ------- -------    ----
   1 !   21.0   0.0   9.5e-08    0.0023       7      53 ..       5      49 ..       1      60 [. 0.82
   2 ?   -1.3   0.0      0.58   1.4e+04      92     102 ..     194     204 ..     115     217 .. 0.57

  Alignments for each domain:
  == domain 1  score: 21.0 bits;  conditional E-value: 9.5e-08
                                  burpitideAlign  7 ffallAllsllLlastieARkePgeywksvvknqptpeaiealldsk 53
                                                    ff ++++l+l+L+as  +A   P++yw+sv + +p+p+ai +ll+ +
  NODE_2099_length_4511_cov_80.629112_g875_i2.p2  5 FFCIFSFLTLALVAS--HAALTPEDYWNSVLPSTPMPKAISDLLQPE 49
                                                    7999*****999998..67789*********************9644 PP

  == domain 2  score: -1.3 bits;  conditional E-value: 0.58
                                  burpitideAlign  92 dlkkdfeikps 102
                                                     +  + f++kp 
  NODE_2099_length_4511_cov_80.629112_g875_i2.p2 194 EILNTFSVKPK 204
                                                     22222222222 PP

>> NODE_54421_length_636_cov_18.536412_g31175_i0.p1  type:5prime_partial len:91 gc:universal NODE_54421_length_636_cov_1
   #    score  bias  c-Evalue  i-Evalue hmmfrom  hmm to    alifrom  ali to    envfrom  env to     acc
 ---   ------ ----- --------- --------- ------- -------    ------- -------    ------- -------    ----
   1 ?   15.3   0.3   5.2e-06      0.13      81     123 ..      24      73 ..       7      89 .. 0.68

  Alignments for each domain:
  == domain 1  score: 15.3 bits;  conditional E-value: 5.2e-06
                                    burpitideAlign  81 dgqskdkeekadlkkdfeikpsqlllwyyhnkndeskskees........s 123
                                                        g++++k+++ ++ k+ +i   q+l w++++  d s  k+es         
  NODE_54421_length_636_cov_18.536412_g31175_i0.p1  24 EGEEQEKQGN-QNPKPNSITQAQFLSWKRQKDSDASARKAESarkreediA 73 
                                                       3467777777.9999999999999999999999999888887554444440 PP


Internal pipeline statistics summary:
-------------------------------------
Query model(s):                            1  (312 nodes)
Target sequences:                     170437  (29842846 residues searched)
Passed MSV filter:                      5653  (0.0331677); expected 3408.7 (0.02)
Passed bias filter:                     3408  (0.0199957); expected 3408.7 (0.02)
Passed Vit filter:                       328  (0.00192446); expected 170.4 (0.001)
Passed Fwd filter:                         7  (4.10709e-05); expected 1.7 (1e-05)
Initial search space (Z):             170437  [actual number of targets]
Domain search space  (domZ):               7  [number of targets reported over threshold]
# CPU time: 0.80u 0.10s 00:00:00.90 Elapsed: 00:00:02.78
# Mc/sec: 3339.35
//
[ok]
