# Supplementary material for: Mining raw plant transcriptomic data for new cyclopeptide alkaloids
Source: Beilstein J Org Chem. 2024 Jul 11;20:1548–59. doi: 10.3762/bjoc.20.138 (PMC11250218; doi:10.3762/bjoc.20.138)
Supplement: File 4 — The split burpitide precursor peptide HMM and output from all 700 transcriptomes as a compressed archive. [file Beilstein_J_Org_Chem-20-1548-s004.zip › final/SRR17165105.pep.hmm]

# hmmsearch :: search profile(s) against a sequence database
# HMMER 3.3 (Nov 2019); http://hmmer.org/
# Copyright (C) 2019 Howard Hughes Medical Institute.
# Freely distributed under the BSD open source license.
# - - - - - - - - - - - - - - - - - - - - - - - - - - - - - - - - - - - -
# query HMM file:                  ../hmms/burpitide.hmm
# target sequence database:        SRR17165105.pep
# - - - - - - - - - - - - - - - - - - - - - - - - - - - - - - - - - - - -

Query:       burpitideAlign  [M=312]
Scores for complete sequences (score includes all domains):
   --- full sequence ---   --- best 1 domain ---    -#dom-
    E-value  score  bias    E-value  score  bias    exp  N  Sequence                                            Description
    ------- ------ -----    ------- ------ -----   ---- --  --------                                            -----------
    3.1e-10   42.4   0.0    7.5e-10   41.1   0.0    1.6  1  NODE_29549_length_679_cov_136.123762_g18517_i0.p1    type:complete len:98 gc:universa
    3.7e-10   42.1   3.7    1.8e-09   39.9   3.7    1.9  1  NODE_24687_length_955_cov_2221.108844_g13922_i1.p1   type:complete len:181 gc:univers
    1.8e-09   39.9   0.1    1.4e-08   36.9   0.1    1.9  1  NODE_29504_length_681_cov_71.648026_g18478_i0.p1     type:complete len:116 gc:univers
    0.00032   22.6   3.5    0.00053   21.9   2.3    1.7  2  NODE_23074_length_1059_cov_1666.503043_g13922_i0.p1  type:complete len:140 gc:univers
  ------ inclusion threshold ------
      0.025   16.4   0.1      0.025   16.4   0.1    1.0  1  NODE_20033_length_1255_cov_6.807107_g12256_i0.p2     type:5prime_partial len:136 gc:u
       0.29   12.9   0.0       0.29   12.9   0.0    1.1  1  NODE_53254_length_253_cov_1.711111_g42022_i0.p1      type:internal len:85 gc:universa


Domain annotation for each sequence (and alignments):
>> NODE_29549_length_679_cov_136.123762_g18517_i0.p1  type:complete len:98 gc:universal NODE_29549_length_679_cov_136.12
   #    score  bias  c-Evalue  i-Evalue hmmfrom  hmm to    alifrom  ali to    envfrom  env to     acc
 ---   ------ ----- --------- --------- ------- -------    ------- -------    ------- -------    ----
   1 !   41.1   0.0     6e-14   7.5e-10       6      94 ..       4      78 ..       1      95 [. 0.70

  Alignments for each domain:
  == domain 1  score: 41.1 bits;  conditional E-value: 6e-14
                                     burpitideAlign  6 SffallA.llsllLlastieARkePgeywksvvknqptpeaiealldskkktknesvvkDle 66
                                                       S  a +A llsl+L++  ieA   Pg+ywksv+  qp+p++i +ll+  ++t+++       
  NODE_29549_length_679_cov_136.123762_g18517_i0.p1  4 S-SAAIAlLLSLVLFGYGIEAKQGPGDYWKSVMHTQPMPKSIADLLNKDSSTSHQDH----- 59
                                                       3.456777*************************************977777753322..... PP

                                     burpitideAlign 67 vkpssfllvyqgnkdgqskdkeekadlk 94
                                                          +     + + +++q+k+++ +  + 
  NODE_29549_length_679_cov_136.123762_g18517_i0.p1 60 ---N-----SIKHQNLQPKSNKTR-RFS 78
                                                       ...1.....234555566666655.444 PP

>> NODE_24687_length_955_cov_2221.108844_g13922_i1.p1  type:complete len:181 gc:universal NODE_24687_length_955_cov_2221
   #    score  bias  c-Evalue  i-Evalue hmmfrom  hmm to    alifrom  ali to    envfrom  env to     acc
 ---   ------ ----- --------- --------- ------- -------    ------- -------    ------- -------    ----
   1 !   39.9   3.7   1.4e-13   1.8e-09       6     197 ..       4     174 ..       1     178 [. 0.77

  Alignments for each domain:
  == domain 1  score: 39.9 bits;  conditional E-value: 1.4e-13
                                      burpitideAlign   6 SffallAllsllLlastieARkeP..geywksvvknqptpeaiealldskkktknesvv 62 
                                                         S+f  + l+sl+++as+++AR  P    +w+ +vk++ + ea++  +      ++es+ 
  NODE_24687_length_955_cov_2221.108844_g13922_i1.p1   4 SSFIRITLFSLAMVASITKARVVPgqHNNWQGIVKDEAMVEAVKHIM------NGEST- 55 
                                                         6777888*****************66689*****************7......55555. PP

                                      burpitideAlign  63 kDlevkpssfllvyqgnkdgqskdkeek.a.dlkkdfeikpsqlllwyyhnkndesksk 119
                                                           l++k +    ++ ++   ++ d++ k +  ++kdf+++        y+n+++ +k++
  NODE_24687_length_955_cov_2221.108844_g13922_i1.p1  56 -SLSSKKGD-CHTSSDDVSVYPDDTKLKgKtTFDKDFKPRSDAT---AYSNEDVGQKTE 109
                                                         .67888887.7777788888998888887778999998887777...788888888775 PP

                                      burpitideAlign 120 eessfvkdfevkPssllvwyrgnkngqsedksssekkfvkdfepkPsqlllwyrgnkdg 178
                                                         ++  +v dfe++P+     y++ +   +++ ++   +f kdf p+P       ++n+++
  NODE_24687_length_955_cov_2221.108844_g13922_i1.p1 110 KA--LVSDFEPRPNAS--AYPDDT-TLKVETTF---NFIKDFKPRPDATA---YPNENA 157
                                                         44..589999999865..455553.33333333...69999999999765...555555 PP

                                      burpitideAlign 179 qsvdesgksfvkdfepkPs 197
                                                         +   ++ k+f kdf+p+P+
  NODE_24687_length_955_cov_2221.108844_g13922_i1.p1 158 DL--KTKKKFIKDFDPRPN 174
                                                         55..568999999999998 PP

>> NODE_29504_length_681_cov_71.648026_g18478_i0.p1  type:complete len:116 gc:universal NODE_29504_length_681_cov_71.648
   #    score  bias  c-Evalue  i-Evalue hmmfrom  hmm to    alifrom  ali to    envfrom  env to     acc
 ---   ------ ----- --------- --------- ------- -------    ------- -------    ------- -------    ----
   1 !   36.9   0.1   1.2e-12   1.4e-08       4      94 ..       1     100 [.       1     110 [. 0.68

  Alignments for each domain:
  == domain 1  score: 36.9 bits;  conditional E-value: 1.2e-12
                                    burpitideAlign   4 mkSffallA.llsllLlastieARkePgeywksvvknqptpeaiealldskkkt....... 56 
                                                       m+ f a++  l sl+L+a  i AR  +g+ywks ++n+p+peai +ll     +       
  NODE_29504_length_681_cov_71.648026_g18478_i0.p1   1 MRPFSAFFLlLISLFLFAILIDARSPAGDYWKSMMNNEPMPEAITDLLHQDDDHmtsesge 61 
                                                       788888888899****************************999999996543222221121 PP

                                    burpitideAlign  57 .....knesvvkDlevkpssfllvyqgnkdgqskdkeekadlk 94 
                                                              ++ + +++vkp+   ++y+++ d++   k ++ +++
  NODE_29504_length_681_cov_71.648026_g18478_i0.p1  62 tessmVSNRYIRNFDVKPNV--ILYHNDADSKR-LKTSA-SAD 100
                                                       11112235668888888887..77777777433.22323.334 PP

>> NODE_23074_length_1059_cov_1666.503043_g13922_i0.p1  type:complete len:140 gc:universal NODE_23074_length_1059_cov_16
   #    score  bias  c-Evalue  i-Evalue hmmfrom  hmm to    alifrom  ali to    envfrom  env to     acc
 ---   ------ ----- --------- --------- ------- -------    ------- -------    ------- -------    ----
   1 !   11.0   0.2   8.7e-05       1.1     188     228 ..      32      80 ..       5      85 .. 0.50
   2 !   21.9   2.3   4.3e-08   0.00053      62     166 ..      46     133 ..      31     137 .. 0.69

  Alignments for each domain:
  == domain 1  score: 11.0 bits;  conditional E-value: 8.7e-05
                                       burpitideAlign 188 f...........vkdfepkPssvlvwyrgnkngqsedksskefvkdfsvdPs 228
                                                          +           ++d++ kP s    y++   gq+ +k+   +v df+++P+
  NODE_23074_length_1059_cov_1666.503043_g13922_i0.p1  32 VypddtklkgktTFDKDFKPRSDATAYSNEDVGQKTEKA---LVSDFEPRPN 80 
                                                          033333334444555666666777777776666665443...3777777775 PP

  == domain 2  score: 21.9 bits;  conditional E-value: 4.3e-08
                                       burpitideAlign  62 vkDlevkpssfllvyqgnkdgqskdkeekadlkkdfeikpsqlllwyyhnkndesksk 119
                                                           kD++  p s    y +++ gq+++k+       dfe++p+      y++ +   k +
  NODE_23074_length_1059_cov_1666.503043_g13922_i0.p1  46 DKDFK--PRSDATAYSNEDVGQKTEKALV----SDFEPRPNAS---AYPD-DTTLKVE 93 
                                                          35555..8888899999999999998866....99*****998...4442.3333333 PP

                                       burpitideAlign 120 eessfvkdfevkPssllvwyrgnkngqsedksssekkfvkdfepkPs 166
                                                           +  f+kdf+++P     +  +n + +++      kkf kdf+p+P+
  NODE_23074_length_1059_cov_1666.503043_g13922_i0.p1  94 TTFNFIKDFKPRPDATA-YPNENADLKTK------KKFIKDFDPRPN 133
                                                          334899***99998754.44444333333......56899***9998 PP

>> NODE_20033_length_1255_cov_6.807107_g12256_i0.p2  type:5prime_partial len:136 gc:universal NODE_20033_length_1255_cov
   #    score  bias  c-Evalue  i-Evalue hmmfrom  hmm to    alifrom  ali to    envfrom  env to     acc
 ---   ------ ----- --------- --------- ------- -------    ------- -------    ------- -------    ----
   1 ?   16.4   0.1     2e-06     0.025     243     288 ..      39      97 ..      12     122 .. 0.76

  Alignments for each domain:
  == domain 1  score: 16.4 bits;  conditional E-value: 2e-06
                                    burpitideAlign 243 e.....neetekesvvngqsvdPss.....qlllyrgnkkvesse...yeiNqngekns 288
                                                             n++++ +svvn    +Ps      ql++yr ++k ++ e   + iN n+  +s
  NODE_20033_length_1255_cov_6.807107_g12256_i0.p2  39 TsiripNVNSTHKSVVNLTTYSPSNssiqiQLPVYRPQQKHQPIEqspNTINDNNPRTS 97 
                                                       2566668999******77766666666******************77777776655444 PP

>> NODE_53254_length_253_cov_1.711111_g42022_i0.p1  type:internal len:85 gc:universal NODE_53254_length_253_cov_1.711111
   #    score  bias  c-Evalue  i-Evalue hmmfrom  hmm to    alifrom  ali to    envfrom  env to     acc
 ---   ------ ----- --------- --------- ------- -------    ------- -------    ------- -------    ----
   1 ?   12.9   0.0   2.3e-05      0.29      13      40 ..      31      58 ..      19      78 .. 0.85

  Alignments for each domain:
  == domain 1  score: 12.9 bits;  conditional E-value: 2.3e-05
                                   burpitideAlign 13 llsllLlastieARkePgeywksvvknq 40
                                                     ll++l++  + eA++ P++yw++ ++ +
  NODE_53254_length_253_cov_1.711111_g42022_i0.p1 31 LLCVLVFIVISEASRLPKDYWGQMMPKK 58
                                                     89*********************98544 PP


Internal pipeline statistics summary:
-------------------------------------
Query model(s):                            1  (312 nodes)
Target sequences:                      74830  (14909789 residues searched)
Passed MSV filter:                      3144  (0.0420152); expected 1496.6 (0.02)
Passed bias filter:                     1705  (0.022785); expected 1496.6 (0.02)
Passed Vit filter:                       167  (0.00223173); expected 74.8 (0.001)
Passed Fwd filter:                         6  (8.01817e-05); expected 0.7 (1e-05)
Initial search space (Z):              74830  [actual number of targets]
Domain search space  (domZ):               6  [number of targets reported over threshold]
# CPU time: 0.28u 0.04s 00:00:00.32 Elapsed: 00:00:01.33
# Mc/sec: 3491.37
//
[ok]
